# Supplementary material for: Assessing reproducibility of inherited variants detected with short-read whole genome sequencing
Source: Genome Biol. 2022 Jan 3;23:2. doi: 10.1186/s13059-021-02569-8 (PMC8722114; doi:10.1186/s13059-021-02569-8)
Supplement: Supplementary file 1 — Additional file 1: Table S1. Detail information for WGS data generated. [file 13059_2021_2569_MOESM1_ESM.xlsx]

## Sheet: Sheet1
Table S1. WGS data generated.
Sample	Replicate	Site	Platform	Library	Coverage	Qual30upRatio*	AvgQual
CQ-5	1	ARD	Xten	TruSeq DNA nano	30.6285	0.950732	37.634
CQ-5	2	ARD	Xten	TruSeq DNA nano	30.6027	0.954943	37.8884
CQ-5	3	ARD	Xten	TruSeq DNA nano	29.4863	0.953149	37.8747
CQ-5	1	NVG	Xten	TruSeq DNA nano	30.9579	0.917044	36.8547
CQ-5	2	NVG	Xten	TruSeq DNA nano	31.6328	0.91671	36.8483
CQ-5	3	NVG	Xten	TruSeq DNA nano	31.3687	0.913308	36.7528
CQ-5	1	WUX	Xten	TruSeq DNA nano	41.8071	0.899073	36.2314
CQ-5	2	WUX	Xten	TruSeq DNA nano	44.5586	0.904539	36.3917
CQ-5	3	WUX	Xten	TruSeq DNA nano	38.7178	0.911128	36.5056
CQ-6	1	ARD	Xten	TruSeq DNA nano	30.4844	0.952485	37.6229
CQ-6	2	ARD	Xten	TruSeq DNA nano	30.7197	0.948049	37.7058
CQ-6	3	ARD	Xten	TruSeq DNA nano	30.2114	0.947353	37.7356
CQ-6	1	NVG	Xten	TruSeq DNA nano	32.6661	0.92137	36.9635
CQ-6	2	NVG	Xten	TruSeq DNA nano	32.8778	0.916137	36.8093
CQ-6	3	NVG	Xten	TruSeq DNA nano	34.2594	0.921325	36.9919
CQ-6	1	WUX	Xten	TruSeq DNA nano	35.9989	0.893225	36.125
CQ-6	2	WUX	Xten	TruSeq DNA nano	33.3243	0.908678	36.4429
CQ-6	3	WUX	Xten	TruSeq DNA nano	41.001	0.895705	36.235
CQ-7	1	ARD	Xten	TruSeq DNA nano	30.4056	0.947301	37.4502
CQ-7	2	ARD	Xten	TruSeq DNA nano	30.5179	0.951463	37.8041
CQ-7	3	ARD	Xten	TruSeq DNA nano	30.0461	0.949243	37.7408
CQ-7	1	NVG	Xten	TruSeq DNA nano	31.5584	0.915589	36.8273
CQ-7	2	NVG	Xten	TruSeq DNA nano	30.2553	0.91471	36.8056
CQ-7	3	NVG	Xten	TruSeq DNA nano	31.4719	0.923333	37.0016
CQ-7	1	WUX	Xten	TruSeq DNA nano	35.482	0.876658	35.9429
CQ-7	2	WUX	Xten	TruSeq DNA nano	37.8167	0.876762	35.966
CQ-7	3	WUX	Xten	TruSeq DNA nano	35.4351	0.88152	36.0978
CQ-8	1	ARD	Xten	TruSeq DNA nano	30.7237	0.943284	37.3459
CQ-8	2	ARD	Xten	TruSeq DNA nano	30.0562	0.951222	37.804
CQ-8	3	ARD	Xten	TruSeq DNA nano	29.5754	0.951908	37.8147
CQ-8	1	NVG	Xten	TruSeq DNA nano	32.0699	0.897415	36.4243
CQ-8	2	NVG	Xten	TruSeq DNA nano	36.2048	0.927078	37.083
CQ-8	3	NVG	Xten	TruSeq DNA nano	32.6095	0.915448	36.8133
CQ-8	1	WUX	Xten	TruSeq DNA nano	39.2115	0.903125	36.5047
CQ-8	2	WUX	Xten	TruSeq DNA nano	37.5255	0.876332	35.9855
CQ-8	3	WUX	Xten	TruSeq DNA nano	37.7236	0.88653	36.1348
NIST	1	ARD	Xten	TruSeq DNA nano	30.3137	0.94847	37.4951
NIST	2	ARD	Xten	TruSeq DNA nano	29.9044	0.947148	37.7083
NIST	3	ARD	Xten	TruSeq DNA nano	30.667	0.947796	37.6746
HM-A	1	ILN	HiSeq 2000	TruSeq DNA Sample Preparation	77.7932	0.915156	35.0137
HM-A	2	ILN	HiSeq 2000	TruSeq DNA Sample Preparation	100.029	0.904219	34.8169
HM-A	3	ILN	HiSeq 2000	TruSeq DNA Sample Preparation	84.9919	0.90159	34.6814
HM-C	1	ILN	HiSeq 2000	TruSeq DNA Sample Preparation	86.6008	0.912214	34.9124
HM-C	2	ILN	HiSeq 2000	TruSeq DNA Sample Preparation	71.0692	0.901335	34.7732
HM-C	3	ILN	HiSeq 2000	TruSeq DNA Sample Preparation	70.4497	0.903413	34.7635
HM-D	1	ILN	HiSeq 2000	TruSeq DNA Sample Preparation	84.1722	0.90815	34.8643
HM-D	2	ILN	HiSeq 2000	TruSeq DNA Sample Preparation	81.4929	0.881801	33.9845
HM-D	3	ILN	HiSeq 2000	TruSeq DNA Sample Preparation	89.8951	0.882835	34.4151
CQ-5	1	ILN	NovaSeq	Nextera DNA Flex	62.6027	0.955809	34.5181
CQ-5	2	ILN	NovaSeq	Nextera DNA Flex	55.2913	0.960553	34.7638
CQ-5	3	ILN	NovaSeq	Nextera DNA Flex	43.7997	0.961931	34.8136
CQ-6	1	ILN	NovaSeq	Nextera DNA Flex	55.6448	0.95899	34.7397
CQ-6	2	ILN	NovaSeq	Nextera DNA Flex	61.0235	0.964722	34.8051
CQ-6	3	ILN	NovaSeq	Nextera DNA Flex	38.9986	0.963344	34.6669
CQ-7	1	ILN	NovaSeq	Nextera DNA Flex	53.6372	0.958115	34.7154
CQ-7	2	ILN	NovaSeq	Nextera DNA Flex	59.4242	0.950464	34.4829
CQ-7	3	ILN	NovaSeq	Nextera DNA Flex	44.5997	0.958719	34.6865
CQ-8	1	ILN	NovaSeq	Nextera DNA Flex	47.1048	0.959939	34.7549
CQ-8	2	ILN	NovaSeq	Nextera DNA Flex	51.914	0.958208	34.7097
CQ-8	3	ILN	NovaSeq	Nextera DNA Flex	43.2874	0.959695	34.669
HM-A	1	ILN	NovaSeq	Nextera DNA Flex	74.5767	0.965305	34.9579
HM-A	2	ILN	NovaSeq	Nextera DNA Flex	61.647	0.95682	34.6778
HM-A	3	ILN	NovaSeq	Nextera DNA Flex	58.8074	0.958505	34.7343
HM-C	1	ILN	NovaSeq	Nextera DNA Flex	63.5618	0.958228	34.6969
HM-C	2	ILN	NovaSeq	Nextera DNA Flex	42.258	0.957577	34.7272
HM-C	3	ILN	NovaSeq	Nextera DNA Flex	47.4497	0.959943	34.5183
HM-D	1	ILN	NovaSeq	Nextera DNA Flex	51.9982	0.963645	34.7659
HM-D	2	ILN	NovaSeq	Nextera DNA Flex	54.0913	0.961882	34.6348
HM-D	3	ILN	NovaSeq	Nextera DNA Flex	52.912	0.964625	34.7006
CQ-5	1	ILN	NovaSeq	TruSeq DNA PCR-Free	76.9919	0.934675	34.3318
CQ-5	2	ILN	NovaSeq	TruSeq DNA PCR-Free	60.5108	0.937567	34.3811
CQ-5	3	ILN	NovaSeq	TruSeq DNA PCR-Free	92.7649	0.951138	34.6689
CQ-6	1	ILN	NovaSeq	TruSeq DNA PCR-Free	79.6264	0.933995	34.3219
CQ-6	2	ILN	NovaSeq	TruSeq DNA PCR-Free	78.534	0.949459	34.6279
CQ-6	3	ILN	NovaSeq	TruSeq DNA PCR-Free	87.2696	0.948247	34.605
CQ-7	1	ILN	NovaSeq	TruSeq DNA PCR-Free	77.9876	0.925693	34.1679
CQ-7	2	ILN	NovaSeq	TruSeq DNA PCR-Free	82.9334	0.950295	34.6624
CQ-7	3	ILN	NovaSeq	TruSeq DNA PCR-Free	83.0444	0.949905	34.6481
CQ-8	1	ILN	NovaSeq	TruSeq DNA PCR-Free	61.3596	0.928943	34.1791
CQ-8	2	ILN	NovaSeq	TruSeq DNA PCR-Free	102.916	0.949708	34.6481
CQ-8	3	ILN	NovaSeq	TruSeq DNA PCR-Free	103.005	0.951248	34.6868
HM-A	1	ILN	NovaSeq	TruSeq DNA PCR-Free	102.851	0.932436	34.3149
HM-A	2	ILN	NovaSeq	TruSeq DNA PCR-Free	86.4661	0.933161	34.3084
HM-A	3	ILN	NovaSeq	TruSeq DNA PCR-Free	125.496	0.950719	34.684
HM-C	1	ILN	NovaSeq	TruSeq DNA PCR-Free	73.2252	0.931952	34.2885
HM-C	2	ILN	NovaSeq	TruSeq DNA PCR-Free	75.7283	0.930479	34.2694
HM-C	3	ILN	NovaSeq	TruSeq DNA PCR-Free	73.0876	0.950533	34.6212
HM-D	1	ILN	NovaSeq	TruSeq DNA PCR-Free	82.798	0.931954	34.297
HM-D	2	ILN	NovaSeq	TruSeq DNA PCR-Free	116.726	0.934649	34.357
HM-D	3	ILN	NovaSeq	TruSeq DNA PCR-Free	96.9882	0.951488	34.6954
*No read flaged as poor quality for all data sets
Detail information for 90 sequencing sets provided, "Sample" for sample name, "Replicate" for replicate order, "Site" for sequencing lab, "Platform" for Platform used in each lab, "Library" for the specific library kit used, "Coverage" for average depth of sequencing data, "Qual30upRatio" for the ratio of reads with quality higher than 30 in the total counts, "AvgQual" for the average quality of …
