# Supplementary material for: Assessing reproducibility of inherited variants detected with short-read whole genome sequencing
Source: Genome Biol. 2022 Jan 3;23:2. doi: 10.1186/s13059-021-02569-8 (PMC8722114; doi:10.1186/s13059-021-02569-8)
Supplement: Supplementary file 2 — Additional file 2: Table S2. Calling pipelines used. [file 13059_2021_2569_MOESM2_ESM.xlsx]

## Sheet: Sheet1
Table S2. Calling pipelines used.
Aligner	GATK realignment	Caller	Data set applied
Bowtie2	Y	FreeBayes	Original
Bowtie2	Y	Haplotypecaller	Original
Bowtie2	Y	ISAAC	Original
Bowtie2	Y	Samtools	Original
Bowtie2	Y	SNVer	Original
Bowtie2	Y	VarScan2	Original
Bowtie2	N	FreeBayes	All
Bowtie2	N	Haplotypecaller	All
Bowtie2	N	ISAAC	Original
Bowtie2	N	Samtools	All
Bowtie2	N	SNVer	All
Bowtie2	N	VarScan2	All
BWA	Y	FreeBayes	Original
BWA	Y	Haplotypecaller	Original
BWA	Y	ISAAC	Original
BWA	Y	Samtools	Original
BWA	Y	SNVer	Original
BWA	Y	VarScan2	Original
BWA	N	FreeBayes	All
BWA	N	Haplotypecaller	All
BWA	N	ISAAC	Original
BWA	N	Samtools	All
BWA	N	SNVer	All
BWA	N	VarScan2	All
ISAAC	Y	FreeBayes	Original
ISAAC	Y	Haplotypecaller	Original
ISAAC	Y	ISAAC	Original
ISAAC	Y	Samtools	Original
ISAAC	Y	SNVer	Original
ISAAC	Y	VarScan2	Original
ISAAC	N	FreeBayes	All
ISAAC	N	Haplotypecaller	All
ISAAC	N	ISAAC	Original
ISAAC	N	Samtools	All
ISAAC	N	SNVer	All
ISAAC	N	VarScan2	All
Stampy	Y	FreeBayes	Original
Stampy	Y	Haplotypecaller	Original
Stampy	Y	ISAAC	Original
Stampy	Y	Samtools	Original
Stampy	Y	SNVer	Original
Stampy	Y	VarScan2	Original
Stampy	N	FreeBayes	All
Stampy	N	Haplotypecaller	All
Stampy	N	ISAAC	Original
Stampy	N	Samtools	All
Stampy	N	SNVer	All
Stampy	N	VarScan2	All
RTG	N	RTG	All
Sentieon	Y	Sentieon	Confirmatory*
Bowtie2	N	Strelka2	Confirmatory
BWA	N	Strelka2	Confirmatory
ISAAC	N	Strelka2	Confirmatory
Stampy	N	Strelka2	Confirmatory
Dragen	N	Dragen	Confirmatory*
BWA	N	Strelka2	Confirmatory**
* Only on data generated using Nextera
** Only on data generated using TrueSeq
