# Supplementary material for: Assessing reproducibility of inherited variants detected with short-read whole genome sequencing
Source: Genome Biol. 2022 Jan 3;23:2. doi: 10.1186/s13059-021-02569-8 (PMC8722114; doi:10.1186/s13059-021-02569-8)
Supplement: Supplementary file 3 — Additional file 3: Table S3. SNV number. [file 13059_2021_2569_MOESM3_ESM.xlsx]

## Sheet: SNV number
Table S3. SNV number.
Lab	Sample	Replicate	Aligner	GATK Realignment or Not	Caller	Initial SNV	High Reproducible SNV
ARD	CQ-5	1	Bowtie2	N	FreeBayes	3513868	3200436
ARD	CQ-5	2	Bowtie2	N	FreeBayes	3502623	3199016
ARD	CQ-5	3	Bowtie2	N	FreeBayes	3502554	3199341
ARD	CQ-6	1	Bowtie2	N	FreeBayes	3510773	3199124
ARD	CQ-6	2	Bowtie2	N	FreeBayes	3505994	3200152
ARD	CQ-6	3	Bowtie2	N	FreeBayes	3512857	3201769
ARD	CQ-7	1	Bowtie2	N	FreeBayes	3485056	3187953
ARD	CQ-7	2	Bowtie2	N	FreeBayes	3477778	3187919
ARD	CQ-7	3	Bowtie2	N	FreeBayes	3470119	3184199
ARD	CQ-8	1	Bowtie2	N	FreeBayes	3510205	3206533
ARD	CQ-8	2	Bowtie2	N	FreeBayes	3503836	3207879
ARD	CQ-8	3	Bowtie2	N	FreeBayes	3501858	3204228
NVG	CQ-5	1	Bowtie2	N	FreeBayes	3476660	3200208
NVG	CQ-5	2	Bowtie2	N	FreeBayes	3477872	3200777
NVG	CQ-5	3	Bowtie2	N	FreeBayes	3485197	3203053
NVG	CQ-6	1	Bowtie2	N	FreeBayes	3485263	3201876
NVG	CQ-6	2	Bowtie2	N	FreeBayes	3488079	3202560
NVG	CQ-6	3	Bowtie2	N	FreeBayes	3496826	3204226
NVG	CQ-7	1	Bowtie2	N	FreeBayes	3458391	3189751
NVG	CQ-7	2	Bowtie2	N	FreeBayes	3445264	3187040
NVG	CQ-7	3	Bowtie2	N	FreeBayes	3441295	3185718
NVG	CQ-8	1	Bowtie2	N	FreeBayes	3473287	3206373
NVG	CQ-8	2	Bowtie2	N	FreeBayes	3499257	3210847
NVG	CQ-8	3	Bowtie2	N	FreeBayes	3479946	3207750
WUX	CQ-5	1	Bowtie2	N	FreeBayes	3568588	3213627
WUX	CQ-5	2	Bowtie2	N	FreeBayes	3575216	3214617
WUX	CQ-5	3	Bowtie2	N	FreeBayes	3558641	3212397
WUX	CQ-6	1	Bowtie2	N	FreeBayes	3544742	3210007
WUX	CQ-6	2	Bowtie2	N	FreeBayes	3537143	3208888
WUX	CQ-6	3	Bowtie2	N	FreeBayes	3559656	3212994
WUX	CQ-7	1	Bowtie2	N	FreeBayes	3504352	3197488
WUX	CQ-7	2	Bowtie2	N	FreeBayes	3516344	3198813
WUX	CQ-7	3	Bowtie2	N	FreeBayes	3507513	3196774
WUX	CQ-8	1	Bowtie2	N	FreeBayes	3548419	3219203
WUX	CQ-8	2	Bowtie2	N	FreeBayes	3534021	3217813
WUX	CQ-8	3	Bowtie2	N	FreeBayes	3541313	3218193
ARD	CQ-5	1	Bowtie2	Y	FreeBayes	3467740	3199235
ARD	CQ-5	2	Bowtie2	Y	FreeBayes	3453537	3197667
ARD	CQ-5	3	Bowtie2	Y	FreeBayes	3452419	3197903
ARD	CQ-6	1	Bowtie2	Y	FreeBayes	3464913	3197860
ARD	CQ-6	2	Bowtie2	Y	FreeBayes	3456927	3198596
ARD	CQ-6	3	Bowtie2	Y	FreeBayes	3462169	3200311
ARD	CQ-7	1	Bowtie2	Y	FreeBayes	3438124	3186362
ARD	CQ-7	2	Bowtie2	Y	FreeBayes	3428352	3186144
ARD	CQ-7	3	Bowtie2	Y	FreeBayes	3420371	3182593
ARD	CQ-8	1	Bowtie2	Y	FreeBayes	3462946	3204884
ARD	CQ-8	2	Bowtie2	Y	FreeBayes	3453939	3206000
ARD	CQ-8	3	Bowtie2	Y	FreeBayes	3451405	3202563
NVG	CQ-5	1	Bowtie2	Y	FreeBayes	3436305	3198990
NVG	CQ-5	2	Bowtie2	Y	FreeBayes	3437537	3199495
NVG	CQ-5	3	Bowtie2	Y	FreeBayes	3443057	3201495
NVG	CQ-6	1	Bowtie2	Y	FreeBayes	3446161	3200740
NVG	CQ-6	2	Bowtie2	Y	FreeBayes	3446911	3201297
NVG	CQ-6	3	Bowtie2	Y	FreeBayes	3456447	3202997
NVG	CQ-7	1	Bowtie2	Y	FreeBayes	3416239	3188241
NVG	CQ-7	2	Bowtie2	Y	FreeBayes	3403698	3185376
NVG	CQ-7	3	Bowtie2	Y	FreeBayes	3402808	3184336
NVG	CQ-8	1	Bowtie2	Y	FreeBayes	3430186	3204510
NVG	CQ-8	2	Bowtie2	Y	FreeBayes	3464325	3209731
NVG	CQ-8	3	Bowtie2	Y	FreeBayes	3439361	3206259
WUX	CQ-5	1	Bowtie2	Y	FreeBayes	3511129	3212034
WUX	CQ-5	2	Bowtie2	Y	FreeBayes	3517697	3213213
WUX	CQ-5	3	Bowtie2	Y	FreeBayes	3501568	3210964
WUX	CQ-6	1	Bowtie2	Y	FreeBayes	3485976	3208096
WUX	CQ-6	2	Bowtie2	Y	FreeBayes	3479306	3206898
WUX	CQ-6	3	Bowtie2	Y	FreeBayes	3502982	3211418
WUX	CQ-7	1	Bowtie2	Y	FreeBayes	3448361	3195611
WUX	CQ-7	2	Bowtie2	Y	FreeBayes	3460173	3196968
WUX	CQ-7	3	Bowtie2	Y	FreeBayes	3447995	3194880
WUX	CQ-8	1	Bowtie2	Y	FreeBayes	3492000	3217717
WUX	CQ-8	2	Bowtie2	Y	FreeBayes	3477349	3215969
WUX	CQ-8	3	Bowtie2	Y	FreeBayes	3483271	3216625
ARD	CQ-5	1	Bowtie2	Y	HC	3564127	3241169
ARD	CQ-5	2	Bowtie2	Y	HC	3560956	3239729
ARD	CQ-5	3	Bowtie2	Y	HC	3557308	3239445
ARD	CQ-6	1	Bowtie2	Y	HC	3560598	3240463
ARD	CQ-6	2	Bowtie2	Y	HC	3562921	3239899
ARD	CQ-6	3	Bowtie2	Y	HC	3564584	3240248
ARD	CQ-7	1	Bowtie2	Y	HC	3535583	3229126
ARD	CQ-7	2	Bowtie2	Y	HC	3535133	3228216
ARD	CQ-7	3	Bowtie2	Y	HC	3528267	3227728
ARD	CQ-8	1	Bowtie2	Y	HC	3558165	3248291
ARD	CQ-8	2	Bowtie2	Y	HC	3561699	3249017
ARD	CQ-8	3	Bowtie2	Y	HC	3556515	3247505
NVG	CQ-5	1	Bowtie2	Y	HC	3551681	3240173
NVG	CQ-5	2	Bowtie2	Y	HC	3554183	3240475
NVG	CQ-5	3	Bowtie2	Y	HC	3557089	3241201
NVG	CQ-6	1	Bowtie2	Y	HC	3563290	3242189
NVG	CQ-6	2	Bowtie2	Y	HC	3563701	3242322
NVG	CQ-6	3	Bowtie2	Y	HC	3574864	3244112
NVG	CQ-7	1	Bowtie2	Y	HC	3534569	3230409
NVG	CQ-7	2	Bowtie2	Y	HC	3523005	3227974
NVG	CQ-7	3	Bowtie2	Y	HC	3523620	3227685
NVG	CQ-8	1	Bowtie2	Y	HC	3550068	3247839
NVG	CQ-8	2	Bowtie2	Y	HC	3579638	3253634
NVG	CQ-8	3	Bowtie2	Y	HC	3558272	3249893
WUX	CQ-5	1	Bowtie2	Y	HC	3614829	3247986
WUX	CQ-5	2	Bowtie2	Y	HC	3622253	3248818
WUX	CQ-5	3	Bowtie2	Y	HC	3606445	3247441
WUX	CQ-6	1	Bowtie2	Y	HC	3591577	3244960
WUX	CQ-6	2	Bowtie2	Y	HC	3583896	3244021
WUX	CQ-6	3	Bowtie2	Y	HC	3610557	3247671
WUX	CQ-7	1	Bowtie2	Y	HC	3561219	3233589
WUX	CQ-7	2	Bowtie2	Y	HC	3573621	3235198
WUX	CQ-7	3	Bowtie2	Y	HC	3564806	3233780
WUX	CQ-8	1	Bowtie2	Y	HC	3606469	3257000
WUX	CQ-8	2	Bowtie2	Y	HC	3592056	3255239
WUX	CQ-8	3	Bowtie2	Y	HC	3598624	3255986
ARD	CQ-5	1	Bowtie2	Y	ISAAC	3300333	3111586
ARD	CQ-5	2	Bowtie2	Y	ISAAC	3295348	3106718
ARD	CQ-5	3	Bowtie2	Y	ISAAC	3287165	3100433
ARD	CQ-6	1	Bowtie2	Y	ISAAC	3294525	3107112
ARD	CQ-6	2	Bowtie2	Y	ISAAC	3294219	3105447
ARD	CQ-6	3	Bowtie2	Y	ISAAC	3295437	3106246
ARD	CQ-7	1	Bowtie2	Y	ISAAC	3245041	3066463
ARD	CQ-7	2	Bowtie2	Y	ISAAC	3245465	3066021
ARD	CQ-7	3	Bowtie2	Y	ISAAC	3244013	3065960
ARD	CQ-8	1	Bowtie2	Y	ISAAC	3284507	3103898
ARD	CQ-8	2	Bowtie2	Y	ISAAC	3289403	3106962
ARD	CQ-8	3	Bowtie2	Y	ISAAC	3284797	3103487
NVG	CQ-5	1	Bowtie2	Y	ISAAC	3275354	3095097
NVG	CQ-5	2	Bowtie2	Y	ISAAC	3277239	3096491
NVG	CQ-5	3	Bowtie2	Y	ISAAC	3275089	3093971
NVG	CQ-6	1	Bowtie2	Y	ISAAC	3292442	3107929
NVG	CQ-6	2	Bowtie2	Y	ISAAC	3291847	3106906
NVG	CQ-6	3	Bowtie2	Y	ISAAC	3310041	3120603
NVG	CQ-7	1	Bowtie2	Y	ISAAC	3244412	3068905
NVG	CQ-7	2	Bowtie2	Y	ISAAC	3222434	3050835
NVG	CQ-7	3	Bowtie2	Y	ISAAC	3229916	3057356
NVG	CQ-8	1	Bowtie2	Y	ISAAC	3256319	3082828
NVG	CQ-8	2	Bowtie2	Y	ISAAC	3321920	3134879
NVG	CQ-8	3	Bowtie2	Y	ISAAC	3276206	3098940
WUX	CQ-5	1	Bowtie2	Y	ISAAC	3310293	3112613
WUX	CQ-5	2	Bowtie2	Y	ISAAC	3323747	3121746
WUX	CQ-5	3	Bowtie2	Y	ISAAC	3309278	3113592
WUX	CQ-6	1	Bowtie2	Y	ISAAC	3230865	3050988
WUX	CQ-6	2	Bowtie2	Y	ISAAC	3243624	3062801
WUX	CQ-6	3	Bowtie2	Y	ISAAC	3294727	3100798
WUX	CQ-7	1	Bowtie2	Y	ISAAC	3211439	3035532
WUX	CQ-7	2	Bowtie2	Y	ISAAC	3232858	3052358
WUX	CQ-7	3	Bowtie2	Y	ISAAC	3215362	3038536
WUX	CQ-8	1	Bowtie2	Y	ISAAC	3317574	3124874
WUX	CQ-8	2	Bowtie2	Y	ISAAC	3274294	3090500
WUX	CQ-8	3	Bowtie2	Y	ISAAC	3292180	3104882
ARD	CQ-5	1	Bowtie2	Y	Samtools	3718671	3241239
ARD	CQ-5	2	Bowtie2	Y	Samtools	3711577	3240067
ARD	CQ-5	3	Bowtie2	Y	Samtools	3710006	3239843
ARD	CQ-6	1	Bowtie2	Y	Samtools	3716240	3240741
ARD	CQ-6	2	Bowtie2	Y	Samtools	3713612	3240302
ARD	CQ-6	3	Bowtie2	Y	Samtools	3716020	3240413
ARD	CQ-7	1	Bowtie2	Y	Samtools	3691161	3229087
ARD	CQ-7	2	Bowtie2	Y	Samtools	3684775	3228096
ARD	CQ-7	3	Bowtie2	Y	Samtools	3682095	3228304
ARD	CQ-8	1	Bowtie2	Y	Samtools	3713628	3249105
ARD	CQ-8	2	Bowtie2	Y	Samtools	3711897	3249147
ARD	CQ-8	3	Bowtie2	Y	Samtools	3707585	3248197
NVG	CQ-5	1	Bowtie2	Y	Samtools	3708409	3242128
NVG	CQ-5	2	Bowtie2	Y	Samtools	3709971	3242361
NVG	CQ-5	3	Bowtie2	Y	Samtools	3713191	3242470
NVG	CQ-6	1	Bowtie2	Y	Samtools	3715416	3243178
NVG	CQ-6	2	Bowtie2	Y	Samtools	3716642	3243316
NVG	CQ-6	3	Bowtie2	Y	Samtools	3723464	3244276
NVG	CQ-7	1	Bowtie2	Y	Samtools	3689924	3231363
NVG	CQ-7	2	Bowtie2	Y	Samtools	3681165	3230061
NVG	CQ-7	3	Bowtie2	Y	Samtools	3679099	3229859
NVG	CQ-8	1	Bowtie2	Y	Samtools	3704597	3250526
NVG	CQ-8	2	Bowtie2	Y	Samtools	3723578	3253741
NVG	CQ-8	3	Bowtie2	Y	Samtools	3710495	3251590
WUX	CQ-5	1	Bowtie2	Y	Samtools	3754472	3245614
WUX	CQ-5	2	Bowtie2	Y	Samtools	3760104	3246093
WUX	CQ-5	3	Bowtie2	Y	Samtools	3748129	3244876
WUX	CQ-6	1	Bowtie2	Y	Samtools	3732408	3240252
WUX	CQ-6	2	Bowtie2	Y	Samtools	3728792	3240206
WUX	CQ-6	3	Bowtie2	Y	Samtools	3749200	3244809
WUX	CQ-7	1	Bowtie2	Y	Samtools	3703840	3230807
WUX	CQ-7	2	Bowtie2	Y	Samtools	3712392	3232051
WUX	CQ-7	3	Bowtie2	Y	Samtools	3703051	3230211
WUX	CQ-8	1	Bowtie2	Y	Samtools	3742346	3254164
WUX	CQ-8	2	Bowtie2	Y	Samtools	3731647	3252818
WUX	CQ-8	3	Bowtie2	Y	Samtools	3740790	3253463
ARD	CQ-5	1	Bowtie2	Y	SNVer	3787791	3221803
ARD	CQ-5	2	Bowtie2	Y	SNVer	3772857	3219262
ARD	CQ-5	3	Bowtie2	Y	SNVer	3768781	3218344
ARD	CQ-6	1	Bowtie2	Y	SNVer	3781333	3220682
ARD	CQ-6	2	Bowtie2	Y	SNVer	3780520	3220540
ARD	CQ-6	3	Bowtie2	Y	SNVer	3779564	3219510
ARD	CQ-7	1	Bowtie2	Y	SNVer	3760143	3208667
ARD	CQ-7	2	Bowtie2	Y	SNVer	3747859	3206921
ARD	CQ-7	3	Bowtie2	Y	SNVer	3740516	3206725
ARD	CQ-8	1	Bowtie2	Y	SNVer	3784840	3226704
ARD	CQ-8	2	Bowtie2	Y	SNVer	3772846	3227163
ARD	CQ-8	3	Bowtie2	Y	SNVer	3773195	3224552
NVG	CQ-5	1	Bowtie2	Y	SNVer	3688000	3227671
NVG	CQ-5	2	Bowtie2	Y	SNVer	3695632	3228249
NVG	CQ-5	3	Bowtie2	Y	SNVer	3701108	3228248
NVG	CQ-6	1	Bowtie2	Y	SNVer	3705732	3230897
NVG	CQ-6	2	Bowtie2	Y	SNVer	3702127	3231303
NVG	CQ-6	3	Bowtie2	Y	SNVer	3719298	3234466
NVG	CQ-7	1	Bowtie2	Y	SNVer	3678514	3217457
NVG	CQ-7	2	Bowtie2	Y	SNVer	3658166	3214053
NVG	CQ-7	3	Bowtie2	Y	SNVer	3658587	3215687
NVG	CQ-8	1	Bowtie2	Y	SNVer	3694778	3235505
NVG	CQ-8	2	Bowtie2	Y	SNVer	3730000	3244838
NVG	CQ-8	3	Bowtie2	Y	SNVer	3699776	3238156
WUX	CQ-5	1	Bowtie2	Y	SNVer	3819328	3236202
WUX	CQ-5	2	Bowtie2	Y	SNVer	3837707	3239030
WUX	CQ-5	3	Bowtie2	Y	SNVer	3811017	3233729
WUX	CQ-6	1	Bowtie2	Y	SNVer	3760557	3218059
WUX	CQ-6	2	Bowtie2	Y	SNVer	3762683	3218315
WUX	CQ-6	3	Bowtie2	Y	SNVer	3808224	3233937
WUX	CQ-7	1	Bowtie2	Y	SNVer	3745165	3214843
WUX	CQ-7	2	Bowtie2	Y	SNVer	3758742	3218310
WUX	CQ-7	3	Bowtie2	Y	SNVer	3742169	3212655
WUX	CQ-8	1	Bowtie2	Y	SNVer	3808334	3244055
WUX	CQ-8	2	Bowtie2	Y	SNVer	3789499	3239719
WUX	CQ-8	3	Bowtie2	Y	SNVer	3802438	3241276
ARD	CQ-5	1	Bowtie2	Y	Varscan	4313154	3232300
ARD	CQ-5	2	Bowtie2	Y	Varscan	4295393	3229874
ARD	CQ-5	3	Bowtie2	Y	Varscan	4287540	3228431
ARD	CQ-6	1	Bowtie2	Y	Varscan	4309046	3230741
ARD	CQ-6	2	Bowtie2	Y	Varscan	4300936	3230589
ARD	CQ-6	3	Bowtie2	Y	Varscan	4303710	3230698
ARD	CQ-7	1	Bowtie2	Y	Varscan	4283495	3215661
ARD	CQ-7	2	Bowtie2	Y	Varscan	4265693	3213898
ARD	CQ-7	3	Bowtie2	Y	Varscan	4259246	3213985
ARD	CQ-8	1	Bowtie2	Y	Varscan	4301950	3239771
ARD	CQ-8	2	Bowtie2	Y	Varscan	4291096	3240454
ARD	CQ-8	3	Bowtie2	Y	Varscan	4280549	3237997
NVG	CQ-5	1	Bowtie2	Y	Varscan	4292447	3233904
NVG	CQ-5	2	Bowtie2	Y	Varscan	4297509	3234778
NVG	CQ-5	3	Bowtie2	Y	Varscan	4305956	3235180
NVG	CQ-6	1	Bowtie2	Y	Varscan	4310059	3237064
NVG	CQ-6	2	Bowtie2	Y	Varscan	4313213	3237454
NVG	CQ-6	3	Bowtie2	Y	Varscan	4330233	3240720
NVG	CQ-7	1	Bowtie2	Y	Varscan	4273174	3221067
NVG	CQ-7	2	Bowtie2	Y	Varscan	4252409	3215652
NVG	CQ-7	3	Bowtie2	Y	Varscan	4251418	3216863
NVG	CQ-8	1	Bowtie2	Y	Varscan	4281367	3243389
NVG	CQ-8	2	Bowtie2	Y	Varscan	4327852	3251745
NVG	CQ-8	3	Bowtie2	Y	Varscan	4293657	3245962
WUX	CQ-5	1	Bowtie2	Y	Varscan	4465411	3244781
WUX	CQ-5	2	Bowtie2	Y	Varscan	4476401	3246646
WUX	CQ-5	3	Bowtie2	Y	Varscan	4444496	3242783
WUX	CQ-6	1	Bowtie2	Y	Varscan	4434662	3230272
WUX	CQ-6	2	Bowtie2	Y	Varscan	4395924	3229581
WUX	CQ-6	3	Bowtie2	Y	Varscan	4447405	3242961
WUX	CQ-7	1	Bowtie2	Y	Varscan	4356394	3222149
WUX	CQ-7	2	Bowtie2	Y	Varscan	4383846	3226114
WUX	CQ-7	3	Bowtie2	Y	Varscan	4351590	3219503
WUX	CQ-8	1	Bowtie2	Y	Varscan	4400281	3253658
WUX	CQ-8	2	Bowtie2	Y	Varscan	4375967	3250416
WUX	CQ-8	3	Bowtie2	Y	Varscan	4397296	3251740
ARD	CQ-5	1	Bowtie2	N	HC	3573442	3244680
ARD	CQ-5	2	Bowtie2	N	HC	3572285	3243565
ARD	CQ-5	3	Bowtie2	N	HC	3569149	3243676
ARD	CQ-6	1	Bowtie2	N	HC	3570005	3244079
ARD	CQ-6	2	Bowtie2	N	HC	3574345	3243725
ARD	CQ-6	3	Bowtie2	N	HC	3575818	3244008
ARD	CQ-7	1	Bowtie2	N	HC	3544741	3232861
ARD	CQ-7	2	Bowtie2	N	HC	3545872	3232172
ARD	CQ-7	3	Bowtie2	N	HC	3539387	3231766
ARD	CQ-8	1	Bowtie2	N	HC	3567452	3252154
ARD	CQ-8	2	Bowtie2	N	HC	3572743	3253186
ARD	CQ-8	3	Bowtie2	N	HC	3567414	3251843
NVG	CQ-5	1	Bowtie2	N	HC	3562525	3244517
NVG	CQ-5	2	Bowtie2	N	HC	3564501	3244573
NVG	CQ-5	3	Bowtie2	N	HC	3567613	3245091
NVG	CQ-6	1	Bowtie2	N	HC	3572850	3245575
NVG	CQ-6	2	Bowtie2	N	HC	3573758	3245681
NVG	CQ-6	3	Bowtie2	N	HC	3584315	3246735
NVG	CQ-7	1	Bowtie2	N	HC	3543788	3233900
NVG	CQ-7	2	Bowtie2	N	HC	3533100	3232449
NVG	CQ-7	3	Bowtie2	N	HC	3533948	3232537
NVG	CQ-8	1	Bowtie2	N	HC	3560180	3252620
NVG	CQ-8	2	Bowtie2	N	HC	3587270	3256121
NVG	CQ-8	3	Bowtie2	N	HC	3567558	3253895
WUX	CQ-5	1	Bowtie2	N	HC	3623524	3249034
WUX	CQ-5	2	Bowtie2	N	HC	3631893	3249598
WUX	CQ-5	3	Bowtie2	N	HC	3615928	3248745
WUX	CQ-6	1	Bowtie2	N	HC	3601820	3247221
WUX	CQ-6	2	Bowtie2	N	HC	3594956	3246722
WUX	CQ-6	3	Bowtie2	N	HC	3619806	3248892
WUX	CQ-7	1	Bowtie2	N	HC	3570174	3236013
WUX	CQ-7	2	Bowtie2	N	HC	3582024	3236819
WUX	CQ-7	3	Bowtie2	N	HC	3573851	3236046
WUX	CQ-8	1	Bowtie2	N	HC	3614603	3258203
WUX	CQ-8	2	Bowtie2	N	HC	3600852	3257226
WUX	CQ-8	3	Bowtie2	N	HC	3606596	3257625
ARD	CQ-5	1	Bowtie2	N	ISAAC	3351556	3150733
ARD	CQ-5	2	Bowtie2	N	ISAAC	3349256	3147889
ARD	CQ-5	3	Bowtie2	N	ISAAC	3346083	3146555
ARD	CQ-6	1	Bowtie2	N	ISAAC	3347025	3147053
ARD	CQ-6	2	Bowtie2	N	ISAAC	3349796	3147640
ARD	CQ-6	3	Bowtie2	N	ISAAC	3351266	3148602
ARD	CQ-7	1	Bowtie2	N	ISAAC	3293679	3104116
ARD	CQ-7	2	Bowtie2	N	ISAAC	3298878	3107568
ARD	CQ-7	3	Bowtie2	N	ISAAC	3296884	3107891
ARD	CQ-8	1	Bowtie2	N	ISAAC	3334858	3143483
ARD	CQ-8	2	Bowtie2	N	ISAAC	3344350	3150000
ARD	CQ-8	3	Bowtie2	N	ISAAC	3337668	3145278
NVG	CQ-5	1	Bowtie2	N	ISAAC	3335920	3143158
NVG	CQ-5	2	Bowtie2	N	ISAAC	3336726	3143423
NVG	CQ-5	3	Bowtie2	N	ISAAC	3337089	3142850
NVG	CQ-6	1	Bowtie2	N	ISAAC	3347927	3150566
NVG	CQ-6	2	Bowtie2	N	ISAAC	3347000	3149390
NVG	CQ-6	3	Bowtie2	N	ISAAC	3361199	3158597
NVG	CQ-7	1	Bowtie2	N	ISAAC	3293490	3107712
NVG	CQ-7	2	Bowtie2	N	ISAAC	3278674	3096424
NVG	CQ-7	3	Bowtie2	N	ISAAC	3288713	3104848
NVG	CQ-8	1	Bowtie2	N	ISAAC	3319473	3134599
NVG	CQ-8	2	Bowtie2	N	ISAAC	3366078	3168413
NVG	CQ-8	3	Bowtie2	N	ISAAC	3328181	3140070
WUX	CQ-5	1	Bowtie2	N	ISAAC	3362046	3150217
WUX	CQ-5	2	Bowtie2	N	ISAAC	3376718	3159467
WUX	CQ-5	3	Bowtie2	N	ISAAC	3361518	3152187
WUX	CQ-6	1	Bowtie2	N	ISAAC	3309271	3113833
WUX	CQ-6	2	Bowtie2	N	ISAAC	3319709	3123720
WUX	CQ-6	3	Bowtie2	N	ISAAC	3356983	3146934
WUX	CQ-7	1	Bowtie2	N	ISAAC	3278864	3090296
WUX	CQ-7	2	Bowtie2	N	ISAAC	3294933	3101645
WUX	CQ-7	3	Bowtie2	N	ISAAC	3278904	3089247
WUX	CQ-8	1	Bowtie2	N	ISAAC	3367489	3162169
WUX	CQ-8	2	Bowtie2	N	ISAAC	3337109	3140170
WUX	CQ-8	3	Bowtie2	N	ISAAC	3348353	3148392
ARD	CQ-5	1	Bowtie2	N	Samtools	3741948	3244132
ARD	CQ-5	2	Bowtie2	N	Samtools	3737649	3243331
ARD	CQ-5	3	Bowtie2	N	Samtools	3735803	3243417
ARD	CQ-6	1	Bowtie2	N	Samtools	3740301	3243883
ARD	CQ-6	2	Bowtie2	N	Samtools	3738770	3243372
ARD	CQ-6	3	Bowtie2	N	Samtools	3741760	3243654
ARD	CQ-7	1	Bowtie2	N	Samtools	3714786	3232307
ARD	CQ-7	2	Bowtie2	N	Samtools	3710273	3231694
ARD	CQ-7	3	Bowtie2	N	Samtools	3707319	3231798
ARD	CQ-8	1	Bowtie2	N	Samtools	3737350	3252361
ARD	CQ-8	2	Bowtie2	N	Samtools	3736319	3252840
ARD	CQ-8	3	Bowtie2	N	Samtools	3732728	3251818
NVG	CQ-5	1	Bowtie2	N	Samtools	3730662	3245265
NVG	CQ-5	2	Bowtie2	N	Samtools	3731859	3245213
NVG	CQ-5	3	Bowtie2	N	Samtools	3736202	3245296
NVG	CQ-6	1	Bowtie2	N	Samtools	3737122	3245544
NVG	CQ-6	2	Bowtie2	N	Samtools	3738976	3245677
NVG	CQ-6	3	Bowtie2	N	Samtools	3744686	3246098
NVG	CQ-7	1	Bowtie2	N	Samtools	3710694	3233864
NVG	CQ-7	2	Bowtie2	N	Samtools	3702668	3233278
NVG	CQ-7	3	Bowtie2	N	Samtools	3700964	3233337
NVG	CQ-8	1	Bowtie2	N	Samtools	3726022	3253805
NVG	CQ-8	2	Bowtie2	N	Samtools	3743931	3255551
NVG	CQ-8	3	Bowtie2	N	Samtools	3731835	3254404
WUX	CQ-5	1	Bowtie2	N	Samtools	3781420	3246626
WUX	CQ-5	2	Bowtie2	N	Samtools	3787414	3247026
WUX	CQ-5	3	Bowtie2	N	Samtools	3774620	3246240
WUX	CQ-6	1	Bowtie2	N	Samtools	3762097	3243919
WUX	CQ-6	2	Bowtie2	N	Samtools	3758417	3243930
WUX	CQ-6	3	Bowtie2	N	Samtools	3775725	3246369
WUX	CQ-7	1	Bowtie2	N	Samtools	3727472	3233550
WUX	CQ-7	2	Bowtie2	N	Samtools	3735992	3234027
WUX	CQ-7	3	Bowtie2	N	Samtools	3728244	3233085
WUX	CQ-8	1	Bowtie2	N	Samtools	3765361	3255510
WUX	CQ-8	2	Bowtie2	N	Samtools	3754791	3254840
WUX	CQ-8	3	Bowtie2	N	Samtools	3760761	3254978
ARD	CQ-5	1	Bowtie2	N	SNVer	3633964	3226603
ARD	CQ-5	2	Bowtie2	N	SNVer	3628563	3224007
ARD	CQ-5	3	Bowtie2	N	SNVer	3623993	3223521
ARD	CQ-6	1	Bowtie2	N	SNVer	3631178	3225453
ARD	CQ-6	2	Bowtie2	N	SNVer	3633735	3225404
ARD	CQ-6	3	Bowtie2	N	SNVer	3633293	3224654
ARD	CQ-7	1	Bowtie2	N	SNVer	3605112	3214180
ARD	CQ-7	2	Bowtie2	N	SNVer	3601920	3212521
ARD	CQ-7	3	Bowtie2	N	SNVer	3596057	3212104
ARD	CQ-8	1	Bowtie2	N	SNVer	3628970	3231971
ARD	CQ-8	2	Bowtie2	N	SNVer	3627892	3232739
ARD	CQ-8	3	Bowtie2	N	SNVer	3622503	3229878
NVG	CQ-5	1	Bowtie2	N	SNVer	3617072	3233739
NVG	CQ-5	2	Bowtie2	N	SNVer	3619565	3234193
NVG	CQ-5	3	Bowtie2	N	SNVer	3622521	3234159
NVG	CQ-6	1	Bowtie2	N	SNVer	3628928	3236995
NVG	CQ-6	2	Bowtie2	N	SNVer	3630570	3237292
NVG	CQ-6	3	Bowtie2	N	SNVer	3643715	3240378
NVG	CQ-7	1	Bowtie2	N	SNVer	3598941	3224092
NVG	CQ-7	2	Bowtie2	N	SNVer	3585676	3220472
NVG	CQ-7	3	Bowtie2	N	SNVer	3586776	3222144
NVG	CQ-8	1	Bowtie2	N	SNVer	3617186	3242365
NVG	CQ-8	2	Bowtie2	N	SNVer	3649027	3251232
NVG	CQ-8	3	Bowtie2	N	SNVer	3625123	3244736
WUX	CQ-5	1	Bowtie2	N	SNVer	3695640	3242849
WUX	CQ-5	2	Bowtie2	N	SNVer	3710990	3245974
WUX	CQ-5	3	Bowtie2	N	SNVer	3682256	3239996
WUX	CQ-6	1	Bowtie2	N	SNVer	3634114	3224722
WUX	CQ-6	2	Bowtie2	N	SNVer	3632513	3224858
WUX	CQ-6	3	Bowtie2	N	SNVer	3685667	3240499
WUX	CQ-7	1	Bowtie2	N	SNVer	3621823	3222323
WUX	CQ-7	2	Bowtie2	N	SNVer	3637325	3225358
WUX	CQ-7	3	Bowtie2	N	SNVer	3617470	3219677
WUX	CQ-8	1	Bowtie2	N	SNVer	3683436	3251168
WUX	CQ-8	2	Bowtie2	N	SNVer	3666316	3246778
WUX	CQ-8	3	Bowtie2	N	SNVer	3672906	3247911
ARD	CQ-5	1	Bowtie2	N	Varscan	4361422	3234264
ARD	CQ-5	2	Bowtie2	N	Varscan	4350527	3231854
ARD	CQ-5	3	Bowtie2	N	Varscan	4341439	3230170
ARD	CQ-6	1	Bowtie2	N	Varscan	4355701	3232567
ARD	CQ-6	2	Bowtie2	N	Varscan	4356886	3232503
ARD	CQ-6	3	Bowtie2	N	Varscan	4359315	3232601
ARD	CQ-7	1	Bowtie2	N	Varscan	4329688	3218017
ARD	CQ-7	2	Bowtie2	N	Varscan	4320822	3216309
ARD	CQ-7	3	Bowtie2	N	Varscan	4313409	3216191
ARD	CQ-8	1	Bowtie2	N	Varscan	4348304	3241880
ARD	CQ-8	2	Bowtie2	N	Varscan	4339914	3242657
ARD	CQ-8	3	Bowtie2	N	Varscan	4336209	3240091
NVG	CQ-5	1	Bowtie2	N	Varscan	4334225	3236047
NVG	CQ-5	2	Bowtie2	N	Varscan	4337807	3236742
NVG	CQ-5	3	Bowtie2	N	Varscan	4347458	3237118
NVG	CQ-6	1	Bowtie2	N	Varscan	4351395	3239237
NVG	CQ-6	2	Bowtie2	N	Varscan	4357637	3239581
NVG	CQ-6	3	Bowtie2	N	Varscan	4375308	3242841
NVG	CQ-7	1	Bowtie2	N	Varscan	4314255	3223643
NVG	CQ-7	2	Bowtie2	N	Varscan	4291776	3217937
NVG	CQ-7	3	Bowtie2	N	Varscan	4292400	3219296
NVG	CQ-8	1	Bowtie2	N	Varscan	4324021	3245837
NVG	CQ-8	2	Bowtie2	N	Varscan	4372807	3254283
NVG	CQ-8	3	Bowtie2	N	Varscan	4335079	3248266
WUX	CQ-5	1	Bowtie2	N	Varscan	4525307	3247444
WUX	CQ-5	2	Bowtie2	N	Varscan	4539726	3249574
WUX	CQ-5	3	Bowtie2	N	Varscan	4494377	3244981
WUX	CQ-6	1	Bowtie2	N	Varscan	4471069	3231592
WUX	CQ-6	2	Bowtie2	N	Varscan	4435175	3231388
WUX	CQ-6	3	Bowtie2	N	Varscan	4509732	3245436
WUX	CQ-7	1	Bowtie2	N	Varscan	4408186	3225132
WUX	CQ-7	2	Bowtie2	N	Varscan	4438623	3228854
WUX	CQ-7	3	Bowtie2	N	Varscan	4407692	3222175
WUX	CQ-8	1	Bowtie2	N	Varscan	4461007	3256454
WUX	CQ-8	2	Bowtie2	N	Varscan	4437221	3253199
WUX	CQ-8	3	Bowtie2	N	Varscan	4449996	3254177
ARD	CQ-5	1	BWA	N	FreeBayes	3986098	3246529
ARD	CQ-5	2	BWA	N	FreeBayes	3982668	3245359
ARD	CQ-5	3	BWA	N	FreeBayes	3981000	3245559
ARD	CQ-6	1	BWA	N	FreeBayes	3984661	3246347
ARD	CQ-6	2	BWA	N	FreeBayes	3983343	3245597
ARD	CQ-6	3	BWA	N	FreeBayes	3986923	3245869
ARD	CQ-7	1	BWA	N	FreeBayes	3955582	3235735
ARD	CQ-7	2	BWA	N	FreeBayes	3952121	3234686
ARD	CQ-7	3	BWA	N	FreeBayes	3952926	3234996
ARD	CQ-8	1	BWA	N	FreeBayes	3977518	3255792
ARD	CQ-8	2	BWA	N	FreeBayes	3977450	3255893
ARD	CQ-8	3	BWA	N	FreeBayes	3976207	3255057
NVG	CQ-5	1	BWA	N	FreeBayes	3972330	3247310
NVG	CQ-5	2	BWA	N	FreeBayes	3972283	3247567
NVG	CQ-5	3	BWA	N	FreeBayes	3974496	3247871
NVG	CQ-6	1	BWA	N	FreeBayes	3975223	3247770
NVG	CQ-6	2	BWA	N	FreeBayes	3976490	3248117
NVG	CQ-6	3	BWA	N	FreeBayes	3982333	3248726
NVG	CQ-7	1	BWA	N	FreeBayes	3948335	3237228
NVG	CQ-7	2	BWA	N	FreeBayes	3942165	3236334
NVG	CQ-7	3	BWA	N	FreeBayes	3942918	3236368
NVG	CQ-8	1	BWA	N	FreeBayes	3963895	3257250
NVG	CQ-8	2	BWA	N	FreeBayes	4008015	3259005
NVG	CQ-8	3	BWA	N	FreeBayes	3969055	3257749
WUX	CQ-5	1	BWA	N	FreeBayes	4014388	3250964
WUX	CQ-5	2	BWA	N	FreeBayes	4017480	3251191
WUX	CQ-5	3	BWA	N	FreeBayes	4009100	3250499
WUX	CQ-6	1	BWA	N	FreeBayes	4003891	3249992
WUX	CQ-6	2	BWA	N	FreeBayes	3999380	3249414
WUX	CQ-6	3	BWA	N	FreeBayes	4013292	3250810
WUX	CQ-7	1	BWA	N	FreeBayes	3979101	3239187
WUX	CQ-7	2	BWA	N	FreeBayes	3984885	3239707
WUX	CQ-7	3	BWA	N	FreeBayes	3981779	3239139
WUX	CQ-8	1	BWA	N	FreeBayes	4006082	3260400
WUX	CQ-8	2	BWA	N	FreeBayes	3999514	3259961
WUX	CQ-8	3	BWA	N	FreeBayes	4002443	3260197
ARD	CQ-5	1	BWA	Y	FreeBayes	3955812	3246016
ARD	CQ-5	2	BWA	Y	FreeBayes	3946005	3244784
ARD	CQ-5	3	BWA	Y	FreeBayes	3944870	3244976
ARD	CQ-6	1	BWA	Y	FreeBayes	3953561	3245769
ARD	CQ-6	2	BWA	Y	FreeBayes	3946854	3244905
ARD	CQ-6	3	BWA	Y	FreeBayes	3950356	3245333
ARD	CQ-7	1	BWA	Y	FreeBayes	3924287	3235057
ARD	CQ-7	2	BWA	Y	FreeBayes	3915677	3233947
ARD	CQ-7	3	BWA	Y	FreeBayes	3915877	3234272
ARD	CQ-8	1	BWA	Y	FreeBayes	3945617	3255071
ARD	CQ-8	2	BWA	Y	FreeBayes	3943998	3255166
ARD	CQ-8	3	BWA	Y	FreeBayes	3939685	3254344
NVG	CQ-5	1	BWA	Y	FreeBayes	3944577	3246812
NVG	CQ-5	2	BWA	Y	FreeBayes	3944126	3247011
NVG	CQ-5	3	BWA	Y	FreeBayes	3945064	3247391
NVG	CQ-6	1	BWA	Y	FreeBayes	3948132	3247348
NVG	CQ-6	2	BWA	Y	FreeBayes	3948657	3247626
NVG	CQ-6	3	BWA	Y	FreeBayes	3955531	3248340
NVG	CQ-7	1	BWA	Y	FreeBayes	3919502	3236635
NVG	CQ-7	2	BWA	Y	FreeBayes	3912682	3235593
NVG	CQ-7	3	BWA	Y	FreeBayes	3914882	3235776
NVG	CQ-8	1	BWA	Y	FreeBayes	3934774	3256530
NVG	CQ-8	2	BWA	Y	FreeBayes	3980986	3258534
NVG	CQ-8	3	BWA	Y	FreeBayes	3941490	3257185
WUX	CQ-5	1	BWA	Y	FreeBayes	3981613	3250674
WUX	CQ-5	2	BWA	Y	FreeBayes	3985431	3250861
WUX	CQ-5	3	BWA	Y	FreeBayes	3977343	3250206
WUX	CQ-6	1	BWA	Y	FreeBayes	3968976	3249542
WUX	CQ-6	2	BWA	Y	FreeBayes	3965384	3248919
WUX	CQ-6	3	BWA	Y	FreeBayes	3980112	3250512
WUX	CQ-7	1	BWA	Y	FreeBayes	3939165	3238808
WUX	CQ-7	2	BWA	Y	FreeBayes	3945331	3239280
WUX	CQ-7	3	BWA	Y	FreeBayes	3941328	3238603
WUX	CQ-8	1	BWA	Y	FreeBayes	3968678	3260034
WUX	CQ-8	2	BWA	Y	FreeBayes	3961483	3259555
WUX	CQ-8	3	BWA	Y	FreeBayes	3964473	3259810
ARD	CQ-5	1	BWA	Y	HC	3932589	3244125
ARD	CQ-5	2	BWA	Y	HC	3927480	3242928
ARD	CQ-5	3	BWA	Y	HC	3923477	3242607
ARD	CQ-6	1	BWA	Y	HC	3928957	3243636
ARD	CQ-6	2	BWA	Y	HC	3928718	3242947
ARD	CQ-6	3	BWA	Y	HC	3929728	3243212
ARD	CQ-7	1	BWA	Y	HC	3902493	3232354
ARD	CQ-7	2	BWA	Y	HC	3899532	3231312
ARD	CQ-7	3	BWA	Y	HC	3895598	3231398
ARD	CQ-8	1	BWA	Y	HC	3922131	3252361
ARD	CQ-8	2	BWA	Y	HC	3925184	3252773
ARD	CQ-8	3	BWA	Y	HC	3918722	3251835
NVG	CQ-5	1	BWA	Y	HC	3925952	3243706
NVG	CQ-5	2	BWA	Y	HC	3927120	3243911
NVG	CQ-5	3	BWA	Y	HC	3928061	3244490
NVG	CQ-6	1	BWA	Y	HC	3935068	3245158
NVG	CQ-6	2	BWA	Y	HC	3937354	3245376
NVG	CQ-6	3	BWA	Y	HC	3947099	3246628
NVG	CQ-7	1	BWA	Y	HC	3905947	3233399
NVG	CQ-7	2	BWA	Y	HC	3896189	3231879
NVG	CQ-7	3	BWA	Y	HC	3898962	3231876
NVG	CQ-8	1	BWA	Y	HC	3919249	3252511
NVG	CQ-8	2	BWA	Y	HC	3979321	3256320
NVG	CQ-8	3	BWA	Y	HC	3928554	3253771
WUX	CQ-5	1	BWA	Y	HC	3986577	3249865
WUX	CQ-5	2	BWA	Y	HC	3996433	3250308
WUX	CQ-5	3	BWA	Y	HC	3977748	3249403
WUX	CQ-6	1	BWA	Y	HC	3961025	3248298
WUX	CQ-6	2	BWA	Y	HC	3955133	3247510
WUX	CQ-6	3	BWA	Y	HC	3983099	3249688
WUX	CQ-7	1	BWA	Y	HC	3934898	3236893
WUX	CQ-7	2	BWA	Y	HC	3946430	3237978
WUX	CQ-7	3	BWA	Y	HC	3938676	3237230
WUX	CQ-8	1	BWA	Y	HC	3976288	3259488
WUX	CQ-8	2	BWA	Y	HC	3962564	3258504
WUX	CQ-8	3	BWA	Y	HC	3968920	3258892
ARD	CQ-5	1	BWA	Y	ISAAC	3536268	3147157
ARD	CQ-5	2	BWA	Y	ISAAC	3525985	3139886
ARD	CQ-5	3	BWA	Y	ISAAC	3517857	3134661
ARD	CQ-6	1	BWA	Y	ISAAC	3531609	3143431
ARD	CQ-6	2	BWA	Y	ISAAC	3523315	3137617
ARD	CQ-6	3	BWA	Y	ISAAC	3526259	3140414
ARD	CQ-7	1	BWA	Y	ISAAC	3464715	3098745
ARD	CQ-7	2	BWA	Y	ISAAC	3456474	3092872
ARD	CQ-7	3	BWA	Y	ISAAC	3460003	3097275
ARD	CQ-8	1	BWA	Y	ISAAC	3521762	3144748
ARD	CQ-8	2	BWA	Y	ISAAC	3522157	3145162
ARD	CQ-8	3	BWA	Y	ISAAC	3515257	3140929
NVG	CQ-5	1	BWA	Y	ISAAC	3519559	3140234
NVG	CQ-5	2	BWA	Y	ISAAC	3521154	3141677
NVG	CQ-5	3	BWA	Y	ISAAC	3521286	3140814
NVG	CQ-6	1	BWA	Y	ISAAC	3533848	3149122
NVG	CQ-6	2	BWA	Y	ISAAC	3534232	3149593
NVG	CQ-6	3	BWA	Y	ISAAC	3549955	3159296
NVG	CQ-7	1	BWA	Y	ISAAC	3466213	3103706
NVG	CQ-7	2	BWA	Y	ISAAC	3455450	3095191
NVG	CQ-7	3	BWA	Y	ISAAC	3459473	3099496
NVG	CQ-8	1	BWA	Y	ISAAC	3503595	3135783
NVG	CQ-8	2	BWA	Y	ISAAC	3555875	3171532
NVG	CQ-8	3	BWA	Y	ISAAC	3518228	3145683
WUX	CQ-5	1	BWA	Y	ISAAC	3575482	3169002
WUX	CQ-5	2	BWA	Y	ISAAC	3587964	3176082
WUX	CQ-5	3	BWA	Y	ISAAC	3573931	3169362
WUX	CQ-6	1	BWA	Y	ISAAC	3543492	3148776
WUX	CQ-6	2	BWA	Y	ISAAC	3544295	3150610
WUX	CQ-6	3	BWA	Y	ISAAC	3570134	3165502
WUX	CQ-7	1	BWA	Y	ISAAC	3483901	3111611
WUX	CQ-7	2	BWA	Y	ISAAC	3502758	3124140
WUX	CQ-7	3	BWA	Y	ISAAC	3497547	3120905
WUX	CQ-8	1	BWA	Y	ISAAC	3574591	3178305
WUX	CQ-8	2	BWA	Y	ISAAC	3546562	3159314
WUX	CQ-8	3	BWA	Y	ISAAC	3557943	3167252
ARD	CQ-5	1	BWA	Y	Samtools	3979669	3242718
ARD	CQ-5	2	BWA	Y	Samtools	3973410	3241671
ARD	CQ-5	3	BWA	Y	Samtools	3970023	3241556
ARD	CQ-6	1	BWA	Y	Samtools	3977727	3242368
ARD	CQ-6	2	BWA	Y	Samtools	3974072	3241624
ARD	CQ-6	3	BWA	Y	Samtools	3975463	3242037
ARD	CQ-7	1	BWA	Y	Samtools	3946246	3230592
ARD	CQ-7	2	BWA	Y	Samtools	3939162	3229278
ARD	CQ-7	3	BWA	Y	Samtools	3939162	3229910
ARD	CQ-8	1	BWA	Y	Samtools	3973626	3251148
ARD	CQ-8	2	BWA	Y	Samtools	3970350	3251200
ARD	CQ-8	3	BWA	Y	Samtools	3963603	3250411
NVG	CQ-5	1	BWA	Y	Samtools	3985006	3244435
NVG	CQ-5	2	BWA	Y	Samtools	3985319	3244570
NVG	CQ-5	3	BWA	Y	Samtools	3985382	3244671
NVG	CQ-6	1	BWA	Y	Samtools	3990785	3245016
NVG	CQ-6	2	BWA	Y	Samtools	3991393	3245308
NVG	CQ-6	3	BWA	Y	Samtools	3997578	3245959
NVG	CQ-7	1	BWA	Y	Samtools	3957693	3233051
NVG	CQ-7	2	BWA	Y	Samtools	3956461	3232543
NVG	CQ-7	3	BWA	Y	Samtools	3955956	3232536
NVG	CQ-8	1	BWA	Y	Samtools	3978321	3253429
NVG	CQ-8	2	BWA	Y	Samtools	4035319	3255479
NVG	CQ-8	3	BWA	Y	Samtools	3984329	3254068
WUX	CQ-5	1	BWA	Y	Samtools	4019432	3247549
WUX	CQ-5	2	BWA	Y	Samtools	4023321	3247703
WUX	CQ-5	3	BWA	Y	Samtools	4015683	3247191
WUX	CQ-6	1	BWA	Y	Samtools	4008546	3246597
WUX	CQ-6	2	BWA	Y	Samtools	4004033	3246017
WUX	CQ-6	3	BWA	Y	Samtools	4018882	3247475
WUX	CQ-7	1	BWA	Y	Samtools	3980859	3235071
WUX	CQ-7	2	BWA	Y	Samtools	3986708	3235646
WUX	CQ-7	3	BWA	Y	Samtools	3983669	3235071
WUX	CQ-8	1	BWA	Y	Samtools	4014260	3256784
WUX	CQ-8	2	BWA	Y	Samtools	4007059	3256266
WUX	CQ-8	3	BWA	Y	Samtools	4010045	3256578
ARD	CQ-5	1	BWA	Y	SNVer	3960749	3230143
ARD	CQ-5	2	BWA	Y	SNVer	3955875	3227594
ARD	CQ-5	3	BWA	Y	SNVer	3948409	3226171
ARD	CQ-6	1	BWA	Y	SNVer	3958738	3229003
ARD	CQ-6	2	BWA	Y	SNVer	3957111	3227547
ARD	CQ-6	3	BWA	Y	SNVer	3953942	3227779
ARD	CQ-7	1	BWA	Y	SNVer	3925873	3217854
ARD	CQ-7	2	BWA	Y	SNVer	3919657	3214874
ARD	CQ-7	3	BWA	Y	SNVer	3918921	3216879
ARD	CQ-8	1	BWA	Y	SNVer	3945978	3236390
ARD	CQ-8	2	BWA	Y	SNVer	3952071	3237643
ARD	CQ-8	3	BWA	Y	SNVer	3936710	3234838
NVG	CQ-5	1	BWA	Y	SNVer	3977046	3237153
NVG	CQ-5	2	BWA	Y	SNVer	3980497	3237642
NVG	CQ-5	3	BWA	Y	SNVer	3976294	3237472
NVG	CQ-6	1	BWA	Y	SNVer	3985298	3239329
NVG	CQ-6	2	BWA	Y	SNVer	3987917	3239837
NVG	CQ-6	3	BWA	Y	SNVer	3998210	3242434
NVG	CQ-7	1	BWA	Y	SNVer	3954995	3227402
NVG	CQ-7	2	BWA	Y	SNVer	3946528	3224587
NVG	CQ-7	3	BWA	Y	SNVer	3949100	3226191
NVG	CQ-8	1	BWA	Y	SNVer	3974532	3246449
NVG	CQ-8	2	BWA	Y	SNVer	4023029	3253023
NVG	CQ-8	3	BWA	Y	SNVer	3978022	3248357
WUX	CQ-5	1	BWA	Y	SNVer	4047216	3247636
WUX	CQ-5	2	BWA	Y	SNVer	4050064	3248269
WUX	CQ-5	3	BWA	Y	SNVer	4041843	3246443
WUX	CQ-6	1	BWA	Y	SNVer	4029477	3243907
WUX	CQ-6	2	BWA	Y	SNVer	4021734	3241912
WUX	CQ-6	3	BWA	Y	SNVer	4045381	3247043
WUX	CQ-7	1	BWA	Y	SNVer	3995864	3232698
WUX	CQ-7	2	BWA	Y	SNVer	4009423	3234598
WUX	CQ-7	3	BWA	Y	SNVer	3999478	3232671
WUX	CQ-8	1	BWA	Y	SNVer	4036540	3256471
WUX	CQ-8	2	BWA	Y	SNVer	4026275	3254948
WUX	CQ-8	3	BWA	Y	SNVer	4033374	3255675
ARD	CQ-5	1	BWA	Y	Varscan	4168551	3233359
ARD	CQ-5	2	BWA	Y	Varscan	4158998	3230488
ARD	CQ-5	3	BWA	Y	Varscan	4151884	3228532
ARD	CQ-6	1	BWA	Y	Varscan	4163074	3231370
ARD	CQ-6	2	BWA	Y	Varscan	4160290	3230466
ARD	CQ-6	3	BWA	Y	Varscan	4159656	3231073
ARD	CQ-7	1	BWA	Y	Varscan	4133171	3216257
ARD	CQ-7	2	BWA	Y	Varscan	4125658	3213584
ARD	CQ-7	3	BWA	Y	Varscan	4124727	3214512
ARD	CQ-8	1	BWA	Y	Varscan	4155908	3240795
ARD	CQ-8	2	BWA	Y	Varscan	4149589	3240920
ARD	CQ-8	3	BWA	Y	Varscan	4142648	3238658
NVG	CQ-5	1	BWA	Y	Varscan	4171739	3235844
NVG	CQ-5	2	BWA	Y	Varscan	4174037	3236877
NVG	CQ-5	3	BWA	Y	Varscan	4175184	3237329
NVG	CQ-6	1	BWA	Y	Varscan	4182343	3238574
NVG	CQ-6	2	BWA	Y	Varscan	4182983	3239234
NVG	CQ-6	3	BWA	Y	Varscan	4194698	3242042
NVG	CQ-7	1	BWA	Y	Varscan	4150954	3223429
NVG	CQ-7	2	BWA	Y	Varscan	4136900	3218348
NVG	CQ-7	3	BWA	Y	Varscan	4140477	3219280
NVG	CQ-8	1	BWA	Y	Varscan	4161455	3245581
NVG	CQ-8	2	BWA	Y	Varscan	4209273	3252880
NVG	CQ-8	3	BWA	Y	Varscan	4170178	3247864
WUX	CQ-5	1	BWA	Y	Varscan	4252480	3248693
WUX	CQ-5	2	BWA	Y	Varscan	4258414	3249236
WUX	CQ-5	3	BWA	Y	Varscan	4244102	3247637
WUX	CQ-6	1	BWA	Y	Varscan	4232883	3245772
WUX	CQ-6	2	BWA	Y	Varscan	4222245	3244152
WUX	CQ-6	3	BWA	Y	Varscan	4245821	3248085
WUX	CQ-7	1	BWA	Y	Varscan	4194652	3233156
WUX	CQ-7	2	BWA	Y	Varscan	4206153	3235316
WUX	CQ-7	3	BWA	Y	Varscan	4197168	3232961
WUX	CQ-8	1	BWA	Y	Varscan	4229324	3257771
WUX	CQ-8	2	BWA	Y	Varscan	4219385	3256399
WUX	CQ-8	3	BWA	Y	Varscan	4224839	3257103
ARD	CQ-5	1	BWA	N	HC	3946238	3246652
ARD	CQ-5	2	BWA	N	HC	3943238	3245767
ARD	CQ-5	3	BWA	N	HC	3940234	3245762
ARD	CQ-6	1	BWA	N	HC	3942844	3246284
ARD	CQ-6	2	BWA	N	HC	3944683	3245791
ARD	CQ-6	3	BWA	N	HC	3945492	3246039
ARD	CQ-7	1	BWA	N	HC	3917428	3235235
ARD	CQ-7	2	BWA	N	HC	3915848	3234478
ARD	CQ-7	3	BWA	N	HC	3912726	3234754
ARD	CQ-8	1	BWA	N	HC	3935375	3254991
ARD	CQ-8	2	BWA	N	HC	3939857	3255764
ARD	CQ-8	3	BWA	N	HC	3933911	3254940
NVG	CQ-5	1	BWA	N	HC	3940728	3246915
NVG	CQ-5	2	BWA	N	HC	3941515	3246968
NVG	CQ-5	3	BWA	N	HC	3942792	3247270
NVG	CQ-6	1	BWA	N	HC	3948821	3247624
NVG	CQ-6	2	BWA	N	HC	3951046	3247754
NVG	CQ-6	3	BWA	N	HC	3961127	3248450
NVG	CQ-7	1	BWA	N	HC	3921175	3236340
NVG	CQ-7	2	BWA	N	HC	3911800	3235408
NVG	CQ-7	3	BWA	N	HC	3915145	3235599
NVG	CQ-8	1	BWA	N	HC	3933875	3255910
NVG	CQ-8	2	BWA	N	HC	3989433	3258071
NVG	CQ-8	3	BWA	N	HC	3942816	3256591
WUX	CQ-5	1	BWA	N	HC	3997954	3250287
WUX	CQ-5	2	BWA	N	HC	4007615	3250532
WUX	CQ-5	3	BWA	N	HC	3989491	3250138
WUX	CQ-6	1	BWA	N	HC	3974357	3249543
WUX	CQ-6	2	BWA	N	HC	3967583	3249138
WUX	CQ-6	3	BWA	N	HC	3993880	3250262
WUX	CQ-7	1	BWA	N	HC	3947643	3238501
WUX	CQ-7	2	BWA	N	HC	3957958	3238876
WUX	CQ-7	3	BWA	N	HC	3950928	3238503
WUX	CQ-8	1	BWA	N	HC	3985874	3259978
WUX	CQ-8	2	BWA	N	HC	3972783	3259438
WUX	CQ-8	3	BWA	N	HC	3978695	3259638
ARD	CQ-5	1	BWA	N	ISAAC	3598018	3176468
ARD	CQ-5	2	BWA	N	ISAAC	3591235	3171098
ARD	CQ-5	3	BWA	N	ISAAC	3588793	3170889
ARD	CQ-6	1	BWA	N	ISAAC	3593571	3172858
ARD	CQ-6	2	BWA	N	ISAAC	3590252	3169889
ARD	CQ-6	3	BWA	N	ISAAC	3593341	3172634
ARD	CQ-7	1	BWA	N	ISAAC	3529217	3130055
ARD	CQ-7	2	BWA	N	ISAAC	3527988	3129172
ARD	CQ-7	3	BWA	N	ISAAC	3532293	3134942
ARD	CQ-8	1	BWA	N	ISAAC	3579527	3171948
ARD	CQ-8	2	BWA	N	ISAAC	3585799	3176011
ARD	CQ-8	3	BWA	N	ISAAC	3578753	3172477
NVG	CQ-5	1	BWA	N	ISAAC	3590340	3176108
NVG	CQ-5	2	BWA	N	ISAAC	3590661	3176107
NVG	CQ-5	3	BWA	N	ISAAC	3590622	3175597
NVG	CQ-6	1	BWA	N	ISAAC	3600199	3180423
NVG	CQ-6	2	BWA	N	ISAAC	3598942	3179896
NVG	CQ-6	3	BWA	N	ISAAC	3611419	3186089
NVG	CQ-7	1	BWA	N	ISAAC	3539524	3141350
NVG	CQ-7	2	BWA	N	ISAAC	3526140	3132413
NVG	CQ-7	3	BWA	N	ISAAC	3534389	3138484
NVG	CQ-8	1	BWA	N	ISAAC	3574723	3172704
NVG	CQ-8	2	BWA	N	ISAAC	3614534	3195779
NVG	CQ-8	3	BWA	N	ISAAC	3579170	3173453
WUX	CQ-5	1	BWA	N	ISAAC	3626539	3187043
WUX	CQ-5	2	BWA	N	ISAAC	3635624	3191634
WUX	CQ-5	3	BWA	N	ISAAC	3626540	3188906
WUX	CQ-6	1	BWA	N	ISAAC	3605775	3176004
WUX	CQ-6	2	BWA	N	ISAAC	3608670	3179589
WUX	CQ-6	3	BWA	N	ISAAC	3624137	3185219
WUX	CQ-7	1	BWA	N	ISAAC	3551724	3145477
WUX	CQ-7	2	BWA	N	ISAAC	3565272	3153101
WUX	CQ-7	3	BWA	N	ISAAC	3558196	3148420
WUX	CQ-8	1	BWA	N	ISAAC	3622776	3195588
WUX	CQ-8	2	BWA	N	ISAAC	3601634	3182724
WUX	CQ-8	3	BWA	N	ISAAC	3608149	3186695
ARD	CQ-5	1	BWA	N	Samtools	4032363	3244921
ARD	CQ-5	2	BWA	N	Samtools	4028592	3244214
ARD	CQ-5	3	BWA	N	Samtools	4026698	3244371
ARD	CQ-6	1	BWA	N	Samtools	4029772	3244718
ARD	CQ-6	2	BWA	N	Samtools	4030181	3244143
ARD	CQ-6	3	BWA	N	Samtools	4031672	3244506
ARD	CQ-7	1	BWA	N	Samtools	4005298	3233330
ARD	CQ-7	2	BWA	N	Samtools	4001793	3232656
ARD	CQ-7	3	BWA	N	Samtools	3999902	3233030
ARD	CQ-8	1	BWA	N	Samtools	4023256	3253498
ARD	CQ-8	2	BWA	N	Samtools	4024863	3253929
ARD	CQ-8	3	BWA	N	Samtools	4017632	3253114
NVG	CQ-5	1	BWA	N	Samtools	4041159	3246532
NVG	CQ-5	2	BWA	N	Samtools	4041548	3246527
NVG	CQ-5	3	BWA	N	Samtools	4042111	3246528
NVG	CQ-6	1	BWA	N	Samtools	4046222	3246695
NVG	CQ-6	2	BWA	N	Samtools	4047461	3246809
NVG	CQ-6	3	BWA	N	Samtools	4053871	3247068
NVG	CQ-7	1	BWA	N	Samtools	4020641	3235260
NVG	CQ-7	2	BWA	N	Samtools	4015183	3234959
NVG	CQ-7	3	BWA	N	Samtools	4017320	3235035
NVG	CQ-8	1	BWA	N	Samtools	4034762	3255579
NVG	CQ-8	2	BWA	N	Samtools	4100618	3256595
NVG	CQ-8	3	BWA	N	Samtools	4040087	3255920
WUX	CQ-5	1	BWA	N	Samtools	4080760	3247707
WUX	CQ-5	2	BWA	N	Samtools	4084538	3247789
WUX	CQ-5	3	BWA	N	Samtools	4075782	3247472
WUX	CQ-6	1	BWA	N	Samtools	4070243	3247284
WUX	CQ-6	2	BWA	N	Samtools	4064123	3246968
WUX	CQ-6	3	BWA	N	Samtools	4080429	3247702
WUX	CQ-7	1	BWA	N	Samtools	4046933	3236002
WUX	CQ-7	2	BWA	N	Samtools	4053212	3236246
WUX	CQ-7	3	BWA	N	Samtools	4048971	3235933
WUX	CQ-8	1	BWA	N	Samtools	4072623	3257009
WUX	CQ-8	2	BWA	N	Samtools	4065514	3256785
WUX	CQ-8	3	BWA	N	Samtools	4067556	3256841
ARD	CQ-5	1	BWA	N	SNVer	3899402	3231235
ARD	CQ-5	2	BWA	N	SNVer	3897917	3229241
ARD	CQ-5	3	BWA	N	SNVer	3892400	3228066
ARD	CQ-6	1	BWA	N	SNVer	3898657	3230276
ARD	CQ-6	2	BWA	N	SNVer	3898406	3229136
ARD	CQ-6	3	BWA	N	SNVer	3895748	3229482
ARD	CQ-7	1	BWA	N	SNVer	3867030	3219345
ARD	CQ-7	2	BWA	N	SNVer	3862618	3216961
ARD	CQ-7	3	BWA	N	SNVer	3863577	3218641
ARD	CQ-8	1	BWA	N	SNVer	3886124	3237608
ARD	CQ-8	2	BWA	N	SNVer	3890617	3239293
ARD	CQ-8	3	BWA	N	SNVer	3879958	3236497
NVG	CQ-5	1	BWA	N	SNVer	3929530	3238818
NVG	CQ-5	2	BWA	N	SNVer	3932247	3239321
NVG	CQ-5	3	BWA	N	SNVer	3930994	3239164
NVG	CQ-6	1	BWA	N	SNVer	3937963	3240984
NVG	CQ-6	2	BWA	N	SNVer	3939369	3241382
NVG	CQ-6	3	BWA	N	SNVer	3949675	3243947
NVG	CQ-7	1	BWA	N	SNVer	3908127	3229323
NVG	CQ-7	2	BWA	N	SNVer	3898993	3226456
NVG	CQ-7	3	BWA	N	SNVer	3902424	3227937
NVG	CQ-8	1	BWA	N	SNVer	3925756	3248486
NVG	CQ-8	2	BWA	N	SNVer	3973193	3254652
NVG	CQ-8	3	BWA	N	SNVer	3931141	3250214
WUX	CQ-5	1	BWA	N	SNVer	3995378	3249726
WUX	CQ-5	2	BWA	N	SNVer	4000768	3250548
WUX	CQ-5	3	BWA	N	SNVer	3986977	3248190
WUX	CQ-6	1	BWA	N	SNVer	3976583	3245736
WUX	CQ-6	2	BWA	N	SNVer	3968037	3243542
WUX	CQ-6	3	BWA	N	SNVer	3993942	3248986
WUX	CQ-7	1	BWA	N	SNVer	3948299	3235042
WUX	CQ-7	2	BWA	N	SNVer	3958846	3236788
WUX	CQ-7	3	BWA	N	SNVer	3950351	3234907
WUX	CQ-8	1	BWA	N	SNVer	3983903	3258724
WUX	CQ-8	2	BWA	N	SNVer	3974701	3257052
WUX	CQ-8	3	BWA	N	SNVer	3977276	3257632
ARD	CQ-5	1	BWA	N	Varscan	4181011	3232732
ARD	CQ-5	2	BWA	N	Varscan	4176443	3230653
ARD	CQ-5	3	BWA	N	Varscan	4169555	3228831
ARD	CQ-6	1	BWA	N	Varscan	4178428	3231266
ARD	CQ-6	2	BWA	N	Varscan	4177419	3230628
ARD	CQ-6	3	BWA	N	Varscan	4177781	3231389
ARD	CQ-7	1	BWA	N	Varscan	4148456	3216273
ARD	CQ-7	2	BWA	N	Varscan	4143172	3213990
ARD	CQ-7	3	BWA	N	Varscan	4142079	3214886
ARD	CQ-8	1	BWA	N	Varscan	4165405	3240025
ARD	CQ-8	2	BWA	N	Varscan	4167385	3241521
ARD	CQ-8	3	BWA	N	Varscan	4158797	3238827
NVG	CQ-5	1	BWA	N	Varscan	4186551	3236255
NVG	CQ-5	2	BWA	N	Varscan	4189149	3237331
NVG	CQ-5	3	BWA	N	Varscan	4190228	3237706
NVG	CQ-6	1	BWA	N	Varscan	4198137	3239108
NVG	CQ-6	2	BWA	N	Varscan	4198023	3239558
NVG	CQ-6	3	BWA	N	Varscan	4211185	3242559
NVG	CQ-7	1	BWA	N	Varscan	4166511	3224066
NVG	CQ-7	2	BWA	N	Varscan	4151888	3218871
NVG	CQ-7	3	BWA	N	Varscan	4155136	3219936
NVG	CQ-8	1	BWA	N	Varscan	4177006	3246245
NVG	CQ-8	2	BWA	N	Varscan	4226756	3253576
NVG	CQ-8	3	BWA	N	Varscan	4185845	3248382
WUX	CQ-5	1	BWA	N	Varscan	4269328	3249380
WUX	CQ-5	2	BWA	N	Varscan	4276779	3250032
WUX	CQ-5	3	BWA	N	Varscan	4258570	3248143
WUX	CQ-6	1	BWA	N	Varscan	4245080	3245980
WUX	CQ-6	2	BWA	N	Varscan	4233277	3244210
WUX	CQ-6	3	BWA	N	Varscan	4265311	3248740
WUX	CQ-7	1	BWA	N	Varscan	4213283	3233862
WUX	CQ-7	2	BWA	N	Varscan	4225744	3236162
WUX	CQ-7	3	BWA	N	Varscan	4214085	3233611
WUX	CQ-8	1	BWA	N	Varscan	4248347	3258460
WUX	CQ-8	2	BWA	N	Varscan	4237052	3257058
WUX	CQ-8	3	BWA	N	Varscan	4238732	3257522
ARD	CQ-5	1	ISAAC	N	FreeBayes	3922461	3240334
ARD	CQ-5	2	ISAAC	N	FreeBayes	3924327	3239180
ARD	CQ-5	3	ISAAC	N	FreeBayes	3921358	3238903
ARD	CQ-6	1	ISAAC	N	FreeBayes	3922520	3239863
ARD	CQ-6	2	ISAAC	N	FreeBayes	3924350	3239324
ARD	CQ-6	3	ISAAC	N	FreeBayes	3931431	3239596
ARD	CQ-7	1	ISAAC	N	FreeBayes	3885992	3229388
ARD	CQ-7	2	ISAAC	N	FreeBayes	3884899	3228339
ARD	CQ-7	3	ISAAC	N	FreeBayes	3878918	3227771
ARD	CQ-8	1	ISAAC	N	FreeBayes	3921238	3248852
ARD	CQ-8	2	ISAAC	N	FreeBayes	3922650	3249042
ARD	CQ-8	3	ISAAC	N	FreeBayes	3922329	3247583
NVG	CQ-5	1	ISAAC	N	FreeBayes	3882738	3241445
NVG	CQ-5	2	ISAAC	N	FreeBayes	3883512	3241534
NVG	CQ-5	3	ISAAC	N	FreeBayes	3893172	3242128
NVG	CQ-6	1	ISAAC	N	FreeBayes	3892712	3242352
NVG	CQ-6	2	ISAAC	N	FreeBayes	3895733	3242794
NVG	CQ-6	3	ISAAC	N	FreeBayes	3909375	3244213
NVG	CQ-7	1	ISAAC	N	FreeBayes	3857208	3231308
NVG	CQ-7	2	ISAAC	N	FreeBayes	3837407	3229464
NVG	CQ-7	3	ISAAC	N	FreeBayes	3838908	3230077
NVG	CQ-8	1	ISAAC	N	FreeBayes	3873251	3250426
NVG	CQ-8	2	ISAAC	N	FreeBayes	3910719	3254805
NVG	CQ-8	3	ISAAC	N	FreeBayes	3888325	3251763
WUX	CQ-5	1	ISAAC	N	FreeBayes	3989797	3248684
WUX	CQ-5	2	ISAAC	N	FreeBayes	3997982	3249258
WUX	CQ-5	3	ISAAC	N	FreeBayes	3979288	3247774
WUX	CQ-6	1	ISAAC	N	FreeBayes	3963913	3246491
WUX	CQ-6	2	ISAAC	N	FreeBayes	3953836	3245202
WUX	CQ-6	3	ISAAC	N	FreeBayes	3983865	3248405
WUX	CQ-7	1	ISAAC	N	FreeBayes	3915027	3235271
WUX	CQ-7	2	ISAAC	N	FreeBayes	3933822	3236288
WUX	CQ-7	3	ISAAC	N	FreeBayes	3922468	3235190
WUX	CQ-8	1	ISAAC	N	FreeBayes	3979285	3257590
WUX	CQ-8	2	ISAAC	N	FreeBayes	3956603	3256355
WUX	CQ-8	3	ISAAC	N	FreeBayes	3966196	3256747
ARD	CQ-5	1	ISAAC	Y	FreeBayes	3892453	3239708
ARD	CQ-5	2	ISAAC	Y	FreeBayes	3884195	3238467
ARD	CQ-5	3	ISAAC	Y	FreeBayes	3879170	3237973
ARD	CQ-6	1	ISAAC	Y	FreeBayes	3893275	3239262
ARD	CQ-6	2	ISAAC	Y	FreeBayes	3881726	3238498
ARD	CQ-6	3	ISAAC	Y	FreeBayes	3887452	3238895
ARD	CQ-7	1	ISAAC	Y	FreeBayes	3851363	3228490
ARD	CQ-7	2	ISAAC	Y	FreeBayes	3844456	3227339
ARD	CQ-7	3	ISAAC	Y	FreeBayes	3837060	3226764
ARD	CQ-8	1	ISAAC	Y	FreeBayes	3886014	3247953
ARD	CQ-8	2	ISAAC	Y	FreeBayes	3882365	3248041
ARD	CQ-8	3	ISAAC	Y	FreeBayes	3877217	3246581
NVG	CQ-5	1	ISAAC	Y	FreeBayes	3849390	3240627
NVG	CQ-5	2	ISAAC	Y	FreeBayes	3849931	3240781
NVG	CQ-5	3	ISAAC	Y	FreeBayes	3858063	3241312
NVG	CQ-6	1	ISAAC	Y	FreeBayes	3859858	3241643
NVG	CQ-6	2	ISAAC	Y	FreeBayes	3862177	3242058
NVG	CQ-6	3	ISAAC	Y	FreeBayes	3879999	3243571
NVG	CQ-7	1	ISAAC	Y	FreeBayes	3823179	3230443
NVG	CQ-7	2	ISAAC	Y	FreeBayes	3803894	3228446
NVG	CQ-7	3	ISAAC	Y	FreeBayes	3805056	3229221
NVG	CQ-8	1	ISAAC	Y	FreeBayes	3840010	3249391
NVG	CQ-8	2	ISAAC	Y	FreeBayes	3876340	3254022
NVG	CQ-8	3	ISAAC	Y	FreeBayes	3855017	3250798
WUX	CQ-5	1	ISAAC	Y	FreeBayes	3944900	3248108
WUX	CQ-5	2	ISAAC	Y	FreeBayes	3954506	3248755
WUX	CQ-5	3	ISAAC	Y	FreeBayes	3934405	3247202
WUX	CQ-6	1	ISAAC	Y	FreeBayes	3918346	3245704
WUX	CQ-6	2	ISAAC	Y	FreeBayes	3908213	3244414
WUX	CQ-6	3	ISAAC	Y	FreeBayes	3939133	3247802
WUX	CQ-7	1	ISAAC	Y	FreeBayes	3869293	3234381
WUX	CQ-7	2	ISAAC	Y	FreeBayes	3887506	3235501
WUX	CQ-7	3	ISAAC	Y	FreeBayes	3875671	3234369
WUX	CQ-8	1	ISAAC	Y	FreeBayes	3932507	3256936
WUX	CQ-8	2	ISAAC	Y	FreeBayes	3910751	3255525
WUX	CQ-8	3	ISAAC	Y	FreeBayes	3919466	3256085
ARD	CQ-5	1	ISAAC	Y	HC	3737974	3241169
ARD	CQ-5	2	ISAAC	Y	HC	3732875	3239449
ARD	CQ-5	3	ISAAC	Y	HC	3727040	3239075
ARD	CQ-6	1	ISAAC	Y	HC	3734120	3240518
ARD	CQ-6	2	ISAAC	Y	HC	3733596	3239578
ARD	CQ-6	3	ISAAC	Y	HC	3736350	3240081
ARD	CQ-7	1	ISAAC	Y	HC	3705127	3228996
ARD	CQ-7	2	ISAAC	Y	HC	3704778	3228276
ARD	CQ-7	3	ISAAC	Y	HC	3695010	3227200
ARD	CQ-8	1	ISAAC	Y	HC	3730646	3248183
ARD	CQ-8	2	ISAAC	Y	HC	3733580	3248567
ARD	CQ-8	3	ISAAC	Y	HC	3724584	3246893
NVG	CQ-5	1	ISAAC	Y	HC	3718776	3239585
NVG	CQ-5	2	ISAAC	Y	HC	3719068	3239838
NVG	CQ-5	3	ISAAC	Y	HC	3724346	3240766
NVG	CQ-6	1	ISAAC	Y	HC	3730680	3241418
NVG	CQ-6	2	ISAAC	Y	HC	3732693	3241609
NVG	CQ-6	3	ISAAC	Y	HC	3748921	3243770
NVG	CQ-7	1	ISAAC	Y	HC	3699689	3229609
NVG	CQ-7	2	ISAAC	Y	HC	3684148	3227010
NVG	CQ-7	3	ISAAC	Y	HC	3686876	3227253
NVG	CQ-8	1	ISAAC	Y	HC	3715112	3247607
NVG	CQ-8	2	ISAAC	Y	HC	3755804	3253091
NVG	CQ-8	3	ISAAC	Y	HC	3726290	3249387
WUX	CQ-5	1	ISAAC	Y	HC	3802007	3248335
WUX	CQ-5	2	ISAAC	Y	HC	3812508	3249038
WUX	CQ-5	3	ISAAC	Y	HC	3790904	3247705
WUX	CQ-6	1	ISAAC	Y	HC	3773485	3245955
WUX	CQ-6	2	ISAAC	Y	HC	3763718	3244895
WUX	CQ-6	3	ISAAC	Y	HC	3796593	3248089
WUX	CQ-7	1	ISAAC	Y	HC	3734273	3233948
WUX	CQ-7	2	ISAAC	Y	HC	3749756	3235441
WUX	CQ-7	3	ISAAC	Y	HC	3740545	3234426
WUX	CQ-8	1	ISAAC	Y	HC	3790553	3257396
WUX	CQ-8	2	ISAAC	Y	HC	3771199	3255603
WUX	CQ-8	3	ISAAC	Y	HC	3779928	3256242
ARD	CQ-5	1	ISAAC	Y	ISAAC	3424488	3118182
ARD	CQ-5	2	ISAAC	Y	ISAAC	3407906	3106070
ARD	CQ-5	3	ISAAC	Y	ISAAC	3398258	3099344
ARD	CQ-6	1	ISAAC	Y	ISAAC	3418521	3113552
ARD	CQ-6	2	ISAAC	Y	ISAAC	3408865	3106674
ARD	CQ-6	3	ISAAC	Y	ISAAC	3411511	3108790
ARD	CQ-7	1	ISAAC	Y	ISAAC	3354104	3066073
ARD	CQ-7	2	ISAAC	Y	ISAAC	3354717	3065867
ARD	CQ-7	3	ISAAC	Y	ISAAC	3350482	3064147
ARD	CQ-8	1	ISAAC	Y	ISAAC	3406800	3111218
ARD	CQ-8	2	ISAAC	Y	ISAAC	3403019	3108661
ARD	CQ-8	3	ISAAC	Y	ISAAC	3391825	3100578
NVG	CQ-5	1	ISAAC	Y	ISAAC	3407832	3112393
NVG	CQ-5	2	ISAAC	Y	ISAAC	3410625	3114317
NVG	CQ-5	3	ISAAC	Y	ISAAC	3414985	3116959
NVG	CQ-6	1	ISAAC	Y	ISAAC	3425972	3125127
NVG	CQ-6	2	ISAAC	Y	ISAAC	3429732	3127493
NVG	CQ-6	3	ISAAC	Y	ISAAC	3459526	3147012
NVG	CQ-7	1	ISAAC	Y	ISAAC	3365471	3079071
NVG	CQ-7	2	ISAAC	Y	ISAAC	3336034	3056639
NVG	CQ-7	3	ISAAC	Y	ISAAC	3347999	3066105
NVG	CQ-8	1	ISAAC	Y	ISAAC	3406185	3115872
NVG	CQ-8	2	ISAAC	Y	ISAAC	3464411	3157947
NVG	CQ-8	3	ISAAC	Y	ISAAC	3413222	3119265
WUX	CQ-5	1	ISAAC	Y	ISAAC	3513927	3177284
WUX	CQ-5	2	ISAAC	Y	ISAAC	3526727	3183585
WUX	CQ-5	3	ISAAC	Y	ISAAC	3502536	3170924
WUX	CQ-6	1	ISAAC	Y	ISAAC	3476955	3153824
WUX	CQ-6	2	ISAAC	Y	ISAAC	3463719	3145728
WUX	CQ-6	3	ISAAC	Y	ISAAC	3509117	3174103
WUX	CQ-7	1	ISAAC	Y	ISAAC	3416189	3116407
WUX	CQ-7	2	ISAAC	Y	ISAAC	3439279	3132081
WUX	CQ-7	3	ISAAC	Y	ISAAC	3425345	3120927
WUX	CQ-8	1	ISAAC	Y	ISAAC	3504125	3180134
WUX	CQ-8	2	ISAAC	Y	ISAAC	3480460	3165679
WUX	CQ-8	3	ISAAC	Y	ISAAC	3490016	3171799
ARD	CQ-5	1	ISAAC	Y	Samtools	3832198	3238667
ARD	CQ-5	2	ISAAC	Y	Samtools	3824484	3237314
ARD	CQ-5	3	ISAAC	Y	Samtools	3821349	3236888
ARD	CQ-6	1	ISAAC	Y	Samtools	3829582	3238362
ARD	CQ-6	2	ISAAC	Y	Samtools	3826505	3237389
ARD	CQ-6	3	ISAAC	Y	Samtools	3830232	3237704
ARD	CQ-7	1	ISAAC	Y	Samtools	3797041	3226306
ARD	CQ-7	2	ISAAC	Y	Samtools	3796332	3225644
ARD	CQ-7	3	ISAAC	Y	Samtools	3787000	3224893
ARD	CQ-8	1	ISAAC	Y	Samtools	3827538	3245845
ARD	CQ-8	2	ISAAC	Y	Samtools	3825426	3245797
ARD	CQ-8	3	ISAAC	Y	Samtools	3815530	3244268
NVG	CQ-5	1	ISAAC	Y	Samtools	3822691	3239238
NVG	CQ-5	2	ISAAC	Y	Samtools	3823714	3239311
NVG	CQ-5	3	ISAAC	Y	Samtools	3829075	3239863
NVG	CQ-6	1	ISAAC	Y	Samtools	3830297	3240256
NVG	CQ-6	2	ISAAC	Y	Samtools	3833871	3240817
NVG	CQ-6	3	ISAAC	Y	Samtools	3849639	3242489
NVG	CQ-7	1	ISAAC	Y	Samtools	3802504	3228424
NVG	CQ-7	2	ISAAC	Y	Samtools	3787681	3226360
NVG	CQ-7	3	ISAAC	Y	Samtools	3789484	3226982
NVG	CQ-8	1	ISAAC	Y	Samtools	3822919	3247473
NVG	CQ-8	2	ISAAC	Y	Samtools	3851373	3251493
NVG	CQ-8	3	ISAAC	Y	Samtools	3831602	3248704
WUX	CQ-5	1	ISAAC	Y	Samtools	3896904	3245578
WUX	CQ-5	2	ISAAC	Y	Samtools	3904892	3246057
WUX	CQ-5	3	ISAAC	Y	Samtools	3888230	3244990
WUX	CQ-6	1	ISAAC	Y	Samtools	3877703	3243617
WUX	CQ-6	2	ISAAC	Y	Samtools	3868481	3242700
WUX	CQ-6	3	ISAAC	Y	Samtools	3895179	3245547
WUX	CQ-7	1	ISAAC	Y	Samtools	3836671	3231438
WUX	CQ-7	2	ISAAC	Y	Samtools	3848839	3232549
WUX	CQ-7	3	ISAAC	Y	Samtools	3845219	3231788
WUX	CQ-8	1	ISAAC	Y	Samtools	3888308	3254274
WUX	CQ-8	2	ISAAC	Y	Samtools	3873876	3252965
WUX	CQ-8	3	ISAAC	Y	Samtools	3881846	3253453
ARD	CQ-5	1	ISAAC	Y	SNVer	3789560	3202593
ARD	CQ-5	2	ISAAC	Y	SNVer	3780759	3199836
ARD	CQ-5	3	ISAAC	Y	SNVer	3773778	3196980
ARD	CQ-6	1	ISAAC	Y	SNVer	3785859	3201100
ARD	CQ-6	2	ISAAC	Y	SNVer	3786334	3200858
ARD	CQ-6	3	ISAAC	Y	SNVer	3783950	3199922
ARD	CQ-7	1	ISAAC	Y	SNVer	3748762	3189206
ARD	CQ-7	2	ISAAC	Y	SNVer	3745764	3187565
ARD	CQ-7	3	ISAAC	Y	SNVer	3734806	3185897
ARD	CQ-8	1	ISAAC	Y	SNVer	3776667	3206302
ARD	CQ-8	2	ISAAC	Y	SNVer	3778428	3207472
ARD	CQ-8	3	ISAAC	Y	SNVer	3763322	3203072
NVG	CQ-5	1	ISAAC	Y	SNVer	3753012	3206508
NVG	CQ-5	2	ISAAC	Y	SNVer	3756239	3207356
NVG	CQ-5	3	ISAAC	Y	SNVer	3763675	3208922
NVG	CQ-6	1	ISAAC	Y	SNVer	3770082	3211924
NVG	CQ-6	2	ISAAC	Y	SNVer	3771565	3212738
NVG	CQ-6	3	ISAAC	Y	SNVer	3792389	3218617
NVG	CQ-7	1	ISAAC	Y	SNVer	3736053	3198112
NVG	CQ-7	2	ISAAC	Y	SNVer	3712672	3190630
NVG	CQ-7	3	ISAAC	Y	SNVer	3713897	3193062
NVG	CQ-8	1	ISAAC	Y	SNVer	3749721	3213139
NVG	CQ-8	2	ISAAC	Y	SNVer	3797714	3229435
NVG	CQ-8	3	ISAAC	Y	SNVer	3761122	3218383
WUX	CQ-5	1	ISAAC	Y	SNVer	3888226	3234015
WUX	CQ-5	2	ISAAC	Y	SNVer	3899003	3235756
WUX	CQ-5	3	ISAAC	Y	SNVer	3876273	3230876
WUX	CQ-6	1	ISAAC	Y	SNVer	3853365	3224937
WUX	CQ-6	2	ISAAC	Y	SNVer	3843315	3221012
WUX	CQ-6	3	ISAAC	Y	SNVer	3882800	3232544
WUX	CQ-7	1	ISAAC	Y	SNVer	3805583	3211322
WUX	CQ-7	2	ISAAC	Y	SNVer	3826196	3215716
WUX	CQ-7	3	ISAAC	Y	SNVer	3809981	3211536
WUX	CQ-8	1	ISAAC	Y	SNVer	3870302	3239787
WUX	CQ-8	2	ISAAC	Y	SNVer	3850389	3234977
WUX	CQ-8	3	ISAAC	Y	SNVer	3856000	3237195
ARD	CQ-5	1	ISAAC	Y	Varscan	4452562	3221841
ARD	CQ-5	2	ISAAC	Y	Varscan	4455282	3219842
ARD	CQ-5	3	ISAAC	Y	Varscan	4439131	3216573
ARD	CQ-6	1	ISAAC	Y	Varscan	4446736	3220503
ARD	CQ-6	2	ISAAC	Y	Varscan	4461401	3220604
ARD	CQ-6	3	ISAAC	Y	Varscan	4455692	3219802
ARD	CQ-7	1	ISAAC	Y	Varscan	4413206	3202666
ARD	CQ-7	2	ISAAC	Y	Varscan	4421673	3201478
ARD	CQ-7	3	ISAAC	Y	Varscan	4406562	3200935
ARD	CQ-8	1	ISAAC	Y	Varscan	4432249	3228267
ARD	CQ-8	2	ISAAC	Y	Varscan	4436717	3228797
ARD	CQ-8	3	ISAAC	Y	Varscan	4423014	3225974
NVG	CQ-5	1	ISAAC	Y	Varscan	4439295	3225046
NVG	CQ-5	2	ISAAC	Y	Varscan	4443319	3226352
NVG	CQ-5	3	ISAAC	Y	Varscan	4449852	3227191
NVG	CQ-6	1	ISAAC	Y	Varscan	4458936	3229904
NVG	CQ-6	2	ISAAC	Y	Varscan	4467428	3231061
NVG	CQ-6	3	ISAAC	Y	Varscan	4488626	3235558
NVG	CQ-7	1	ISAAC	Y	Varscan	4420507	3211432
NVG	CQ-7	2	ISAAC	Y	Varscan	4397408	3203366
NVG	CQ-7	3	ISAAC	Y	Varscan	4404149	3206062
NVG	CQ-8	1	ISAAC	Y	Varscan	4438602	3234632
NVG	CQ-8	2	ISAAC	Y	Varscan	4499989	3247876
NVG	CQ-8	3	ISAAC	Y	Varscan	4450000	3238772
WUX	CQ-5	1	ISAAC	Y	Varscan	4647126	3246341
WUX	CQ-5	2	ISAAC	Y	Varscan	4659298	3247451
WUX	CQ-5	3	ISAAC	Y	Varscan	4617660	3244481
WUX	CQ-6	1	ISAAC	Y	Varscan	4593868	3240495
WUX	CQ-6	2	ISAAC	Y	Varscan	4560394	3237392
WUX	CQ-6	3	ISAAC	Y	Varscan	4641653	3245727
WUX	CQ-7	1	ISAAC	Y	Varscan	4556288	3226356
WUX	CQ-7	2	ISAAC	Y	Varscan	4587895	3230417
WUX	CQ-7	3	ISAAC	Y	Varscan	4555506	3226696
WUX	CQ-8	1	ISAAC	Y	Varscan	4606991	3255075
WUX	CQ-8	2	ISAAC	Y	Varscan	4586384	3252458
WUX	CQ-8	3	ISAAC	Y	Varscan	4598961	3253859
ARD	CQ-5	1	ISAAC	N	HC	3752497	3243640
ARD	CQ-5	2	ISAAC	N	HC	3749898	3242583
ARD	CQ-5	3	ISAAC	N	HC	3744839	3242440
ARD	CQ-6	1	ISAAC	N	HC	3748193	3243126
ARD	CQ-6	2	ISAAC	N	HC	3751559	3242672
ARD	CQ-6	3	ISAAC	N	HC	3754221	3243099
ARD	CQ-7	1	ISAAC	N	HC	3721260	3231871
ARD	CQ-7	2	ISAAC	N	HC	3720685	3231201
ARD	CQ-7	3	ISAAC	N	HC	3711554	3230368
ARD	CQ-8	1	ISAAC	N	HC	3745937	3251218
ARD	CQ-8	2	ISAAC	N	HC	3750206	3252118
ARD	CQ-8	3	ISAAC	N	HC	3741885	3250718
NVG	CQ-5	1	ISAAC	N	HC	3734734	3243129
NVG	CQ-5	2	ISAAC	N	HC	3735525	3243236
NVG	CQ-5	3	ISAAC	N	HC	3740684	3243868
NVG	CQ-6	1	ISAAC	N	HC	3746558	3244311
NVG	CQ-6	2	ISAAC	N	HC	3748396	3244465
NVG	CQ-6	3	ISAAC	N	HC	3763130	3245712
NVG	CQ-7	1	ISAAC	N	HC	3714316	3232462
NVG	CQ-7	2	ISAAC	N	HC	3699513	3230773
NVG	CQ-7	3	ISAAC	N	HC	3702353	3231029
NVG	CQ-8	1	ISAAC	N	HC	3729847	3251141
NVG	CQ-8	2	ISAAC	N	HC	3769502	3255163
NVG	CQ-8	3	ISAAC	N	HC	3740560	3252437
WUX	CQ-5	1	ISAAC	N	HC	3816509	3249106
WUX	CQ-5	2	ISAAC	N	HC	3827197	3249632
WUX	CQ-5	3	ISAAC	N	HC	3806239	3248674
WUX	CQ-6	1	ISAAC	N	HC	3789526	3247559
WUX	CQ-6	2	ISAAC	N	HC	3779900	3246905
WUX	CQ-6	3	ISAAC	N	HC	3810874	3248989
WUX	CQ-7	1	ISAAC	N	HC	3749391	3235914
WUX	CQ-7	2	ISAAC	N	HC	3764462	3236718
WUX	CQ-7	3	ISAAC	N	HC	3755279	3236109
WUX	CQ-8	1	ISAAC	N	HC	3804299	3258306
WUX	CQ-8	2	ISAAC	N	HC	3785335	3257109
WUX	CQ-8	3	ISAAC	N	HC	3793373	3257494
ARD	CQ-5	1	ISAAC	N	ISAAC	3478364	3146936
ARD	CQ-5	2	ISAAC	N	ISAAC	3467680	3139099
ARD	CQ-5	3	ISAAC	N	ISAAC	3463013	3136914
ARD	CQ-6	1	ISAAC	N	ISAAC	3471287	3141871
ARD	CQ-6	2	ISAAC	N	ISAAC	3469397	3139780
ARD	CQ-6	3	ISAAC	N	ISAAC	3473464	3142862
ARD	CQ-7	1	ISAAC	N	ISAAC	3404451	3093052
ARD	CQ-7	2	ISAAC	N	ISAAC	3404508	3093208
ARD	CQ-7	3	ISAAC	N	ISAAC	3401130	3093106
ARD	CQ-8	1	ISAAC	N	ISAAC	3459979	3140642
ARD	CQ-8	2	ISAAC	N	ISAAC	3463337	3142704
ARD	CQ-8	3	ISAAC	N	ISAAC	3452891	3136303
NVG	CQ-5	1	ISAAC	N	ISAAC	3468682	3146512
NVG	CQ-5	2	ISAAC	N	ISAAC	3470807	3147741
NVG	CQ-5	3	ISAAC	N	ISAAC	3474728	3149941
NVG	CQ-6	1	ISAAC	N	ISAAC	3484520	3155664
NVG	CQ-6	2	ISAAC	N	ISAAC	3486337	3157029
NVG	CQ-6	3	ISAAC	N	ISAAC	3503937	3167571
NVG	CQ-7	1	ISAAC	N	ISAAC	3414602	3105783
NVG	CQ-7	2	ISAAC	N	ISAAC	3392624	3089988
NVG	CQ-7	3	ISAAC	N	ISAAC	3398830	3094634
NVG	CQ-8	1	ISAAC	N	ISAAC	3456699	3144213
NVG	CQ-8	2	ISAAC	N	ISAAC	3510177	3178982
NVG	CQ-8	3	ISAAC	N	ISAAC	3460115	3143379
WUX	CQ-5	1	ISAAC	N	ISAAC	3558665	3193556
WUX	CQ-5	2	ISAAC	N	ISAAC	3569000	3197799
WUX	CQ-5	3	ISAAC	N	ISAAC	3549428	3189523
WUX	CQ-6	1	ISAAC	N	ISAAC	3529942	3178137
WUX	CQ-6	2	ISAAC	N	ISAAC	3520169	3173219
WUX	CQ-6	3	ISAAC	N	ISAAC	3553141	3190547
WUX	CQ-7	1	ISAAC	N	ISAAC	3466777	3142509
WUX	CQ-7	2	ISAAC	N	ISAAC	3486364	3154329
WUX	CQ-7	3	ISAAC	N	ISAAC	3469523	3141928
WUX	CQ-8	1	ISAAC	N	ISAAC	3543460	3195708
WUX	CQ-8	2	ISAAC	N	ISAAC	3524466	3185571
WUX	CQ-8	3	ISAAC	N	ISAAC	3530473	3188962
ARD	CQ-5	1	ISAAC	N	Samtools	3879969	3241958
ARD	CQ-5	2	ISAAC	N	Samtools	3878774	3241352
ARD	CQ-5	3	ISAAC	N	Samtools	3875021	3241208
ARD	CQ-6	1	ISAAC	N	Samtools	3876022	3241632
ARD	CQ-6	2	ISAAC	N	Samtools	3880873	3241299
ARD	CQ-6	3	ISAAC	N	Samtools	3884575	3241680
ARD	CQ-7	1	ISAAC	N	Samtools	3845574	3229915
ARD	CQ-7	2	ISAAC	N	Samtools	3846119	3229372
ARD	CQ-7	3	ISAAC	N	Samtools	3835274	3228836
ARD	CQ-8	1	ISAAC	N	Samtools	3875069	3249770
ARD	CQ-8	2	ISAAC	N	Samtools	3878675	3250219
ARD	CQ-8	3	ISAAC	N	Samtools	3869010	3249125
NVG	CQ-5	1	ISAAC	N	Samtools	3875468	3243036
NVG	CQ-5	2	ISAAC	N	Samtools	3877267	3243057
NVG	CQ-5	3	ISAAC	N	Samtools	3883121	3243446
NVG	CQ-6	1	ISAAC	N	Samtools	3884266	3243625
NVG	CQ-6	2	ISAAC	N	Samtools	3886717	3243787
NVG	CQ-6	3	ISAAC	N	Samtools	3897484	3244650
NVG	CQ-7	1	ISAAC	N	Samtools	3851473	3231640
NVG	CQ-7	2	ISAAC	N	Samtools	3838689	3230479
NVG	CQ-7	3	ISAAC	N	Samtools	3837830	3230706
NVG	CQ-8	1	ISAAC	N	Samtools	3870032	3251065
NVG	CQ-8	2	ISAAC	N	Samtools	3902020	3253881
NVG	CQ-8	3	ISAAC	N	Samtools	3879914	3252050
WUX	CQ-5	1	ISAAC	N	Samtools	3955671	3246537
WUX	CQ-5	2	ISAAC	N	Samtools	3962283	3246807
WUX	CQ-5	3	ISAAC	N	Samtools	3946220	3246134
WUX	CQ-6	1	ISAAC	N	Samtools	3935294	3245465
WUX	CQ-6	2	ISAAC	N	Samtools	3926539	3244928
WUX	CQ-6	3	ISAAC	N	Samtools	3951806	3246494
WUX	CQ-7	1	ISAAC	N	Samtools	3893565	3233591
WUX	CQ-7	2	ISAAC	N	Samtools	3906165	3234236
WUX	CQ-7	3	ISAAC	N	Samtools	3899551	3233613
WUX	CQ-8	1	ISAAC	N	Samtools	3943139	3255338
WUX	CQ-8	2	ISAAC	N	Samtools	3927033	3254600
WUX	CQ-8	3	ISAAC	N	Samtools	3934751	3254733
ARD	CQ-5	1	ISAAC	N	SNVer	3727301	3202496
ARD	CQ-5	2	ISAAC	N	SNVer	3724761	3200549
ARD	CQ-5	3	ISAAC	N	SNVer	3717026	3197960
ARD	CQ-6	1	ISAAC	N	SNVer	3723539	3200820
ARD	CQ-6	2	ISAAC	N	SNVer	3728880	3201614
ARD	CQ-6	3	ISAAC	N	SNVer	3726923	3200810
ARD	CQ-7	1	ISAAC	N	SNVer	3690178	3189617
ARD	CQ-7	2	ISAAC	N	SNVer	3690317	3188401
ARD	CQ-7	3	ISAAC	N	SNVer	3678911	3186840
ARD	CQ-8	1	ISAAC	N	SNVer	3720772	3206769
ARD	CQ-8	2	ISAAC	N	SNVer	3722688	3208574
ARD	CQ-8	3	ISAAC	N	SNVer	3710046	3203811
NVG	CQ-5	1	ISAAC	N	SNVer	3714752	3207421
NVG	CQ-5	2	ISAAC	N	SNVer	3716835	3208352
NVG	CQ-5	3	ISAAC	N	SNVer	3723427	3209741
NVG	CQ-6	1	ISAAC	N	SNVer	3730314	3212807
NVG	CQ-6	2	ISAAC	N	SNVer	3732730	3213477
NVG	CQ-6	3	ISAAC	N	SNVer	3751380	3219264
NVG	CQ-7	1	ISAAC	N	SNVer	3694323	3199137
NVG	CQ-7	2	ISAAC	N	SNVer	3673278	3191791
NVG	CQ-7	3	ISAAC	N	SNVer	3676771	3194287
NVG	CQ-8	1	ISAAC	N	SNVer	3710584	3214374
NVG	CQ-8	2	ISAAC	N	SNVer	3756842	3230320
NVG	CQ-8	3	ISAAC	N	SNVer	3725409	3219429
WUX	CQ-5	1	ISAAC	N	SNVer	3838746	3234477
WUX	CQ-5	2	ISAAC	N	SNVer	3848669	3236331
WUX	CQ-5	3	ISAAC	N	SNVer	3825883	3231327
WUX	CQ-6	1	ISAAC	N	SNVer	3806915	3225484
WUX	CQ-6	2	ISAAC	N	SNVer	3792012	3221457
WUX	CQ-6	3	ISAAC	N	SNVer	3831854	3233053
WUX	CQ-7	1	ISAAC	N	SNVer	3758381	3212408
WUX	CQ-7	2	ISAAC	N	SNVer	3777559	3216613
WUX	CQ-7	3	ISAAC	N	SNVer	3763340	3212444
WUX	CQ-8	1	ISAAC	N	SNVer	3820109	3240376
WUX	CQ-8	2	ISAAC	N	SNVer	3801057	3235900
WUX	CQ-8	3	ISAAC	N	SNVer	3808074	3237619
ARD	CQ-5	1	ISAAC	N	Varscan	4457955	3220545
ARD	CQ-5	2	ISAAC	N	Varscan	4466351	3219141
ARD	CQ-5	3	ISAAC	N	Varscan	4450970	3216091
ARD	CQ-6	1	ISAAC	N	Varscan	4451607	3218930
ARD	CQ-6	2	ISAAC	N	Varscan	4472460	3219880
ARD	CQ-6	3	ISAAC	N	Varscan	4467976	3219399
ARD	CQ-7	1	ISAAC	N	Varscan	4423023	3201556
ARD	CQ-7	2	ISAAC	N	Varscan	4432157	3200923
ARD	CQ-7	3	ISAAC	N	Varscan	4419893	3200614
ARD	CQ-8	1	ISAAC	N	Varscan	4442494	3227251
ARD	CQ-8	2	ISAAC	N	Varscan	4449032	3228532
ARD	CQ-8	3	ISAAC	N	Varscan	4435451	3225432
NVG	CQ-5	1	ISAAC	N	Varscan	4451551	3224946
NVG	CQ-5	2	ISAAC	N	Varscan	4456037	3226322
NVG	CQ-5	3	ISAAC	N	Varscan	4460930	3226766
NVG	CQ-6	1	ISAAC	N	Varscan	4472398	3229873
NVG	CQ-6	2	ISAAC	N	Varscan	4479641	3230922
NVG	CQ-6	3	ISAAC	N	Varscan	4502916	3235768
NVG	CQ-7	1	ISAAC	N	Varscan	4432932	3211420
NVG	CQ-7	2	ISAAC	N	Varscan	4409364	3203331
NVG	CQ-7	3	ISAAC	N	Varscan	4416369	3206033
NVG	CQ-8	1	ISAAC	N	Varscan	4451135	3234674
NVG	CQ-8	2	ISAAC	N	Varscan	4511843	3248016
NVG	CQ-8	3	ISAAC	N	Varscan	4462996	3238877
WUX	CQ-5	1	ISAAC	N	Varscan	4663181	3246789
WUX	CQ-5	2	ISAAC	N	Varscan	4677084	3248026
WUX	CQ-5	3	ISAAC	N	Varscan	4632044	3244768
WUX	CQ-6	1	ISAAC	N	Varscan	4604688	3240370
WUX	CQ-6	2	ISAAC	N	Varscan	4570948	3237096
WUX	CQ-6	3	ISAAC	N	Varscan	4653944	3245827
WUX	CQ-7	1	ISAAC	N	Varscan	4569348	3226522
WUX	CQ-7	2	ISAAC	N	Varscan	4602336	3230827
WUX	CQ-7	3	ISAAC	N	Varscan	4560774	3226219
WUX	CQ-8	1	ISAAC	N	Varscan	4616196	3255296
WUX	CQ-8	2	ISAAC	N	Varscan	4593647	3252507
WUX	CQ-8	3	ISAAC	N	Varscan	4602268	3253597
ARD	CQ-5	1	RTG	N	RTG	3660288	3178457
ARD	CQ-5	2	RTG	N	RTG	3656940	3177690
ARD	CQ-5	3	RTG	N	RTG	3656334	3176946
ARD	CQ-6	1	RTG	N	RTG	3659229	3178347
ARD	CQ-6	2	RTG	N	RTG	3657919	3177812
ARD	CQ-6	3	RTG	N	RTG	3657799	3177183
ARD	CQ-7	1	RTG	N	RTG	3629665	3159723
ARD	CQ-7	2	RTG	N	RTG	3627540	3159384
ARD	CQ-7	3	RTG	N	RTG	3625267	3158455
ARD	CQ-8	1	RTG	N	RTG	3654431	3179857
ARD	CQ-8	2	RTG	N	RTG	3652444	3179346
ARD	CQ-8	3	RTG	N	RTG	3649346	3178004
NVG	CQ-5	1	RTG	N	RTG	3648570	3178978
NVG	CQ-5	2	RTG	N	RTG	3651353	3180467
NVG	CQ-5	3	RTG	N	RTG	3651215	3180224
NVG	CQ-6	1	RTG	N	RTG	3650726	3179250
NVG	CQ-6	2	RTG	N	RTG	3653294	3180721
NVG	CQ-6	3	RTG	N	RTG	3654984	3180583
NVG	CQ-7	1	RTG	N	RTG	3622864	3161007
NVG	CQ-7	2	RTG	N	RTG	3617819	3160444
NVG	CQ-7	3	RTG	N	RTG	3618446	3160309
NVG	CQ-8	1	RTG	N	RTG	3643557	3180755
NVG	CQ-8	2	RTG	N	RTG	3658916	3186842
NVG	CQ-8	3	RTG	N	RTG	3646350	3182147
WUX	CQ-5	1	RTG	N	RTG	3693999	3195208
WUX	CQ-5	2	RTG	N	RTG	3695111	3194767
WUX	CQ-5	3	RTG	N	RTG	3692608	3195687
WUX	CQ-6	1	RTG	N	RTG	3688765	3194956
WUX	CQ-6	2	RTG	N	RTG	3684610	3194319
WUX	CQ-6	3	RTG	N	RTG	3694969	3195793
WUX	CQ-7	1	RTG	N	RTG	3661247	3178272
WUX	CQ-7	2	RTG	N	RTG	3666759	3179331
WUX	CQ-7	3	RTG	N	RTG	3663123	3178786
WUX	CQ-8	1	RTG	N	RTG	3689088	3201572
WUX	CQ-8	2	RTG	N	RTG	3685752	3200124
WUX	CQ-8	3	RTG	N	RTG	3688145	3201273
ARD	CQ-5	1	sentieon	N	sentieon	3932812	3244191
ARD	CQ-5	2	sentieon	N	sentieon	3927739	3243021
ARD	CQ-5	3	sentieon	N	sentieon	3923695	3242684
ARD	CQ-6	1	sentieon	N	sentieon	3929167	3243701
ARD	CQ-6	2	sentieon	N	sentieon	3929046	3243037
ARD	CQ-6	3	sentieon	N	sentieon	3930017	3243283
ARD	CQ-7	1	sentieon	N	sentieon	3902838	3232518
ARD	CQ-7	2	sentieon	N	sentieon	3899808	3231466
ARD	CQ-7	3	sentieon	N	sentieon	3895687	3231529
ARD	CQ-8	1	sentieon	N	sentieon	3922405	3252440
ARD	CQ-8	2	sentieon	N	sentieon	3925330	3252886
ARD	CQ-8	3	sentieon	N	sentieon	3919042	3251962
NVG	CQ-5	1	sentieon	N	sentieon	3926105	3243783
NVG	CQ-5	2	sentieon	N	sentieon	3927351	3243992
NVG	CQ-5	3	sentieon	N	sentieon	3928291	3244558
NVG	CQ-6	1	sentieon	N	sentieon	3935213	3245222
NVG	CQ-6	2	sentieon	N	sentieon	3937611	3245426
NVG	CQ-6	3	sentieon	N	sentieon	3947302	3246682
NVG	CQ-7	1	sentieon	N	sentieon	3906169	3233515
NVG	CQ-7	2	sentieon	N	sentieon	3896622	3232005
NVG	CQ-7	3	sentieon	N	sentieon	3899286	3231997
NVG	CQ-8	1	sentieon	N	sentieon	3919588	3252621
NVG	CQ-8	2	sentieon	N	sentieon	3979453	3256387
NVG	CQ-8	3	sentieon	N	sentieon	3928784	3253893
WUX	CQ-5	1	sentieon	N	sentieon	3986720	3249879
WUX	CQ-5	2	sentieon	N	sentieon	3996551	3250331
WUX	CQ-5	3	sentieon	N	sentieon	3977904	3249436
WUX	CQ-6	1	sentieon	N	sentieon	3961281	3248332
WUX	CQ-6	2	sentieon	N	sentieon	3955179	3247544
WUX	CQ-6	3	sentieon	N	sentieon	3983111	3249713
WUX	CQ-7	1	sentieon	N	sentieon	3934774	3236913
WUX	CQ-7	2	sentieon	N	sentieon	3946527	3238015
WUX	CQ-7	3	sentieon	N	sentieon	3938815	3237293
WUX	CQ-8	1	sentieon	N	sentieon	3976218	3259510
WUX	CQ-8	2	sentieon	N	sentieon	3962523	3258530
WUX	CQ-8	3	sentieon	N	sentieon	3969061	3258918
ARD	CQ-5	1	stampy	N	FreeBayes	4223188	3247086
ARD	CQ-5	2	stampy	N	FreeBayes	4238500	3245959
ARD	CQ-5	3	stampy	N	FreeBayes	4243963	3246208
ARD	CQ-6	1	stampy	N	FreeBayes	4228740	3246901
ARD	CQ-6	2	stampy	N	FreeBayes	4236863	3246244
ARD	CQ-6	3	stampy	N	FreeBayes	4250543	3246452
ARD	CQ-7	1	stampy	N	FreeBayes	4202755	3236268
ARD	CQ-7	2	stampy	N	FreeBayes	4206713	3235288
ARD	CQ-7	3	stampy	N	FreeBayes	4211892	3235643
ARD	CQ-8	1	stampy	N	FreeBayes	4229046	3256355
ARD	CQ-8	2	stampy	N	FreeBayes	4225052	3256573
ARD	CQ-8	3	stampy	N	FreeBayes	4244081	3255657
NVG	CQ-5	1	stampy	N	FreeBayes	4239632	3248025
NVG	CQ-5	2	stampy	N	FreeBayes	4241568	3248251
NVG	CQ-5	3	stampy	N	FreeBayes	4246383	3248478
NVG	CQ-6	1	stampy	N	FreeBayes	4233947	3248404
NVG	CQ-6	2	stampy	N	FreeBayes	4240304	3248660
NVG	CQ-6	3	stampy	N	FreeBayes	4232760	3249266
NVG	CQ-7	1	stampy	N	FreeBayes	4213974	3237847
NVG	CQ-7	2	stampy	N	FreeBayes	4208776	3237019
NVG	CQ-7	3	stampy	N	FreeBayes	4205411	3237115
NVG	CQ-8	1	stampy	N	FreeBayes	4237794	3257832
NVG	CQ-8	2	stampy	N	FreeBayes	4259041	3259479
NVG	CQ-8	3	stampy	N	FreeBayes	4234236	3258286
WUX	CQ-5	1	stampy	N	FreeBayes	4311907	3251421
WUX	CQ-5	2	stampy	N	FreeBayes	4305352	3251673
WUX	CQ-5	3	stampy	N	FreeBayes	4304268	3251063
WUX	CQ-6	1	stampy	N	FreeBayes	4315498	3250622
WUX	CQ-6	2	stampy	N	FreeBayes	4310218	3250154
WUX	CQ-6	3	stampy	N	FreeBayes	4318089	3251318
WUX	CQ-7	1	stampy	N	FreeBayes	4341689	3239980
WUX	CQ-7	2	stampy	N	FreeBayes	4343299	3240351
WUX	CQ-7	3	stampy	N	FreeBayes	4339932	3239799
WUX	CQ-8	1	stampy	N	FreeBayes	4346682	3261087
WUX	CQ-8	2	stampy	N	FreeBayes	4345072	3260702
WUX	CQ-8	3	stampy	N	FreeBayes	4350675	3260916
ARD	CQ-5	1	stampy	Y	FreeBayes	4032663	3245959
ARD	CQ-5	2	stampy	Y	FreeBayes	4011131	3244722
ARD	CQ-5	3	stampy	Y	FreeBayes	4029244	3244845
ARD	CQ-6	1	stampy	Y	FreeBayes	4028214	3245618
ARD	CQ-6	2	stampy	Y	FreeBayes	4023323	3244879
ARD	CQ-6	3	stampy	Y	FreeBayes	4028795	3245221
ARD	CQ-7	1	stampy	Y	FreeBayes	4017414	3235032
ARD	CQ-7	2	stampy	Y	FreeBayes	3995501	3233811
ARD	CQ-7	3	stampy	Y	FreeBayes	4004238	3234253
ARD	CQ-8	1	stampy	Y	FreeBayes	4038948	3255037
ARD	CQ-8	2	stampy	Y	FreeBayes	4022863	3255257
ARD	CQ-8	3	stampy	Y	FreeBayes	4014072	3254142
NVG	CQ-5	1	stampy	Y	FreeBayes	4032613	3246722
NVG	CQ-5	2	stampy	Y	FreeBayes	4030103	3246917
NVG	CQ-5	3	stampy	Y	FreeBayes	4029569	3247231
NVG	CQ-6	1	stampy	Y	FreeBayes	4033526	3247357
NVG	CQ-6	2	stampy	Y	FreeBayes	4036545	3247556
NVG	CQ-6	3	stampy	Y	FreeBayes	4039668	3248293
NVG	CQ-7	1	stampy	Y	FreeBayes	4011616	3236435
NVG	CQ-7	2	stampy	Y	FreeBayes	3994831	3235409
NVG	CQ-7	3	stampy	Y	FreeBayes	3998630	3235708
NVG	CQ-8	1	stampy	Y	FreeBayes	4025408	3256425
NVG	CQ-8	2	stampy	Y	FreeBayes	4083681	3258421
NVG	CQ-8	3	stampy	Y	FreeBayes	4029650	3257022
WUX	CQ-5	1	stampy	Y	FreeBayes	4065454	3250576
WUX	CQ-5	2	stampy	Y	FreeBayes	4067051	3250861
WUX	CQ-5	3	stampy	Y	FreeBayes	4057928	3250088
WUX	CQ-6	1	stampy	Y	FreeBayes	4060207	3249389
WUX	CQ-6	2	stampy	Y	FreeBayes	4051748	3248638
WUX	CQ-6	3	stampy	Y	FreeBayes	4066079	3250504
WUX	CQ-7	1	stampy	Y	FreeBayes	4025443	3238729
WUX	CQ-7	2	stampy	Y	FreeBayes	4033847	3239205
WUX	CQ-7	3	stampy	Y	FreeBayes	4027519	3238377
WUX	CQ-8	1	stampy	Y	FreeBayes	4047513	3260076
WUX	CQ-8	2	stampy	Y	FreeBayes	4042977	3259538
WUX	CQ-8	3	stampy	Y	FreeBayes	4041725	3259766
ARD	CQ-5	1	stampy	Y	HC	3928465	3243246
ARD	CQ-5	2	stampy	Y	HC	3922856	3241856
ARD	CQ-5	3	stampy	Y	HC	3918434	3241574
ARD	CQ-6	1	stampy	Y	HC	3924697	3242674
ARD	CQ-6	2	stampy	Y	HC	3924262	3241899
ARD	CQ-6	3	stampy	Y	HC	3924971	3242226
ARD	CQ-7	1	stampy	Y	HC	3899945	3231841
ARD	CQ-7	2	stampy	Y	HC	3896778	3230753
ARD	CQ-7	3	stampy	Y	HC	3893327	3230810
ARD	CQ-8	1	stampy	Y	HC	3917135	3251128
ARD	CQ-8	2	stampy	Y	HC	3920200	3251773
ARD	CQ-8	3	stampy	Y	HC	3914640	3250771
NVG	CQ-5	1	stampy	Y	HC	3919681	3242756
NVG	CQ-5	2	stampy	Y	HC	3920017	3242903
NVG	CQ-5	3	stampy	Y	HC	3921685	3243425
NVG	CQ-6	1	stampy	Y	HC	3929287	3244333
NVG	CQ-6	2	stampy	Y	HC	3931031	3244526
NVG	CQ-6	3	stampy	Y	HC	3942806	3246023
NVG	CQ-7	1	stampy	Y	HC	3898750	3232384
NVG	CQ-7	2	stampy	Y	HC	3886877	3230213
NVG	CQ-7	3	stampy	Y	HC	3892384	3230978
NVG	CQ-8	1	stampy	Y	HC	3910843	3250996
NVG	CQ-8	2	stampy	Y	HC	3974913	3255874
NVG	CQ-8	3	stampy	Y	HC	3921803	3252815
WUX	CQ-5	1	stampy	Y	HC	3982283	3249448
WUX	CQ-5	2	stampy	Y	HC	3992007	3249955
WUX	CQ-5	3	stampy	Y	HC	3972770	3248945
WUX	CQ-6	1	stampy	Y	HC	3954670	3247455
WUX	CQ-6	2	stampy	Y	HC	3947674	3246567
WUX	CQ-6	3	stampy	Y	HC	3979080	3249264
WUX	CQ-7	1	stampy	Y	HC	3929306	3236020
WUX	CQ-7	2	stampy	Y	HC	3941242	3237182
WUX	CQ-7	3	stampy	Y	HC	3931905	3236302
WUX	CQ-8	1	stampy	Y	HC	3972389	3259003
WUX	CQ-8	2	stampy	Y	HC	3956952	3257778
WUX	CQ-8	3	stampy	Y	HC	3964921	3258391
ARD	CQ-5	1	stampy	Y	ISAAC	3487159	3118274
ARD	CQ-5	2	stampy	Y	ISAAC	3477692	3111222
ARD	CQ-5	3	stampy	Y	ISAAC	3468020	3104466
ARD	CQ-6	1	stampy	Y	ISAAC	3481403	3113852
ARD	CQ-6	2	stampy	Y	ISAAC	3470634	3105675
ARD	CQ-6	3	stampy	Y	ISAAC	3475202	3109256
ARD	CQ-7	1	stampy	Y	ISAAC	3424957	3074985
ARD	CQ-7	2	stampy	Y	ISAAC	3417111	3068754
ARD	CQ-7	3	stampy	Y	ISAAC	3421162	3073618
ARD	CQ-8	1	stampy	Y	ISAAC	3467825	3111236
ARD	CQ-8	2	stampy	Y	ISAAC	3474863	3116296
ARD	CQ-8	3	stampy	Y	ISAAC	3467263	3111393
NVG	CQ-5	1	stampy	Y	ISAAC	3455442	3098177
NVG	CQ-5	2	stampy	Y	ISAAC	3457659	3099965
NVG	CQ-5	3	stampy	Y	ISAAC	3451997	3094811
NVG	CQ-6	1	stampy	Y	ISAAC	3473040	3110110
NVG	CQ-6	2	stampy	Y	ISAAC	3469389	3107243
NVG	CQ-6	3	stampy	Y	ISAAC	3489210	3120892
NVG	CQ-7	1	stampy	Y	ISAAC	3398570	3057395
NVG	CQ-7	2	stampy	Y	ISAAC	3374743	3038862
NVG	CQ-7	3	stampy	Y	ISAAC	3400041	3059860
NVG	CQ-8	1	stampy	Y	ISAAC	3424191	3079518
NVG	CQ-8	2	stampy	Y	ISAAC	3497367	3134272
NVG	CQ-8	3	stampy	Y	ISAAC	3454845	3103181
WUX	CQ-5	1	stampy	Y	ISAAC	3470847	3096018
WUX	CQ-5	2	stampy	Y	ISAAC	3488524	3108448
WUX	CQ-5	3	stampy	Y	ISAAC	3481152	3106565
WUX	CQ-6	1	stampy	Y	ISAAC	3426331	3064396
WUX	CQ-6	2	stampy	Y	ISAAC	3447005	3082778
WUX	CQ-6	3	stampy	Y	ISAAC	3465918	3092177
WUX	CQ-7	1	stampy	Y	ISAAC	3360764	3019661
WUX	CQ-7	2	stampy	Y	ISAAC	3373666	3028701
WUX	CQ-7	3	stampy	Y	ISAAC	3382730	3037554
WUX	CQ-8	1	stampy	Y	ISAAC	3482450	3115556
WUX	CQ-8	2	stampy	Y	ISAAC	3432466	3075376
WUX	CQ-8	3	stampy	Y	ISAAC	3459382	3096683
ARD	CQ-5	1	stampy	Y	Samtools	3982256	3242043
ARD	CQ-5	2	stampy	Y	Samtools	3973618	3240809
ARD	CQ-5	3	stampy	Y	Samtools	3972478	3240579
ARD	CQ-6	1	stampy	Y	Samtools	3977837	3241592
ARD	CQ-6	2	stampy	Y	Samtools	3974489	3240603
ARD	CQ-6	3	stampy	Y	Samtools	3981481	3241102
ARD	CQ-7	1	stampy	Y	Samtools	3957794	3230400
ARD	CQ-7	2	stampy	Y	Samtools	3947713	3228843
ARD	CQ-7	3	stampy	Y	Samtools	3950823	3229617
ARD	CQ-8	1	stampy	Y	Samtools	3975699	3250304
ARD	CQ-8	2	stampy	Y	Samtools	3974932	3250411
ARD	CQ-8	3	stampy	Y	Samtools	3966920	3249472
NVG	CQ-5	1	stampy	Y	Samtools	4002247	3244170
NVG	CQ-5	2	stampy	Y	Samtools	4003095	3244377
NVG	CQ-5	3	stampy	Y	Samtools	4003596	3244420
NVG	CQ-6	1	stampy	Y	Samtools	4006875	3244862
NVG	CQ-6	2	stampy	Y	Samtools	4009255	3245119
NVG	CQ-6	3	stampy	Y	Samtools	4014289	3245828
NVG	CQ-7	1	stampy	Y	Samtools	3975235	3232797
NVG	CQ-7	2	stampy	Y	Samtools	3966447	3231685
NVG	CQ-7	3	stampy	Y	Samtools	3971823	3232261
NVG	CQ-8	1	stampy	Y	Samtools	3996860	3253248
NVG	CQ-8	2	stampy	Y	Samtools	4060337	3255414
NVG	CQ-8	3	stampy	Y	Samtools	4002710	3253847
WUX	CQ-5	1	stampy	Y	Samtools	4051075	3247569
WUX	CQ-5	2	stampy	Y	Samtools	4053649	3247727
WUX	CQ-5	3	stampy	Y	Samtools	4045245	3247175
WUX	CQ-6	1	stampy	Y	Samtools	4038240	3246420
WUX	CQ-6	2	stampy	Y	Samtools	4031882	3245837
WUX	CQ-6	3	stampy	Y	Samtools	4050813	3247460
WUX	CQ-7	1	stampy	Y	Samtools	4009905	3234736
WUX	CQ-7	2	stampy	Y	Samtools	4017296	3235365
WUX	CQ-7	3	stampy	Y	Samtools	4012118	3234632
WUX	CQ-8	1	stampy	Y	Samtools	4043160	3256547
WUX	CQ-8	2	stampy	Y	Samtools	4041281	3256163
WUX	CQ-8	3	stampy	Y	Samtools	4042067	3256395
ARD	CQ-5	1	stampy	Y	SNVer	4143756	3231105
ARD	CQ-5	2	stampy	Y	SNVer	4130113	3228674
ARD	CQ-5	3	stampy	Y	SNVer	4124655	3227063
ARD	CQ-6	1	stampy	Y	SNVer	4139117	3230206
ARD	CQ-6	2	stampy	Y	SNVer	4136648	3228359
ARD	CQ-6	3	stampy	Y	SNVer	4132030	3228827
ARD	CQ-7	1	stampy	Y	SNVer	4112260	3218916
ARD	CQ-7	2	stampy	Y	SNVer	4092450	3215849
ARD	CQ-7	3	stampy	Y	SNVer	4091546	3218047
ARD	CQ-8	1	stampy	Y	SNVer	4130756	3237125
ARD	CQ-8	2	stampy	Y	SNVer	4122978	3238478
ARD	CQ-8	3	stampy	Y	SNVer	4102400	3235585
NVG	CQ-5	1	stampy	Y	SNVer	4124874	3238196
NVG	CQ-5	2	stampy	Y	SNVer	4129137	3238648
NVG	CQ-5	3	stampy	Y	SNVer	4131956	3238335
NVG	CQ-6	1	stampy	Y	SNVer	4137136	3240457
NVG	CQ-6	2	stampy	Y	SNVer	4139698	3240752
NVG	CQ-6	3	stampy	Y	SNVer	4149330	3243208
NVG	CQ-7	1	stampy	Y	SNVer	4103411	3227973
NVG	CQ-7	2	stampy	Y	SNVer	4090981	3225085
NVG	CQ-7	3	stampy	Y	SNVer	4095298	3227006
NVG	CQ-8	1	stampy	Y	SNVer	4129316	3247258
NVG	CQ-8	2	stampy	Y	SNVer	4184737	3253946
NVG	CQ-8	3	stampy	Y	SNVer	4130570	3249296
WUX	CQ-5	1	stampy	Y	SNVer	4286405	3248526
WUX	CQ-5	2	stampy	Y	SNVer	4293542	3249200
WUX	CQ-5	3	stampy	Y	SNVer	4280333	3247251
WUX	CQ-6	1	stampy	Y	SNVer	4270822	3244605
WUX	CQ-6	2	stampy	Y	SNVer	4263385	3242542
WUX	CQ-6	3	stampy	Y	SNVer	4284343	3247960
WUX	CQ-7	1	stampy	Y	SNVer	4232749	3233826
WUX	CQ-7	2	stampy	Y	SNVer	4248895	3235713
WUX	CQ-7	3	stampy	Y	SNVer	4247075	3233913
WUX	CQ-8	1	stampy	Y	SNVer	4286099	3257788
WUX	CQ-8	2	stampy	Y	SNVer	4263905	3256176
WUX	CQ-8	3	stampy	Y	SNVer	4278479	3256961
ARD	CQ-5	1	stampy	Y	Varscan	4171756	3233069
ARD	CQ-5	2	stampy	Y	Varscan	4161135	3230517
ARD	CQ-5	3	stampy	Y	Varscan	4155603	3228666
ARD	CQ-6	1	stampy	Y	Varscan	4164768	3231448
ARD	CQ-6	2	stampy	Y	Varscan	4159909	3230312
ARD	CQ-6	3	stampy	Y	Varscan	4171496	3231073
ARD	CQ-7	1	stampy	Y	Varscan	4143151	3216459
ARD	CQ-7	2	stampy	Y	Varscan	4127377	3213383
ARD	CQ-7	3	stampy	Y	Varscan	4136706	3214731
ARD	CQ-8	1	stampy	Y	Varscan	4160931	3240201
ARD	CQ-8	2	stampy	Y	Varscan	4158958	3241062
ARD	CQ-8	3	stampy	Y	Varscan	4148853	3238502
NVG	CQ-5	1	stampy	Y	Varscan	4183368	3236360
NVG	CQ-5	2	stampy	Y	Varscan	4185522	3237199
NVG	CQ-5	3	stampy	Y	Varscan	4188632	3237575
NVG	CQ-6	1	stampy	Y	Varscan	4193148	3239090
NVG	CQ-6	2	stampy	Y	Varscan	4195204	3239440
NVG	CQ-6	3	stampy	Y	Varscan	4205211	3242293
NVG	CQ-7	1	stampy	Y	Varscan	4161446	3223617
NVG	CQ-7	2	stampy	Y	Varscan	4145170	3218513
NVG	CQ-7	3	stampy	Y	Varscan	4150675	3219804
NVG	CQ-8	1	stampy	Y	Varscan	4173726	3245933
NVG	CQ-8	2	stampy	Y	Varscan	4228429	3253166
NVG	CQ-8	3	stampy	Y	Varscan	4183197	3248129
WUX	CQ-5	1	stampy	Y	Varscan	4271930	3248776
WUX	CQ-5	2	stampy	Y	Varscan	4277681	3249327
WUX	CQ-5	3	stampy	Y	Varscan	4260550	3247636
WUX	CQ-6	1	stampy	Y	Varscan	4246240	3245618
WUX	CQ-6	2	stampy	Y	Varscan	4235465	3243857
WUX	CQ-6	3	stampy	Y	Varscan	4266589	3248318
WUX	CQ-7	1	stampy	Y	Varscan	4217821	3233441
WUX	CQ-7	2	stampy	Y	Varscan	4229701	3235603
WUX	CQ-7	3	stampy	Y	Varscan	4219823	3233229
WUX	CQ-8	1	stampy	Y	Varscan	4254685	3258046
WUX	CQ-8	2	stampy	Y	Varscan	4244977	3256701
WUX	CQ-8	3	stampy	Y	Varscan	4245149	3257220
ARD	CQ-5	1	stampy	N	HC	3945100	3246578
ARD	CQ-5	2	stampy	N	HC	3941181	3245667
ARD	CQ-5	3	stampy	N	HC	3938191	3245715
ARD	CQ-6	1	stampy	N	HC	3941408	3246165
ARD	CQ-6	2	stampy	N	HC	3943373	3245706
ARD	CQ-6	3	stampy	N	HC	3943882	3245963
ARD	CQ-7	1	stampy	N	HC	3916464	3235097
ARD	CQ-7	2	stampy	N	HC	3914836	3234415
ARD	CQ-7	3	stampy	N	HC	3910468	3234625
ARD	CQ-8	1	stampy	N	HC	3933800	3254935
ARD	CQ-8	2	stampy	N	HC	3937770	3255660
ARD	CQ-8	3	stampy	N	HC	3931896	3254814
NVG	CQ-5	1	stampy	N	HC	3937719	3246733
NVG	CQ-5	2	stampy	N	HC	3938682	3246831
NVG	CQ-5	3	stampy	N	HC	3939968	3247108
NVG	CQ-6	1	stampy	N	HC	3946391	3247489
NVG	CQ-6	2	stampy	N	HC	3947504	3247631
NVG	CQ-6	3	stampy	N	HC	3959383	3248316
NVG	CQ-7	1	stampy	N	HC	3918213	3236147
NVG	CQ-7	2	stampy	N	HC	3907116	3235220
NVG	CQ-7	3	stampy	N	HC	3910726	3235475
NVG	CQ-8	1	stampy	N	HC	3930411	3255669
NVG	CQ-8	2	stampy	N	HC	3987182	3258040
NVG	CQ-8	3	stampy	N	HC	3938520	3256373
WUX	CQ-5	1	stampy	N	HC	3997167	3250161
WUX	CQ-5	2	stampy	N	HC	4006901	3250427
WUX	CQ-5	3	stampy	N	HC	3989516	3249966
WUX	CQ-6	1	stampy	N	HC	3972718	3249370
WUX	CQ-6	2	stampy	N	HC	3965613	3248919
WUX	CQ-6	3	stampy	N	HC	3993326	3250085
WUX	CQ-7	1	stampy	N	HC	3946271	3238244
WUX	CQ-7	2	stampy	N	HC	3957131	3238627
WUX	CQ-7	3	stampy	N	HC	3949599	3238348
WUX	CQ-8	1	stampy	N	HC	3950424	3259835
WUX	CQ-8	2	stampy	N	HC	3970880	3259257
WUX	CQ-8	3	stampy	N	HC	3977919	3259534
ARD	CQ-5	1	stampy	N	ISAAC	3561130	3158505
ARD	CQ-5	2	stampy	N	ISAAC	3556997	3155013
ARD	CQ-5	3	stampy	N	ISAAC	3553895	3154266
ARD	CQ-6	1	stampy	N	ISAAC	3557240	3155315
ARD	CQ-6	2	stampy	N	ISAAC	3554344	3152540
ARD	CQ-6	3	stampy	N	ISAAC	3556812	3154657
ARD	CQ-7	1	stampy	N	ISAAC	3492171	3110940
ARD	CQ-7	2	stampy	N	ISAAC	3493393	3111882
ARD	CQ-7	3	stampy	N	ISAAC	3497665	3117821
ARD	CQ-8	1	stampy	N	ISAAC	3540705	3151570
ARD	CQ-8	2	stampy	N	ISAAC	3550644	3158394
ARD	CQ-8	3	stampy	N	ISAAC	3543873	3154921
NVG	CQ-5	1	stampy	N	ISAAC	3536024	3144737
NVG	CQ-5	2	stampy	N	ISAAC	3535864	3144476
NVG	CQ-5	3	stampy	N	ISAAC	3533945	3142424
NVG	CQ-6	1	stampy	N	ISAAC	3547095	3150286
NVG	CQ-6	2	stampy	N	ISAAC	3543388	3147823
NVG	CQ-6	3	stampy	N	ISAAC	3557629	3155828
NVG	CQ-7	1	stampy	N	ISAAC	3485124	3109166
NVG	CQ-7	2	stampy	N	ISAAC	3471885	3099693
NVG	CQ-7	3	stampy	N	ISAAC	3483374	3108783
NVG	CQ-8	1	stampy	N	ISAAC	3511281	3133019
NVG	CQ-8	2	stampy	N	ISAAC	3562855	3166556
NVG	CQ-8	3	stampy	N	ISAAC	3523544	3140074
WUX	CQ-5	1	stampy	N	ISAAC	3543544	3135567
WUX	CQ-5	2	stampy	N	ISAAC	3556208	3143372
WUX	CQ-5	3	stampy	N	ISAAC	3552639	3144278
WUX	CQ-6	1	stampy	N	ISAAC	3519065	3120177
WUX	CQ-6	2	stampy	N	ISAAC	3533860	3133268
WUX	CQ-6	3	stampy	N	ISAAC	3541570	3133319
WUX	CQ-7	1	stampy	N	ISAAC	3461592	3084074
WUX	CQ-7	2	stampy	N	ISAAC	3471107	3089551
WUX	CQ-7	3	stampy	N	ISAAC	3472384	3091076
WUX	CQ-8	1	stampy	N	ISAAC	3550083	3150045
WUX	CQ-8	2	stampy	N	ISAAC	3510388	3121461
WUX	CQ-8	3	stampy	N	ISAAC	3527321	3133655
ARD	CQ-5	1	stampy	N	Samtools	4094947	3245061
ARD	CQ-5	2	stampy	N	Samtools	4103888	3244363
ARD	CQ-5	3	stampy	N	Samtools	4100435	3244519
ARD	CQ-6	1	stampy	N	Samtools	4095895	3244903
ARD	CQ-6	2	stampy	N	Samtools	4104308	3244299
ARD	CQ-6	3	stampy	N	Samtools	4108599	3244671
ARD	CQ-7	1	stampy	N	Samtools	4073284	3233499
ARD	CQ-7	2	stampy	N	Samtools	4076921	3232794
ARD	CQ-7	3	stampy	N	Samtools	4074793	3233236
ARD	CQ-8	1	stampy	N	Samtools	4093188	3253738
ARD	CQ-8	2	stampy	N	Samtools	4094829	3254060
ARD	CQ-8	3	stampy	N	Samtools	4094375	3253307
NVG	CQ-5	1	stampy	N	Samtools	4124134	3246783
NVG	CQ-5	2	stampy	N	Samtools	4126661	3246825
NVG	CQ-5	3	stampy	N	Samtools	4130600	3246771
NVG	CQ-6	1	stampy	N	Samtools	4127827	3246909
NVG	CQ-6	2	stampy	N	Samtools	4134583	3246979
NVG	CQ-6	3	stampy	N	Samtools	4135404	3247231
NVG	CQ-7	1	stampy	N	Samtools	4106183	3235557
NVG	CQ-7	2	stampy	N	Samtools	4097947	3235294
NVG	CQ-7	3	stampy	N	Samtools	4098034	3235342
NVG	CQ-8	1	stampy	N	Samtools	4122150	3255921
NVG	CQ-8	2	stampy	N	Samtools	4194342	3256819
NVG	CQ-8	3	stampy	N	Samtools	4124687	3256206
WUX	CQ-5	1	stampy	N	Samtools	4207720	3247998
WUX	CQ-5	2	stampy	N	Samtools	4211298	3248019
WUX	CQ-5	3	stampy	N	Samtools	4199411	3247718
WUX	CQ-6	1	stampy	N	Samtools	4195454	3247558
WUX	CQ-6	2	stampy	N	Samtools	4185123	3247221
WUX	CQ-6	3	stampy	N	Samtools	4205698	3247922
WUX	CQ-7	1	stampy	N	Samtools	4181788	3236295
WUX	CQ-7	2	stampy	N	Samtools	4192855	3236531
WUX	CQ-7	3	stampy	N	Samtools	4185086	3236234
WUX	CQ-8	1	stampy	N	Samtools	4208162	3257297
WUX	CQ-8	2	stampy	N	Samtools	4199283	3257069
WUX	CQ-8	3	stampy	N	Samtools	4203338	3257112
ARD	CQ-5	1	stampy	N	SNVer	3947425	3232189
ARD	CQ-5	2	stampy	N	SNVer	3953684	3230162
ARD	CQ-5	3	stampy	N	SNVer	3947594	3228951
ARD	CQ-6	1	stampy	N	SNVer	3948063	3231291
ARD	CQ-6	2	stampy	N	SNVer	3956116	3229988
ARD	CQ-6	3	stampy	N	SNVer	3953248	3230441
ARD	CQ-7	1	stampy	N	SNVer	3924687	3220364
ARD	CQ-7	2	stampy	N	SNVer	3922272	3217778
ARD	CQ-7	3	stampy	N	SNVer	3917006	3219652
ARD	CQ-8	1	stampy	N	SNVer	3937491	3238481
ARD	CQ-8	2	stampy	N	SNVer	3947519	3240377
ARD	CQ-8	3	stampy	N	SNVer	3928526	3237459
NVG	CQ-5	1	stampy	N	SNVer	4019779	3240166
NVG	CQ-5	2	stampy	N	SNVer	4025735	3240673
NVG	CQ-5	3	stampy	N	SNVer	4027193	3240431
NVG	CQ-6	1	stampy	N	SNVer	4030752	3242212
NVG	CQ-6	2	stampy	N	SNVer	4034981	3242627
NVG	CQ-6	3	stampy	N	SNVer	4043139	3244981
NVG	CQ-7	1	stampy	N	SNVer	4002042	3230646
NVG	CQ-7	2	stampy	N	SNVer	3989763	3228009
NVG	CQ-7	3	stampy	N	SNVer	3995382	3229431
NVG	CQ-8	1	stampy	N	SNVer	4021576	3249878
NVG	CQ-8	2	stampy	N	SNVer	4075724	3255735
NVG	CQ-8	3	stampy	N	SNVer	4026289	3251558
WUX	CQ-5	1	stampy	N	SNVer	4156050	3250383
WUX	CQ-5	2	stampy	N	SNVer	4159568	3251164
WUX	CQ-5	3	stampy	N	SNVer	4139299	3248965
WUX	CQ-6	1	stampy	N	SNVer	4128228	3246787
WUX	CQ-6	2	stampy	N	SNVer	4110808	3244856
WUX	CQ-6	3	stampy	N	SNVer	4163081	3249894
WUX	CQ-7	1	stampy	N	SNVer	4128488	3236449
WUX	CQ-7	2	stampy	N	SNVer	4151171	3238006
WUX	CQ-7	3	stampy	N	SNVer	4137049	3236268
WUX	CQ-8	1	stampy	N	SNVer	4177892	3259919
WUX	CQ-8	2	stampy	N	SNVer	4159978	3258474
WUX	CQ-8	3	stampy	N	SNVer	4169203	3259034
ARD	CQ-5	1	stampy	N	Varscan	4219238	3233957
ARD	CQ-5	2	stampy	N	Varscan	4224841	3231788
ARD	CQ-5	3	stampy	N	Varscan	4215933	3229964
ARD	CQ-6	1	stampy	N	Varscan	4218498	3232490
ARD	CQ-6	2	stampy	N	Varscan	4222824	3231713
ARD	CQ-6	3	stampy	N	Varscan	4229381	3232435
ARD	CQ-7	1	stampy	N	Varscan	4191219	3217473
ARD	CQ-7	2	stampy	N	Varscan	4189644	3215105
ARD	CQ-7	3	stampy	N	Varscan	4191528	3216255
ARD	CQ-8	1	stampy	N	Varscan	4209519	3241272
ARD	CQ-8	2	stampy	N	Varscan	4210863	3242620
ARD	CQ-8	3	stampy	N	Varscan	4210535	3240009
NVG	CQ-5	1	stampy	N	Varscan	4244313	3237709
NVG	CQ-5	2	stampy	N	Varscan	4248655	3238614
NVG	CQ-5	3	stampy	N	Varscan	4255269	3238978
NVG	CQ-6	1	stampy	N	Varscan	4254580	3240327
NVG	CQ-6	2	stampy	N	Varscan	4262142	3240725
NVG	CQ-6	3	stampy	N	Varscan	4270584	3243444
NVG	CQ-7	1	stampy	N	Varscan	4225258	3225511
NVG	CQ-7	2	stampy	N	Varscan	4207204	3220594
NVG	CQ-7	3	stampy	N	Varscan	4209076	3221476
NVG	CQ-8	1	stampy	N	Varscan	4240325	3247675
NVG	CQ-8	2	stampy	N	Varscan	4290171	3254413
NVG	CQ-8	3	stampy	N	Varscan	4246115	3249537
WUX	CQ-5	1	stampy	N	Varscan	4369243	3250130
WUX	CQ-5	2	stampy	N	Varscan	4376316	3250688
WUX	CQ-5	3	stampy	N	Varscan	4352318	3248981
WUX	CQ-6	1	stampy	N	Varscan	4337987	3247119
WUX	CQ-6	2	stampy	N	Varscan	4320235	3245501
WUX	CQ-6	3	stampy	N	Varscan	4365864	3249569
WUX	CQ-7	1	stampy	N	Varscan	4320262	3235322
WUX	CQ-7	2	stampy	N	Varscan	4338417	3237335
WUX	CQ-7	3	stampy	N	Varscan	4320424	3235042
WUX	CQ-8	1	stampy	N	Varscan	4364923	3259505
WUX	CQ-8	2	stampy	N	Varscan	4348280	3258352
WUX	CQ-8	3	stampy	N	Varscan	4357218	3258733
ILN	HM-A	1	Bowtie2	N	FreeBayes	3649536	3145289
ILN	HM-A	2	Bowtie2	N	FreeBayes	3627603	3143987
ILN	HM-A	3	Bowtie2	N	FreeBayes	3630705	3145069
ILN	HM-A	1	Bowtie2	N	HC	3639026	3151343
ILN	HM-A	2	Bowtie2	N	HC	3620718	3151968
ILN	HM-A	3	Bowtie2	N	HC	3632910	3152388
ILN	HM-A	1	Bowtie2	N	ISAAC	3659259	3158746
ILN	HM-A	2	Bowtie2	N	ISAAC	3639253	3156187
ILN	HM-A	3	Bowtie2	N	ISAAC	3670055	3161455
ILN	HM-A	1	Bowtie2	N	Samtools	3521116	3143402
ILN	HM-A	2	Bowtie2	N	Samtools	3511950	3142081
ILN	HM-A	3	Bowtie2	N	Samtools	3520054	3143197
ILN	HM-A	1	Bowtie2	N	SNVer	3514386	3149194
ILN	HM-A	2	Bowtie2	N	SNVer	3506160	3149760
ILN	HM-A	3	Bowtie2	N	SNVer	3516504	3150362
ILN	HM-A	1	Bowtie2	N	Varscan	3539726	3156580
ILN	HM-A	2	Bowtie2	N	Varscan	3533432	3154030
ILN	HM-A	3	Bowtie2	N	Varscan	3556115	3159237
ILN	HM-A	1	Bowtie2	Y	FreeBayes	3602108	3182459
ILN	HM-A	2	Bowtie2	Y	FreeBayes	3594949	3182152
ILN	HM-A	3	Bowtie2	Y	FreeBayes	3602842	3182488
ILN	HM-A	1	Bowtie2	Y	HC	3594876	3191697
ILN	HM-A	2	Bowtie2	Y	HC	3586812	3191384
ILN	HM-A	3	Bowtie2	Y	HC	3599745	3191872
ILN	HM-A	1	Bowtie2	Y	ISAAC	3624821	3198387
ILN	HM-A	2	Bowtie2	Y	ISAAC	3614665	3197812
ILN	HM-A	3	Bowtie2	Y	ISAAC	3635274	3197924
ILN	HM-A	1	Bowtie2	Y	Samtools	3327937	3091882
ILN	HM-A	2	Bowtie2	Y	Samtools	3325679	3092622
ILN	HM-A	3	Bowtie2	Y	Samtools	3333126	3096565
ILN	HM-A	1	Bowtie2	Y	SNVer	3326715	3098799
ILN	HM-A	2	Bowtie2	Y	SNVer	3321981	3097699
ILN	HM-A	3	Bowtie2	Y	SNVer	3327932	3099099
ILN	HM-A	1	Bowtie2	Y	Varscan	3344999	3102985
ILN	HM-A	2	Bowtie2	Y	Varscan	3332007	3094457
ILN	HM-A	3	Bowtie2	Y	Varscan	3309358	3070801
ILN	HM-A	1	BWA	N	FreeBayes	3694728	3180667
ILN	HM-A	2	BWA	N	FreeBayes	3694870	3180531
ILN	HM-A	3	BWA	N	FreeBayes	3694931	3180685
ILN	HM-A	1	BWA	N	HC	3690603	3189743
ILN	HM-A	2	BWA	N	HC	3693314	3189528
ILN	HM-A	3	BWA	N	HC	3690602	3189732
ILN	HM-A	1	BWA	N	ISAAC	3715441	3196345
ILN	HM-A	2	BWA	N	ISAAC	3712608	3196144
ILN	HM-A	3	BWA	N	ISAAC	3710477	3196322
ILN	HM-A	1	BWA	N	Samtools	3832939	3174348
ILN	HM-A	2	BWA	N	Samtools	3834911	3174359
ILN	HM-A	3	BWA	N	Samtools	3833909	3174447
ILN	HM-A	1	BWA	N	SNVer	3835220	3183973
ILN	HM-A	2	BWA	N	SNVer	3828042	3182997
ILN	HM-A	3	BWA	N	SNVer	3824391	3183315
ILN	HM-A	1	BWA	N	Varscan	3851506	3189641
ILN	HM-A	2	BWA	N	Varscan	3847136	3189152
ILN	HM-A	3	BWA	N	Varscan	3860461	3189052
ILN	HM-A	1	BWA	Y	FreeBayes	4391553	3184254
ILN	HM-A	2	BWA	Y	FreeBayes	4391828	3184157
ILN	HM-A	3	BWA	Y	FreeBayes	4391878	3184102
ILN	HM-A	1	BWA	Y	HC	4365772	3194256
ILN	HM-A	2	BWA	Y	HC	4373269	3193697
ILN	HM-A	3	BWA	Y	HC	4360464	3193725
ILN	HM-A	1	BWA	Y	ISAAC	4409800	3200703
ILN	HM-A	2	BWA	Y	ISAAC	4415112	3200400
ILN	HM-A	3	BWA	Y	ISAAC	4416845	3199980
ILN	HM-A	1	BWA	Y	Samtools	3615423	3181735
ILN	HM-A	2	BWA	Y	Samtools	3602376	3181569
ILN	HM-A	3	BWA	Y	Samtools	3610257	3181759
ILN	HM-A	1	BWA	Y	SNVer	3608742	3190966
ILN	HM-A	2	BWA	Y	SNVer	3594571	3190761
ILN	HM-A	3	BWA	Y	SNVer	3608865	3191088
ILN	HM-A	1	BWA	Y	Varscan	3638325	3197763
ILN	HM-A	2	BWA	Y	Varscan	3620927	3196954
ILN	HM-A	3	BWA	Y	Varscan	3644883	3198043
ILN	HM-A	1	ISAAC	N	FreeBayes	3338680	3095687
ILN	HM-A	2	ISAAC	N	FreeBayes	3338397	3097839
ILN	HM-A	3	ISAAC	N	FreeBayes	3341694	3098492
ILN	HM-A	1	ISAAC	N	HC	3337852	3103680
ILN	HM-A	2	ISAAC	N	HC	3336424	3104360
ILN	HM-A	3	ISAAC	N	HC	3339627	3104453
ILN	HM-A	1	ISAAC	N	ISAAC	3360684	3111051
ILN	HM-A	2	ISAAC	N	ISAAC	3340387	3096782
ILN	HM-A	3	ISAAC	N	ISAAC	3341946	3093382
ILN	HM-A	1	ISAAC	N	Samtools	3743485	3181098
ILN	HM-A	2	ISAAC	N	Samtools	3730581	3180904
ILN	HM-A	3	ISAAC	N	Samtools	3729848	3181072
ILN	HM-A	1	ISAAC	N	SNVer	3731953	3190305
ILN	HM-A	2	ISAAC	N	SNVer	3729299	3190046
ILN	HM-A	3	ISAAC	N	SNVer	3727529	3190252
ILN	HM-A	1	ISAAC	N	Varscan	3752838	3196878
ILN	HM-A	2	ISAAC	N	Varscan	3744676	3196765
ILN	HM-A	3	ISAAC	N	Varscan	3749127	3196938
ILN	HM-A	1	ISAAC	Y	FreeBayes	3764865	3181447
ILN	HM-A	2	ISAAC	Y	FreeBayes	3758106	3179802
ILN	HM-A	3	ISAAC	Y	FreeBayes	3763944	3180240
ILN	HM-A	1	ISAAC	Y	HC	3767201	3192816
ILN	HM-A	2	ISAAC	Y	HC	3753226	3189117
ILN	HM-A	3	ISAAC	Y	HC	3765521	3190559
ILN	HM-A	1	ISAAC	Y	ISAAC	3789368	3198327
ILN	HM-A	2	ISAAC	Y	ISAAC	3783583	3195482
ILN	HM-A	3	ISAAC	Y	ISAAC	3806035	3197103
ILN	HM-A	1	ISAAC	Y	Samtools	4618660	3191113
ILN	HM-A	2	ISAAC	Y	Samtools	4608399	3189139
ILN	HM-A	3	ISAAC	Y	Samtools	4592260	3189535
ILN	HM-A	1	ISAAC	Y	SNVer	4580397	3202553
ILN	HM-A	2	ISAAC	Y	SNVer	4593832	3199125
ILN	HM-A	3	ISAAC	Y	SNVer	4565572	3200476
ILN	HM-A	1	ISAAC	Y	Varscan	4608336	3208617
ILN	HM-A	2	ISAAC	Y	Varscan	4615681	3206683
ILN	HM-A	3	ISAAC	Y	Varscan	4634939	3207539
ILN	HM-A	1	RTG	N	RTG	3927111	3184654
ILN	HM-A	2	RTG	N	RTG	3922448	3184463
ILN	HM-A	3	RTG	N	RTG	3921727	3184545
ILN	HM-A	1	sentieon	N	sentieon	3914607	3194361
ILN	HM-A	2	sentieon	N	sentieon	3912433	3194136
ILN	HM-A	3	sentieon	N	sentieon	3911699	3194367
ILN	HM-A	1	stampy	N	FreeBayes	3944737	3200837
ILN	HM-A	2	stampy	N	FreeBayes	3940153	3200803
ILN	HM-A	3	stampy	N	FreeBayes	3940835	3200893
ILN	HM-A	1	stampy	N	HC	3894532	3184228
ILN	HM-A	2	stampy	N	HC	3889312	3184071
ILN	HM-A	3	stampy	N	HC	3890795	3184149
ILN	HM-A	1	stampy	N	ISAAC	3882197	3193797
ILN	HM-A	2	stampy	N	ISAAC	3883144	3193606
ILN	HM-A	3	stampy	N	ISAAC	3878824	3193794
ILN	HM-A	1	stampy	N	Samtools	3912682	3200336
ILN	HM-A	2	stampy	N	Samtools	3908111	3200199
ILN	HM-A	3	stampy	N	Samtools	3908431	3200374
ILN	HM-A	1	stampy	N	SNVer	3957617	3183701
ILN	HM-A	2	stampy	N	SNVer	3946593	3183639
ILN	HM-A	3	stampy	N	SNVer	3954851	3183814
ILN	HM-A	1	stampy	N	Varscan	3866709	3193164
ILN	HM-A	2	stampy	N	Varscan	3932756	3192991
ILN	HM-A	3	stampy	N	Varscan	3939869	3193148
ILN	HM-A	1	stampy	Y	FreeBayes	3975402	3199903
ILN	HM-A	2	stampy	Y	FreeBayes	3967286	3199591
ILN	HM-A	3	stampy	Y	FreeBayes	3969394	3199476
ILN	HM-A	1	stampy	Y	HC	3579837	3135916
ILN	HM-A	2	stampy	Y	HC	3591756	3133582
ILN	HM-A	3	stampy	Y	HC	3582024	3137104
ILN	HM-A	1	stampy	Y	ISAAC	3580650	3144151
ILN	HM-A	2	stampy	Y	ISAAC	3571333	3141360
ILN	HM-A	3	stampy	Y	ISAAC	3580612	3144145
ILN	HM-A	1	stampy	Y	Samtools	3599711	3149216
ILN	HM-A	2	stampy	Y	Samtools	3588921	3144559
ILN	HM-A	3	stampy	Y	Samtools	3566617	3127820
ILN	HM-A	1	stampy	Y	SNVer	3906055	3180689
ILN	HM-A	2	stampy	Y	SNVer	3911466	3180648
ILN	HM-A	3	stampy	Y	SNVer	3901292	3180706
ILN	HM-A	1	stampy	Y	Varscan	3889550	3189787
ILN	HM-A	2	stampy	Y	Varscan	3900839	3189649
ILN	HM-A	3	stampy	Y	Varscan	3881934	3189732
ILN	HM-C	1	Bowtie2	N	FreeBayes	3921634	3196414
ILN	HM-C	2	Bowtie2	N	FreeBayes	3919880	3196284
ILN	HM-C	3	Bowtie2	N	FreeBayes	3903844	3196490
ILN	HM-C	1	Bowtie2	N	HC	3940045	3182714
ILN	HM-C	2	Bowtie2	N	HC	3942385	3182818
ILN	HM-C	3	Bowtie2	N	HC	3939984	3182614
ILN	HM-C	1	Bowtie2	N	ISAAC	3923846	3192430
ILN	HM-C	2	Bowtie2	N	ISAAC	3929500	3192243
ILN	HM-C	3	Bowtie2	N	ISAAC	3918864	3191953
ILN	HM-C	1	Bowtie2	N	Samtools	3960911	3198873
ILN	HM-C	2	Bowtie2	N	Samtools	3956197	3198578
ILN	HM-C	3	Bowtie2	N	Samtools	3950262	3198200
ILN	HM-C	1	Bowtie2	N	SNVer	4162358	3184063
ILN	HM-C	2	Bowtie2	N	SNVer	4169536	3184044
ILN	HM-C	3	Bowtie2	N	SNVer	4157926	3183955
ILN	HM-C	1	Bowtie2	N	Varscan	4142584	3193803
ILN	HM-C	2	Bowtie2	N	Varscan	4154499	3193555
ILN	HM-C	3	Bowtie2	N	Varscan	4132375	3193528
ILN	HM-C	1	Bowtie2	Y	FreeBayes	4190318	3200311
ILN	HM-C	2	Bowtie2	Y	FreeBayes	4189840	3200137
ILN	HM-C	3	Bowtie2	Y	FreeBayes	4175776	3199935
ILN	HM-C	1	Bowtie2	Y	HC	3965213	3182869
ILN	HM-C	2	Bowtie2	Y	HC	3954848	3182940
ILN	HM-C	3	Bowtie2	Y	HC	3958235	3182947
ILN	HM-C	1	Bowtie2	Y	ISAAC	3950587	3192367
ILN	HM-C	2	Bowtie2	Y	ISAAC	3940569	3192231
ILN	HM-C	3	Bowtie2	Y	ISAAC	3946820	3192324
ILN	HM-C	1	Bowtie2	Y	Samtools	3985679	3199090
ILN	HM-C	2	Bowtie2	Y	Samtools	3970459	3198535
ILN	HM-C	3	Bowtie2	Y	Samtools	3979553	3199127
ILN	HM-C	1	Bowtie2	Y	SNVer	3594776	3133362
ILN	HM-C	2	Bowtie2	Y	SNVer	3591756	3133582
ILN	HM-C	3	Bowtie2	Y	SNVer	3594645	3133885
ILN	HM-C	1	Bowtie2	Y	Varscan	3596832	3142623
ILN	HM-C	2	Bowtie2	Y	Varscan	3592066	3141866
ILN	HM-C	3	Bowtie2	Y	Varscan	3595029	3141871
ILN	HM-C	1	BWA	N	FreeBayes	3619557	3149098
ILN	HM-C	2	BWA	N	FreeBayes	3599842	3139798
ILN	HM-C	3	BWA	N	FreeBayes	3598753	3137660
ILN	HM-C	1	BWA	N	HC	3943323	3180850
ILN	HM-C	2	BWA	N	HC	3946447	3180819
ILN	HM-C	3	BWA	N	HC	3935447	3180909
ILN	HM-C	1	BWA	N	ISAAC	3924455	3190039
ILN	HM-C	2	BWA	N	ISAAC	3936920	3189822
ILN	HM-C	3	BWA	N	ISAAC	3916891	3189989
ILN	HM-C	1	BWA	N	Samtools	3958020	3196661
ILN	HM-C	2	BWA	N	Samtools	3953797	3196575
ILN	HM-C	3	BWA	N	Samtools	3940438	3196704
[truncated: 1,495 more rows]
