# Supplementary material for: Assessing reproducibility of inherited variants detected with short-read whole genome sequencing
Source: Genome Biol. 2022 Jan 3;23:2. doi: 10.1186/s13059-021-02569-8 (PMC8722114; doi:10.1186/s13059-021-02569-8)
Supplement: Supplementary file 4 — Additional file 4: Table S4. Insertion number. [file 13059_2021_2569_MOESM4_ESM.xlsx]

## Sheet: Insertion number
Table S4. Insertion number.
Lab	Sample	Replicate	Aligner	GATK Realignment or Not	Caller	Initial Insertion	High Reproducible Insertion
ARD	CQ-5	1	Bowtie2	N	FreeBayes	320279	207348
ARD	CQ-5	2	Bowtie2	N	FreeBayes	326005	207025
ARD	CQ-5	3	Bowtie2	N	FreeBayes	323557	207033
ARD	CQ-6	1	Bowtie2	N	FreeBayes	319635	207022
ARD	CQ-6	2	Bowtie2	N	FreeBayes	324649	206965
ARD	CQ-6	3	Bowtie2	N	FreeBayes	324584	207100
ARD	CQ-7	1	Bowtie2	N	FreeBayes	315425	213239
ARD	CQ-7	2	Bowtie2	N	FreeBayes	321759	213193
ARD	CQ-7	3	Bowtie2	N	FreeBayes	318761	212978
ARD	CQ-8	1	Bowtie2	N	FreeBayes	318397	215638
ARD	CQ-8	2	Bowtie2	N	FreeBayes	325409	215943
ARD	CQ-8	3	Bowtie2	N	FreeBayes	324714	215480
NVG	CQ-5	1	Bowtie2	N	FreeBayes	323456	206750
NVG	CQ-5	2	Bowtie2	N	FreeBayes	322617	206181
NVG	CQ-5	3	Bowtie2	N	FreeBayes	322382	206165
NVG	CQ-6	1	Bowtie2	N	FreeBayes	324673	207038
NVG	CQ-6	2	Bowtie2	N	FreeBayes	322756	206541
NVG	CQ-6	3	Bowtie2	N	FreeBayes	327648	207038
NVG	CQ-7	1	Bowtie2	N	FreeBayes	317357	213143
NVG	CQ-7	2	Bowtie2	N	FreeBayes	314506	212175
NVG	CQ-7	3	Bowtie2	N	FreeBayes	317415	212164
NVG	CQ-8	1	Bowtie2	N	FreeBayes	317941	215039
NVG	CQ-8	2	Bowtie2	N	FreeBayes	330314	216211
NVG	CQ-8	3	Bowtie2	N	FreeBayes	322959	214878
WUX	CQ-5	1	Bowtie2	N	FreeBayes	328363	208176
WUX	CQ-5	2	Bowtie2	N	FreeBayes	332562	208713
WUX	CQ-5	3	Bowtie2	N	FreeBayes	327236	208208
WUX	CQ-6	1	Bowtie2	N	FreeBayes	318643	207451
WUX	CQ-6	2	Bowtie2	N	FreeBayes	317315	207292
WUX	CQ-6	3	Bowtie2	N	FreeBayes	328768	208144
WUX	CQ-7	1	Bowtie2	N	FreeBayes	316785	213347
WUX	CQ-7	2	Bowtie2	N	FreeBayes	320811	213718
WUX	CQ-7	3	Bowtie2	N	FreeBayes	318966	213599
WUX	CQ-8	1	Bowtie2	N	FreeBayes	333406	217389
WUX	CQ-8	2	Bowtie2	N	FreeBayes	326126	216541
WUX	CQ-8	3	Bowtie2	N	FreeBayes	329252	216786
ARD	CQ-5	1	Bowtie2	Y	FreeBayes	319462	207969
ARD	CQ-5	2	Bowtie2	Y	FreeBayes	324200	207597
ARD	CQ-5	3	Bowtie2	Y	FreeBayes	320974	207519
ARD	CQ-6	1	Bowtie2	Y	FreeBayes	318896	207727
ARD	CQ-6	2	Bowtie2	Y	FreeBayes	322778	207537
ARD	CQ-6	3	Bowtie2	Y	FreeBayes	322909	207667
ARD	CQ-7	1	Bowtie2	Y	FreeBayes	314670	214205
ARD	CQ-7	2	Bowtie2	Y	FreeBayes	319226	213877
ARD	CQ-7	3	Bowtie2	Y	FreeBayes	316436	213673
ARD	CQ-8	1	Bowtie2	Y	FreeBayes	317895	216646
ARD	CQ-8	2	Bowtie2	Y	FreeBayes	323369	216631
ARD	CQ-8	3	Bowtie2	Y	FreeBayes	322964	216269
NVG	CQ-5	1	Bowtie2	Y	FreeBayes	322375	207183
NVG	CQ-5	2	Bowtie2	Y	FreeBayes	321534	206737
NVG	CQ-5	3	Bowtie2	Y	FreeBayes	320978	206664
NVG	CQ-6	1	Bowtie2	Y	FreeBayes	323468	207488
NVG	CQ-6	2	Bowtie2	Y	FreeBayes	321903	207005
NVG	CQ-6	3	Bowtie2	Y	FreeBayes	326707	207439
NVG	CQ-7	1	Bowtie2	Y	FreeBayes	315370	213759
NVG	CQ-7	2	Bowtie2	Y	FreeBayes	312400	212810
NVG	CQ-7	3	Bowtie2	Y	FreeBayes	315416	212702
NVG	CQ-8	1	Bowtie2	Y	FreeBayes	315838	215686
NVG	CQ-8	2	Bowtie2	Y	FreeBayes	330272	216921
NVG	CQ-8	3	Bowtie2	Y	FreeBayes	322251	215644
WUX	CQ-5	1	Bowtie2	Y	FreeBayes	327445	208710
WUX	CQ-5	2	Bowtie2	Y	FreeBayes	331620	209118
WUX	CQ-5	3	Bowtie2	Y	FreeBayes	325886	208618
WUX	CQ-6	1	Bowtie2	Y	FreeBayes	316162	207851
WUX	CQ-6	2	Bowtie2	Y	FreeBayes	314495	207753
WUX	CQ-6	3	Bowtie2	Y	FreeBayes	327623	208572
WUX	CQ-7	1	Bowtie2	Y	FreeBayes	316233	214389
WUX	CQ-7	2	Bowtie2	Y	FreeBayes	320368	214661
WUX	CQ-7	3	Bowtie2	Y	FreeBayes	318367	214418
WUX	CQ-8	1	Bowtie2	Y	FreeBayes	334171	218276
WUX	CQ-8	2	Bowtie2	Y	FreeBayes	325864	217425
WUX	CQ-8	3	Bowtie2	Y	FreeBayes	329808	217820
ARD	CQ-5	1	Bowtie2	Y	HC	345413	210246
ARD	CQ-5	2	Bowtie2	Y	HC	349989	210052
ARD	CQ-5	3	Bowtie2	Y	HC	346598	209707
ARD	CQ-6	1	Bowtie2	Y	HC	343223	209637
ARD	CQ-6	2	Bowtie2	Y	HC	349710	209870
ARD	CQ-6	3	Bowtie2	Y	HC	349431	210004
ARD	CQ-7	1	Bowtie2	Y	HC	339895	216206
ARD	CQ-7	2	Bowtie2	Y	HC	346881	216469
ARD	CQ-7	3	Bowtie2	Y	HC	344555	216165
ARD	CQ-8	1	Bowtie2	Y	HC	341960	218711
ARD	CQ-8	2	Bowtie2	Y	HC	350305	219090
ARD	CQ-8	3	Bowtie2	Y	HC	348374	218541
NVG	CQ-5	1	Bowtie2	Y	HC	332546	207980
NVG	CQ-5	2	Bowtie2	Y	HC	333012	207982
NVG	CQ-5	3	Bowtie2	Y	HC	333044	207999
NVG	CQ-6	1	Bowtie2	Y	HC	337868	208701
NVG	CQ-6	2	Bowtie2	Y	HC	338806	208941
NVG	CQ-6	3	Bowtie2	Y	HC	345711	209611
NVG	CQ-7	1	Bowtie2	Y	HC	331629	214710
NVG	CQ-7	2	Bowtie2	Y	HC	327435	213720
NVG	CQ-7	3	Bowtie2	Y	HC	328539	213861
NVG	CQ-8	1	Bowtie2	Y	HC	333508	217087
NVG	CQ-8	2	Bowtie2	Y	HC	352231	219346
NVG	CQ-8	3	Bowtie2	Y	HC	337147	216951
WUX	CQ-5	1	Bowtie2	Y	HC	374546	212932
WUX	CQ-5	2	Bowtie2	Y	HC	380626	213122
WUX	CQ-5	3	Bowtie2	Y	HC	370595	212635
WUX	CQ-6	1	Bowtie2	Y	HC	359383	211955
WUX	CQ-6	2	Bowtie2	Y	HC	355409	211663
WUX	CQ-6	3	Bowtie2	Y	HC	374080	212806
WUX	CQ-7	1	Bowtie2	Y	HC	360592	218909
WUX	CQ-7	2	Bowtie2	Y	HC	366358	219309
WUX	CQ-7	3	Bowtie2	Y	HC	362636	218938
WUX	CQ-8	1	Bowtie2	Y	HC	379959	222689
WUX	CQ-8	2	Bowtie2	Y	HC	371230	222186
WUX	CQ-8	3	Bowtie2	Y	HC	374994	222549
ARD	CQ-5	1	Bowtie2	Y	ISAAC	298889	183733
ARD	CQ-5	2	Bowtie2	Y	ISAAC	297051	181306
ARD	CQ-5	3	Bowtie2	Y	ISAAC	294443	180844
ARD	CQ-6	1	Bowtie2	Y	ISAAC	296591	182425
ARD	CQ-6	2	Bowtie2	Y	ISAAC	297824	181648
ARD	CQ-6	3	Bowtie2	Y	ISAAC	298062	181592
ARD	CQ-7	1	Bowtie2	Y	ISAAC	292102	183950
ARD	CQ-7	2	Bowtie2	Y	ISAAC	292848	183420
ARD	CQ-7	3	Bowtie2	Y	ISAAC	291033	182755
ARD	CQ-8	1	Bowtie2	Y	ISAAC	296205	188031
ARD	CQ-8	2	Bowtie2	Y	ISAAC	297669	187413
ARD	CQ-8	3	Bowtie2	Y	ISAAC	296620	186450
NVG	CQ-5	1	Bowtie2	Y	ISAAC	288718	180124
NVG	CQ-5	2	Bowtie2	Y	ISAAC	288147	179520
NVG	CQ-5	3	Bowtie2	Y	ISAAC	288593	179557
NVG	CQ-6	1	Bowtie2	Y	ISAAC	292963	181234
NVG	CQ-6	2	Bowtie2	Y	ISAAC	295533	182483
NVG	CQ-6	3	Bowtie2	Y	ISAAC	301890	183901
NVG	CQ-7	1	Bowtie2	Y	ISAAC	285406	182283
NVG	CQ-7	2	Bowtie2	Y	ISAAC	281024	180501
NVG	CQ-7	3	Bowtie2	Y	ISAAC	281751	181358
NVG	CQ-8	1	Bowtie2	Y	ISAAC	290764	187214
NVG	CQ-8	2	Bowtie2	Y	ISAAC	308768	192581
NVG	CQ-8	3	Bowtie2	Y	ISAAC	292077	186688
WUX	CQ-5	1	Bowtie2	Y	ISAAC	330491	196033
WUX	CQ-5	2	Bowtie2	Y	ISAAC	340832	198883
WUX	CQ-5	3	Bowtie2	Y	ISAAC	324881	194452
WUX	CQ-6	1	Bowtie2	Y	ISAAC	300023	185019
WUX	CQ-6	2	Bowtie2	Y	ISAAC	300456	186080
WUX	CQ-6	3	Bowtie2	Y	ISAAC	325164	193578
WUX	CQ-7	1	Bowtie2	Y	ISAAC	306678	192437
WUX	CQ-7	2	Bowtie2	Y	ISAAC	312930	194226
WUX	CQ-7	3	Bowtie2	Y	ISAAC	304828	191262
WUX	CQ-8	1	Bowtie2	Y	ISAAC	330923	202621
WUX	CQ-8	2	Bowtie2	Y	ISAAC	321521	199700
WUX	CQ-8	3	Bowtie2	Y	ISAAC	325859	201390
ARD	CQ-5	1	Bowtie2	Y	Samtools	392141	189521
ARD	CQ-5	2	Bowtie2	Y	Samtools	397706	193664
ARD	CQ-5	3	Bowtie2	Y	Samtools	395112	193411
ARD	CQ-6	1	Bowtie2	Y	Samtools	389827	189048
ARD	CQ-6	2	Bowtie2	Y	Samtools	403094	194632
ARD	CQ-6	3	Bowtie2	Y	Samtools	400670	194303
ARD	CQ-7	1	Bowtie2	Y	Samtools	389729	194352
ARD	CQ-7	2	Bowtie2	Y	Samtools	397526	199582
ARD	CQ-7	3	Bowtie2	Y	Samtools	398927	199911
ARD	CQ-8	1	Bowtie2	Y	Samtools	394196	196340
ARD	CQ-8	2	Bowtie2	Y	Samtools	398957	200715
ARD	CQ-8	3	Bowtie2	Y	Samtools	399502	200567
NVG	CQ-5	1	Bowtie2	Y	Samtools	405520	197517
NVG	CQ-5	2	Bowtie2	Y	Samtools	406416	197314
NVG	CQ-5	3	Bowtie2	Y	Samtools	409896	198169
NVG	CQ-6	1	Bowtie2	Y	Samtools	410145	198609
NVG	CQ-6	2	Bowtie2	Y	Samtools	415179	199716
NVG	CQ-6	3	Bowtie2	Y	Samtools	421977	200345
NVG	CQ-7	1	Bowtie2	Y	Samtools	407945	204110
NVG	CQ-7	2	Bowtie2	Y	Samtools	402605	202384
NVG	CQ-7	3	Bowtie2	Y	Samtools	398200	201608
NVG	CQ-8	1	Bowtie2	Y	Samtools	418115	208074
NVG	CQ-8	2	Bowtie2	Y	Samtools	422748	207715
NVG	CQ-8	3	Bowtie2	Y	Samtools	411889	205731
WUX	CQ-5	1	Bowtie2	Y	Samtools	464276	209145
WUX	CQ-5	2	Bowtie2	Y	Samtools	476462	210891
WUX	CQ-5	3	Bowtie2	Y	Samtools	450413	205688
WUX	CQ-6	1	Bowtie2	Y	Samtools	428424	201717
WUX	CQ-6	2	Bowtie2	Y	Samtools	421218	199915
WUX	CQ-6	3	Bowtie2	Y	Samtools	461177	208112
WUX	CQ-7	1	Bowtie2	Y	Samtools	456860	214971
WUX	CQ-7	2	Bowtie2	Y	Samtools	464823	215945
WUX	CQ-7	3	Bowtie2	Y	Samtools	441097	210851
WUX	CQ-8	1	Bowtie2	Y	Samtools	459906	215905
WUX	CQ-8	2	Bowtie2	Y	Samtools	462976	216912
WUX	CQ-8	3	Bowtie2	Y	Samtools	463267	216491
ARD	CQ-5	1	Bowtie2	Y	SNVer	375808	198805
ARD	CQ-5	2	Bowtie2	Y	SNVer	377655	198153
ARD	CQ-5	3	Bowtie2	Y	SNVer	373965	197196
ARD	CQ-6	1	Bowtie2	Y	SNVer	376076	198603
ARD	CQ-6	2	Bowtie2	Y	SNVer	378031	198272
ARD	CQ-6	3	Bowtie2	Y	SNVer	377607	198136
ARD	CQ-7	1	Bowtie2	Y	SNVer	374810	205340
ARD	CQ-7	2	Bowtie2	Y	SNVer	375356	205045
ARD	CQ-7	3	Bowtie2	Y	SNVer	375918	204641
ARD	CQ-8	1	Bowtie2	Y	SNVer	376530	207814
ARD	CQ-8	2	Bowtie2	Y	SNVer	377716	206777
ARD	CQ-8	3	Bowtie2	Y	SNVer	379122	206451
NVG	CQ-5	1	Bowtie2	Y	SNVer	397695	200164
NVG	CQ-5	2	Bowtie2	Y	SNVer	395534	200264
NVG	CQ-5	3	Bowtie2	Y	SNVer	394467	200018
NVG	CQ-6	1	Bowtie2	Y	SNVer	397773	201147
NVG	CQ-6	2	Bowtie2	Y	SNVer	396125	201462
NVG	CQ-6	3	Bowtie2	Y	SNVer	403390	202858
NVG	CQ-7	1	Bowtie2	Y	SNVer	388538	207122
NVG	CQ-7	2	Bowtie2	Y	SNVer	383838	205444
NVG	CQ-7	3	Bowtie2	Y	SNVer	388303	206111
NVG	CQ-8	1	Bowtie2	Y	SNVer	390005	209401
NVG	CQ-8	2	Bowtie2	Y	SNVer	410483	213596
NVG	CQ-8	3	Bowtie2	Y	SNVer	398708	210191
WUX	CQ-5	1	Bowtie2	Y	SNVer	384490	205547
WUX	CQ-5	2	Bowtie2	Y	SNVer	391607	207297
WUX	CQ-5	3	Bowtie2	Y	SNVer	380567	203957
WUX	CQ-6	1	Bowtie2	Y	SNVer	362824	198268
WUX	CQ-6	2	Bowtie2	Y	SNVer	362477	197740
WUX	CQ-6	3	Bowtie2	Y	SNVer	383136	204516
WUX	CQ-7	1	Bowtie2	Y	SNVer	370941	208147
WUX	CQ-7	2	Bowtie2	Y	SNVer	374962	209676
WUX	CQ-7	3	Bowtie2	Y	SNVer	369143	207087
WUX	CQ-8	1	Bowtie2	Y	SNVer	386970	214398
WUX	CQ-8	2	Bowtie2	Y	SNVer	380003	212542
WUX	CQ-8	3	Bowtie2	Y	SNVer	382116	213119
ARD	CQ-5	1	Bowtie2	Y	Varscan	407829	209752
ARD	CQ-5	2	Bowtie2	Y	Varscan	409074	209622
ARD	CQ-5	3	Bowtie2	Y	Varscan	406123	209280
ARD	CQ-6	1	Bowtie2	Y	Varscan	406834	209542
ARD	CQ-6	2	Bowtie2	Y	Varscan	408923	209520
ARD	CQ-6	3	Bowtie2	Y	Varscan	408505	209476
ARD	CQ-7	1	Bowtie2	Y	Varscan	402581	215926
ARD	CQ-7	2	Bowtie2	Y	Varscan	404825	215793
ARD	CQ-7	3	Bowtie2	Y	Varscan	403073	215576
ARD	CQ-8	1	Bowtie2	Y	Varscan	406398	219377
ARD	CQ-8	2	Bowtie2	Y	Varscan	408054	219278
ARD	CQ-8	3	Bowtie2	Y	Varscan	409417	218880
NVG	CQ-5	1	Bowtie2	Y	Varscan	401399	208756
NVG	CQ-5	2	Bowtie2	Y	Varscan	403661	208709
NVG	CQ-5	3	Bowtie2	Y	Varscan	404317	208832
NVG	CQ-6	1	Bowtie2	Y	Varscan	406660	209341
NVG	CQ-6	2	Bowtie2	Y	Varscan	403366	209160
NVG	CQ-6	3	Bowtie2	Y	Varscan	411702	210066
NVG	CQ-7	1	Bowtie2	Y	Varscan	398819	215458
NVG	CQ-7	2	Bowtie2	Y	Varscan	394692	214327
NVG	CQ-7	3	Bowtie2	Y	Varscan	393342	214127
NVG	CQ-8	1	Bowtie2	Y	Varscan	400300	218296
NVG	CQ-8	2	Bowtie2	Y	Varscan	413528	220014
NVG	CQ-8	3	Bowtie2	Y	Varscan	405351	218590
WUX	CQ-5	1	Bowtie2	Y	Varscan	414569	211590
WUX	CQ-5	2	Bowtie2	Y	Varscan	419196	212037
WUX	CQ-5	3	Bowtie2	Y	Varscan	413097	211443
WUX	CQ-6	1	Bowtie2	Y	Varscan	400640	209453
WUX	CQ-6	2	Bowtie2	Y	Varscan	398701	209139
WUX	CQ-6	3	Bowtie2	Y	Varscan	415427	211422
WUX	CQ-7	1	Bowtie2	Y	Varscan	403310	217084
WUX	CQ-7	2	Bowtie2	Y	Varscan	407057	217690
WUX	CQ-7	3	Bowtie2	Y	Varscan	404024	216898
WUX	CQ-8	1	Bowtie2	Y	Varscan	420437	221914
WUX	CQ-8	2	Bowtie2	Y	Varscan	413965	221288
WUX	CQ-8	3	Bowtie2	Y	Varscan	418044	221706
ARD	CQ-5	1	Bowtie2	N	HC	347129	210763
ARD	CQ-5	2	Bowtie2	N	HC	352637	210610
ARD	CQ-5	3	Bowtie2	N	HC	349093	210328
ARD	CQ-6	1	Bowtie2	N	HC	345554	210335
ARD	CQ-6	2	Bowtie2	N	HC	352076	210433
ARD	CQ-6	3	Bowtie2	N	HC	351690	210543
ARD	CQ-7	1	Bowtie2	N	HC	341682	216702
ARD	CQ-7	2	Bowtie2	N	HC	348859	217021
ARD	CQ-7	3	Bowtie2	N	HC	346770	216801
ARD	CQ-8	1	Bowtie2	N	HC	344049	219286
ARD	CQ-8	2	Bowtie2	N	HC	352825	219782
ARD	CQ-8	3	Bowtie2	N	HC	351515	219398
NVG	CQ-5	1	Bowtie2	N	HC	337118	209102
NVG	CQ-5	2	Bowtie2	N	HC	337514	208934
NVG	CQ-5	3	Bowtie2	N	HC	337956	209019
NVG	CQ-6	1	Bowtie2	N	HC	342190	209794
NVG	CQ-6	2	Bowtie2	N	HC	342468	209765
NVG	CQ-6	3	Bowtie2	N	HC	349614	210422
NVG	CQ-7	1	Bowtie2	N	HC	335414	215863
NVG	CQ-7	2	Bowtie2	N	HC	331602	214925
NVG	CQ-7	3	Bowtie2	N	HC	332366	214804
NVG	CQ-8	1	Bowtie2	N	HC	337667	218358
NVG	CQ-8	2	Bowtie2	N	HC	355075	220039
NVG	CQ-8	3	Bowtie2	N	HC	341342	218063
WUX	CQ-5	1	Bowtie2	N	HC	375092	213035
WUX	CQ-5	2	Bowtie2	N	HC	381298	213251
WUX	CQ-5	3	Bowtie2	N	HC	371475	212809
WUX	CQ-6	1	Bowtie2	N	HC	361056	212236
WUX	CQ-6	2	Bowtie2	N	HC	356713	211865
WUX	CQ-6	3	Bowtie2	N	HC	374848	212922
WUX	CQ-7	1	Bowtie2	N	HC	360901	219036
WUX	CQ-7	2	Bowtie2	N	HC	366914	219395
WUX	CQ-7	3	Bowtie2	N	HC	363400	219135
WUX	CQ-8	1	Bowtie2	N	HC	380272	222860
WUX	CQ-8	2	Bowtie2	N	HC	372215	222440
WUX	CQ-8	3	Bowtie2	N	HC	375911	222739
ARD	CQ-5	1	Bowtie2	N	ISAAC	293711	182818
ARD	CQ-5	2	Bowtie2	N	ISAAC	291805	180242
ARD	CQ-5	3	Bowtie2	N	ISAAC	289321	179799
ARD	CQ-6	1	Bowtie2	N	ISAAC	291568	181450
ARD	CQ-6	2	Bowtie2	N	ISAAC	292531	180452
ARD	CQ-6	3	Bowtie2	N	ISAAC	292978	180654
ARD	CQ-7	1	Bowtie2	N	ISAAC	287235	183221
ARD	CQ-7	2	Bowtie2	N	ISAAC	288115	182303
ARD	CQ-7	3	Bowtie2	N	ISAAC	285705	181507
ARD	CQ-8	1	Bowtie2	N	ISAAC	291376	187149
ARD	CQ-8	2	Bowtie2	N	ISAAC	292792	186427
ARD	CQ-8	3	Bowtie2	N	ISAAC	291370	185272
NVG	CQ-5	1	Bowtie2	N	ISAAC	283487	178239
NVG	CQ-5	2	Bowtie2	N	ISAAC	283224	177991
NVG	CQ-5	3	Bowtie2	N	ISAAC	283866	178068
NVG	CQ-6	1	Bowtie2	N	ISAAC	288799	180205
NVG	CQ-6	2	Bowtie2	N	ISAAC	290391	180634
NVG	CQ-6	3	Bowtie2	N	ISAAC	297479	182564
NVG	CQ-7	1	Bowtie2	N	ISAAC	281146	181013
NVG	CQ-7	2	Bowtie2	N	ISAAC	276293	178876
NVG	CQ-7	3	Bowtie2	N	ISAAC	276938	179721
NVG	CQ-8	1	Bowtie2	N	ISAAC	285688	185273
NVG	CQ-8	2	Bowtie2	N	ISAAC	304546	191392
NVG	CQ-8	3	Bowtie2	N	ISAAC	287514	185280
WUX	CQ-5	1	Bowtie2	N	ISAAC	322919	192718
WUX	CQ-5	2	Bowtie2	N	ISAAC	333598	195831
WUX	CQ-5	3	Bowtie2	N	ISAAC	317628	191255
WUX	CQ-6	1	Bowtie2	N	ISAAC	293742	182435
WUX	CQ-6	2	Bowtie2	N	ISAAC	292004	182070
WUX	CQ-6	3	Bowtie2	N	ISAAC	319125	191247
WUX	CQ-7	1	Bowtie2	N	ISAAC	298266	188160
WUX	CQ-7	2	Bowtie2	N	ISAAC	305006	190140
WUX	CQ-7	3	Bowtie2	N	ISAAC	296796	187367
WUX	CQ-8	1	Bowtie2	N	ISAAC	324318	199907
WUX	CQ-8	2	Bowtie2	N	ISAAC	313611	195891
WUX	CQ-8	3	Bowtie2	N	ISAAC	318386	197809
ARD	CQ-5	1	Bowtie2	N	Samtools	415957	196063
ARD	CQ-5	2	Bowtie2	N	Samtools	421749	200165
ARD	CQ-5	3	Bowtie2	N	Samtools	418410	199702
ARD	CQ-6	1	Bowtie2	N	Samtools	413581	195419
ARD	CQ-6	2	Bowtie2	N	Samtools	426970	201025
ARD	CQ-6	3	Bowtie2	N	Samtools	424925	200801
ARD	CQ-7	1	Bowtie2	N	Samtools	413961	201272
ARD	CQ-7	2	Bowtie2	N	Samtools	421628	206382
ARD	CQ-7	3	Bowtie2	N	Samtools	423003	206732
ARD	CQ-8	1	Bowtie2	N	Samtools	417822	202945
ARD	CQ-8	2	Bowtie2	N	Samtools	423087	207327
ARD	CQ-8	3	Bowtie2	N	Samtools	423683	207386
NVG	CQ-5	1	Bowtie2	N	Samtools	424083	203258
NVG	CQ-5	2	Bowtie2	N	Samtools	425791	203064
NVG	CQ-5	3	Bowtie2	N	Samtools	429072	203841
NVG	CQ-6	1	Bowtie2	N	Samtools	430368	204663
NVG	CQ-6	2	Bowtie2	N	Samtools	435346	205619
NVG	CQ-6	3	Bowtie2	N	Samtools	443581	206493
NVG	CQ-7	1	Bowtie2	N	Samtools	428014	210509
NVG	CQ-7	2	Bowtie2	N	Samtools	421389	208169
NVG	CQ-7	3	Bowtie2	N	Samtools	416920	207621
NVG	CQ-8	1	Bowtie2	N	Samtools	437301	213897
NVG	CQ-8	2	Bowtie2	N	Samtools	445856	214511
NVG	CQ-8	3	Bowtie2	N	Samtools	432173	211912
WUX	CQ-5	1	Bowtie2	N	Samtools	490354	216081
WUX	CQ-5	2	Bowtie2	N	Samtools	504533	217853
WUX	CQ-5	3	Bowtie2	N	Samtools	475305	212082
WUX	CQ-6	1	Bowtie2	N	Samtools	449351	207490
WUX	CQ-6	2	Bowtie2	N	Samtools	442085	205465
WUX	CQ-6	3	Bowtie2	N	Samtools	486833	214812
WUX	CQ-7	1	Bowtie2	N	Samtools	479512	221513
WUX	CQ-7	2	Bowtie2	N	Samtools	488585	222665
WUX	CQ-7	3	Bowtie2	N	Samtools	463574	217241
WUX	CQ-8	1	Bowtie2	N	Samtools	487475	223449
WUX	CQ-8	2	Bowtie2	N	Samtools	488513	223772
WUX	CQ-8	3	Bowtie2	N	Samtools	489956	223707
ARD	CQ-5	1	Bowtie2	N	SNVer	359694	195481
ARD	CQ-5	2	Bowtie2	N	SNVer	362262	194777
ARD	CQ-5	3	Bowtie2	N	SNVer	358267	193665
ARD	CQ-6	1	Bowtie2	N	SNVer	360242	195163
ARD	CQ-6	2	Bowtie2	N	SNVer	362384	194884
ARD	CQ-6	3	Bowtie2	N	SNVer	361999	194712
ARD	CQ-7	1	Bowtie2	N	SNVer	358645	201661
ARD	CQ-7	2	Bowtie2	N	SNVer	359687	201250
ARD	CQ-7	3	Bowtie2	N	SNVer	360078	200881
ARD	CQ-8	1	Bowtie2	N	SNVer	360302	203810
ARD	CQ-8	2	Bowtie2	N	SNVer	362545	202838
ARD	CQ-8	3	Bowtie2	N	SNVer	363274	202412
NVG	CQ-5	1	Bowtie2	N	SNVer	383428	197266
NVG	CQ-5	2	Bowtie2	N	SNVer	381037	197312
NVG	CQ-5	3	Bowtie2	N	SNVer	379648	197077
NVG	CQ-6	1	Bowtie2	N	SNVer	384257	198467
NVG	CQ-6	2	Bowtie2	N	SNVer	382725	198880
NVG	CQ-6	3	Bowtie2	N	SNVer	389870	200457
NVG	CQ-7	1	Bowtie2	N	SNVer	374357	204066
NVG	CQ-7	2	Bowtie2	N	SNVer	369450	202134
NVG	CQ-7	3	Bowtie2	N	SNVer	374452	203143
NVG	CQ-8	1	Bowtie2	N	SNVer	375888	206119
NVG	CQ-8	2	Bowtie2	N	SNVer	398614	211443
NVG	CQ-8	3	Bowtie2	N	SNVer	384655	207076
WUX	CQ-5	1	Bowtie2	N	SNVer	370086	203211
WUX	CQ-5	2	Bowtie2	N	SNVer	378083	205541
WUX	CQ-5	3	Bowtie2	N	SNVer	365998	201334
WUX	CQ-6	1	Bowtie2	N	SNVer	346501	194352
WUX	CQ-6	2	Bowtie2	N	SNVer	346096	193959
WUX	CQ-6	3	Bowtie2	N	SNVer	368734	202014
WUX	CQ-7	1	Bowtie2	N	SNVer	355851	204731
WUX	CQ-7	2	Bowtie2	N	SNVer	360429	206535
WUX	CQ-7	3	Bowtie2	N	SNVer	354315	203624
WUX	CQ-8	1	Bowtie2	N	SNVer	374419	211838
WUX	CQ-8	2	Bowtie2	N	SNVer	365463	209372
WUX	CQ-8	3	Bowtie2	N	SNVer	368550	210075
ARD	CQ-5	1	Bowtie2	N	Varscan	392716	209498
ARD	CQ-5	2	Bowtie2	N	Varscan	394949	209228
ARD	CQ-5	3	Bowtie2	N	Varscan	392211	208800
ARD	CQ-6	1	Bowtie2	N	Varscan	391349	209066
ARD	CQ-6	2	Bowtie2	N	Varscan	394655	209132
ARD	CQ-6	3	Bowtie2	N	Varscan	394151	209147
ARD	CQ-7	1	Bowtie2	N	Varscan	386718	215283
ARD	CQ-7	2	Bowtie2	N	Varscan	390960	215314
ARD	CQ-7	3	Bowtie2	N	Varscan	389175	215055
ARD	CQ-8	1	Bowtie2	N	Varscan	389863	218422
ARD	CQ-8	2	Bowtie2	N	Varscan	395252	218752
ARD	CQ-8	3	Bowtie2	N	Varscan	394609	218128
NVG	CQ-5	1	Bowtie2	N	Varscan	391384	208586
NVG	CQ-5	2	Bowtie2	N	Varscan	391155	208371
NVG	CQ-5	3	Bowtie2	N	Varscan	391013	208386
NVG	CQ-6	1	Bowtie2	N	Varscan	394587	209079
NVG	CQ-6	2	Bowtie2	N	Varscan	394031	209074
NVG	CQ-6	3	Bowtie2	N	Varscan	400082	209942
NVG	CQ-7	1	Bowtie2	N	Varscan	387087	215102
NVG	CQ-7	2	Bowtie2	N	Varscan	382935	213808
NVG	CQ-7	3	Bowtie2	N	Varscan	384272	213906
NVG	CQ-8	1	Bowtie2	N	Varscan	388661	217680
NVG	CQ-8	2	Bowtie2	N	Varscan	404566	219913
NVG	CQ-8	3	Bowtie2	N	Varscan	393254	218068
WUX	CQ-5	1	Bowtie2	N	Varscan	403038	211677
WUX	CQ-5	2	Bowtie2	N	Varscan	408418	212300
WUX	CQ-5	3	Bowtie2	N	Varscan	401808	211451
WUX	CQ-6	1	Bowtie2	N	Varscan	387313	208834
WUX	CQ-6	2	Bowtie2	N	Varscan	386352	208622
WUX	CQ-6	3	Bowtie2	N	Varscan	402427	211326
WUX	CQ-7	1	Bowtie2	N	Varscan	390153	216661
WUX	CQ-7	2	Bowtie2	N	Varscan	393999	217359
WUX	CQ-7	3	Bowtie2	N	Varscan	390765	216380
WUX	CQ-8	1	Bowtie2	N	Varscan	407157	221650
WUX	CQ-8	2	Bowtie2	N	Varscan	400770	220815
WUX	CQ-8	3	Bowtie2	N	Varscan	403955	221117
ARD	CQ-5	1	BWA	N	FreeBayes	337097	208202
ARD	CQ-5	2	BWA	N	FreeBayes	342312	207984
ARD	CQ-5	3	BWA	N	FreeBayes	340279	207897
ARD	CQ-6	1	BWA	N	FreeBayes	336953	207928
ARD	CQ-6	2	BWA	N	FreeBayes	341313	207838
ARD	CQ-6	3	BWA	N	FreeBayes	340318	207904
ARD	CQ-7	1	BWA	N	FreeBayes	331457	213876
ARD	CQ-7	2	BWA	N	FreeBayes	337422	213925
ARD	CQ-7	3	BWA	N	FreeBayes	335207	213715
ARD	CQ-8	1	BWA	N	FreeBayes	334724	216175
ARD	CQ-8	2	BWA	N	FreeBayes	341395	216559
ARD	CQ-8	3	BWA	N	FreeBayes	340902	216256
NVG	CQ-5	1	BWA	N	FreeBayes	337093	207585
NVG	CQ-5	2	BWA	N	FreeBayes	336219	207056
NVG	CQ-5	3	BWA	N	FreeBayes	335954	207070
NVG	CQ-6	1	BWA	N	FreeBayes	337492	207802
NVG	CQ-6	2	BWA	N	FreeBayes	336462	207450
NVG	CQ-6	3	BWA	N	FreeBayes	339703	208003
NVG	CQ-7	1	BWA	N	FreeBayes	331535	213762
NVG	CQ-7	2	BWA	N	FreeBayes	329654	212805
NVG	CQ-7	3	BWA	N	FreeBayes	332147	213011
NVG	CQ-8	1	BWA	N	FreeBayes	332167	215580
NVG	CQ-8	2	BWA	N	FreeBayes	341459	216899
NVG	CQ-8	3	BWA	N	FreeBayes	336409	215612
WUX	CQ-5	1	BWA	N	FreeBayes	340579	208973
WUX	CQ-5	2	BWA	N	FreeBayes	343834	209541
WUX	CQ-5	3	BWA	N	FreeBayes	340717	209059
WUX	CQ-6	1	BWA	N	FreeBayes	335069	208273
WUX	CQ-6	2	BWA	N	FreeBayes	334131	208152
WUX	CQ-6	3	BWA	N	FreeBayes	341605	209041
WUX	CQ-7	1	BWA	N	FreeBayes	333219	214100
WUX	CQ-7	2	BWA	N	FreeBayes	335735	214452
WUX	CQ-7	3	BWA	N	FreeBayes	335254	214457
WUX	CQ-8	1	BWA	N	FreeBayes	346408	218115
WUX	CQ-8	2	BWA	N	FreeBayes	341435	217211
WUX	CQ-8	3	BWA	N	FreeBayes	344235	217620
ARD	CQ-5	1	BWA	Y	FreeBayes	338659	209020
ARD	CQ-5	2	BWA	Y	FreeBayes	342429	208630
ARD	CQ-5	3	BWA	Y	FreeBayes	339600	208511
ARD	CQ-6	1	BWA	Y	FreeBayes	338492	208757
ARD	CQ-6	2	BWA	Y	FreeBayes	341505	208578
ARD	CQ-6	3	BWA	Y	FreeBayes	340527	208620
ARD	CQ-7	1	BWA	Y	FreeBayes	332463	214891
ARD	CQ-7	2	BWA	Y	FreeBayes	336773	214655
ARD	CQ-7	3	BWA	Y	FreeBayes	333929	214497
ARD	CQ-8	1	BWA	Y	FreeBayes	336782	217381
ARD	CQ-8	2	BWA	Y	FreeBayes	341636	217526
ARD	CQ-8	3	BWA	Y	FreeBayes	341110	217108
NVG	CQ-5	1	BWA	Y	FreeBayes	339360	208262
NVG	CQ-5	2	BWA	Y	FreeBayes	338597	207846
NVG	CQ-5	3	BWA	Y	FreeBayes	338011	207841
NVG	CQ-6	1	BWA	Y	FreeBayes	339779	208494
NVG	CQ-6	2	BWA	Y	FreeBayes	338886	208215
NVG	CQ-6	3	BWA	Y	FreeBayes	342302	208653
NVG	CQ-7	1	BWA	Y	FreeBayes	332732	214701
NVG	CQ-7	2	BWA	Y	FreeBayes	330687	213755
NVG	CQ-7	3	BWA	Y	FreeBayes	333249	213813
NVG	CQ-8	1	BWA	Y	FreeBayes	334368	216619
NVG	CQ-8	2	BWA	Y	FreeBayes	344621	217778
NVG	CQ-8	3	BWA	Y	FreeBayes	338994	216584
WUX	CQ-5	1	BWA	Y	FreeBayes	343514	209631
WUX	CQ-5	2	BWA	Y	FreeBayes	346996	210095
WUX	CQ-5	3	BWA	Y	FreeBayes	343035	209634
WUX	CQ-6	1	BWA	Y	FreeBayes	336331	208842
WUX	CQ-6	2	BWA	Y	FreeBayes	335127	208789
WUX	CQ-6	3	BWA	Y	FreeBayes	345058	209768
WUX	CQ-7	1	BWA	Y	FreeBayes	335195	215076
WUX	CQ-7	2	BWA	Y	FreeBayes	338475	215628
WUX	CQ-7	3	BWA	Y	FreeBayes	337835	215487
WUX	CQ-8	1	BWA	Y	FreeBayes	350588	219100
WUX	CQ-8	2	BWA	Y	FreeBayes	345145	218379
WUX	CQ-8	3	BWA	Y	FreeBayes	348132	218719
ARD	CQ-5	1	BWA	Y	HC	369813	210342
ARD	CQ-5	2	BWA	Y	HC	374435	210231
ARD	CQ-5	3	BWA	Y	HC	370772	209916
ARD	CQ-6	1	BWA	Y	HC	368139	209871
ARD	CQ-6	2	BWA	Y	HC	373852	210071
ARD	CQ-6	3	BWA	Y	HC	373517	210178
ARD	CQ-7	1	BWA	Y	HC	363675	216266
ARD	CQ-7	2	BWA	Y	HC	370817	216587
ARD	CQ-7	3	BWA	Y	HC	368394	216290
ARD	CQ-8	1	BWA	Y	HC	365602	218872
ARD	CQ-8	2	BWA	Y	HC	374531	219330
ARD	CQ-8	3	BWA	Y	HC	373038	218943
NVG	CQ-5	1	BWA	Y	HC	356387	208457
NVG	CQ-5	2	BWA	Y	HC	356858	208447
NVG	CQ-5	3	BWA	Y	HC	357167	208611
NVG	CQ-6	1	BWA	Y	HC	361757	209183
NVG	CQ-6	2	BWA	Y	HC	362357	209213
NVG	CQ-6	3	BWA	Y	HC	369619	209919
NVG	CQ-7	1	BWA	Y	HC	355515	215218
NVG	CQ-7	2	BWA	Y	HC	351059	214252
NVG	CQ-7	3	BWA	Y	HC	351305	214181
NVG	CQ-8	1	BWA	Y	HC	357331	217737
NVG	CQ-8	2	BWA	Y	HC	376010	219572
NVG	CQ-8	3	BWA	Y	HC	360785	217546
WUX	CQ-5	1	BWA	Y	HC	398508	213024
WUX	CQ-5	2	BWA	Y	HC	404748	213231
WUX	CQ-5	3	BWA	Y	HC	394429	212772
WUX	CQ-6	1	BWA	Y	HC	383909	212146
WUX	CQ-6	2	BWA	Y	HC	379192	211778
WUX	CQ-6	3	BWA	Y	HC	399232	212948
WUX	CQ-7	1	BWA	Y	HC	384146	218965
WUX	CQ-7	2	BWA	Y	HC	390281	219382
WUX	CQ-7	3	BWA	Y	HC	386588	219042
WUX	CQ-8	1	BWA	Y	HC	403198	222783
WUX	CQ-8	2	BWA	Y	HC	395921	222426
WUX	CQ-8	3	BWA	Y	HC	399481	222712
ARD	CQ-5	1	BWA	Y	ISAAC	289242	181008
ARD	CQ-5	2	BWA	Y	ISAAC	289183	179474
ARD	CQ-5	3	BWA	Y	ISAAC	285896	178484
ARD	CQ-6	1	BWA	Y	ISAAC	288128	179830
ARD	CQ-6	2	BWA	Y	ISAAC	289030	179332
ARD	CQ-6	3	BWA	Y	ISAAC	289447	179644
ARD	CQ-7	1	BWA	Y	ISAAC	282857	181120
ARD	CQ-7	2	BWA	Y	ISAAC	283538	180744
ARD	CQ-7	3	BWA	Y	ISAAC	283331	180602
ARD	CQ-8	1	BWA	Y	ISAAC	286846	184940
ARD	CQ-8	2	BWA	Y	ISAAC	289598	185064
ARD	CQ-8	3	BWA	Y	ISAAC	287859	184227
NVG	CQ-5	1	BWA	Y	ISAAC	283739	178407
NVG	CQ-5	2	BWA	Y	ISAAC	283927	178652
NVG	CQ-5	3	BWA	Y	ISAAC	284333	178762
NVG	CQ-6	1	BWA	Y	ISAAC	288440	180345
NVG	CQ-6	2	BWA	Y	ISAAC	289868	180979
NVG	CQ-6	3	BWA	Y	ISAAC	296245	183066
NVG	CQ-7	1	BWA	Y	ISAAC	281272	181374
NVG	CQ-7	2	BWA	Y	ISAAC	276947	179233
NVG	CQ-7	3	BWA	Y	ISAAC	277180	179635
NVG	CQ-8	1	BWA	Y	ISAAC	286500	185726
NVG	CQ-8	2	BWA	Y	ISAAC	303137	191614
NVG	CQ-8	3	BWA	Y	ISAAC	287232	185290
WUX	CQ-5	1	BWA	Y	ISAAC	335180	198257
WUX	CQ-5	2	BWA	Y	ISAAC	342427	200279
WUX	CQ-5	3	BWA	Y	ISAAC	328189	196226
WUX	CQ-6	1	BWA	Y	ISAAC	318088	192848
WUX	CQ-6	2	BWA	Y	ISAAC	310534	189950
WUX	CQ-6	3	BWA	Y	ISAAC	334483	197861
WUX	CQ-7	1	BWA	Y	ISAAC	316928	197175
WUX	CQ-7	2	BWA	Y	ISAAC	324065	199486
WUX	CQ-7	3	BWA	Y	ISAAC	317133	197019
WUX	CQ-8	1	BWA	Y	ISAAC	336172	205735
WUX	CQ-8	2	BWA	Y	ISAAC	329267	203493
WUX	CQ-8	3	BWA	Y	ISAAC	332807	204775
ARD	CQ-5	1	BWA	Y	Samtools	372160	187187
ARD	CQ-5	2	BWA	Y	Samtools	380438	190795
ARD	CQ-5	3	BWA	Y	Samtools	377949	190401
ARD	CQ-6	1	BWA	Y	Samtools	370635	186839
ARD	CQ-6	2	BWA	Y	Samtools	383290	191388
ARD	CQ-6	3	BWA	Y	Samtools	383008	191347
ARD	CQ-7	1	BWA	Y	Samtools	369705	191689
ARD	CQ-7	2	BWA	Y	Samtools	378660	196036
ARD	CQ-7	3	BWA	Y	Samtools	380979	196597
ARD	CQ-8	1	BWA	Y	Samtools	373940	193500
ARD	CQ-8	2	BWA	Y	Samtools	381147	197571
ARD	CQ-8	3	BWA	Y	Samtools	381538	197257
NVG	CQ-5	1	BWA	Y	Samtools	388463	194773
NVG	CQ-5	2	BWA	Y	Samtools	389622	194029
NVG	CQ-5	3	BWA	Y	Samtools	392221	195010
NVG	CQ-6	1	BWA	Y	Samtools	392057	195647
NVG	CQ-6	2	BWA	Y	Samtools	395339	196137
NVG	CQ-6	3	BWA	Y	Samtools	401600	196796
NVG	CQ-7	1	BWA	Y	Samtools	391077	200998
NVG	CQ-7	2	BWA	Y	Samtools	386571	198906
NVG	CQ-7	3	BWA	Y	Samtools	382007	198184
NVG	CQ-8	1	BWA	Y	Samtools	398637	204217
NVG	CQ-8	2	BWA	Y	Samtools	401367	203472
NVG	CQ-8	3	BWA	Y	Samtools	393600	201821
WUX	CQ-5	1	BWA	Y	Samtools	453868	209687
WUX	CQ-5	2	BWA	Y	Samtools	459674	210221
WUX	CQ-5	3	BWA	Y	Samtools	439566	205879
WUX	CQ-6	1	BWA	Y	Samtools	435256	205856
WUX	CQ-6	2	BWA	Y	Samtools	421059	201713
WUX	CQ-6	3	BWA	Y	Samtools	455454	209565
WUX	CQ-7	1	BWA	Y	Samtools	456305	216717
WUX	CQ-7	2	BWA	Y	Samtools	465483	217823
WUX	CQ-7	3	BWA	Y	Samtools	442996	212932
WUX	CQ-8	1	BWA	Y	Samtools	450125	215993
WUX	CQ-8	2	BWA	Y	Samtools	455869	217198
WUX	CQ-8	3	BWA	Y	Samtools	455640	216815
ARD	CQ-5	1	BWA	Y	SNVer	338208	194043
ARD	CQ-5	2	BWA	Y	SNVer	343327	193720
ARD	CQ-5	3	BWA	Y	SNVer	338879	192317
ARD	CQ-6	1	BWA	Y	SNVer	338715	193784
ARD	CQ-6	2	BWA	Y	SNVer	342834	193449
ARD	CQ-6	3	BWA	Y	SNVer	343079	193751
ARD	CQ-7	1	BWA	Y	SNVer	337083	200149
ARD	CQ-7	2	BWA	Y	SNVer	340991	199660
ARD	CQ-7	3	BWA	Y	SNVer	340666	199924
ARD	CQ-8	1	BWA	Y	SNVer	337998	201996
ARD	CQ-8	2	BWA	Y	SNVer	343819	201758
ARD	CQ-8	3	BWA	Y	SNVer	343086	201168
NVG	CQ-5	1	BWA	Y	SNVer	354651	196779
NVG	CQ-5	2	BWA	Y	SNVer	353186	196937
NVG	CQ-5	3	BWA	Y	SNVer	352721	196764
NVG	CQ-6	1	BWA	Y	SNVer	357129	197971
NVG	CQ-6	2	BWA	Y	SNVer	356537	198442
NVG	CQ-6	3	BWA	Y	SNVer	363206	200091
NVG	CQ-7	1	BWA	Y	SNVer	349553	203356
NVG	CQ-7	2	BWA	Y	SNVer	345077	201551
NVG	CQ-7	3	BWA	Y	SNVer	348217	202324
NVG	CQ-8	1	BWA	Y	SNVer	351347	205351
NVG	CQ-8	2	BWA	Y	SNVer	371397	210716
NVG	CQ-8	3	BWA	Y	SNVer	356618	206392
WUX	CQ-5	1	BWA	Y	SNVer	365020	206815
WUX	CQ-5	2	BWA	Y	SNVer	371445	208448
WUX	CQ-5	3	BWA	Y	SNVer	359731	204736
WUX	CQ-6	1	BWA	Y	SNVer	350149	202101
WUX	CQ-6	2	BWA	Y	SNVer	344818	199890
WUX	CQ-6	3	BWA	Y	SNVer	366195	206328
WUX	CQ-7	1	BWA	Y	SNVer	354843	208862
WUX	CQ-7	2	BWA	Y	SNVer	360896	211128
WUX	CQ-7	3	BWA	Y	SNVer	355740	208935
WUX	CQ-8	1	BWA	Y	SNVer	370821	215019
WUX	CQ-8	2	BWA	Y	SNVer	362781	212988
WUX	CQ-8	3	BWA	Y	SNVer	366130	213805
ARD	CQ-5	1	BWA	Y	Varscan	369232	209095
ARD	CQ-5	2	BWA	Y	Varscan	370872	208666
ARD	CQ-5	3	BWA	Y	Varscan	366106	208068
ARD	CQ-6	1	BWA	Y	Varscan	366210	208424
ARD	CQ-6	2	BWA	Y	Varscan	369898	208399
ARD	CQ-6	3	BWA	Y	Varscan	368192	208467
ARD	CQ-7	1	BWA	Y	Varscan	362644	214415
ARD	CQ-7	2	BWA	Y	Varscan	366168	214308
ARD	CQ-7	3	BWA	Y	Varscan	364175	214175
ARD	CQ-8	1	BWA	Y	Varscan	368481	218099
ARD	CQ-8	2	BWA	Y	Varscan	369677	217779
ARD	CQ-8	3	BWA	Y	Varscan	369232	217292
NVG	CQ-5	1	BWA	Y	Varscan	362576	207993
NVG	CQ-5	2	BWA	Y	Varscan	361924	207792
NVG	CQ-5	3	BWA	Y	Varscan	363103	208058
NVG	CQ-6	1	BWA	Y	Varscan	364556	208340
NVG	CQ-6	2	BWA	Y	Varscan	365142	208490
NVG	CQ-6	3	BWA	Y	Varscan	369781	209367
NVG	CQ-7	1	BWA	Y	Varscan	359443	214219
NVG	CQ-7	2	BWA	Y	Varscan	355487	212854
NVG	CQ-7	3	BWA	Y	Varscan	356198	212890
NVG	CQ-8	1	BWA	Y	Varscan	360672	216809
NVG	CQ-8	2	BWA	Y	Varscan	371379	218812
NVG	CQ-8	3	BWA	Y	Varscan	363929	217024
WUX	CQ-5	1	BWA	Y	Varscan	378588	211961
WUX	CQ-5	2	BWA	Y	Varscan	381744	212342
WUX	CQ-5	3	BWA	Y	Varscan	378503	211707
WUX	CQ-6	1	BWA	Y	Varscan	373205	210915
WUX	CQ-6	2	BWA	Y	Varscan	371295	210463
WUX	CQ-6	3	BWA	Y	Varscan	381171	211883
WUX	CQ-7	1	BWA	Y	Varscan	374264	217501
WUX	CQ-7	2	BWA	Y	Varscan	377027	218219
WUX	CQ-7	3	BWA	Y	Varscan	376512	217798
WUX	CQ-8	1	BWA	Y	Varscan	386912	221953
WUX	CQ-8	2	BWA	Y	Varscan	382576	221318
WUX	CQ-8	3	BWA	Y	Varscan	385686	221787
ARD	CQ-5	1	BWA	N	HC	372306	210884
ARD	CQ-5	2	BWA	N	HC	377337	210708
ARD	CQ-5	3	BWA	N	HC	373697	210436
ARD	CQ-6	1	BWA	N	HC	370616	210444
ARD	CQ-6	2	BWA	N	HC	376440	210542
ARD	CQ-6	3	BWA	N	HC	376204	210691
ARD	CQ-7	1	BWA	N	HC	366351	216844
ARD	CQ-7	2	BWA	N	HC	373355	217157
ARD	CQ-7	3	BWA	N	HC	371555	216938
ARD	CQ-8	1	BWA	N	HC	368352	219449
ARD	CQ-8	2	BWA	N	HC	377050	219933
ARD	CQ-8	3	BWA	N	HC	376066	219562
NVG	CQ-5	1	BWA	N	HC	359415	209216
NVG	CQ-5	2	BWA	N	HC	359899	209072
NVG	CQ-5	3	BWA	N	HC	360540	209148
NVG	CQ-6	1	BWA	N	HC	364801	209863
NVG	CQ-6	2	BWA	N	HC	364898	209869
NVG	CQ-6	3	BWA	N	HC	372218	210500
NVG	CQ-7	1	BWA	N	HC	358358	215974
NVG	CQ-7	2	BWA	N	HC	354297	215095
NVG	CQ-7	3	BWA	N	HC	354445	214921
NVG	CQ-8	1	BWA	N	HC	360061	218466
NVG	CQ-8	2	BWA	N	HC	378472	220127
NVG	CQ-8	3	BWA	N	HC	363626	218168
WUX	CQ-5	1	BWA	N	HC	399430	213115
WUX	CQ-5	2	BWA	N	HC	405393	213323
WUX	CQ-5	3	BWA	N	HC	395741	212948
WUX	CQ-6	1	BWA	N	HC	385606	212429
WUX	CQ-6	2	BWA	N	HC	380757	212058
WUX	CQ-6	3	BWA	N	HC	399220	213055
WUX	CQ-7	1	BWA	N	HC	385260	219266
WUX	CQ-7	2	BWA	N	HC	391226	219549
WUX	CQ-7	3	BWA	N	HC	387447	219301
WUX	CQ-8	1	BWA	N	HC	403973	222999
WUX	CQ-8	2	BWA	N	HC	396313	222600
WUX	CQ-8	3	BWA	N	HC	399963	222871
ARD	CQ-5	1	BWA	N	ISAAC	285741	180314
ARD	CQ-5	2	BWA	N	ISAAC	284910	178106
ARD	CQ-5	3	BWA	N	ISAAC	281678	177173
ARD	CQ-6	1	BWA	N	ISAAC	284181	178811
ARD	CQ-6	2	BWA	N	ISAAC	284371	177717
ARD	CQ-6	3	BWA	N	ISAAC	285185	178360
ARD	CQ-7	1	BWA	N	ISAAC	279258	180280
ARD	CQ-7	2	BWA	N	ISAAC	279282	179311
ARD	CQ-7	3	BWA	N	ISAAC	278983	179135
ARD	CQ-8	1	BWA	N	ISAAC	283461	184286
ARD	CQ-8	2	BWA	N	ISAAC	285929	184067
ARD	CQ-8	3	BWA	N	ISAAC	283826	182875
NVG	CQ-5	1	BWA	N	ISAAC	279693	176995
NVG	CQ-5	2	BWA	N	ISAAC	279844	177286
NVG	CQ-5	3	BWA	N	ISAAC	280148	177305
NVG	CQ-6	1	BWA	N	ISAAC	284461	179025
NVG	CQ-6	2	BWA	N	ISAAC	285867	179633
NVG	CQ-6	3	BWA	N	ISAAC	292106	181764
NVG	CQ-7	1	BWA	N	ISAAC	277474	179903
NVG	CQ-7	2	BWA	N	ISAAC	272954	177697
NVG	CQ-7	3	BWA	N	ISAAC	273536	178332
NVG	CQ-8	1	BWA	N	ISAAC	282043	183801
NVG	CQ-8	2	BWA	N	ISAAC	299152	190176
NVG	CQ-8	3	BWA	N	ISAAC	283298	183917
WUX	CQ-5	1	BWA	N	ISAAC	329593	196222
WUX	CQ-5	2	BWA	N	ISAAC	337101	198440
WUX	CQ-5	3	BWA	N	ISAAC	323331	194390
WUX	CQ-6	1	BWA	N	ISAAC	312396	190544
WUX	CQ-6	2	BWA	N	ISAAC	305439	187992
WUX	CQ-6	3	BWA	N	ISAAC	328590	195548
WUX	CQ-7	1	BWA	N	ISAAC	308621	192788
WUX	CQ-7	2	BWA	N	ISAAC	315921	195371
WUX	CQ-7	3	BWA	N	ISAAC	309838	193373
WUX	CQ-8	1	BWA	N	ISAAC	329777	202930
WUX	CQ-8	2	BWA	N	ISAAC	321478	199692
WUX	CQ-8	3	BWA	N	ISAAC	325684	201371
ARD	CQ-5	1	BWA	N	Samtools	377767	189119
ARD	CQ-5	2	BWA	N	Samtools	386182	192609
ARD	CQ-5	3	BWA	N	Samtools	383439	192086
ARD	CQ-6	1	BWA	N	Samtools	376039	188803
ARD	CQ-6	2	BWA	N	Samtools	389115	193163
ARD	CQ-6	3	BWA	N	Samtools	388856	193212
ARD	CQ-7	1	BWA	N	Samtools	375102	193677
ARD	CQ-7	2	BWA	N	Samtools	384203	197731
ARD	CQ-7	3	BWA	N	Samtools	386540	198475
ARD	CQ-8	1	BWA	N	Samtools	379599	195577
ARD	CQ-8	2	BWA	N	Samtools	386688	199298
ARD	CQ-8	3	BWA	N	Samtools	387387	199253
NVG	CQ-5	1	BWA	N	Samtools	393885	196964
NVG	CQ-5	2	BWA	N	Samtools	395054	195897
NVG	CQ-5	3	BWA	N	Samtools	397626	196959
NVG	CQ-6	1	BWA	N	Samtools	397431	197793
NVG	CQ-6	2	BWA	N	Samtools	401049	198144
NVG	CQ-6	3	BWA	N	Samtools	407334	198824
NVG	CQ-7	1	BWA	N	Samtools	396422	203290
NVG	CQ-7	2	BWA	N	Samtools	391816	200765
NVG	CQ-7	3	BWA	N	Samtools	387104	199954
NVG	CQ-8	1	BWA	N	Samtools	404326	206593
NVG	CQ-8	2	BWA	N	Samtools	407656	205680
NVG	CQ-8	3	BWA	N	Samtools	399094	203844
WUX	CQ-5	1	BWA	N	Samtools	461720	212881
WUX	CQ-5	2	BWA	N	Samtools	468078	213288
WUX	CQ-5	3	BWA	N	Samtools	447144	208533
WUX	CQ-6	1	BWA	N	Samtools	442619	208750
WUX	CQ-6	2	BWA	N	Samtools	427911	204093
WUX	CQ-6	3	BWA	N	Samtools	463544	212402
WUX	CQ-7	1	BWA	N	Samtools	463871	219937
WUX	CQ-7	2	BWA	N	Samtools	473655	220668
WUX	CQ-7	3	BWA	N	Samtools	450641	215555
WUX	CQ-8	1	BWA	N	Samtools	458513	219255
WUX	CQ-8	2	BWA	N	Samtools	464030	219956
WUX	CQ-8	3	BWA	N	Samtools	464292	219838
ARD	CQ-5	1	BWA	N	SNVer	320478	190361
ARD	CQ-5	2	BWA	N	SNVer	325923	190166
ARD	CQ-5	3	BWA	N	SNVer	320844	188517
ARD	CQ-6	1	BWA	N	SNVer	320802	190049
ARD	CQ-6	2	BWA	N	SNVer	325064	189725
ARD	CQ-6	3	BWA	N	SNVer	325306	190056
ARD	CQ-7	1	BWA	N	SNVer	319420	196005
ARD	CQ-7	2	BWA	N	SNVer	323486	195707
ARD	CQ-7	3	BWA	N	SNVer	322460	195626
ARD	CQ-8	1	BWA	N	SNVer	320056	197562
ARD	CQ-8	2	BWA	N	SNVer	326285	197498
ARD	CQ-8	3	BWA	N	SNVer	325141	196831
NVG	CQ-5	1	BWA	N	SNVer	337854	193633
NVG	CQ-5	2	BWA	N	SNVer	336351	193689
NVG	CQ-5	3	BWA	N	SNVer	336064	193550
NVG	CQ-6	1	BWA	N	SNVer	340714	194948
NVG	CQ-6	2	BWA	N	SNVer	340607	195539
NVG	CQ-6	3	BWA	N	SNVer	347039	197301
NVG	CQ-7	1	BWA	N	SNVer	333100	199877
NVG	CQ-7	2	BWA	N	SNVer	328510	197817
NVG	CQ-7	3	BWA	N	SNVer	332047	198952
NVG	CQ-8	1	BWA	N	SNVer	334566	201531
NVG	CQ-8	2	BWA	N	SNVer	355294	207828
NVG	CQ-8	3	BWA	N	SNVer	340046	202736
WUX	CQ-5	1	BWA	N	SNVer	349150	204593
WUX	CQ-5	2	BWA	N	SNVer	356159	206477
WUX	CQ-5	3	BWA	N	SNVer	343208	202207
WUX	CQ-6	1	BWA	N	SNVer	332750	198946
WUX	CQ-6	2	BWA	N	SNVer	327480	196572
WUX	CQ-6	3	BWA	N	SNVer	350241	204049
WUX	CQ-7	1	BWA	N	SNVer	337983	205469
WUX	CQ-7	2	BWA	N	SNVer	344351	208019
WUX	CQ-7	3	BWA	N	SNVer	339443	205601
WUX	CQ-8	1	BWA	N	SNVer	355509	212234
WUX	CQ-8	2	BWA	N	SNVer	346792	209748
WUX	CQ-8	3	BWA	N	SNVer	350703	210759
ARD	CQ-5	1	BWA	N	Varscan	352379	207437
ARD	CQ-5	2	BWA	N	Varscan	356509	207348
ARD	CQ-5	3	BWA	N	Varscan	353108	206785
ARD	CQ-6	1	BWA	N	Varscan	351333	206898
ARD	CQ-6	2	BWA	N	Varscan	355583	207070
ARD	CQ-6	3	BWA	N	Varscan	354979	207225
ARD	CQ-7	1	BWA	N	Varscan	347731	212614
ARD	CQ-7	2	BWA	N	Varscan	352511	212797
ARD	CQ-7	3	BWA	N	Varscan	350528	212619
ARD	CQ-8	1	BWA	N	Varscan	349883	215559
ARD	CQ-8	2	BWA	N	Varscan	356766	216227
ARD	CQ-8	3	BWA	N	Varscan	354670	215537
NVG	CQ-5	1	BWA	N	Varscan	348905	206616
NVG	CQ-5	2	BWA	N	Varscan	348697	206447
NVG	CQ-5	3	BWA	N	Varscan	349895	206653
NVG	CQ-6	1	BWA	N	Varscan	351609	207115
NVG	CQ-6	2	BWA	N	Varscan	352216	207281
NVG	CQ-6	3	BWA	N	Varscan	356828	208289
NVG	CQ-7	1	BWA	N	Varscan	346741	212752
NVG	CQ-7	2	BWA	N	Varscan	342945	211294
NVG	CQ-7	3	BWA	N	Varscan	343663	211399
NVG	CQ-8	1	BWA	N	Varscan	347831	215113
NVG	CQ-8	2	BWA	N	Varscan	360115	217625
NVG	CQ-8	3	BWA	N	Varscan	350540	215377
WUX	CQ-5	1	BWA	N	Varscan	365825	210959
WUX	CQ-5	2	BWA	N	Varscan	368892	211494
WUX	CQ-5	3	BWA	N	Varscan	365665	210757
WUX	CQ-6	1	BWA	N	Varscan	360201	209792
WUX	CQ-6	2	BWA	N	Varscan	358011	209206
WUX	CQ-6	3	BWA	N	Varscan	367433	210937
WUX	CQ-7	1	BWA	N	Varscan	360667	216272
WUX	CQ-7	2	BWA	N	Varscan	363252	216948
WUX	CQ-7	3	BWA	N	Varscan	362671	216496
WUX	CQ-8	1	BWA	N	Varscan	373118	220695
WUX	CQ-8	2	BWA	N	Varscan	368589	219919
WUX	CQ-8	3	BWA	N	Varscan	371711	220396
ARD	CQ-5	1	ISAAC	N	FreeBayes	296578	205203
ARD	CQ-5	2	ISAAC	N	FreeBayes	303245	205534
ARD	CQ-5	3	ISAAC	N	FreeBayes	300864	205423
ARD	CQ-6	1	ISAAC	N	FreeBayes	295847	205021
ARD	CQ-6	2	ISAAC	N	FreeBayes	302433	205313
ARD	CQ-6	3	ISAAC	N	FreeBayes	301901	205313
ARD	CQ-7	1	ISAAC	N	FreeBayes	290605	210228
ARD	CQ-7	2	ISAAC	N	FreeBayes	298767	211035
ARD	CQ-7	3	ISAAC	N	FreeBayes	295667	210744
ARD	CQ-8	1	ISAAC	N	FreeBayes	293715	212190
ARD	CQ-8	2	ISAAC	N	FreeBayes	302482	213484
ARD	CQ-8	3	ISAAC	N	FreeBayes	301461	213011
NVG	CQ-5	1	ISAAC	N	FreeBayes	296684	204743
NVG	CQ-5	2	ISAAC	N	FreeBayes	296141	204331
NVG	CQ-5	3	ISAAC	N	FreeBayes	295594	204186
NVG	CQ-6	1	ISAAC	N	FreeBayes	298981	205207
NVG	CQ-6	2	ISAAC	N	FreeBayes	298224	204808
NVG	CQ-6	3	ISAAC	N	FreeBayes	302973	205458
NVG	CQ-7	1	ISAAC	N	FreeBayes	291973	210495
NVG	CQ-7	2	ISAAC	N	FreeBayes	288935	209488
NVG	CQ-7	3	ISAAC	N	FreeBayes	291832	209859
NVG	CQ-8	1	ISAAC	N	FreeBayes	293522	212241
NVG	CQ-8	2	ISAAC	N	FreeBayes	305440	213883
NVG	CQ-8	3	ISAAC	N	FreeBayes	297847	212257
WUX	CQ-5	1	ISAAC	N	FreeBayes	306334	206089
WUX	CQ-5	2	ISAAC	N	FreeBayes	311195	206974
WUX	CQ-5	3	ISAAC	N	FreeBayes	305851	206218
WUX	CQ-6	1	ISAAC	N	FreeBayes	298121	205141
WUX	CQ-6	2	ISAAC	N	FreeBayes	296047	204955
WUX	CQ-6	3	ISAAC	N	FreeBayes	307641	206382
WUX	CQ-7	1	ISAAC	N	FreeBayes	296866	210825
WUX	CQ-7	2	ISAAC	N	FreeBayes	300852	211317
WUX	CQ-7	3	ISAAC	N	FreeBayes	300057	211416
WUX	CQ-8	1	ISAAC	N	FreeBayes	313667	215204
WUX	CQ-8	2	ISAAC	N	FreeBayes	307356	214198
WUX	CQ-8	3	ISAAC	N	FreeBayes	310098	214574
ARD	CQ-5	1	ISAAC	Y	FreeBayes	297946	205654
ARD	CQ-5	2	ISAAC	Y	FreeBayes	303206	205756
ARD	CQ-5	3	ISAAC	Y	FreeBayes	300272	205620
ARD	CQ-6	1	ISAAC	Y	FreeBayes	297582	205460
ARD	CQ-6	2	ISAAC	Y	FreeBayes	302177	205501
ARD	CQ-6	3	ISAAC	Y	FreeBayes	301511	205522
ARD	CQ-7	1	ISAAC	Y	FreeBayes	291726	210850
ARD	CQ-7	2	ISAAC	Y	FreeBayes	298801	211401
ARD	CQ-7	3	ISAAC	Y	FreeBayes	295134	211072
ARD	CQ-8	1	ISAAC	Y	FreeBayes	295212	212871
ARD	CQ-8	2	ISAAC	Y	FreeBayes	302514	213947
ARD	CQ-8	3	ISAAC	Y	FreeBayes	300924	213306
NVG	CQ-5	1	ISAAC	Y	FreeBayes	298091	205206
NVG	CQ-5	2	ISAAC	Y	FreeBayes	297718	204843
NVG	CQ-5	3	ISAAC	Y	FreeBayes	296862	204589
NVG	CQ-6	1	ISAAC	Y	FreeBayes	300513	205593
NVG	CQ-6	2	ISAAC	Y	FreeBayes	299757	205224
NVG	CQ-6	3	ISAAC	Y	FreeBayes	304848	205913
NVG	CQ-7	1	ISAAC	Y	FreeBayes	293398	211124
NVG	CQ-7	2	ISAAC	Y	FreeBayes	289968	210110
NVG	CQ-7	3	ISAAC	Y	FreeBayes	292958	210461
NVG	CQ-8	1	ISAAC	Y	FreeBayes	295250	212982
NVG	CQ-8	2	ISAAC	Y	FreeBayes	307306	214519
NVG	CQ-8	3	ISAAC	Y	FreeBayes	299667	213042
WUX	CQ-5	1	ISAAC	Y	FreeBayes	308506	206534
WUX	CQ-5	2	ISAAC	Y	FreeBayes	313851	207305
WUX	CQ-5	3	ISAAC	Y	FreeBayes	307268	206561
WUX	CQ-6	1	ISAAC	Y	FreeBayes	299687	205606
WUX	CQ-6	2	ISAAC	Y	FreeBayes	297151	205398
WUX	CQ-6	3	ISAAC	Y	FreeBayes	310056	206803
WUX	CQ-7	1	ISAAC	Y	FreeBayes	298666	211547
WUX	CQ-7	2	ISAAC	Y	FreeBayes	302963	212012
WUX	CQ-7	3	ISAAC	Y	FreeBayes	302187	212217
WUX	CQ-8	1	ISAAC	Y	FreeBayes	316593	215894
WUX	CQ-8	2	ISAAC	Y	FreeBayes	309819	214948
WUX	CQ-8	3	ISAAC	Y	FreeBayes	312740	215311
ARD	CQ-5	1	ISAAC	Y	HC	348995	209539
ARD	CQ-5	2	ISAAC	Y	HC	354475	209506
ARD	CQ-5	3	ISAAC	Y	HC	350384	209118
ARD	CQ-6	1	ISAAC	Y	HC	347398	209117
ARD	CQ-6	2	ISAAC	Y	HC	353282	209333
ARD	CQ-6	3	ISAAC	Y	HC	353312	209463
ARD	CQ-7	1	ISAAC	Y	HC	342832	215237
ARD	CQ-7	2	ISAAC	Y	HC	351027	215790
ARD	CQ-7	3	ISAAC	Y	HC	347709	215401
ARD	CQ-8	1	ISAAC	Y	HC	345244	217665
ARD	CQ-8	2	ISAAC	Y	HC	354117	218407
ARD	CQ-8	3	ISAAC	Y	HC	352370	217888
NVG	CQ-5	1	ISAAC	Y	HC	335493	207417
NVG	CQ-5	2	ISAAC	Y	HC	335638	207310
NVG	CQ-5	3	ISAAC	Y	HC	336312	207482
NVG	CQ-6	1	ISAAC	Y	HC	341067	208097
NVG	CQ-6	2	ISAAC	Y	HC	341469	208403
NVG	CQ-6	3	ISAAC	Y	HC	350005	209205
NVG	CQ-7	1	ISAAC	Y	HC	334570	213888
NVG	CQ-7	2	ISAAC	Y	HC	329520	212850
NVG	CQ-7	3	ISAAC	Y	HC	330343	212862
NVG	CQ-8	1	ISAAC	Y	HC	335855	216207
NVG	CQ-8	2	ISAAC	Y	HC	355002	218571
NVG	CQ-8	3	ISAAC	Y	HC	339985	216160
WUX	CQ-5	1	ISAAC	Y	HC	379588	212640
WUX	CQ-5	2	ISAAC	Y	HC	386316	212933
WUX	CQ-5	3	ISAAC	Y	HC	375100	212343
WUX	CQ-6	1	ISAAC	Y	HC	363941	211583
WUX	CQ-6	2	ISAAC	Y	HC	358968	211139
WUX	CQ-6	3	ISAAC	Y	HC	379685	212577
WUX	CQ-7	1	ISAAC	Y	HC	363915	218418
WUX	CQ-7	2	ISAAC	Y	HC	370533	218864
WUX	CQ-7	3	ISAAC	Y	HC	366529	218442
WUX	CQ-8	1	ISAAC	Y	HC	384479	222345
WUX	CQ-8	2	ISAAC	Y	HC	375929	221789
WUX	CQ-8	3	ISAAC	Y	HC	379944	222090
ARD	CQ-5	1	ISAAC	Y	ISAAC	251418	171914
ARD	CQ-5	2	ISAAC	Y	ISAAC	252579	170991
ARD	CQ-5	3	ISAAC	Y	ISAAC	249665	169836
ARD	CQ-6	1	ISAAC	Y	ISAAC	249668	170468
ARD	CQ-6	2	ISAAC	Y	ISAAC	252650	170993
ARD	CQ-6	3	ISAAC	Y	ISAAC	252749	171037
ARD	CQ-7	1	ISAAC	Y	ISAAC	244868	171389
ARD	CQ-7	2	ISAAC	Y	ISAAC	248048	172183
ARD	CQ-7	3	ISAAC	Y	ISAAC	244909	170749
ARD	CQ-8	1	ISAAC	Y	ISAAC	249043	175208
ARD	CQ-8	2	ISAAC	Y	ISAAC	251780	175484
ARD	CQ-8	3	ISAAC	Y	ISAAC	250333	174522
NVG	CQ-5	1	ISAAC	Y	ISAAC	245195	169526
NVG	CQ-5	2	ISAAC	Y	ISAAC	245405	169480
NVG	CQ-5	3	ISAAC	Y	ISAAC	245969	169814
NVG	CQ-6	1	ISAAC	Y	ISAAC	249649	171642
NVG	CQ-6	2	ISAAC	Y	ISAAC	250992	172556
NVG	CQ-6	3	ISAAC	Y	ISAAC	257542	175255
NVG	CQ-7	1	ISAAC	Y	ISAAC	242781	171622
NVG	CQ-7	2	ISAAC	Y	ISAAC	238248	169192
NVG	CQ-7	3	ISAAC	Y	ISAAC	238793	169756
NVG	CQ-8	1	ISAAC	Y	ISAAC	246817	175625
NVG	CQ-8	2	ISAAC	Y	ISAAC	262166	182734
NVG	CQ-8	3	ISAAC	Y	ISAAC	248799	175739
WUX	CQ-5	1	ISAAC	Y	ISAAC	292134	190735
WUX	CQ-5	2	ISAAC	Y	ISAAC	299982	193790
WUX	CQ-5	3	ISAAC	Y	ISAAC	285982	188527
WUX	CQ-6	1	ISAAC	Y	ISAAC	275119	184023
WUX	CQ-6	2	ISAAC	Y	ISAAC	268870	181221
WUX	CQ-6	3	ISAAC	Y	ISAAC	291355	190494
WUX	CQ-7	1	ISAAC	Y	ISAAC	272394	187097
WUX	CQ-7	2	ISAAC	Y	ISAAC	279463	189956
WUX	CQ-7	3	ISAAC	Y	ISAAC	273941	187475
WUX	CQ-8	1	ISAAC	Y	ISAAC	293705	197519
WUX	CQ-8	2	ISAAC	Y	ISAAC	284943	194179
WUX	CQ-8	3	ISAAC	Y	ISAAC	289334	196131
ARD	CQ-5	1	ISAAC	Y	Samtools	332379	183342
ARD	CQ-5	2	ISAAC	Y	Samtools	343467	185638
ARD	CQ-5	3	ISAAC	Y	Samtools	340161	185113
ARD	CQ-6	1	ISAAC	Y	Samtools	332113	182949
ARD	CQ-6	2	ISAAC	Y	Samtools	344790	185858
ARD	CQ-6	3	ISAAC	Y	Samtools	343090	185821
ARD	CQ-7	1	ISAAC	Y	Samtools	329265	187258
ARD	CQ-7	2	ISAAC	Y	Samtools	340785	190622
ARD	CQ-7	3	ISAAC	Y	Samtools	340095	190500
ARD	CQ-8	1	ISAAC	Y	Samtools	332377	189024
ARD	CQ-8	2	ISAAC	Y	Samtools	342288	191605
ARD	CQ-8	3	ISAAC	Y	Samtools	341840	191363
NVG	CQ-5	1	ISAAC	Y	Samtools	335386	186336
NVG	CQ-5	2	ISAAC	Y	Samtools	335240	185699
NVG	CQ-5	3	ISAAC	Y	Samtools	336073	185956
NVG	CQ-6	1	ISAAC	Y	Samtools	338665	187192
NVG	CQ-6	2	ISAAC	Y	Samtools	340268	187431
NVG	CQ-6	3	ISAAC	Y	Samtools	346595	188288
NVG	CQ-7	1	ISAAC	Y	Samtools	334934	191661
NVG	CQ-7	2	ISAAC	Y	Samtools	330783	189665
NVG	CQ-7	3	ISAAC	Y	Samtools	329939	189694
NVG	CQ-8	1	ISAAC	Y	Samtools	337502	193492
NVG	CQ-8	2	ISAAC	Y	Samtools	349038	195466
NVG	CQ-8	3	ISAAC	Y	Samtools	338376	192657
WUX	CQ-5	1	ISAAC	Y	Samtools	379279	197724
WUX	CQ-5	2	ISAAC	Y	Samtools	386470	198857
WUX	CQ-5	3	ISAAC	Y	Samtools	371527	195323
WUX	CQ-6	1	ISAAC	Y	Samtools	362336	193801
WUX	CQ-6	2	ISAAC	Y	Samtools	355357	191658
WUX	CQ-6	3	ISAAC	Y	Samtools	381099	197635
WUX	CQ-7	1	ISAAC	Y	Samtools	375263	202792
WUX	CQ-7	2	ISAAC	Y	Samtools	382310	203705
WUX	CQ-7	3	ISAAC	Y	Samtools	368115	200267
WUX	CQ-8	1	ISAAC	Y	Samtools	381551	204505
WUX	CQ-8	2	ISAAC	Y	Samtools	377256	203482
WUX	CQ-8	3	ISAAC	Y	Samtools	380023	204074
ARD	CQ-5	1	ISAAC	Y	SNVer	275190	179208
ARD	CQ-5	2	ISAAC	Y	SNVer	281613	180114
ARD	CQ-5	3	ISAAC	Y	SNVer	278553	178934
ARD	CQ-6	1	ISAAC	Y	SNVer	274948	179014
ARD	CQ-6	2	ISAAC	Y	SNVer	281970	180261
ARD	CQ-6	3	ISAAC	Y	SNVer	281447	180231
ARD	CQ-7	1	ISAAC	Y	SNVer	273945	183581
ARD	CQ-7	2	ISAAC	Y	SNVer	281461	185233
ARD	CQ-7	3	ISAAC	Y	SNVer	278470	184444
ARD	CQ-8	1	ISAAC	Y	SNVer	274056	184535
ARD	CQ-8	2	ISAAC	Y	SNVer	281048	185795
ARD	CQ-8	3	ISAAC	Y	SNVer	280117	185224
NVG	CQ-5	1	ISAAC	Y	SNVer	283112	182957
NVG	CQ-5	2	ISAAC	Y	SNVer	282564	182914
NVG	CQ-5	3	ISAAC	Y	SNVer	281489	182273
NVG	CQ-6	1	ISAAC	Y	SNVer	287430	184847
NVG	CQ-6	2	ISAAC	Y	SNVer	287632	185405
NVG	CQ-6	3	ISAAC	Y	SNVer	293891	187690
NVG	CQ-7	1	ISAAC	Y	SNVer	281226	187785
NVG	CQ-7	2	ISAAC	Y	SNVer	276360	185304
NVG	CQ-7	3	ISAAC	Y	SNVer	280122	187241
NVG	CQ-8	1	ISAAC	Y	SNVer	281997	189214
NVG	CQ-8	2	ISAAC	Y	SNVer	301233	197687
NVG	CQ-8	3	ISAAC	Y	SNVer	286621	190809
WUX	CQ-5	1	ISAAC	Y	SNVer	303329	194873
WUX	CQ-5	2	ISAAC	Y	SNVer	310902	197838
WUX	CQ-5	3	ISAAC	Y	SNVer	298045	192124
WUX	CQ-6	1	ISAAC	Y	SNVer	287450	187566
WUX	CQ-6	2	ISAAC	Y	SNVer	282444	184933
WUX	CQ-6	3	ISAAC	Y	SNVer	304811	194840
WUX	CQ-7	1	ISAAC	Y	SNVer	292765	193967
WUX	CQ-7	2	ISAAC	Y	SNVer	298873	197097
WUX	CQ-7	3	ISAAC	Y	SNVer	294694	194247
WUX	CQ-8	1	ISAAC	Y	SNVer	310400	202017
WUX	CQ-8	2	ISAAC	Y	SNVer	301698	198437
WUX	CQ-8	3	ISAAC	Y	SNVer	305081	199743
ARD	CQ-5	1	ISAAC	Y	Varscan	328754	204746
ARD	CQ-5	2	ISAAC	Y	Varscan	332484	204915
ARD	CQ-5	3	ISAAC	Y	Varscan	329908	204187
ARD	CQ-6	1	ISAAC	Y	Varscan	327831	204380
ARD	CQ-6	2	ISAAC	Y	Varscan	331959	204606
ARD	CQ-6	3	ISAAC	Y	Varscan	331929	204763
ARD	CQ-7	1	ISAAC	Y	Varscan	323102	209103
ARD	CQ-7	2	ISAAC	Y	Varscan	329610	209963
ARD	CQ-7	3	ISAAC	Y	Varscan	326531	209532
ARD	CQ-8	1	ISAAC	Y	Varscan	325514	211926
ARD	CQ-8	2	ISAAC	Y	Varscan	332605	213145
ARD	CQ-8	3	ISAAC	Y	Varscan	330754	212321
NVG	CQ-5	1	ISAAC	Y	Varscan	319201	202851
NVG	CQ-5	2	ISAAC	Y	Varscan	319136	202685
NVG	CQ-5	3	ISAAC	Y	Varscan	320657	203149
NVG	CQ-6	1	ISAAC	Y	Varscan	323049	203950
NVG	CQ-6	2	ISAAC	Y	Varscan	323744	204167
NVG	CQ-6	3	ISAAC	Y	Varscan	328935	205504
NVG	CQ-7	1	ISAAC	Y	Varscan	317929	208430
NVG	CQ-7	2	ISAAC	Y	Varscan	313897	206544
NVG	CQ-7	3	ISAAC	Y	Varscan	314152	206763
NVG	CQ-8	1	ISAAC	Y	Varscan	319278	210720
NVG	CQ-8	2	ISAAC	Y	Varscan	331425	214343
NVG	CQ-8	3	ISAAC	Y	Varscan	322018	211284
WUX	CQ-5	1	ISAAC	Y	Varscan	342429	209029
WUX	CQ-5	2	ISAAC	Y	Varscan	346417	209780
WUX	CQ-5	3	ISAAC	Y	Varscan	341656	208574
WUX	CQ-6	1	ISAAC	Y	Varscan	335642	207379
WUX	CQ-6	2	ISAAC	Y	Varscan	333295	206540
WUX	CQ-6	3	ISAAC	Y	Varscan	344995	209291
WUX	CQ-7	1	ISAAC	Y	Varscan	337243	213602
WUX	CQ-7	2	ISAAC	Y	Varscan	340588	214670
WUX	CQ-7	3	ISAAC	Y	Varscan	339872	214132
WUX	CQ-8	1	ISAAC	Y	Varscan	351212	218847
WUX	CQ-8	2	ISAAC	Y	Varscan	346488	217719
WUX	CQ-8	3	ISAAC	Y	Varscan	348891	218241
ARD	CQ-5	1	ISAAC	N	HC	354165	210212
ARD	CQ-5	2	ISAAC	N	HC	359363	210134
ARD	CQ-5	3	ISAAC	N	HC	355609	209758
ARD	CQ-6	1	ISAAC	N	HC	352401	209760
ARD	CQ-6	2	ISAAC	N	HC	358482	209948
ARD	CQ-6	3	ISAAC	N	HC	358918	210114
ARD	CQ-7	1	ISAAC	N	HC	348377	215990
ARD	CQ-7	2	ISAAC	N	HC	355740	216465
ARD	CQ-7	3	ISAAC	N	HC	352909	216066
ARD	CQ-8	1	ISAAC	N	HC	350869	218622
ARD	CQ-8	2	ISAAC	N	HC	359286	219100
ARD	CQ-8	3	ISAAC	N	HC	357843	218687
NVG	CQ-5	1	ISAAC	N	HC	340302	208324
NVG	CQ-5	2	ISAAC	N	HC	340595	208161
NVG	CQ-5	3	ISAAC	N	HC	341946	208307
NVG	CQ-6	1	ISAAC	N	HC	346219	209048
NVG	CQ-6	2	ISAAC	N	HC	346428	209075
NVG	CQ-6	3	ISAAC	N	HC	354713	209848
NVG	CQ-7	1	ISAAC	N	HC	339719	214986
NVG	CQ-7	2	ISAAC	N	HC	334356	213918
NVG	CQ-7	3	ISAAC	N	HC	335359	213823
NVG	CQ-8	1	ISAAC	N	HC	340888	217337
NVG	CQ-8	2	ISAAC	N	HC	360022	219369
NVG	CQ-8	3	ISAAC	N	HC	345115	217123
WUX	CQ-5	1	ISAAC	N	HC	384673	212855
WUX	CQ-5	2	ISAAC	N	HC	391143	213121
WUX	CQ-5	3	ISAAC	N	HC	380482	212608
WUX	CQ-6	1	ISAAC	N	HC	369605	211999
WUX	CQ-6	2	ISAAC	N	HC	364738	211541
WUX	CQ-6	3	ISAAC	N	HC	384533	212796
WUX	CQ-7	1	ISAAC	N	HC	368443	218759
WUX	CQ-7	2	ISAAC	N	HC	374710	219091
WUX	CQ-7	3	ISAAC	N	HC	370774	218754
WUX	CQ-8	1	ISAAC	N	HC	388713	222588
WUX	CQ-8	2	ISAAC	N	HC	380168	222157
WUX	CQ-8	3	ISAAC	N	HC	384277	222444
ARD	CQ-5	1	ISAAC	N	ISAAC	247788	171482
ARD	CQ-5	2	ISAAC	N	ISAAC	248754	170235
ARD	CQ-5	3	ISAAC	N	ISAAC	245714	169088
ARD	CQ-6	1	ISAAC	N	ISAAC	245972	170003
ARD	CQ-6	2	ISAAC	N	ISAAC	248666	170168
ARD	CQ-6	3	ISAAC	N	ISAAC	248813	170357
ARD	CQ-7	1	ISAAC	N	ISAAC	241239	170746
ARD	CQ-7	2	ISAAC	N	ISAAC	244396	171385
ARD	CQ-7	3	ISAAC	N	ISAAC	241050	169825
ARD	CQ-8	1	ISAAC	N	ISAAC	245156	174419
ARD	CQ-8	2	ISAAC	N	ISAAC	248012	174762
ARD	CQ-8	3	ISAAC	N	ISAAC	246421	173633
NVG	CQ-5	1	ISAAC	N	ISAAC	241250	168638
NVG	CQ-5	2	ISAAC	N	ISAAC	241632	168752
NVG	CQ-5	3	ISAAC	N	ISAAC	241903	168896
NVG	CQ-6	1	ISAAC	N	ISAAC	246045	170942
NVG	CQ-6	2	ISAAC	N	ISAAC	247207	171619
NVG	CQ-6	3	ISAAC	N	ISAAC	253744	174478
NVG	CQ-7	1	ISAAC	N	ISAAC	239241	170863
NVG	CQ-7	2	ISAAC	N	ISAAC	234416	168222
NVG	CQ-7	3	ISAAC	N	ISAAC	235367	168942
NVG	CQ-8	1	ISAAC	N	ISAAC	242892	174392
NVG	CQ-8	2	ISAAC	N	ISAAC	258906	181992
NVG	CQ-8	3	ISAAC	N	ISAAC	244912	174727
WUX	CQ-5	1	ISAAC	N	ISAAC	287864	189590
WUX	CQ-5	2	ISAAC	N	ISAAC	295693	192684
WUX	CQ-5	3	ISAAC	N	ISAAC	281623	187372
WUX	CQ-6	1	ISAAC	N	ISAAC	270479	182629
WUX	CQ-6	2	ISAAC	N	ISAAC	264158	179699
WUX	CQ-6	3	ISAAC	N	ISAAC	286752	189090
WUX	CQ-7	1	ISAAC	N	ISAAC	266930	184762
WUX	CQ-7	2	ISAAC	N	ISAAC	274103	187838
WUX	CQ-7	3	ISAAC	N	ISAAC	268751	185520
WUX	CQ-8	1	ISAAC	N	ISAAC	288980	195912
WUX	CQ-8	2	ISAAC	N	ISAAC	279737	192224
WUX	CQ-8	3	ISAAC	N	ISAAC	284140	194199
ARD	CQ-5	1	ISAAC	N	Samtools	405972	206401
ARD	CQ-5	2	ISAAC	N	Samtools	425232	210949
ARD	CQ-5	3	ISAAC	N	Samtools	418949	209567
ARD	CQ-6	1	ISAAC	N	Samtools	405316	206333
ARD	CQ-6	2	ISAAC	N	Samtools	426569	211510
ARD	CQ-6	3	ISAAC	N	Samtools	423612	211087
ARD	CQ-7	1	ISAAC	N	Samtools	401670	210579
ARD	CQ-7	2	ISAAC	N	Samtools	421216	215994
ARD	CQ-7	3	ISAAC	N	Samtools	418846	215302
ARD	CQ-8	1	ISAAC	N	Samtools	405654	212847
ARD	CQ-8	2	ISAAC	N	Samtools	421766	216828
ARD	CQ-8	3	ISAAC	N	Samtools	421012	216118
NVG	CQ-5	1	ISAAC	N	Samtools	404933	208920
NVG	CQ-5	2	ISAAC	N	Samtools	405148	208127
NVG	CQ-5	3	ISAAC	N	Samtools	405488	208421
NVG	CQ-6	1	ISAAC	N	Samtools	410877	210495
NVG	CQ-6	2	ISAAC	N	Samtools	413708	211036
NVG	CQ-6	3	ISAAC	N	Samtools	422845	212584
NVG	CQ-7	1	ISAAC	N	Samtools	405266	214566
NVG	CQ-7	2	ISAAC	N	Samtools	398146	211680
NVG	CQ-7	3	ISAAC	N	Samtools	399059	212035
NVG	CQ-8	1	ISAAC	N	Samtools	409159	217451
NVG	CQ-8	2	ISAAC	N	Samtools	428430	221097
NVG	CQ-8	3	ISAAC	N	Samtools	410391	216269
WUX	CQ-5	1	ISAAC	N	Samtools	475236	229575
WUX	CQ-5	2	ISAAC	N	Samtools	488829	232555
WUX	CQ-5	3	ISAAC	N	Samtools	461993	224471
WUX	CQ-6	1	ISAAC	N	Samtools	446319	221830
WUX	CQ-6	2	ISAAC	N	Samtools	434117	217405
WUX	CQ-6	3	ISAAC	N	Samtools	479334	230064
WUX	CQ-7	1	ISAAC	N	Samtools	465402	233340
WUX	CQ-7	2	ISAAC	N	Samtools	478535	235688
WUX	CQ-7	3	ISAAC	N	Samtools	461945	231213
WUX	CQ-8	1	ISAAC	N	Samtools	486418	239355
WUX	CQ-8	2	ISAAC	N	Samtools	476626	236787
WUX	CQ-8	3	ISAAC	N	Samtools	481237	238029
ARD	CQ-5	1	ISAAC	N	SNVer	258288	174360
ARD	CQ-5	2	ISAAC	N	SNVer	263968	175059
ARD	CQ-5	3	ISAAC	N	SNVer	260779	173786
ARD	CQ-6	1	ISAAC	N	SNVer	258167	174184
ARD	CQ-6	2	ISAAC	N	SNVer	264379	175096
ARD	CQ-6	3	ISAAC	N	SNVer	263432	174998
ARD	CQ-7	1	ISAAC	N	SNVer	256763	177800
ARD	CQ-7	2	ISAAC	N	SNVer	263848	179479
ARD	CQ-7	3	ISAAC	N	SNVer	260583	178527
ARD	CQ-8	1	ISAAC	N	SNVer	256804	178545
ARD	CQ-8	2	ISAAC	N	SNVer	263157	179811
ARD	CQ-8	3	ISAAC	N	SNVer	262636	179388
NVG	CQ-5	1	ISAAC	N	SNVer	266259	178158
NVG	CQ-5	2	ISAAC	N	SNVer	265847	178134
NVG	CQ-5	3	ISAAC	N	SNVer	264577	177354
NVG	CQ-6	1	ISAAC	N	SNVer	270756	180149
NVG	CQ-6	2	ISAAC	N	SNVer	271041	180710
NVG	CQ-6	3	ISAAC	N	SNVer	277510	183276
NVG	CQ-7	1	ISAAC	N	SNVer	264317	182300
NVG	CQ-7	2	ISAAC	N	SNVer	259701	179868
NVG	CQ-7	3	ISAAC	N	SNVer	263578	181884
NVG	CQ-8	1	ISAAC	N	SNVer	264972	183553
NVG	CQ-8	2	ISAAC	N	SNVer	284795	192800
NVG	CQ-8	3	ISAAC	N	SNVer	269544	185198
WUX	CQ-5	1	ISAAC	N	SNVer	285792	190541
WUX	CQ-5	2	ISAAC	N	SNVer	293205	193866
WUX	CQ-5	3	ISAAC	N	SNVer	280401	187751
WUX	CQ-6	1	ISAAC	N	SNVer	269131	182551
WUX	CQ-6	2	ISAAC	N	SNVer	264880	180012
WUX	CQ-6	3	ISAAC	N	SNVer	287008	190526
WUX	CQ-7	1	ISAAC	N	SNVer	275018	188574
WUX	CQ-7	2	ISAAC	N	SNVer	280979	191712
WUX	CQ-7	3	ISAAC	N	SNVer	276911	188811
WUX	CQ-8	1	ISAAC	N	SNVer	293396	197108
WUX	CQ-8	2	ISAAC	N	SNVer	283567	192816
WUX	CQ-8	3	ISAAC	N	SNVer	288004	194624
ARD	CQ-5	1	ISAAC	N	Varscan	311095	201462
ARD	CQ-5	2	ISAAC	N	Varscan	316275	202023
ARD	CQ-5	3	ISAAC	N	Varscan	313015	201049
ARD	CQ-6	1	ISAAC	N	Varscan	309965	200971
ARD	CQ-6	2	ISAAC	N	Varscan	315212	201549
ARD	CQ-6	3	ISAAC	N	Varscan	314888	201624
ARD	CQ-7	1	ISAAC	N	Varscan	306179	205173
ARD	CQ-7	2	ISAAC	N	Varscan	313387	206491
ARD	CQ-7	3	ISAAC	N	Varscan	310271	205980
ARD	CQ-8	1	ISAAC	N	Varscan	308112	207641
ARD	CQ-8	2	ISAAC	N	Varscan	315573	209260
ARD	CQ-8	3	ISAAC	N	Varscan	314217	208583
NVG	CQ-5	1	ISAAC	N	Varscan	303389	199711
NVG	CQ-5	2	ISAAC	N	Varscan	303429	199657
NVG	CQ-5	3	ISAAC	N	Varscan	304385	199911
NVG	CQ-6	1	ISAAC	N	Varscan	307649	201073
NVG	CQ-6	2	ISAAC	N	Varscan	308265	201299
NVG	CQ-6	3	ISAAC	N	Varscan	313710	202797
NVG	CQ-7	1	ISAAC	N	Varscan	302503	204992
NVG	CQ-7	2	ISAAC	N	Varscan	298728	202948
NVG	CQ-7	3	ISAAC	N	Varscan	299080	203251
NVG	CQ-8	1	ISAAC	N	Varscan	303585	206726
NVG	CQ-8	2	ISAAC	N	Varscan	316274	211155
NVG	CQ-8	3	ISAAC	N	Varscan	306311	207592
WUX	CQ-5	1	ISAAC	N	Varscan	326784	206621
WUX	CQ-5	2	ISAAC	N	Varscan	330743	207530
WUX	CQ-5	3	ISAAC	N	Varscan	326295	206313
WUX	CQ-6	1	ISAAC	N	Varscan	319808	204782
WUX	CQ-6	2	ISAAC	N	Varscan	317264	203858
WUX	CQ-6	3	ISAAC	N	Varscan	328573	206898
WUX	CQ-7	1	ISAAC	N	Varscan	320952	210443
WUX	CQ-7	2	ISAAC	N	Varscan	324566	211662
WUX	CQ-7	3	ISAAC	N	Varscan	323602	210848
WUX	CQ-8	1	ISAAC	N	Varscan	335456	215972
WUX	CQ-8	2	ISAAC	N	Varscan	329916	214444
WUX	CQ-8	3	ISAAC	N	Varscan	333252	215231
ARD	CQ-5	1	RTG	N	RTG	312257	196614
ARD	CQ-5	2	RTG	N	RTG	316135	197200
ARD	CQ-5	3	RTG	N	RTG	314465	196640
ARD	CQ-6	1	RTG	N	RTG	312720	196524
ARD	CQ-6	2	RTG	N	RTG	316176	197089
ARD	CQ-6	3	RTG	N	RTG	314835	196554
ARD	CQ-7	1	RTG	N	RTG	310594	200327
ARD	CQ-7	2	RTG	N	RTG	313567	200812
ARD	CQ-7	3	RTG	N	RTG	313199	200386
ARD	CQ-8	1	RTG	N	RTG	315117	202575
ARD	CQ-8	2	RTG	N	RTG	318554	203211
ARD	CQ-8	3	RTG	N	RTG	318200	202838
NVG	CQ-5	1	RTG	N	RTG	305778	192565
NVG	CQ-5	2	RTG	N	RTG	305776	192650
NVG	CQ-5	3	RTG	N	RTG	302695	191671
NVG	CQ-6	1	RTG	N	RTG	305113	192446
NVG	CQ-6	2	RTG	N	RTG	305088	192578
NVG	CQ-6	3	RTG	N	RTG	302832	191565
NVG	CQ-7	1	RTG	N	RTG	303546	195766
NVG	CQ-7	2	RTG	N	RTG	303140	195606
NVG	CQ-7	3	RTG	N	RTG	301149	194894
NVG	CQ-8	1	RTG	N	RTG	306576	198254
NVG	CQ-8	2	RTG	N	RTG	309446	198746
NVG	CQ-8	3	RTG	N	RTG	306596	197417
WUX	CQ-5	1	RTG	N	RTG	351412	207238
WUX	CQ-5	2	RTG	N	RTG	351972	207385
WUX	CQ-5	3	RTG	N	RTG	352549	207506
WUX	CQ-6	1	RTG	N	RTG	350281	207141
WUX	CQ-6	2	RTG	N	RTG	350313	207262
WUX	CQ-6	3	RTG	N	RTG	352778	207409
WUX	CQ-7	1	RTG	N	RTG	346399	212542
WUX	CQ-7	2	RTG	N	RTG	347880	212767
WUX	CQ-7	3	RTG	N	RTG	348000	212798
WUX	CQ-8	1	RTG	N	RTG	351597	215517
WUX	CQ-8	2	RTG	N	RTG	351118	215488
WUX	CQ-8	3	RTG	N	RTG	352470	215745
ARD	CQ-5	1	sentieon	N	sentieon	370290	210529
ARD	CQ-5	2	sentieon	N	sentieon	374963	210472
ARD	CQ-5	3	sentieon	N	sentieon	371333	210183
ARD	CQ-6	1	sentieon	N	sentieon	368631	210141
ARD	CQ-6	2	sentieon	N	sentieon	374367	210305
ARD	CQ-6	3	sentieon	N	sentieon	374017	210431
ARD	CQ-7	1	sentieon	N	sentieon	364169	216516
ARD	CQ-7	2	sentieon	N	sentieon	371367	216890
ARD	CQ-7	3	sentieon	N	sentieon	368967	216595
ARD	CQ-8	1	sentieon	N	sentieon	366072	219084
ARD	CQ-8	2	sentieon	N	sentieon	375068	219620
ARD	CQ-8	3	sentieon	N	sentieon	373563	219231
NVG	CQ-5	1	sentieon	N	sentieon	356937	208756
NVG	CQ-5	2	sentieon	N	sentieon	357415	208732
NVG	CQ-5	3	sentieon	N	sentieon	357716	208909
NVG	CQ-6	1	sentieon	N	sentieon	362365	209469
NVG	CQ-6	2	sentieon	N	sentieon	362933	209505
NVG	CQ-6	3	sentieon	N	sentieon	370207	210205
NVG	CQ-7	1	sentieon	N	sentieon	356097	215523
NVG	CQ-7	2	sentieon	N	sentieon	351611	214583
NVG	CQ-7	3	sentieon	N	sentieon	351888	214510
NVG	CQ-8	1	sentieon	N	sentieon	357867	218047
NVG	CQ-8	2	sentieon	N	sentieon	376570	219845
NVG	CQ-8	3	sentieon	N	sentieon	361306	217846
WUX	CQ-5	1	sentieon	N	sentieon	398957	213190
WUX	CQ-5	2	sentieon	N	sentieon	405174	213369
WUX	CQ-5	3	sentieon	N	sentieon	394928	212955
WUX	CQ-6	1	sentieon	N	sentieon	384323	212331
WUX	CQ-6	2	sentieon	N	sentieon	379639	211976
WUX	CQ-6	3	sentieon	N	sentieon	399691	213112
WUX	CQ-7	1	sentieon	N	sentieon	384668	219164
WUX	CQ-7	2	sentieon	N	sentieon	390785	219567
WUX	CQ-7	3	sentieon	N	sentieon	387150	219269
WUX	CQ-8	1	sentieon	N	sentieon	403729	222978
WUX	CQ-8	2	sentieon	N	sentieon	396430	222582
WUX	CQ-8	3	sentieon	N	sentieon	399916	222867
ARD	CQ-5	1	stampy	N	FreeBayes	363376	209361
ARD	CQ-5	2	stampy	N	FreeBayes	368253	209043
ARD	CQ-5	3	stampy	N	FreeBayes	365986	208998
ARD	CQ-6	1	stampy	N	FreeBayes	362902	209097
ARD	CQ-6	2	stampy	N	FreeBayes	367193	208888
ARD	CQ-6	3	stampy	N	FreeBayes	366218	208967
ARD	CQ-7	1	stampy	N	FreeBayes	357782	215343
ARD	CQ-7	2	stampy	N	FreeBayes	362975	215183
ARD	CQ-7	3	stampy	N	FreeBayes	360631	215059
ARD	CQ-8	1	stampy	N	FreeBayes	361114	217801
ARD	CQ-8	2	stampy	N	FreeBayes	366888	217974
ARD	CQ-8	3	stampy	N	FreeBayes	367056	217741
NVG	CQ-5	1	stampy	N	FreeBayes	365028	208791
NVG	CQ-5	2	stampy	N	FreeBayes	364541	208333
NVG	CQ-5	3	stampy	N	FreeBayes	363953	208305
NVG	CQ-6	1	stampy	N	FreeBayes	365338	208973
NVG	CQ-6	2	stampy	N	FreeBayes	363909	208587
NVG	CQ-6	3	stampy	N	FreeBayes	367764	209111
NVG	CQ-7	1	stampy	N	FreeBayes	359174	215219
NVG	CQ-7	2	stampy	N	FreeBayes	357309	214320
NVG	CQ-7	3	stampy	N	FreeBayes	359674	214422
NVG	CQ-8	1	stampy	N	FreeBayes	359620	217342
NVG	CQ-8	2	stampy	N	FreeBayes	370269	218305
NVG	CQ-8	3	stampy	N	FreeBayes	364172	217241
WUX	CQ-5	1	stampy	N	FreeBayes	369392	210119
WUX	CQ-5	2	stampy	N	FreeBayes	372590	210510
WUX	CQ-5	3	stampy	N	FreeBayes	369211	210068
WUX	CQ-6	1	stampy	N	FreeBayes	363463	209457
WUX	CQ-6	2	stampy	N	FreeBayes	362533	209410
WUX	CQ-6	3	stampy	N	FreeBayes	369952	210053
WUX	CQ-7	1	stampy	N	FreeBayes	360181	215585
WUX	CQ-7	2	stampy	N	FreeBayes	362767	215858
WUX	CQ-7	3	stampy	N	FreeBayes	362034	215797
WUX	CQ-8	1	stampy	N	FreeBayes	373514	219395
WUX	CQ-8	2	stampy	N	FreeBayes	368655	218768
WUX	CQ-8	3	stampy	N	FreeBayes	370619	218984
ARD	CQ-5	1	stampy	Y	FreeBayes	363222	209964
ARD	CQ-5	2	stampy	Y	FreeBayes	366733	209569
ARD	CQ-5	3	stampy	Y	FreeBayes	363523	209460
ARD	CQ-6	1	stampy	Y	FreeBayes	362680	209681
ARD	CQ-6	2	stampy	Y	FreeBayes	365621	209398
ARD	CQ-6	3	stampy	Y	FreeBayes	364659	209483
ARD	CQ-7	1	stampy	Y	FreeBayes	357678	216293
ARD	CQ-7	2	stampy	Y	FreeBayes	360504	215797
ARD	CQ-7	3	stampy	Y	FreeBayes	358221	215808
ARD	CQ-8	1	stampy	Y	FreeBayes	360911	218782
ARD	CQ-8	2	stampy	Y	FreeBayes	366323	218886
ARD	CQ-8	3	stampy	Y	FreeBayes	365429	218479
NVG	CQ-5	1	stampy	Y	FreeBayes	364511	209174
NVG	CQ-5	2	stampy	Y	FreeBayes	363703	208788
NVG	CQ-5	3	stampy	Y	FreeBayes	362553	208649
NVG	CQ-6	1	stampy	Y	FreeBayes	364818	209296
NVG	CQ-6	2	stampy	Y	FreeBayes	363216	208950
NVG	CQ-6	3	stampy	Y	FreeBayes	368259	209495
NVG	CQ-7	1	stampy	Y	FreeBayes	357273	215815
NVG	CQ-7	2	stampy	Y	FreeBayes	355014	214924
NVG	CQ-7	3	stampy	Y	FreeBayes	357866	214984
NVG	CQ-8	1	stampy	Y	FreeBayes	358772	217954
NVG	CQ-8	2	stampy	Y	FreeBayes	371095	218846
NVG	CQ-8	3	stampy	Y	FreeBayes	364122	217805
WUX	CQ-5	1	stampy	Y	FreeBayes	368374	210327
WUX	CQ-5	2	stampy	Y	FreeBayes	371968	210663
WUX	CQ-5	3	stampy	Y	FreeBayes	367520	210322
WUX	CQ-6	1	stampy	Y	FreeBayes	361053	209733
WUX	CQ-6	2	stampy	Y	FreeBayes	358821	209614
WUX	CQ-6	3	stampy	Y	FreeBayes	369370	210437
WUX	CQ-7	1	stampy	Y	FreeBayes	358333	216194
WUX	CQ-7	2	stampy	Y	FreeBayes	362138	216577
WUX	CQ-7	3	stampy	Y	FreeBayes	360965	216364
WUX	CQ-8	1	stampy	Y	FreeBayes	375356	220073
WUX	CQ-8	2	stampy	Y	FreeBayes	369420	219588
WUX	CQ-8	3	stampy	Y	FreeBayes	372234	219788
ARD	CQ-5	1	stampy	Y	HC	366065	209721
ARD	CQ-5	2	stampy	Y	HC	370257	209578
ARD	CQ-5	3	stampy	Y	HC	366960	209307
ARD	CQ-6	1	stampy	Y	HC	363533	209148
ARD	CQ-6	2	stampy	Y	HC	369996	209381
ARD	CQ-6	3	stampy	Y	HC	370248	209661
ARD	CQ-7	1	stampy	Y	HC	359012	215391
ARD	CQ-7	2	stampy	Y	HC	367048	215927
ARD	CQ-7	3	stampy	Y	HC	365581	215709
ARD	CQ-8	1	stampy	Y	HC	360728	217736
ARD	CQ-8	2	stampy	Y	HC	371342	218671
ARD	CQ-8	3	stampy	Y	HC	369861	218230
NVG	CQ-5	1	stampy	Y	HC	351547	207786
NVG	CQ-5	2	stampy	Y	HC	352096	207789
NVG	CQ-5	3	stampy	Y	HC	352469	207903
NVG	CQ-6	1	stampy	Y	HC	357592	208642
NVG	CQ-6	2	stampy	Y	HC	358079	208800
NVG	CQ-6	3	stampy	Y	HC	365387	209524
NVG	CQ-7	1	stampy	Y	HC	350752	214436
NVG	CQ-7	2	stampy	Y	HC	346443	213504
NVG	CQ-7	3	stampy	Y	HC	347163	213516
NVG	CQ-8	1	stampy	Y	HC	352085	216782
NVG	CQ-8	2	stampy	Y	HC	371866	219087
NVG	CQ-8	3	stampy	Y	HC	356205	216816
WUX	CQ-5	1	stampy	Y	HC	395406	212772
WUX	CQ-5	2	stampy	Y	HC	401627	213054
WUX	CQ-5	3	stampy	Y	HC	391491	212540
WUX	CQ-6	1	stampy	Y	HC	379669	211746
WUX	CQ-6	2	stampy	Y	HC	375399	211356
WUX	CQ-6	3	stampy	Y	HC	395083	212714
WUX	CQ-7	1	stampy	Y	HC	379883	218546
WUX	CQ-7	2	stampy	Y	HC	385681	218969
WUX	CQ-7	3	stampy	Y	HC	382035	218553
WUX	CQ-8	1	stampy	Y	HC	400043	222543
WUX	CQ-8	2	stampy	Y	HC	391137	221975
WUX	CQ-8	3	stampy	Y	HC	396202	222395
ARD	CQ-5	1	stampy	Y	ISAAC	343423	181758
ARD	CQ-5	2	stampy	Y	ISAAC	343384	180072
ARD	CQ-5	3	stampy	Y	ISAAC	338342	179319
ARD	CQ-6	1	stampy	Y	ISAAC	341001	180784
ARD	CQ-6	2	stampy	Y	ISAAC	342216	179900
ARD	CQ-6	3	stampy	Y	ISAAC	344360	180254
ARD	CQ-7	1	stampy	Y	ISAAC	336817	182770
ARD	CQ-7	2	stampy	Y	ISAAC	336949	181988
ARD	CQ-7	3	stampy	Y	ISAAC	336870	181926
ARD	CQ-8	1	stampy	Y	ISAAC	340880	186512
ARD	CQ-8	2	stampy	Y	ISAAC	344837	186596
ARD	CQ-8	3	stampy	Y	ISAAC	342133	185697
NVG	CQ-5	1	stampy	Y	ISAAC	346601	179310
NVG	CQ-5	2	stampy	Y	ISAAC	346484	179107
NVG	CQ-5	3	stampy	Y	ISAAC	347094	179041
NVG	CQ-6	1	stampy	Y	ISAAC	352952	180866
NVG	CQ-6	2	stampy	Y	ISAAC	354776	181272
NVG	CQ-6	3	stampy	Y	ISAAC	364370	183167
NVG	CQ-7	1	stampy	Y	ISAAC	344160	182407
NVG	CQ-7	2	stampy	Y	ISAAC	338423	180274
NVG	CQ-7	3	stampy	Y	ISAAC	338583	180780
NVG	CQ-8	1	stampy	Y	ISAAC	352198	187027
NVG	CQ-8	2	stampy	Y	ISAAC	380592	192047
NVG	CQ-8	3	stampy	Y	ISAAC	352772	186322
WUX	CQ-5	1	stampy	Y	ISAAC	412997	198074
WUX	CQ-5	2	stampy	Y	ISAAC	421552	200030
WUX	CQ-5	3	stampy	Y	ISAAC	404230	196482
WUX	CQ-6	1	stampy	Y	ISAAC	391978	193394
WUX	CQ-6	2	stampy	Y	ISAAC	382061	190885
WUX	CQ-6	3	stampy	Y	ISAAC	411147	197388
WUX	CQ-7	1	stampy	Y	ISAAC	387018	195915
WUX	CQ-7	2	stampy	Y	ISAAC	396517	197992
WUX	CQ-7	3	stampy	Y	ISAAC	387557	195622
WUX	CQ-8	1	stampy	Y	ISAAC	411304	205086
WUX	CQ-8	2	stampy	Y	ISAAC	400703	201653
WUX	CQ-8	3	stampy	Y	ISAAC	408140	204762
ARD	CQ-5	1	stampy	Y	Samtools	654373	200330
ARD	CQ-5	2	stampy	Y	Samtools	655749	201667
ARD	CQ-5	3	stampy	Y	Samtools	650133	201183
ARD	CQ-6	1	stampy	Y	Samtools	654610	200125
ARD	CQ-6	2	stampy	Y	Samtools	659681	202575
ARD	CQ-6	3	stampy	Y	Samtools	661614	202613
ARD	CQ-7	1	stampy	Y	Samtools	653447	206463
ARD	CQ-7	2	stampy	Y	Samtools	648150	208101
ARD	CQ-7	3	stampy	Y	Samtools	657807	209026
ARD	CQ-8	1	stampy	Y	Samtools	661932	208631
ARD	CQ-8	2	stampy	Y	Samtools	658040	209817
ARD	CQ-8	3	stampy	Y	Samtools	662388	209886
NVG	CQ-5	1	stampy	Y	Samtools	727218	210669
NVG	CQ-5	2	stampy	Y	Samtools	727967	208384
NVG	CQ-5	3	stampy	Y	Samtools	728015	209238
NVG	CQ-6	1	stampy	Y	Samtools	730243	211494
NVG	CQ-6	2	stampy	Y	Samtools	731863	210351
NVG	CQ-6	3	stampy	Y	Samtools	745909	211421
NVG	CQ-7	1	stampy	Y	Samtools	718512	217675
NVG	CQ-7	2	stampy	Y	Samtools	709678	214038
NVG	CQ-7	3	stampy	Y	Samtools	705190	213273
NVG	CQ-8	1	stampy	Y	Samtools	734666	221778
NVG	CQ-8	2	stampy	Y	Samtools	746253	219381
NVG	CQ-8	3	stampy	Y	Samtools	735157	217877
WUX	CQ-5	1	stampy	Y	Samtools	823987	227591
WUX	CQ-5	2	stampy	Y	Samtools	836183	227033
WUX	CQ-5	3	stampy	Y	Samtools	789143	221144
WUX	CQ-6	1	stampy	Y	Samtools	781189	222387
WUX	CQ-6	2	stampy	Y	Samtools	749009	215860
WUX	CQ-6	3	stampy	Y	Samtools	819145	226088
WUX	CQ-7	1	stampy	Y	Samtools	792354	234586
WUX	CQ-7	2	stampy	Y	Samtools	814071	234534
WUX	CQ-7	3	stampy	Y	Samtools	774923	228951
WUX	CQ-8	1	stampy	Y	Samtools	792858	234297
WUX	CQ-8	2	stampy	Y	Samtools	800110	233964
WUX	CQ-8	3	stampy	Y	Samtools	797165	233952
ARD	CQ-5	1	stampy	Y	SNVer	373565	193328
ARD	CQ-5	2	stampy	Y	SNVer	375679	192762
ARD	CQ-5	3	stampy	Y	SNVer	370899	191581
ARD	CQ-6	1	stampy	Y	SNVer	373672	192934
ARD	CQ-6	2	stampy	Y	SNVer	373814	192202
ARD	CQ-6	3	stampy	Y	SNVer	375546	192687
ARD	CQ-7	1	stampy	Y	SNVer	373244	198824
ARD	CQ-7	2	stampy	Y	SNVer	372906	198056
ARD	CQ-7	3	stampy	Y	SNVer	373259	197961
ARD	CQ-8	1	stampy	Y	SNVer	374020	200607
ARD	CQ-8	2	stampy	Y	SNVer	376122	200149
ARD	CQ-8	3	stampy	Y	SNVer	375435	199526
NVG	CQ-5	1	stampy	Y	SNVer	398284	194304
NVG	CQ-5	2	stampy	Y	SNVer	396588	194209
NVG	CQ-5	3	stampy	Y	SNVer	396495	194283
NVG	CQ-6	1	stampy	Y	SNVer	401185	195407
NVG	CQ-6	2	stampy	Y	SNVer	402419	195955
NVG	CQ-6	3	stampy	Y	SNVer	410653	197630
NVG	CQ-7	1	stampy	Y	SNVer	394425	200479
NVG	CQ-7	2	stampy	Y	SNVer	389137	198307
NVG	CQ-7	3	stampy	Y	SNVer	391245	199093
NVG	CQ-8	1	stampy	Y	SNVer	398489	202104
NVG	CQ-8	2	stampy	Y	SNVer	422444	207406
NVG	CQ-8	3	stampy	Y	SNVer	402028	202901
WUX	CQ-5	1	stampy	Y	SNVer	430996	204044
WUX	CQ-5	2	stampy	Y	SNVer	440905	205746
WUX	CQ-5	3	stampy	Y	SNVer	421004	202575
WUX	CQ-6	1	stampy	Y	SNVer	408681	200033
WUX	CQ-6	2	stampy	Y	SNVer	400246	198215
WUX	CQ-6	3	stampy	Y	SNVer	428751	203482
WUX	CQ-7	1	stampy	Y	SNVer	407705	205306
WUX	CQ-7	2	stampy	Y	SNVer	416341	207011
WUX	CQ-7	3	stampy	Y	SNVer	408663	205539
WUX	CQ-8	1	stampy	Y	SNVer	426820	211410
WUX	CQ-8	2	stampy	Y	SNVer	417280	209083
WUX	CQ-8	3	stampy	Y	SNVer	421113	210163
ARD	CQ-5	1	stampy	Y	Varscan	414029	208746
ARD	CQ-5	2	stampy	Y	Varscan	413334	208332
ARD	CQ-5	3	stampy	Y	Varscan	408988	207888
ARD	CQ-6	1	stampy	Y	Varscan	412544	208398
ARD	CQ-6	2	stampy	Y	Varscan	411285	207961
ARD	CQ-6	3	stampy	Y	Varscan	412115	208147
ARD	CQ-7	1	stampy	Y	Varscan	409284	214329
ARD	CQ-7	2	stampy	Y	Varscan	407754	213782
ARD	CQ-7	3	stampy	Y	Varscan	406778	213545
ARD	CQ-8	1	stampy	Y	Varscan	411763	217516
ARD	CQ-8	2	stampy	Y	Varscan	413167	217468
ARD	CQ-8	3	stampy	Y	Varscan	411142	216777
NVG	CQ-5	1	stampy	Y	Varscan	411442	206497
NVG	CQ-5	2	stampy	Y	Varscan	410821	206251
NVG	CQ-5	3	stampy	Y	Varscan	411472	206603
NVG	CQ-6	1	stampy	Y	Varscan	413969	206959
NVG	CQ-6	2	stampy	Y	Varscan	414601	207033
NVG	CQ-6	3	stampy	Y	Varscan	420245	207978
NVG	CQ-7	1	stampy	Y	Varscan	408582	212549
NVG	CQ-7	2	stampy	Y	Varscan	404758	211073
NVG	CQ-7	3	stampy	Y	Varscan	404999	211067
NVG	CQ-8	1	stampy	Y	Varscan	410526	214651
NVG	CQ-8	2	stampy	Y	Varscan	425907	217415
NVG	CQ-8	3	stampy	Y	Varscan	413502	215108
WUX	CQ-5	1	stampy	Y	Varscan	433660	209928
WUX	CQ-5	2	stampy	Y	Varscan	436392	210223
WUX	CQ-5	3	stampy	Y	Varscan	433476	210137
WUX	CQ-6	1	stampy	Y	Varscan	427540	209046
WUX	CQ-6	2	stampy	Y	Varscan	425062	208891
WUX	CQ-6	3	stampy	Y	Varscan	433018	209608
WUX	CQ-7	1	stampy	Y	Varscan	425702	214833
WUX	CQ-7	2	stampy	Y	Varscan	428194	215031
WUX	CQ-7	3	stampy	Y	Varscan	428037	215281
WUX	CQ-8	1	stampy	Y	Varscan	438141	219256
WUX	CQ-8	2	stampy	Y	Varscan	434581	218369
WUX	CQ-8	3	stampy	Y	Varscan	436496	218854
ARD	CQ-5	1	stampy	N	HC	367928	210234
ARD	CQ-5	2	stampy	N	HC	372832	210052
ARD	CQ-5	3	stampy	N	HC	369446	209803
ARD	CQ-6	1	stampy	N	HC	366116	209754
ARD	CQ-6	2	stampy	N	HC	372204	209872
ARD	CQ-6	3	stampy	N	HC	371992	210025
ARD	CQ-7	1	stampy	N	HC	362053	216012
ARD	CQ-7	2	stampy	N	HC	369116	216348
ARD	CQ-7	3	stampy	N	HC	367638	216125
ARD	CQ-8	1	stampy	N	HC	363830	218586
ARD	CQ-8	2	stampy	N	HC	372819	219083
ARD	CQ-8	3	stampy	N	HC	371796	218723
NVG	CQ-5	1	stampy	N	HC	355265	208535
NVG	CQ-5	2	stampy	N	HC	355484	208321
NVG	CQ-5	3	stampy	N	HC	356144	208410
NVG	CQ-6	1	stampy	N	HC	360491	209188
NVG	CQ-6	2	stampy	N	HC	360752	209161
NVG	CQ-6	3	stampy	N	HC	368306	209813
NVG	CQ-7	1	stampy	N	HC	353984	215052
NVG	CQ-7	2	stampy	N	HC	349875	214150
NVG	CQ-7	3	stampy	N	HC	350381	214013
NVG	CQ-8	1	stampy	N	HC	355735	217568
NVG	CQ-8	2	stampy	N	HC	374470	219245
NVG	CQ-8	3	stampy	N	HC	359369	217223
WUX	CQ-5	1	stampy	N	HC	394821	212484
WUX	CQ-5	2	stampy	N	HC	400658	212690
WUX	CQ-5	3	stampy	N	HC	390761	212263
WUX	CQ-6	1	stampy	N	HC	380332	211744
WUX	CQ-6	2	stampy	N	HC	375882	211392
WUX	CQ-6	3	stampy	N	HC	394428	212409
WUX	CQ-7	1	stampy	N	HC	380393	218433
WUX	CQ-7	2	stampy	N	HC	386551	218784
WUX	CQ-7	3	stampy	N	HC	382837	218478
WUX	CQ-8	1	stampy	N	HC	398131	222192
WUX	CQ-8	2	stampy	N	HC	391588	221761
WUX	CQ-8	3	stampy	N	HC	395202	222038
ARD	CQ-5	1	stampy	N	ISAAC	324868	143706
ARD	CQ-5	2	stampy	N	ISAAC	323478	141626
ARD	CQ-5	3	stampy	N	ISAAC	319188	141077
ARD	CQ-6	1	stampy	N	ISAAC	322431	142623
ARD	CQ-6	2	stampy	N	ISAAC	322132	141332
ARD	CQ-6	3	stampy	N	ISAAC	324268	142068
ARD	CQ-7	1	stampy	N	ISAAC	318256	143522
ARD	CQ-7	2	stampy	N	ISAAC	317602	142604
ARD	CQ-7	3	stampy	N	ISAAC	317042	142684
ARD	CQ-8	1	stampy	N	ISAAC	322645	146520
ARD	CQ-8	2	stampy	N	ISAAC	325203	146199
ARD	CQ-8	3	stampy	N	ISAAC	322145	145258
NVG	CQ-5	1	stampy	N	ISAAC	322641	141225
NVG	CQ-5	2	stampy	N	ISAAC	323064	141024
NVG	CQ-5	3	stampy	N	ISAAC	323266	141139
NVG	CQ-6	1	stampy	N	ISAAC	329134	142928
NVG	CQ-6	2	stampy	N	ISAAC	330807	143245
NVG	CQ-6	3	stampy	N	ISAAC	339506	145142
NVG	CQ-7	1	stampy	N	ISAAC	321297	143203
NVG	CQ-7	2	stampy	N	ISAAC	315564	141002
NVG	CQ-7	3	stampy	N	ISAAC	315839	141636
NVG	CQ-8	1	stampy	N	ISAAC	326855	146314
NVG	CQ-8	2	stampy	N	ISAAC	356287	151955
NVG	CQ-8	3	stampy	N	ISAAC	328561	146248
WUX	CQ-5	1	stampy	N	ISAAC	389410	158119
WUX	CQ-5	2	stampy	N	ISAAC	398067	160021
WUX	CQ-5	3	stampy	N	ISAAC	381823	156686
WUX	CQ-6	1	stampy	N	ISAAC	368536	153112
WUX	CQ-6	2	stampy	N	ISAAC	359667	151057
WUX	CQ-6	3	stampy	N	ISAAC	387234	157319
WUX	CQ-7	1	stampy	N	ISAAC	364094	154780
WUX	CQ-7	2	stampy	N	ISAAC	372992	156756
WUX	CQ-7	3	stampy	N	ISAAC	365798	154969
WUX	CQ-8	1	stampy	N	ISAAC	389134	163283
WUX	CQ-8	2	stampy	N	ISAAC	378532	160028
WUX	CQ-8	3	stampy	N	ISAAC	383997	161637
ARD	CQ-5	1	stampy	N	Samtools	741772	187076
ARD	CQ-5	2	stampy	N	Samtools	734566	186425
ARD	CQ-5	3	stampy	N	Samtools	729136	185577
ARD	CQ-6	1	stampy	N	Samtools	741055	186248
ARD	CQ-6	2	stampy	N	Samtools	740465	188121
ARD	CQ-6	3	stampy	N	Samtools	742831	188213
ARD	CQ-7	1	stampy	N	Samtools	741206	191290
ARD	CQ-7	2	stampy	N	Samtools	727678	190904
ARD	CQ-7	3	stampy	N	Samtools	735932	191964
ARD	CQ-8	1	stampy	N	Samtools	750136	193972
ARD	CQ-8	2	stampy	N	Samtools	739083	193092
ARD	CQ-8	3	stampy	N	Samtools	740796	192248
NVG	CQ-5	1	stampy	N	Samtools	828202	206383
NVG	CQ-5	2	stampy	N	Samtools	829713	203092
NVG	CQ-5	3	stampy	N	Samtools	830283	204219
NVG	CQ-6	1	stampy	N	Samtools	831404	207449
NVG	CQ-6	2	stampy	N	Samtools	832476	206117
NVG	CQ-6	3	stampy	N	Samtools	847824	207616
NVG	CQ-7	1	stampy	N	Samtools	817921	211252
NVG	CQ-7	2	stampy	N	Samtools	807498	205830
NVG	CQ-7	3	stampy	N	Samtools	804058	204337
NVG	CQ-8	1	stampy	N	Samtools	837555	218163
NVG	CQ-8	2	stampy	N	Samtools	846568	211654
NVG	CQ-8	3	stampy	N	Samtools	837028	210973
WUX	CQ-5	1	stampy	N	Samtools	926962	232301
WUX	CQ-5	2	stampy	N	Samtools	939784	232111
WUX	CQ-5	3	stampy	N	Samtools	891734	223008
WUX	CQ-6	1	stampy	N	Samtools	884930	225885
WUX	CQ-6	2	stampy	N	Samtools	851468	215700
WUX	CQ-6	3	stampy	N	Samtools	919545	229818
WUX	CQ-7	1	stampy	N	Samtools	889210	234201
WUX	CQ-7	2	stampy	N	Samtools	909212	234438
WUX	CQ-7	3	stampy	N	Samtools	871090	227506
WUX	CQ-8	1	stampy	N	Samtools	887759	232182
WUX	CQ-8	2	stampy	N	Samtools	898946	234481
WUX	CQ-8	3	stampy	N	Samtools	893969	232763
ARD	CQ-5	1	stampy	N	SNVer	345454	144636
ARD	CQ-5	2	stampy	N	SNVer	348020	145609
ARD	CQ-5	3	stampy	N	SNVer	342555	144063
ARD	CQ-6	1	stampy	N	SNVer	344745	144185
ARD	CQ-6	2	stampy	N	SNVer	345871	144805
ARD	CQ-6	3	stampy	N	SNVer	347204	145228
ARD	CQ-7	1	stampy	N	SNVer	344097	147644
ARD	CQ-7	2	stampy	N	SNVer	345548	148663
ARD	CQ-7	3	stampy	N	SNVer	346001	148487
ARD	CQ-8	1	stampy	N	SNVer	344674	148468
ARD	CQ-8	2	stampy	N	SNVer	348436	149846
ARD	CQ-8	3	stampy	N	SNVer	347606	149434
NVG	CQ-5	1	stampy	N	SNVer	364000	144168
NVG	CQ-5	2	stampy	N	SNVer	362932	143783
NVG	CQ-5	3	stampy	N	SNVer	361986	143728
NVG	CQ-6	1	stampy	N	SNVer	368405	145563
NVG	CQ-6	2	stampy	N	SNVer	370523	146422
NVG	CQ-6	3	stampy	N	SNVer	378687	148263
NVG	CQ-7	1	stampy	N	SNVer	361705	147675
NVG	CQ-7	2	stampy	N	SNVer	356595	145178
NVG	CQ-7	3	stampy	N	SNVer	359206	147012
NVG	CQ-8	1	stampy	N	SNVer	364654	147916
NVG	CQ-8	2	stampy	N	SNVer	391520	156966
NVG	CQ-8	3	stampy	N	SNVer	368559	149818
WUX	CQ-5	1	stampy	N	SNVer	408895	155793
WUX	CQ-5	2	stampy	N	SNVer	422136	158622
WUX	CQ-5	3	stampy	N	SNVer	395165	153232
WUX	CQ-6	1	stampy	N	SNVer	379073	148234
WUX	CQ-6	2	stampy	N	SNVer	369113	146479
WUX	CQ-6	3	stampy	N	SNVer	405579	155475
WUX	CQ-7	1	stampy	N	SNVer	379875	153179
WUX	CQ-7	2	stampy	N	SNVer	391291	156028
WUX	CQ-7	3	stampy	N	SNVer	380959	153437
WUX	CQ-8	1	stampy	N	SNVer	404270	161488
WUX	CQ-8	2	stampy	N	SNVer	391335	156888
WUX	CQ-8	3	stampy	N	SNVer	396644	158965
ARD	CQ-5	1	stampy	N	Varscan	393079	163413
ARD	CQ-5	2	stampy	N	Varscan	394848	164093
ARD	CQ-5	3	stampy	N	Varscan	390977	163430
ARD	CQ-6	1	stampy	N	Varscan	391050	162782
ARD	CQ-6	2	stampy	N	Varscan	393179	163423
ARD	CQ-6	3	stampy	N	Varscan	393611	163841
ARD	CQ-7	1	stampy	N	Varscan	387002	166605
ARD	CQ-7	2	stampy	N	Varscan	390568	167590
ARD	CQ-7	3	stampy	N	Varscan	388659	167052
ARD	CQ-8	1	stampy	N	Varscan	389960	168957
ARD	CQ-8	2	stampy	N	Varscan	395544	170284
ARD	CQ-8	3	stampy	N	Varscan	392248	169577
NVG	CQ-5	1	stampy	N	Varscan	393361	161685
NVG	CQ-5	2	stampy	N	Varscan	393755	161542
NVG	CQ-5	3	stampy	N	Varscan	394464	161890
NVG	CQ-6	1	stampy	N	Varscan	397213	162462
NVG	CQ-6	2	stampy	N	Varscan	399489	162812
NVG	CQ-6	3	stampy	N	Varscan	404293	163914
NVG	CQ-7	1	stampy	N	Varscan	393888	165655
NVG	CQ-7	2	stampy	N	Varscan	390561	163917
NVG	CQ-7	3	stampy	N	Varscan	389244	164289
NVG	CQ-8	1	stampy	N	Varscan	397382	167338
NVG	CQ-8	2	stampy	N	Varscan	409201	170757
NVG	CQ-8	3	stampy	N	Varscan	397329	167540
WUX	CQ-5	1	stampy	N	Varscan	426430	167200
WUX	CQ-5	2	stampy	N	Varscan	429390	167626
WUX	CQ-5	3	stampy	N	Varscan	426234	166933
WUX	CQ-6	1	stampy	N	Varscan	421751	165769
WUX	CQ-6	2	stampy	N	Varscan	418113	165100
WUX	CQ-6	3	stampy	N	Varscan	426552	167156
WUX	CQ-7	1	stampy	N	Varscan	418142	170351
WUX	CQ-7	2	stampy	N	Varscan	421472	170664
WUX	CQ-7	3	stampy	N	Varscan	421042	170624
WUX	CQ-8	1	stampy	N	Varscan	430232	174628
WUX	CQ-8	2	stampy	N	Varscan	427824	173406
WUX	CQ-8	3	stampy	N	Varscan	430033	174073
ILN	HM-A	1	Bowtie2	N	FreeBayes	269373	181227
ILN	HM-A	2	Bowtie2	N	FreeBayes	272284	181195
ILN	HM-A	3	Bowtie2	N	FreeBayes	270478	181108
ILN	HM-A	1	Bowtie2	N	HC	268547	184223
ILN	HM-A	2	Bowtie2	N	HC	271247	184332
ILN	HM-A	3	Bowtie2	N	HC	270023	184277
ILN	HM-A	1	Bowtie2	N	ISAAC	271203	183777
ILN	HM-A	2	Bowtie2	N	ISAAC	266632	183083
ILN	HM-A	3	Bowtie2	N	ISAAC	270474	183518
ILN	HM-A	1	Bowtie2	N	Samtools	276824	182393
ILN	HM-A	2	Bowtie2	N	Samtools	277817	182266
ILN	HM-A	3	Bowtie2	N	Samtools	279181	182424
ILN	HM-A	1	Bowtie2	N	SNVer	276323	185453
ILN	HM-A	2	Bowtie2	N	SNVer	276964	185481
ILN	HM-A	3	Bowtie2	N	SNVer	278321	185627
ILN	HM-A	1	Bowtie2	N	Varscan	278846	185041
ILN	HM-A	2	Bowtie2	N	Varscan	274526	184554
ILN	HM-A	3	Bowtie2	N	Varscan	275605	184600
ILN	HM-A	1	Bowtie2	Y	FreeBayes	354343	186395
ILN	HM-A	2	Bowtie2	Y	FreeBayes	353553	186333
ILN	HM-A	3	Bowtie2	Y	FreeBayes	359042	186359
ILN	HM-A	1	Bowtie2	Y	HC	357601	190013
ILN	HM-A	2	Bowtie2	Y	HC	351954	189935
ILN	HM-A	3	Bowtie2	Y	HC	361826	189970
ILN	HM-A	1	Bowtie2	Y	ISAAC	361040	189321
ILN	HM-A	2	Bowtie2	Y	ISAAC	358814	189235
ILN	HM-A	3	Bowtie2	Y	ISAAC	356580	189172
ILN	HM-A	1	Bowtie2	Y	Samtools	373033	184433
ILN	HM-A	2	Bowtie2	Y	Samtools	369546	184062
ILN	HM-A	3	Bowtie2	Y	Samtools	373921	184404
ILN	HM-A	1	Bowtie2	Y	SNVer	375932	188025
ILN	HM-A	2	Bowtie2	Y	SNVer	367352	187323
ILN	HM-A	3	Bowtie2	Y	SNVer	377240	188089
ILN	HM-A	1	Bowtie2	Y	Varscan	380866	187639
ILN	HM-A	2	Bowtie2	Y	Varscan	375241	187208
ILN	HM-A	3	Bowtie2	Y	Varscan	385397	187702
ILN	HM-A	1	BWA	N	FreeBayes	456519	185759
ILN	HM-A	2	BWA	N	FreeBayes	459669	193749
ILN	HM-A	3	BWA	N	FreeBayes	471578	195046
ILN	HM-A	1	BWA	N	HC	472727	191795
ILN	HM-A	2	BWA	N	HC	458477	197030
ILN	HM-A	3	BWA	N	HC	482746	200876
ILN	HM-A	1	BWA	N	ISAAC	479561	192004
ILN	HM-A	2	BWA	N	ISAAC	505121	206113
ILN	HM-A	3	BWA	N	ISAAC	577016	221577
ILN	HM-A	1	BWA	N	Samtools	399946	186541
ILN	HM-A	2	BWA	N	Samtools	394812	186293
ILN	HM-A	3	BWA	N	Samtools	401453	186668
ILN	HM-A	1	BWA	N	SNVer	404749	190722
ILN	HM-A	2	BWA	N	SNVer	392544	189998
ILN	HM-A	3	BWA	N	SNVer	406686	190780
ILN	HM-A	1	BWA	N	Varscan	409287	189978
ILN	HM-A	2	BWA	N	Varscan	402098	189867
ILN	HM-A	3	BWA	N	Varscan	415236	190658
ILN	HM-A	1	BWA	Y	FreeBayes	376061	185703
ILN	HM-A	2	BWA	Y	FreeBayes	383031	185821
ILN	HM-A	3	BWA	Y	FreeBayes	376695	185710
ILN	HM-A	1	BWA	Y	HC	375928	189483
ILN	HM-A	2	BWA	Y	HC	381030	189486
ILN	HM-A	3	BWA	Y	HC	376271	189450
ILN	HM-A	1	BWA	Y	ISAAC	378026	188722
ILN	HM-A	2	BWA	Y	ISAAC	374798	188776
ILN	HM-A	3	BWA	Y	ISAAC	369877	188598
ILN	HM-A	1	BWA	Y	Samtools	344992	186230
ILN	HM-A	2	BWA	Y	Samtools	344713	186195
ILN	HM-A	3	BWA	Y	Samtools	348506	186213
ILN	HM-A	1	BWA	Y	SNVer	347835	189819
ILN	HM-A	2	BWA	Y	SNVer	343337	189756
ILN	HM-A	3	BWA	Y	SNVer	350746	189798
ILN	HM-A	1	BWA	Y	Varscan	352146	189147
ILN	HM-A	2	BWA	Y	Varscan	346426	188948
ILN	HM-A	3	BWA	Y	Varscan	358200	189152
ILN	HM-A	1	ISAAC	N	FreeBayes	366485	184512
ILN	HM-A	2	ISAAC	N	FreeBayes	363233	184135
ILN	HM-A	3	ISAAC	N	FreeBayes	367251	184479
ILN	HM-A	1	ISAAC	N	HC	369248	188149
ILN	HM-A	2	ISAAC	N	HC	360921	187396
ILN	HM-A	3	ISAAC	N	HC	370395	188172
ILN	HM-A	1	ISAAC	N	ISAAC	374002	187694
ILN	HM-A	2	ISAAC	N	ISAAC	368436	187285
ILN	HM-A	3	ISAAC	N	ISAAC	378580	187551
ILN	HM-A	1	ISAAC	N	Samtools	507761	195857
ILN	HM-A	2	ISAAC	N	Samtools	508109	202829
ILN	HM-A	3	ISAAC	N	Samtools	524143	205427
ILN	HM-A	1	ISAAC	N	SNVer	526624	203058
ILN	HM-A	2	ISAAC	N	SNVer	505855	206567
ILN	HM-A	3	ISAAC	N	SNVer	538109	212309
ILN	HM-A	1	ISAAC	N	Varscan	532957	202914
ILN	HM-A	2	ISAAC	N	Varscan	558092	217126
ILN	HM-A	3	ISAAC	N	Varscan	629424	231310
ILN	HM-A	1	ISAAC	Y	FreeBayes	383186	186450
ILN	HM-A	2	ISAAC	Y	FreeBayes	377585	186264
ILN	HM-A	3	ISAAC	Y	FreeBayes	384435	186439
ILN	HM-A	1	ISAAC	Y	HC	387654	190395
ILN	HM-A	2	ISAAC	Y	HC	375173	189850
ILN	HM-A	3	ISAAC	Y	HC	389536	190339
ILN	HM-A	1	ISAAC	Y	ISAAC	391996	189681
ILN	HM-A	2	ISAAC	Y	ISAAC	384171	189429
ILN	HM-A	3	ISAAC	Y	ISAAC	396912	189860
ILN	HM-A	1	ISAAC	Y	Samtools	350977	186148
ILN	HM-A	2	ISAAC	Y	Samtools	355132	186195
ILN	HM-A	3	ISAAC	Y	Samtools	351646	186110
ILN	HM-A	1	ISAAC	Y	SNVer	349966	189908
ILN	HM-A	2	ISAAC	Y	SNVer	353839	189826
ILN	HM-A	3	ISAAC	Y	SNVer	350482	189837
ILN	HM-A	1	ISAAC	Y	Varscan	352811	189197
ILN	HM-A	2	ISAAC	Y	Varscan	347605	188903
ILN	HM-A	3	ISAAC	Y	Varscan	349383	188969
ILN	HM-A	1	RTG	N	RTG	273584	182866
ILN	HM-A	2	RTG	N	RTG	276935	182900
ILN	HM-A	3	RTG	N	RTG	273686	182736
ILN	HM-A	1	sentieon	N	sentieon	272163	185713
ILN	HM-A	2	sentieon	N	sentieon	276257	185947
ILN	HM-A	3	sentieon	N	sentieon	272483	185825
ILN	HM-A	1	stampy	N	FreeBayes	274358	185488
ILN	HM-A	2	stampy	N	FreeBayes	269569	184590
ILN	HM-A	3	stampy	N	FreeBayes	272511	185157
ILN	HM-A	1	stampy	N	HC	282366	183365
ILN	HM-A	2	stampy	N	HC	283473	183216
ILN	HM-A	3	stampy	N	HC	283309	183409
ILN	HM-A	1	stampy	N	ISAAC	280786	186337
ILN	HM-A	2	stampy	N	ISAAC	283089	186468
ILN	HM-A	3	stampy	N	ISAAC	281714	186533
ILN	HM-A	1	stampy	N	Samtools	282582	186009
ILN	HM-A	2	stampy	N	Samtools	278921	185396
ILN	HM-A	3	stampy	N	Samtools	277948	185213
ILN	HM-A	1	stampy	N	SNVer	379999	186632
ILN	HM-A	2	stampy	N	SNVer	378211	186535
ILN	HM-A	3	stampy	N	SNVer	384320	186560
ILN	HM-A	1	stampy	N	Varscan	378855	190250
ILN	HM-A	2	stampy	N	Varscan	376969	190156
ILN	HM-A	3	stampy	N	Varscan	384397	190175
ILN	HM-A	1	stampy	Y	FreeBayes	385925	189530
ILN	HM-A	2	stampy	Y	FreeBayes	382748	189403
ILN	HM-A	3	stampy	Y	FreeBayes	386327	189430
ILN	HM-A	1	stampy	Y	HC	336117	184343
ILN	HM-A	2	stampy	Y	HC	329800	183950
ILN	HM-A	3	stampy	Y	HC	338770	184289
ILN	HM-A	1	stampy	Y	ISAAC	339007	187818
ILN	HM-A	2	stampy	Y	ISAAC	333945	187076
ILN	HM-A	3	stampy	Y	ISAAC	341045	187903
ILN	HM-A	1	stampy	Y	Samtools	343464	187369
ILN	HM-A	2	stampy	Y	Samtools	339977	187068
ILN	HM-A	3	stampy	Y	Samtools	348206	187374
ILN	HM-A	1	stampy	Y	SNVer	384023	180509
ILN	HM-A	2	stampy	Y	SNVer	394013	187976
ILN	HM-A	3	stampy	Y	SNVer	399551	188675
ILN	HM-A	1	stampy	Y	Varscan	396025	185582
ILN	HM-A	2	stampy	Y	Varscan	392488	190620
ILN	HM-A	3	stampy	Y	Varscan	406430	193705
ILN	HM-C	1	Bowtie2	N	FreeBayes	403617	186057
ILN	HM-C	2	Bowtie2	N	FreeBayes	428750	198427
ILN	HM-C	3	Bowtie2	N	FreeBayes	489412	212348
ILN	HM-C	1	Bowtie2	N	HC	335876	186488
ILN	HM-C	2	Bowtie2	N	HC	335008	186352
ILN	HM-C	3	Bowtie2	N	HC	339418	186485
ILN	HM-C	1	Bowtie2	N	ISAAC	340271	190350
ILN	HM-C	2	Bowtie2	N	ISAAC	333040	190021
ILN	HM-C	3	Bowtie2	N	ISAAC	342740	190279
ILN	HM-C	1	Bowtie2	N	Samtools	344453	189683
ILN	HM-C	2	Bowtie2	N	Samtools	339635	189429
ILN	HM-C	3	Bowtie2	N	Samtools	350839	189719
ILN	HM-C	1	Bowtie2	N	SNVer	316027	185764
ILN	HM-C	2	Bowtie2	N	SNVer	321344	185837
ILN	HM-C	3	Bowtie2	N	SNVer	317187	185817
ILN	HM-C	1	Bowtie2	N	Varscan	314521	189351
ILN	HM-C	2	Bowtie2	N	Varscan	320291	189431
ILN	HM-C	3	Bowtie2	N	Varscan	315132	189358
ILN	HM-C	1	Bowtie2	Y	FreeBayes	317421	188844
ILN	HM-C	2	Bowtie2	Y	FreeBayes	314795	188552
ILN	HM-C	3	Bowtie2	Y	FreeBayes	314116	188459
ILN	HM-C	1	Bowtie2	Y	HC	370110	186446
ILN	HM-C	2	Bowtie2	Y	HC	369847	186433
ILN	HM-C	3	Bowtie2	Y	HC	373429	186434
ILN	HM-C	1	Bowtie2	Y	ISAAC	372320	190073
ILN	HM-C	2	Bowtie2	Y	ISAAC	368373	190026
ILN	HM-C	3	Bowtie2	Y	ISAAC	375183	190046
ILN	HM-C	1	Bowtie2	Y	Samtools	377206	189383
ILN	HM-C	2	Bowtie2	Y	Samtools	371254	189198
ILN	HM-C	3	Bowtie2	Y	Samtools	384097	189405
ILN	HM-C	1	Bowtie2	Y	SNVer	330175	184396
ILN	HM-C	2	Bowtie2	Y	SNVer	329800	183950
ILN	HM-C	3	Bowtie2	Y	SNVer	332594	184291
ILN	HM-C	1	Bowtie2	Y	Varscan	332734	187826
ILN	HM-C	2	Bowtie2	Y	Varscan	328241	187027
ILN	HM-C	3	Bowtie2	Y	Varscan	334601	187925
ILN	HM-C	1	BWA	N	FreeBayes	337240	187431
ILN	HM-C	2	BWA	N	FreeBayes	333574	187085
ILN	HM-C	3	BWA	N	FreeBayes	341528	187294
ILN	HM-C	1	BWA	N	HC	390792	182655
ILN	HM-C	2	BWA	N	HC	400530	189771
ILN	HM-C	3	BWA	N	HC	407270	190866
ILN	HM-C	1	BWA	N	ISAAC	403315	188161
ILN	HM-C	2	BWA	N	ISAAC	399073	192614
ILN	HM-C	3	BWA	N	ISAAC	414218	196111
ILN	HM-C	1	BWA	N	Samtools	410533	188371
ILN	HM-C	2	BWA	N	Samtools	437759	201288
ILN	HM-C	3	BWA	N	Samtools	494265	214181
[truncated: 1,495 more rows]
