# Supplementary material for: Assessing reproducibility of inherited variants detected with short-read whole genome sequencing
Source: Genome Biol. 2022 Jan 3;23:2. doi: 10.1186/s13059-021-02569-8 (PMC8722114; doi:10.1186/s13059-021-02569-8)
Supplement: Supplementary file 5 — Additional file 5: Table S5. Deletion number. [file 13059_2021_2569_MOESM5_ESM.xlsx]

## Sheet: Deletion number
Table S5. Deletion number.
Lab	Sample	Replicate	Aligner	GATK Realignment or Not	Caller	Initial Deletion	High Reproducible Deletion
ARD	CQ-5	1	Bowtie2	N	FreeBayes	321758	186925
ARD	CQ-5	2	Bowtie2	N	FreeBayes	326506	186667
ARD	CQ-5	3	Bowtie2	N	FreeBayes	323774	186682
ARD	CQ-6	1	Bowtie2	N	FreeBayes	321423	186346
ARD	CQ-6	2	Bowtie2	N	FreeBayes	326200	186195
ARD	CQ-6	3	Bowtie2	N	FreeBayes	325976	186136
ARD	CQ-7	1	Bowtie2	N	FreeBayes	316275	192048
ARD	CQ-7	2	Bowtie2	N	FreeBayes	322292	191781
ARD	CQ-7	3	Bowtie2	N	FreeBayes	319421	191650
ARD	CQ-8	1	Bowtie2	N	FreeBayes	319308	193435
ARD	CQ-8	2	Bowtie2	N	FreeBayes	326276	193481
ARD	CQ-8	3	Bowtie2	N	FreeBayes	325043	193263
NVG	CQ-5	1	Bowtie2	N	FreeBayes	325986	186723
NVG	CQ-5	2	Bowtie2	N	FreeBayes	325831	186576
NVG	CQ-5	3	Bowtie2	N	FreeBayes	325151	186513
NVG	CQ-6	1	Bowtie2	N	FreeBayes	329586	186354
NVG	CQ-6	2	Bowtie2	N	FreeBayes	329968	186116
NVG	CQ-6	3	Bowtie2	N	FreeBayes	332992	186372
NVG	CQ-7	1	Bowtie2	N	FreeBayes	321752	192093
NVG	CQ-7	2	Bowtie2	N	FreeBayes	318903	191517
NVG	CQ-7	3	Bowtie2	N	FreeBayes	321126	191514
NVG	CQ-8	1	Bowtie2	N	FreeBayes	324493	193355
NVG	CQ-8	2	Bowtie2	N	FreeBayes	336391	194080
NVG	CQ-8	3	Bowtie2	N	FreeBayes	327410	193063
WUX	CQ-5	1	Bowtie2	N	FreeBayes	333671	187519
WUX	CQ-5	2	Bowtie2	N	FreeBayes	337859	187687
WUX	CQ-5	3	Bowtie2	N	FreeBayes	331567	187328
WUX	CQ-6	1	Bowtie2	N	FreeBayes	323562	186423
WUX	CQ-6	2	Bowtie2	N	FreeBayes	321219	186281
WUX	CQ-6	3	Bowtie2	N	FreeBayes	334247	186805
WUX	CQ-7	1	Bowtie2	N	FreeBayes	320626	191840
WUX	CQ-7	2	Bowtie2	N	FreeBayes	324881	191906
WUX	CQ-7	3	Bowtie2	N	FreeBayes	322649	191725
WUX	CQ-8	1	Bowtie2	N	FreeBayes	337593	194294
WUX	CQ-8	2	Bowtie2	N	FreeBayes	330108	193615
WUX	CQ-8	3	Bowtie2	N	FreeBayes	333055	193726
ARD	CQ-5	1	Bowtie2	Y	FreeBayes	330810	188203
ARD	CQ-5	2	Bowtie2	Y	FreeBayes	334521	187887
ARD	CQ-5	3	Bowtie2	Y	FreeBayes	330926	187806
ARD	CQ-6	1	Bowtie2	Y	FreeBayes	330429	187559
ARD	CQ-6	2	Bowtie2	Y	FreeBayes	333647	187315
ARD	CQ-6	3	Bowtie2	Y	FreeBayes	333689	187333
ARD	CQ-7	1	Bowtie2	Y	FreeBayes	325130	193796
ARD	CQ-7	2	Bowtie2	Y	FreeBayes	329817	193474
ARD	CQ-7	3	Bowtie2	Y	FreeBayes	326588	193329
ARD	CQ-8	1	Bowtie2	Y	FreeBayes	328278	195207
ARD	CQ-8	2	Bowtie2	Y	FreeBayes	334071	195118
ARD	CQ-8	3	Bowtie2	Y	FreeBayes	332771	194908
NVG	CQ-5	1	Bowtie2	Y	FreeBayes	333263	187947
NVG	CQ-5	2	Bowtie2	Y	FreeBayes	333359	187686
NVG	CQ-5	3	Bowtie2	Y	FreeBayes	332687	187736
NVG	CQ-6	1	Bowtie2	Y	FreeBayes	337239	187565
NVG	CQ-6	2	Bowtie2	Y	FreeBayes	337640	187348
NVG	CQ-6	3	Bowtie2	Y	FreeBayes	340767	187523
NVG	CQ-7	1	Bowtie2	Y	FreeBayes	328748	193710
NVG	CQ-7	2	Bowtie2	Y	FreeBayes	325691	193160
NVG	CQ-7	3	Bowtie2	Y	FreeBayes	328282	193146
NVG	CQ-8	1	Bowtie2	Y	FreeBayes	331177	195033
NVG	CQ-8	2	Bowtie2	Y	FreeBayes	344871	195653
NVG	CQ-8	3	Bowtie2	Y	FreeBayes	335241	194848
WUX	CQ-5	1	Bowtie2	Y	FreeBayes	340850	188500
WUX	CQ-5	2	Bowtie2	Y	FreeBayes	345208	188676
WUX	CQ-5	3	Bowtie2	Y	FreeBayes	338641	188364
WUX	CQ-6	1	Bowtie2	Y	FreeBayes	329733	187443
WUX	CQ-6	2	Bowtie2	Y	FreeBayes	327750	187302
WUX	CQ-6	3	Bowtie2	Y	FreeBayes	341518	187824
WUX	CQ-7	1	Bowtie2	Y	FreeBayes	329120	193677
WUX	CQ-7	2	Bowtie2	Y	FreeBayes	333126	193623
WUX	CQ-7	3	Bowtie2	Y	FreeBayes	331426	193434
WUX	CQ-8	1	Bowtie2	Y	FreeBayes	346939	195888
WUX	CQ-8	2	Bowtie2	Y	FreeBayes	339166	195389
WUX	CQ-8	3	Bowtie2	Y	FreeBayes	342201	195458
ARD	CQ-5	1	Bowtie2	Y	HC	369568	190245
ARD	CQ-5	2	Bowtie2	Y	HC	374305	189834
ARD	CQ-5	3	Bowtie2	Y	HC	370785	189658
ARD	CQ-6	1	Bowtie2	Y	HC	368005	189372
ARD	CQ-6	2	Bowtie2	Y	HC	373784	189145
ARD	CQ-6	3	Bowtie2	Y	HC	373394	189180
ARD	CQ-7	1	Bowtie2	Y	HC	363142	196159
ARD	CQ-7	2	Bowtie2	Y	HC	370101	195681
ARD	CQ-7	3	Bowtie2	Y	HC	367290	195788
ARD	CQ-8	1	Bowtie2	Y	HC	366101	197705
ARD	CQ-8	2	Bowtie2	Y	HC	374234	197347
ARD	CQ-8	3	Bowtie2	Y	HC	372731	197216
NVG	CQ-5	1	Bowtie2	Y	HC	357700	189447
NVG	CQ-5	2	Bowtie2	Y	HC	358017	189230
NVG	CQ-5	3	Bowtie2	Y	HC	358076	189214
NVG	CQ-6	1	Bowtie2	Y	HC	363317	189203
NVG	CQ-6	2	Bowtie2	Y	HC	364945	189111
NVG	CQ-6	3	Bowtie2	Y	HC	371073	189405
NVG	CQ-7	1	Bowtie2	Y	HC	356981	195677
NVG	CQ-7	2	Bowtie2	Y	HC	351851	194837
NVG	CQ-7	3	Bowtie2	Y	HC	353900	195005
NVG	CQ-8	1	Bowtie2	Y	HC	359134	197108
NVG	CQ-8	2	Bowtie2	Y	HC	377049	197920
NVG	CQ-8	3	Bowtie2	Y	HC	362242	196935
WUX	CQ-5	1	Bowtie2	Y	HC	395886	191213
WUX	CQ-5	2	Bowtie2	Y	HC	401468	191242
WUX	CQ-5	3	Bowtie2	Y	HC	391778	191054
WUX	CQ-6	1	Bowtie2	Y	HC	381622	190237
WUX	CQ-6	2	Bowtie2	Y	HC	377764	190048
WUX	CQ-6	3	Bowtie2	Y	HC	395970	190529
WUX	CQ-7	1	Bowtie2	Y	HC	381380	196892
WUX	CQ-7	2	Bowtie2	Y	HC	387345	196995
WUX	CQ-7	3	Bowtie2	Y	HC	384076	196850
WUX	CQ-8	1	Bowtie2	Y	HC	401016	198965
WUX	CQ-8	2	Bowtie2	Y	HC	392603	198689
WUX	CQ-8	3	Bowtie2	Y	HC	396268	198803
ARD	CQ-5	1	Bowtie2	Y	ISAAC	284672	166664
ARD	CQ-5	2	Bowtie2	Y	ISAAC	283925	165319
ARD	CQ-5	3	Bowtie2	Y	ISAAC	283038	165145
ARD	CQ-6	1	Bowtie2	Y	ISAAC	283325	165275
ARD	CQ-6	2	Bowtie2	Y	ISAAC	284989	165604
ARD	CQ-6	3	Bowtie2	Y	ISAAC	285633	165479
ARD	CQ-7	1	Bowtie2	Y	ISAAC	277975	167537
ARD	CQ-7	2	Bowtie2	Y	ISAAC	280054	167959
ARD	CQ-7	3	Bowtie2	Y	ISAAC	278804	167259
ARD	CQ-8	1	Bowtie2	Y	ISAAC	282529	170233
ARD	CQ-8	2	Bowtie2	Y	ISAAC	284453	170205
ARD	CQ-8	3	Bowtie2	Y	ISAAC	282953	169372
NVG	CQ-5	1	Bowtie2	Y	ISAAC	283730	167060
NVG	CQ-5	2	Bowtie2	Y	ISAAC	284013	166240
NVG	CQ-5	3	Bowtie2	Y	ISAAC	283935	166332
NVG	CQ-6	1	Bowtie2	Y	ISAAC	287596	167929
NVG	CQ-6	2	Bowtie2	Y	ISAAC	288693	167455
NVG	CQ-6	3	Bowtie2	Y	ISAAC	292710	168570
NVG	CQ-7	1	Bowtie2	Y	ISAAC	280101	169638
NVG	CQ-7	2	Bowtie2	Y	ISAAC	276809	167362
NVG	CQ-7	3	Bowtie2	Y	ISAAC	277967	168009
NVG	CQ-8	1	Bowtie2	Y	ISAAC	284555	173089
NVG	CQ-8	2	Bowtie2	Y	ISAAC	295720	175203
NVG	CQ-8	3	Bowtie2	Y	ISAAC	285933	171425
WUX	CQ-5	1	Bowtie2	Y	ISAAC	304525	174768
WUX	CQ-5	2	Bowtie2	Y	ISAAC	310655	176304
WUX	CQ-5	3	Bowtie2	Y	ISAAC	301259	173794
WUX	CQ-6	1	Bowtie2	Y	ISAAC	285587	168373
WUX	CQ-6	2	Bowtie2	Y	ISAAC	285791	167982
WUX	CQ-6	3	Bowtie2	Y	ISAAC	301329	173458
WUX	CQ-7	1	Bowtie2	Y	ISAAC	289178	175254
WUX	CQ-7	2	Bowtie2	Y	ISAAC	293328	176366
WUX	CQ-7	3	Bowtie2	Y	ISAAC	287486	173942
WUX	CQ-8	1	Bowtie2	Y	ISAAC	305434	181101
WUX	CQ-8	2	Bowtie2	Y	ISAAC	299623	179419
WUX	CQ-8	3	Bowtie2	Y	ISAAC	302168	180369
ARD	CQ-5	1	Bowtie2	Y	Samtools	368251	174172
ARD	CQ-5	2	Bowtie2	Y	Samtools	367961	173036
ARD	CQ-5	3	Bowtie2	Y	Samtools	366458	172737
ARD	CQ-6	1	Bowtie2	Y	Samtools	367014	173481
ARD	CQ-6	2	Bowtie2	Y	Samtools	369021	172908
ARD	CQ-6	3	Bowtie2	Y	Samtools	369318	173073
ARD	CQ-7	1	Bowtie2	Y	Samtools	365329	180534
ARD	CQ-7	2	Bowtie2	Y	Samtools	365941	179755
ARD	CQ-7	3	Bowtie2	Y	Samtools	365439	179824
ARD	CQ-8	1	Bowtie2	Y	Samtools	368028	181058
ARD	CQ-8	2	Bowtie2	Y	Samtools	369547	180348
ARD	CQ-8	3	Bowtie2	Y	Samtools	368430	180059
NVG	CQ-5	1	Bowtie2	Y	Samtools	368361	175167
NVG	CQ-5	2	Bowtie2	Y	Samtools	366996	173901
NVG	CQ-5	3	Bowtie2	Y	Samtools	367156	173920
NVG	CQ-6	1	Bowtie2	Y	Samtools	371656	175262
NVG	CQ-6	2	Bowtie2	Y	Samtools	372917	174451
NVG	CQ-6	3	Bowtie2	Y	Samtools	378010	174958
NVG	CQ-7	1	Bowtie2	Y	Samtools	367210	182316
NVG	CQ-7	2	Bowtie2	Y	Samtools	363067	180300
NVG	CQ-7	3	Bowtie2	Y	Samtools	363125	180076
NVG	CQ-8	1	Bowtie2	Y	Samtools	370214	182969
NVG	CQ-8	2	Bowtie2	Y	Samtools	383604	183402
NVG	CQ-8	3	Bowtie2	Y	Samtools	371468	181788
WUX	CQ-5	1	Bowtie2	Y	Samtools	388581	179469
WUX	CQ-5	2	Bowtie2	Y	Samtools	395692	180304
WUX	CQ-5	3	Bowtie2	Y	Samtools	383394	178188
WUX	CQ-6	1	Bowtie2	Y	Samtools	366746	175209
WUX	CQ-6	2	Bowtie2	Y	Samtools	365888	174789
WUX	CQ-6	3	Bowtie2	Y	Samtools	384931	177597
WUX	CQ-7	1	Bowtie2	Y	Samtools	372420	183630
WUX	CQ-7	2	Bowtie2	Y	Samtools	377128	183993
WUX	CQ-7	3	Bowtie2	Y	Samtools	370584	182535
WUX	CQ-8	1	Bowtie2	Y	Samtools	386726	185143
WUX	CQ-8	2	Bowtie2	Y	Samtools	381758	184701
WUX	CQ-8	3	Bowtie2	Y	Samtools	382487	184301
ARD	CQ-5	1	Bowtie2	Y	SNVer	371515	180364
ARD	CQ-5	2	Bowtie2	Y	SNVer	378115	179999
ARD	CQ-5	3	Bowtie2	Y	SNVer	373729	179260
ARD	CQ-6	1	Bowtie2	Y	SNVer	371923	179666
ARD	CQ-6	2	Bowtie2	Y	SNVer	378783	179879
ARD	CQ-6	3	Bowtie2	Y	SNVer	378058	179585
ARD	CQ-7	1	Bowtie2	Y	SNVer	370669	186572
ARD	CQ-7	2	Bowtie2	Y	SNVer	376417	186494
ARD	CQ-7	3	Bowtie2	Y	SNVer	374503	186268
ARD	CQ-8	1	Bowtie2	Y	SNVer	372356	187828
ARD	CQ-8	2	Bowtie2	Y	SNVer	378018	187394
ARD	CQ-8	3	Bowtie2	Y	SNVer	377610	186813
NVG	CQ-5	1	Bowtie2	Y	SNVer	398085	181877
NVG	CQ-5	2	Bowtie2	Y	SNVer	397426	182328
NVG	CQ-5	3	Bowtie2	Y	SNVer	396048	182280
NVG	CQ-6	1	Bowtie2	Y	SNVer	400718	182315
NVG	CQ-6	2	Bowtie2	Y	SNVer	402277	182776
NVG	CQ-6	3	Bowtie2	Y	SNVer	406348	183965
NVG	CQ-7	1	Bowtie2	Y	SNVer	391641	188880
NVG	CQ-7	2	Bowtie2	Y	SNVer	387162	187255
NVG	CQ-7	3	Bowtie2	Y	SNVer	390785	187783
NVG	CQ-8	1	Bowtie2	Y	SNVer	397076	190290
NVG	CQ-8	2	Bowtie2	Y	SNVer	412651	193619
NVG	CQ-8	3	Bowtie2	Y	SNVer	401223	190713
WUX	CQ-5	1	Bowtie2	Y	SNVer	385239	186482
WUX	CQ-5	2	Bowtie2	Y	SNVer	391263	187867
WUX	CQ-5	3	Bowtie2	Y	SNVer	380282	185034
WUX	CQ-6	1	Bowtie2	Y	SNVer	362216	179417
WUX	CQ-6	2	Bowtie2	Y	SNVer	362025	178663
WUX	CQ-6	3	Bowtie2	Y	SNVer	385287	185053
WUX	CQ-7	1	Bowtie2	Y	SNVer	376484	189717
WUX	CQ-7	2	Bowtie2	Y	SNVer	380853	190859
WUX	CQ-7	3	Bowtie2	Y	SNVer	374877	188678
WUX	CQ-8	1	Bowtie2	Y	SNVer	391594	193842
WUX	CQ-8	2	Bowtie2	Y	SNVer	386166	192845
WUX	CQ-8	3	Bowtie2	Y	SNVer	387703	193068
ARD	CQ-5	1	Bowtie2	Y	Varscan	416617	190370
ARD	CQ-5	2	Bowtie2	Y	Varscan	421094	190316
ARD	CQ-5	3	Bowtie2	Y	Varscan	417176	190017
ARD	CQ-6	1	Bowtie2	Y	Varscan	415809	189710
ARD	CQ-6	2	Bowtie2	Y	Varscan	421242	189632
ARD	CQ-6	3	Bowtie2	Y	Varscan	420228	189646
ARD	CQ-7	1	Bowtie2	Y	Varscan	411467	196510
ARD	CQ-7	2	Bowtie2	Y	Varscan	417524	196612
ARD	CQ-7	3	Bowtie2	Y	Varscan	413728	196341
ARD	CQ-8	1	Bowtie2	Y	Varscan	415253	198625
ARD	CQ-8	2	Bowtie2	Y	Varscan	420393	198598
ARD	CQ-8	3	Bowtie2	Y	Varscan	419832	198477
NVG	CQ-5	1	Bowtie2	Y	Varscan	412050	189945
NVG	CQ-5	2	Bowtie2	Y	Varscan	413016	190182
NVG	CQ-5	3	Bowtie2	Y	Varscan	414709	190273
NVG	CQ-6	1	Bowtie2	Y	Varscan	417254	189768
NVG	CQ-6	2	Bowtie2	Y	Varscan	418010	189773
NVG	CQ-6	3	Bowtie2	Y	Varscan	422873	190211
NVG	CQ-7	1	Bowtie2	Y	Varscan	410713	196513
NVG	CQ-7	2	Bowtie2	Y	Varscan	406773	195834
NVG	CQ-7	3	Bowtie2	Y	Varscan	406162	195870
NVG	CQ-8	1	Bowtie2	Y	Varscan	414222	198446
NVG	CQ-8	2	Bowtie2	Y	Varscan	423772	199453
NVG	CQ-8	3	Bowtie2	Y	Varscan	415889	198553
WUX	CQ-5	1	Bowtie2	Y	Varscan	428297	191563
WUX	CQ-5	2	Bowtie2	Y	Varscan	432375	191764
WUX	CQ-5	3	Bowtie2	Y	Varscan	425594	191325
WUX	CQ-6	1	Bowtie2	Y	Varscan	413548	189576
WUX	CQ-6	2	Bowtie2	Y	Varscan	412460	189376
WUX	CQ-6	3	Bowtie2	Y	Varscan	429190	190857
WUX	CQ-7	1	Bowtie2	Y	Varscan	419719	197345
WUX	CQ-7	2	Bowtie2	Y	Varscan	423145	197592
WUX	CQ-7	3	Bowtie2	Y	Varscan	419763	197037
WUX	CQ-8	1	Bowtie2	Y	Varscan	434631	200236
WUX	CQ-8	2	Bowtie2	Y	Varscan	429407	199795
WUX	CQ-8	3	Bowtie2	Y	Varscan	433556	200064
ARD	CQ-5	1	Bowtie2	N	HC	373793	190725
ARD	CQ-5	2	Bowtie2	N	HC	379272	190279
ARD	CQ-5	3	Bowtie2	N	HC	375708	190236
ARD	CQ-6	1	Bowtie2	N	HC	372280	189922
ARD	CQ-6	2	Bowtie2	N	HC	378869	189688
ARD	CQ-6	3	Bowtie2	N	HC	378576	189739
ARD	CQ-7	1	Bowtie2	N	HC	367395	196637
ARD	CQ-7	2	Bowtie2	N	HC	375044	196276
ARD	CQ-7	3	Bowtie2	N	HC	371901	196321
ARD	CQ-8	1	Bowtie2	N	HC	370599	198268
ARD	CQ-8	2	Bowtie2	N	HC	379304	197956
ARD	CQ-8	3	Bowtie2	N	HC	377624	197903
NVG	CQ-5	1	Bowtie2	N	HC	366533	190411
NVG	CQ-5	2	Bowtie2	N	HC	366495	189939
NVG	CQ-5	3	Bowtie2	N	HC	367148	190031
NVG	CQ-6	1	Bowtie2	N	HC	372514	190005
NVG	CQ-6	2	Bowtie2	N	HC	373723	189720
NVG	CQ-6	3	Bowtie2	N	HC	379881	189880
NVG	CQ-7	1	Bowtie2	N	HC	364990	196530
NVG	CQ-7	2	Bowtie2	N	HC	360479	195848
NVG	CQ-7	3	Bowtie2	N	HC	361648	195807
NVG	CQ-8	1	Bowtie2	N	HC	367722	198033
NVG	CQ-8	2	Bowtie2	N	HC	384709	198385
NVG	CQ-8	3	Bowtie2	N	HC	371128	197735
WUX	CQ-5	1	Bowtie2	N	HC	399223	191294
WUX	CQ-5	2	Bowtie2	N	HC	404513	191342
WUX	CQ-5	3	Bowtie2	N	HC	395211	191171
WUX	CQ-6	1	Bowtie2	N	HC	385742	190513
WUX	CQ-6	2	Bowtie2	N	HC	381723	190264
WUX	CQ-6	3	Bowtie2	N	HC	399674	190672
WUX	CQ-7	1	Bowtie2	N	HC	384462	197153
WUX	CQ-7	2	Bowtie2	N	HC	390359	197183
WUX	CQ-7	3	Bowtie2	N	HC	387222	197099
WUX	CQ-8	1	Bowtie2	N	HC	403910	199146
WUX	CQ-8	2	Bowtie2	N	HC	396035	198938
WUX	CQ-8	3	Bowtie2	N	HC	399330	198991
ARD	CQ-5	1	Bowtie2	N	ISAAC	281586	166319
ARD	CQ-5	2	Bowtie2	N	ISAAC	280885	165124
ARD	CQ-5	3	Bowtie2	N	ISAAC	279849	164893
ARD	CQ-6	1	Bowtie2	N	ISAAC	280223	164935
ARD	CQ-6	2	Bowtie2	N	ISAAC	281938	165411
ARD	CQ-6	3	Bowtie2	N	ISAAC	282417	165261
ARD	CQ-7	1	Bowtie2	N	ISAAC	274827	167175
ARD	CQ-7	2	Bowtie2	N	ISAAC	276958	167651
ARD	CQ-7	3	Bowtie2	N	ISAAC	275843	166901
ARD	CQ-8	1	Bowtie2	N	ISAAC	279345	169801
ARD	CQ-8	2	Bowtie2	N	ISAAC	281341	169870
ARD	CQ-8	3	Bowtie2	N	ISAAC	279693	169040
NVG	CQ-5	1	Bowtie2	N	ISAAC	280416	166644
NVG	CQ-5	2	Bowtie2	N	ISAAC	280824	165948
NVG	CQ-5	3	Bowtie2	N	ISAAC	280745	166037
NVG	CQ-6	1	Bowtie2	N	ISAAC	284443	167558
NVG	CQ-6	2	Bowtie2	N	ISAAC	285740	167200
NVG	CQ-6	3	Bowtie2	N	ISAAC	289879	168298
NVG	CQ-7	1	Bowtie2	N	ISAAC	277050	169225
NVG	CQ-7	2	Bowtie2	N	ISAAC	273553	166964
NVG	CQ-7	3	Bowtie2	N	ISAAC	274692	167658
NVG	CQ-8	1	Bowtie2	N	ISAAC	281440	172598
NVG	CQ-8	2	Bowtie2	N	ISAAC	292986	174965
NVG	CQ-8	3	Bowtie2	N	ISAAC	282838	171128
WUX	CQ-5	1	Bowtie2	N	ISAAC	301711	174211
WUX	CQ-5	2	Bowtie2	N	ISAAC	308252	175900
WUX	CQ-5	3	Bowtie2	N	ISAAC	298523	173428
WUX	CQ-6	1	Bowtie2	N	ISAAC	282659	167889
WUX	CQ-6	2	Bowtie2	N	ISAAC	282106	167295
WUX	CQ-6	3	Bowtie2	N	ISAAC	299312	173213
WUX	CQ-7	1	Bowtie2	N	ISAAC	286021	174858
WUX	CQ-7	2	Bowtie2	N	ISAAC	290461	176068
WUX	CQ-7	3	Bowtie2	N	ISAAC	284320	173537
WUX	CQ-8	1	Bowtie2	N	ISAAC	302983	180930
WUX	CQ-8	2	Bowtie2	N	ISAAC	296780	179115
WUX	CQ-8	3	Bowtie2	N	ISAAC	299115	180146
ARD	CQ-5	1	Bowtie2	N	Samtools	372310	176895
ARD	CQ-5	2	Bowtie2	N	Samtools	371643	175700
ARD	CQ-5	3	Bowtie2	N	Samtools	370179	175546
ARD	CQ-6	1	Bowtie2	N	Samtools	371013	176250
ARD	CQ-6	2	Bowtie2	N	Samtools	373292	175839
ARD	CQ-6	3	Bowtie2	N	Samtools	373254	175893
ARD	CQ-7	1	Bowtie2	N	Samtools	369671	183460
ARD	CQ-7	2	Bowtie2	N	Samtools	369428	182669
ARD	CQ-7	3	Bowtie2	N	Samtools	369130	182747
ARD	CQ-8	1	Bowtie2	N	Samtools	372523	184040
ARD	CQ-8	2	Bowtie2	N	Samtools	373679	183279
ARD	CQ-8	3	Bowtie2	N	Samtools	372345	182842
NVG	CQ-5	1	Bowtie2	N	Samtools	373247	178533
NVG	CQ-5	2	Bowtie2	N	Samtools	372307	177457
NVG	CQ-5	3	Bowtie2	N	Samtools	372330	177487
NVG	CQ-6	1	Bowtie2	N	Samtools	377231	178916
NVG	CQ-6	2	Bowtie2	N	Samtools	378519	178136
NVG	CQ-6	3	Bowtie2	N	Samtools	383790	178718
NVG	CQ-7	1	Bowtie2	N	Samtools	372514	186051
NVG	CQ-7	2	Bowtie2	N	Samtools	368133	183913
NVG	CQ-7	3	Bowtie2	N	Samtools	367878	183583
NVG	CQ-8	1	Bowtie2	N	Samtools	376105	187115
NVG	CQ-8	2	Bowtie2	N	Samtools	389465	187438
NVG	CQ-8	3	Bowtie2	N	Samtools	377229	185636
WUX	CQ-5	1	Bowtie2	N	Samtools	394330	183750
WUX	CQ-5	2	Bowtie2	N	Samtools	402165	184954
WUX	CQ-5	3	Bowtie2	N	Samtools	388798	182150
WUX	CQ-6	1	Bowtie2	N	Samtools	371312	178856
WUX	CQ-6	2	Bowtie2	N	Samtools	369779	177997
WUX	CQ-6	3	Bowtie2	N	Samtools	391305	182064
WUX	CQ-7	1	Bowtie2	N	Samtools	378926	188289
WUX	CQ-7	2	Bowtie2	N	Samtools	383959	188916
WUX	CQ-7	3	Bowtie2	N	Samtools	376290	186765
WUX	CQ-8	1	Bowtie2	N	Samtools	393834	189720
WUX	CQ-8	2	Bowtie2	N	Samtools	389088	189645
WUX	CQ-8	3	Bowtie2	N	Samtools	389709	189014
ARD	CQ-5	1	Bowtie2	N	SNVer	350449	175263
ARD	CQ-5	2	Bowtie2	N	SNVer	356935	174901
ARD	CQ-5	3	Bowtie2	N	SNVer	352296	174051
ARD	CQ-6	1	Bowtie2	N	SNVer	350580	174507
ARD	CQ-6	2	Bowtie2	N	SNVer	357554	174990
ARD	CQ-6	3	Bowtie2	N	SNVer	356809	174513
ARD	CQ-7	1	Bowtie2	N	SNVer	349606	180892
ARD	CQ-7	2	Bowtie2	N	SNVer	355303	180744
ARD	CQ-7	3	Bowtie2	N	SNVer	353148	180467
ARD	CQ-8	1	Bowtie2	N	SNVer	351488	182053
ARD	CQ-8	2	Bowtie2	N	SNVer	356925	181472
ARD	CQ-8	3	Bowtie2	N	SNVer	356266	180781
NVG	CQ-5	1	Bowtie2	N	SNVer	378101	177371
NVG	CQ-5	2	Bowtie2	N	SNVer	377404	177852
NVG	CQ-5	3	Bowtie2	N	SNVer	375522	177639
NVG	CQ-6	1	Bowtie2	N	SNVer	381127	178154
NVG	CQ-6	2	Bowtie2	N	SNVer	382739	178698
NVG	CQ-6	3	Bowtie2	N	SNVer	387357	180022
NVG	CQ-7	1	Bowtie2	N	SNVer	371580	183759
NVG	CQ-7	2	Bowtie2	N	SNVer	366509	181921
NVG	CQ-7	3	Bowtie2	N	SNVer	371141	182744
NVG	CQ-8	1	Bowtie2	N	SNVer	376823	185083
NVG	CQ-8	2	Bowtie2	N	SNVer	395094	189532
NVG	CQ-8	3	Bowtie2	N	SNVer	381638	185843
WUX	CQ-5	1	Bowtie2	N	SNVer	364774	182778
WUX	CQ-5	2	Bowtie2	N	SNVer	372062	184737
WUX	CQ-5	3	Bowtie2	N	SNVer	359304	180922
WUX	CQ-6	1	Bowtie2	N	SNVer	339098	174029
WUX	CQ-6	2	Bowtie2	N	SNVer	338851	173071
WUX	CQ-6	3	Bowtie2	N	SNVer	364359	181121
WUX	CQ-7	1	Bowtie2	N	SNVer	355161	184441
WUX	CQ-7	2	Bowtie2	N	SNVer	360063	186015
WUX	CQ-7	3	Bowtie2	N	SNVer	353483	183345
WUX	CQ-8	1	Bowtie2	N	SNVer	372553	189587
WUX	CQ-8	2	Bowtie2	N	SNVer	365492	188028
WUX	CQ-8	3	Bowtie2	N	SNVer	367982	188299
ARD	CQ-5	1	Bowtie2	N	Varscan	401597	189183
ARD	CQ-5	2	Bowtie2	N	Varscan	406798	189281
ARD	CQ-5	3	Bowtie2	N	Varscan	402857	188880
ARD	CQ-6	1	Bowtie2	N	Varscan	400476	188588
ARD	CQ-6	2	Bowtie2	N	Varscan	406791	188606
ARD	CQ-6	3	Bowtie2	N	Varscan	405901	188569
ARD	CQ-7	1	Bowtie2	N	Varscan	396414	194979
ARD	CQ-7	2	Bowtie2	N	Varscan	403068	195252
ARD	CQ-7	3	Bowtie2	N	Varscan	399738	194958
ARD	CQ-8	1	Bowtie2	N	Varscan	399291	197025
ARD	CQ-8	2	Bowtie2	N	Varscan	406352	197125
ARD	CQ-8	3	Bowtie2	N	Varscan	405077	197011
NVG	CQ-5	1	Bowtie2	N	Varscan	399833	188989
NVG	CQ-5	2	Bowtie2	N	Varscan	399699	189144
NVG	CQ-5	3	Bowtie2	N	Varscan	400974	189200
NVG	CQ-6	1	Bowtie2	N	Varscan	404532	188909
NVG	CQ-6	2	Bowtie2	N	Varscan	406030	188934
NVG	CQ-6	3	Bowtie2	N	Varscan	410784	189485
NVG	CQ-7	1	Bowtie2	N	Varscan	397867	195319
NVG	CQ-7	2	Bowtie2	N	Varscan	393672	194436
NVG	CQ-7	3	Bowtie2	N	Varscan	393902	194565
NVG	CQ-8	1	Bowtie2	N	Varscan	401515	197164
NVG	CQ-8	2	Bowtie2	N	Varscan	412238	198579
NVG	CQ-8	3	Bowtie2	N	Varscan	403117	197327
WUX	CQ-5	1	Bowtie2	N	Varscan	415987	190986
WUX	CQ-5	2	Bowtie2	N	Varscan	420820	191292
WUX	CQ-5	3	Bowtie2	N	Varscan	412923	190577
WUX	CQ-6	1	Bowtie2	N	Varscan	398148	188188
WUX	CQ-6	2	Bowtie2	N	Varscan	397949	188152
WUX	CQ-6	3	Bowtie2	N	Varscan	415989	190120
WUX	CQ-7	1	Bowtie2	N	Varscan	405739	196099
WUX	CQ-7	2	Bowtie2	N	Varscan	409645	196484
WUX	CQ-7	3	Bowtie2	N	Varscan	405841	195794
WUX	CQ-8	1	Bowtie2	N	Varscan	421259	199407
WUX	CQ-8	2	Bowtie2	N	Varscan	416175	198769
WUX	CQ-8	3	Bowtie2	N	Varscan	419394	199043
ARD	CQ-5	1	BWA	N	FreeBayes	361763	188951
ARD	CQ-5	2	BWA	N	FreeBayes	366508	188832
ARD	CQ-5	3	BWA	N	FreeBayes	363732	188671
ARD	CQ-6	1	BWA	N	FreeBayes	361283	188346
ARD	CQ-6	2	BWA	N	FreeBayes	366165	188155
ARD	CQ-6	3	BWA	N	FreeBayes	365241	188176
ARD	CQ-7	1	BWA	N	FreeBayes	355272	194551
ARD	CQ-7	2	BWA	N	FreeBayes	361287	194366
ARD	CQ-7	3	BWA	N	FreeBayes	358563	194327
ARD	CQ-8	1	BWA	N	FreeBayes	358689	196095
ARD	CQ-8	2	BWA	N	FreeBayes	365918	196059
ARD	CQ-8	3	BWA	N	FreeBayes	364409	195918
NVG	CQ-5	1	BWA	N	FreeBayes	361481	188751
NVG	CQ-5	2	BWA	N	FreeBayes	361087	188656
NVG	CQ-5	3	BWA	N	FreeBayes	360859	188634
NVG	CQ-6	1	BWA	N	FreeBayes	364548	188374
NVG	CQ-6	2	BWA	N	FreeBayes	365028	188246
NVG	CQ-6	3	BWA	N	FreeBayes	367840	188407
NVG	CQ-7	1	BWA	N	FreeBayes	357164	194553
NVG	CQ-7	2	BWA	N	FreeBayes	354779	194081
NVG	CQ-7	3	BWA	N	FreeBayes	357029	194164
NVG	CQ-8	1	BWA	N	FreeBayes	360136	195936
NVG	CQ-8	2	BWA	N	FreeBayes	370008	196558
NVG	CQ-8	3	BWA	N	FreeBayes	362995	195919
WUX	CQ-5	1	BWA	N	FreeBayes	371300	189490
WUX	CQ-5	2	BWA	N	FreeBayes	374805	189637
WUX	CQ-5	3	BWA	N	FreeBayes	370125	189299
WUX	CQ-6	1	BWA	N	FreeBayes	363455	188431
WUX	CQ-6	2	BWA	N	FreeBayes	361530	188408
WUX	CQ-6	3	BWA	N	FreeBayes	372274	188838
WUX	CQ-7	1	BWA	N	FreeBayes	360037	194548
WUX	CQ-7	2	BWA	N	FreeBayes	363419	194573
WUX	CQ-7	3	BWA	N	FreeBayes	362258	194512
WUX	CQ-8	1	BWA	N	FreeBayes	375174	196777
WUX	CQ-8	2	BWA	N	FreeBayes	369300	196311
WUX	CQ-8	3	BWA	N	FreeBayes	372154	196454
ARD	CQ-5	1	BWA	Y	FreeBayes	364649	189242
ARD	CQ-5	2	BWA	Y	FreeBayes	367802	189080
ARD	CQ-5	3	BWA	Y	FreeBayes	364334	188905
ARD	CQ-6	1	BWA	Y	FreeBayes	364007	188608
ARD	CQ-6	2	BWA	Y	FreeBayes	367095	188341
ARD	CQ-6	3	BWA	Y	FreeBayes	366427	188327
ARD	CQ-7	1	BWA	Y	FreeBayes	357666	194959
ARD	CQ-7	2	BWA	Y	FreeBayes	362033	194787
ARD	CQ-7	3	BWA	Y	FreeBayes	358555	194615
ARD	CQ-8	1	BWA	Y	FreeBayes	361593	196511
ARD	CQ-8	2	BWA	Y	FreeBayes	367450	196482
ARD	CQ-8	3	BWA	Y	FreeBayes	365587	196308
NVG	CQ-5	1	BWA	Y	FreeBayes	363729	189081
NVG	CQ-5	2	BWA	Y	FreeBayes	363610	188887
NVG	CQ-5	3	BWA	Y	FreeBayes	363442	188950
NVG	CQ-6	1	BWA	Y	FreeBayes	367027	188668
NVG	CQ-6	2	BWA	Y	FreeBayes	367538	188494
NVG	CQ-6	3	BWA	Y	FreeBayes	370501	188708
NVG	CQ-7	1	BWA	Y	FreeBayes	359134	195068
NVG	CQ-7	2	BWA	Y	FreeBayes	356804	194507
NVG	CQ-7	3	BWA	Y	FreeBayes	359106	194615
NVG	CQ-8	1	BWA	Y	FreeBayes	362218	196344
NVG	CQ-8	2	BWA	Y	FreeBayes	372525	196933
NVG	CQ-8	3	BWA	Y	FreeBayes	365676	196463
WUX	CQ-5	1	BWA	Y	FreeBayes	372312	189586
WUX	CQ-5	2	BWA	Y	FreeBayes	375453	189659
WUX	CQ-5	3	BWA	Y	FreeBayes	370563	189443
WUX	CQ-6	1	BWA	Y	FreeBayes	363786	188547
WUX	CQ-6	2	BWA	Y	FreeBayes	362033	188474
WUX	CQ-6	3	BWA	Y	FreeBayes	373590	188970
WUX	CQ-7	1	BWA	Y	FreeBayes	361665	194894
WUX	CQ-7	2	BWA	Y	FreeBayes	365156	194909
WUX	CQ-7	3	BWA	Y	FreeBayes	364575	194865
WUX	CQ-8	1	BWA	Y	FreeBayes	377940	197240
WUX	CQ-8	2	BWA	Y	FreeBayes	372108	196752
WUX	CQ-8	3	BWA	Y	FreeBayes	374881	196912
ARD	CQ-5	1	BWA	Y	HC	398331	190313
ARD	CQ-5	2	BWA	Y	HC	403251	189954
ARD	CQ-5	3	BWA	Y	HC	399293	189769
ARD	CQ-6	1	BWA	Y	HC	396824	189494
ARD	CQ-6	2	BWA	Y	HC	402724	189254
ARD	CQ-6	3	BWA	Y	HC	402073	189297
ARD	CQ-7	1	BWA	Y	HC	391637	196238
ARD	CQ-7	2	BWA	Y	HC	398759	195814
ARD	CQ-7	3	BWA	Y	HC	395498	195918
ARD	CQ-8	1	BWA	Y	HC	394020	197771
ARD	CQ-8	2	BWA	Y	HC	403184	197531
ARD	CQ-8	3	BWA	Y	HC	401426	197400
NVG	CQ-5	1	BWA	Y	HC	388379	189813
NVG	CQ-5	2	BWA	Y	HC	388175	189517
NVG	CQ-5	3	BWA	Y	HC	388790	189549
NVG	CQ-6	1	BWA	Y	HC	394290	189518
NVG	CQ-6	2	BWA	Y	HC	394445	189289
NVG	CQ-6	3	BWA	Y	HC	400674	189577
NVG	CQ-7	1	BWA	Y	HC	386884	195986
NVG	CQ-7	2	BWA	Y	HC	382777	195316
NVG	CQ-7	3	BWA	Y	HC	383247	195346
NVG	CQ-8	1	BWA	Y	HC	389916	197585
NVG	CQ-8	2	BWA	Y	HC	406598	198069
NVG	CQ-8	3	BWA	Y	HC	393077	197381
WUX	CQ-5	1	BWA	Y	HC	425579	191321
WUX	CQ-5	2	BWA	Y	HC	431040	191349
WUX	CQ-5	3	BWA	Y	HC	421648	191173
WUX	CQ-6	1	BWA	Y	HC	411819	190438
WUX	CQ-6	2	BWA	Y	HC	407953	190231
WUX	CQ-6	3	BWA	Y	HC	426344	190641
WUX	CQ-7	1	BWA	Y	HC	410831	197127
WUX	CQ-7	2	BWA	Y	HC	416824	197119
WUX	CQ-7	3	BWA	Y	HC	413735	197046
WUX	CQ-8	1	BWA	Y	HC	430215	199141
WUX	CQ-8	2	BWA	Y	HC	422805	198917
WUX	CQ-8	3	BWA	Y	HC	426056	198968
ARD	CQ-5	1	BWA	Y	ISAAC	301818	166004
ARD	CQ-5	2	BWA	Y	ISAAC	301424	164919
ARD	CQ-5	3	BWA	Y	ISAAC	300045	164557
ARD	CQ-6	1	BWA	Y	ISAAC	300791	164693
ARD	CQ-6	2	BWA	Y	ISAAC	302107	164817
ARD	CQ-6	3	BWA	Y	ISAAC	302567	165063
ARD	CQ-7	1	BWA	Y	ISAAC	295107	167101
ARD	CQ-7	2	BWA	Y	ISAAC	296440	167108
ARD	CQ-7	3	BWA	Y	ISAAC	295872	166930
ARD	CQ-8	1	BWA	Y	ISAAC	298957	169428
ARD	CQ-8	2	BWA	Y	ISAAC	301867	169992
ARD	CQ-8	3	BWA	Y	ISAAC	300044	169085
NVG	CQ-5	1	BWA	Y	ISAAC	299927	166997
NVG	CQ-5	2	BWA	Y	ISAAC	299961	166131
NVG	CQ-5	3	BWA	Y	ISAAC	300352	166289
NVG	CQ-6	1	BWA	Y	ISAAC	303586	167966
NVG	CQ-6	2	BWA	Y	ISAAC	303947	167210
NVG	CQ-6	3	BWA	Y	ISAAC	308629	168486
NVG	CQ-7	1	BWA	Y	ISAAC	296233	169630
NVG	CQ-7	2	BWA	Y	ISAAC	292848	167343
NVG	CQ-7	3	BWA	Y	ISAAC	293985	167925
NVG	CQ-8	1	BWA	Y	ISAAC	300300	172881
NVG	CQ-8	2	BWA	Y	ISAAC	311794	175014
NVG	CQ-8	3	BWA	Y	ISAAC	301790	171412
WUX	CQ-5	1	BWA	Y	ISAAC	328954	177212
WUX	CQ-5	2	BWA	Y	ISAAC	332469	178168
WUX	CQ-5	3	BWA	Y	ISAAC	325596	176143
WUX	CQ-6	1	BWA	Y	ISAAC	319656	173875
WUX	CQ-6	2	BWA	Y	ISAAC	315765	172403
WUX	CQ-6	3	BWA	Y	ISAAC	328596	176590
WUX	CQ-7	1	BWA	Y	ISAAC	316669	178855
WUX	CQ-7	2	BWA	Y	ISAAC	321268	179957
WUX	CQ-7	3	BWA	Y	ISAAC	316711	178346
WUX	CQ-8	1	BWA	Y	ISAAC	329377	183395
WUX	CQ-8	2	BWA	Y	ISAAC	324822	182016
WUX	CQ-8	3	BWA	Y	ISAAC	326926	182948
ARD	CQ-5	1	BWA	Y	Samtools	393261	174528
ARD	CQ-5	2	BWA	Y	Samtools	393760	172985
ARD	CQ-5	3	BWA	Y	Samtools	392330	172684
ARD	CQ-6	1	BWA	Y	Samtools	392653	174053
ARD	CQ-6	2	BWA	Y	Samtools	394622	172747
ARD	CQ-6	3	BWA	Y	Samtools	396349	173048
ARD	CQ-7	1	BWA	Y	Samtools	390382	181345
ARD	CQ-7	2	BWA	Y	Samtools	390439	179716
ARD	CQ-7	3	BWA	Y	Samtools	390760	179926
ARD	CQ-8	1	BWA	Y	Samtools	392912	181682
ARD	CQ-8	2	BWA	Y	Samtools	396049	180585
ARD	CQ-8	3	BWA	Y	Samtools	394063	180177
NVG	CQ-5	1	BWA	Y	Samtools	391311	175862
NVG	CQ-5	2	BWA	Y	Samtools	390814	173662
NVG	CQ-5	3	BWA	Y	Samtools	390996	173911
NVG	CQ-6	1	BWA	Y	Samtools	394738	175985
NVG	CQ-6	2	BWA	Y	Samtools	394491	174063
NVG	CQ-6	3	BWA	Y	Samtools	400746	174737
NVG	CQ-7	1	BWA	Y	Samtools	391090	183441
NVG	CQ-7	2	BWA	Y	Samtools	386257	180480
NVG	CQ-7	3	BWA	Y	Samtools	385701	180264
NVG	CQ-8	1	BWA	Y	Samtools	392514	183741
NVG	CQ-8	2	BWA	Y	Samtools	405461	183532
NVG	CQ-8	3	BWA	Y	Samtools	394673	181808
WUX	CQ-5	1	BWA	Y	Samtools	423528	181427
WUX	CQ-5	2	BWA	Y	Samtools	428858	181590
WUX	CQ-5	3	BWA	Y	Samtools	417663	179846
WUX	CQ-6	1	BWA	Y	Samtools	410962	179092
WUX	CQ-6	2	BWA	Y	Samtools	405329	177373
WUX	CQ-6	3	BWA	Y	Samtools	422629	179924
WUX	CQ-7	1	BWA	Y	Samtools	408442	186342
WUX	CQ-7	2	BWA	Y	Samtools	414043	186678
WUX	CQ-7	3	BWA	Y	Samtools	409037	185587
WUX	CQ-8	1	BWA	Y	Samtools	420176	187335
WUX	CQ-8	2	BWA	Y	Samtools	416548	186897
WUX	CQ-8	3	BWA	Y	Samtools	416391	186557
ARD	CQ-5	1	BWA	Y	SNVer	373279	177759
ARD	CQ-5	2	BWA	Y	SNVer	380428	177511
ARD	CQ-5	3	BWA	Y	SNVer	375706	176452
ARD	CQ-6	1	BWA	Y	SNVer	373290	177081
ARD	CQ-6	2	BWA	Y	SNVer	380039	177102
ARD	CQ-6	3	BWA	Y	SNVer	380106	177174
ARD	CQ-7	1	BWA	Y	SNVer	371949	183941
ARD	CQ-7	2	BWA	Y	SNVer	378029	183592
ARD	CQ-7	3	BWA	Y	SNVer	376971	183855
ARD	CQ-8	1	BWA	Y	SNVer	372992	184810
ARD	CQ-8	2	BWA	Y	SNVer	380402	184849
ARD	CQ-8	3	BWA	Y	SNVer	378767	184024
NVG	CQ-5	1	BWA	Y	SNVer	393263	180090
NVG	CQ-5	2	BWA	Y	SNVer	393055	180639
NVG	CQ-5	3	BWA	Y	SNVer	392466	180727
NVG	CQ-6	1	BWA	Y	SNVer	397137	180724
NVG	CQ-6	2	BWA	Y	SNVer	398776	181216
NVG	CQ-6	3	BWA	Y	SNVer	403815	182631
NVG	CQ-7	1	BWA	Y	SNVer	388870	187283
NVG	CQ-7	2	BWA	Y	SNVer	384045	185391
NVG	CQ-7	3	BWA	Y	SNVer	387436	186057
NVG	CQ-8	1	BWA	Y	SNVer	393594	188609
NVG	CQ-8	2	BWA	Y	SNVer	411828	192511
NVG	CQ-8	3	BWA	Y	SNVer	396872	188995
WUX	CQ-5	1	BWA	Y	SNVer	406396	188803
WUX	CQ-5	2	BWA	Y	SNVer	411825	189628
WUX	CQ-5	3	BWA	Y	SNVer	399639	187300
WUX	CQ-6	1	BWA	Y	SNVer	390792	184958
WUX	CQ-6	2	BWA	Y	SNVer	384752	182915
WUX	CQ-6	3	BWA	Y	SNVer	407197	187749
WUX	CQ-7	1	BWA	Y	SNVer	396953	192711
WUX	CQ-7	2	BWA	Y	SNVer	402606	193980
WUX	CQ-7	3	BWA	Y	SNVer	397809	192495
WUX	CQ-8	1	BWA	Y	SNVer	411023	196212
WUX	CQ-8	2	BWA	Y	SNVer	404299	195060
WUX	CQ-8	3	BWA	Y	SNVer	407422	195377
ARD	CQ-5	1	BWA	Y	Varscan	409502	189872
ARD	CQ-5	2	BWA	Y	Varscan	412663	189777
ARD	CQ-5	3	BWA	Y	Varscan	408392	189362
ARD	CQ-6	1	BWA	Y	Varscan	407369	189101
ARD	CQ-6	2	BWA	Y	Varscan	412439	189063
ARD	CQ-6	3	BWA	Y	Varscan	411504	189081
ARD	CQ-7	1	BWA	Y	Varscan	403345	195834
ARD	CQ-7	2	BWA	Y	Varscan	408334	195940
ARD	CQ-7	3	BWA	Y	Varscan	405018	195746
ARD	CQ-8	1	BWA	Y	Varscan	408011	197929
ARD	CQ-8	2	BWA	Y	Varscan	412058	198031
ARD	CQ-8	3	BWA	Y	Varscan	410757	197840
NVG	CQ-5	1	BWA	Y	Varscan	402037	189623
NVG	CQ-5	2	BWA	Y	Varscan	402410	189665
NVG	CQ-5	3	BWA	Y	Varscan	404157	189856
NVG	CQ-6	1	BWA	Y	Varscan	406906	189390
NVG	CQ-6	2	BWA	Y	Varscan	408518	189420
NVG	CQ-6	3	BWA	Y	Varscan	412380	189863
NVG	CQ-7	1	BWA	Y	Varscan	401039	196158
NVG	CQ-7	2	BWA	Y	Varscan	396662	195302
NVG	CQ-7	3	BWA	Y	Varscan	396789	195438
NVG	CQ-8	1	BWA	Y	Varscan	404157	197950
NVG	CQ-8	2	BWA	Y	Varscan	413732	199082
NVG	CQ-8	3	BWA	Y	Varscan	405270	198082
WUX	CQ-5	1	BWA	Y	Varscan	425416	191865
WUX	CQ-5	2	BWA	Y	Varscan	427585	191943
WUX	CQ-5	3	BWA	Y	Varscan	423783	191753
WUX	CQ-6	1	BWA	Y	Varscan	419308	190771
WUX	CQ-6	2	BWA	Y	Varscan	417316	190504
WUX	CQ-6	3	BWA	Y	Varscan	427352	191198
WUX	CQ-7	1	BWA	Y	Varscan	420163	198303
WUX	CQ-7	2	BWA	Y	Varscan	422876	198480
WUX	CQ-7	3	BWA	Y	Varscan	421645	198229
WUX	CQ-8	1	BWA	Y	Varscan	431515	200669
WUX	CQ-8	2	BWA	Y	Varscan	427429	200277
WUX	CQ-8	3	BWA	Y	Varscan	431047	200453
ARD	CQ-5	1	BWA	N	HC	403228	190840
ARD	CQ-5	2	BWA	N	HC	408168	190372
ARD	CQ-5	3	BWA	N	HC	404912	190357
ARD	CQ-6	1	BWA	N	HC	401739	190038
ARD	CQ-6	2	BWA	N	HC	407990	189768
ARD	CQ-6	3	BWA	N	HC	407532	189828
ARD	CQ-7	1	BWA	N	HC	396398	196813
ARD	CQ-7	2	BWA	N	HC	403909	196416
ARD	CQ-7	3	BWA	N	HC	401138	196475
ARD	CQ-8	1	BWA	N	HC	398978	198426
ARD	CQ-8	2	BWA	N	HC	408163	198096
ARD	CQ-8	3	BWA	N	HC	406508	198070
NVG	CQ-5	1	BWA	N	HC	395575	190528
NVG	CQ-5	2	BWA	N	HC	395251	190058
NVG	CQ-5	3	BWA	N	HC	395827	190141
NVG	CQ-6	1	BWA	N	HC	401524	190154
NVG	CQ-6	2	BWA	N	HC	402588	189814
NVG	CQ-6	3	BWA	N	HC	408801	189956
NVG	CQ-7	1	BWA	N	HC	393706	196678
NVG	CQ-7	2	BWA	N	HC	389566	196015
NVG	CQ-7	3	BWA	N	HC	390145	196008
NVG	CQ-8	1	BWA	N	HC	396766	198264
NVG	CQ-8	2	BWA	N	HC	414270	198518
NVG	CQ-8	3	BWA	N	HC	399845	197938
WUX	CQ-5	1	BWA	N	HC	428650	191391
WUX	CQ-5	2	BWA	N	HC	433646	191398
WUX	CQ-5	3	BWA	N	HC	424765	191271
WUX	CQ-6	1	BWA	N	HC	415646	190608
WUX	CQ-6	2	BWA	N	HC	411358	190387
WUX	CQ-6	3	BWA	N	HC	429311	190727
WUX	CQ-7	1	BWA	N	HC	414464	197341
WUX	CQ-7	2	BWA	N	HC	419832	197322
WUX	CQ-7	3	BWA	N	HC	416773	197247
WUX	CQ-8	1	BWA	N	HC	433004	199277
WUX	CQ-8	2	BWA	N	HC	425472	199088
WUX	CQ-8	3	BWA	N	HC	428511	199113
ARD	CQ-5	1	BWA	N	ISAAC	300692	165921
ARD	CQ-5	2	BWA	N	ISAAC	300296	164877
ARD	CQ-5	3	BWA	N	ISAAC	298660	164496
ARD	CQ-6	1	BWA	N	ISAAC	299384	164556
ARD	CQ-6	2	BWA	N	ISAAC	300863	164714
ARD	CQ-6	3	BWA	N	ISAAC	301403	164981
ARD	CQ-7	1	BWA	N	ISAAC	293716	166857
ARD	CQ-7	2	BWA	N	ISAAC	295156	167019
ARD	CQ-7	3	BWA	N	ISAAC	294397	166801
ARD	CQ-8	1	BWA	N	ISAAC	297571	169323
ARD	CQ-8	2	BWA	N	ISAAC	300567	169886
ARD	CQ-8	3	BWA	N	ISAAC	298571	169006
NVG	CQ-5	1	BWA	N	ISAAC	298390	166876
NVG	CQ-5	2	BWA	N	ISAAC	298479	165969
NVG	CQ-5	3	BWA	N	ISAAC	298919	166167
NVG	CQ-6	1	BWA	N	ISAAC	302197	167811
NVG	CQ-6	2	BWA	N	ISAAC	302574	167117
NVG	CQ-6	3	BWA	N	ISAAC	307282	168410
NVG	CQ-7	1	BWA	N	ISAAC	294823	169370
NVG	CQ-7	2	BWA	N	ISAAC	291378	167153
NVG	CQ-7	3	BWA	N	ISAAC	292531	167794
NVG	CQ-8	1	BWA	N	ISAAC	299040	172678
NVG	CQ-8	2	BWA	N	ISAAC	310454	174884
NVG	CQ-8	3	BWA	N	ISAAC	300556	171232
WUX	CQ-5	1	BWA	N	ISAAC	328495	177205
WUX	CQ-5	2	BWA	N	ISAAC	331993	178173
WUX	CQ-5	3	BWA	N	ISAAC	324917	176159
WUX	CQ-6	1	BWA	N	ISAAC	318880	173735
WUX	CQ-6	2	BWA	N	ISAAC	314890	172350
WUX	CQ-6	3	BWA	N	ISAAC	327909	176577
WUX	CQ-7	1	BWA	N	ISAAC	315277	178684
WUX	CQ-7	2	BWA	N	ISAAC	319892	179864
WUX	CQ-7	3	BWA	N	ISAAC	315336	178174
WUX	CQ-8	1	BWA	N	ISAAC	328293	183400
WUX	CQ-8	2	BWA	N	ISAAC	323385	181855
WUX	CQ-8	3	BWA	N	ISAAC	325793	182877
ARD	CQ-5	1	BWA	N	Samtools	399900	176764
ARD	CQ-5	2	BWA	N	Samtools	400036	175192
ARD	CQ-5	3	BWA	N	Samtools	398498	174895
ARD	CQ-6	1	BWA	N	Samtools	399152	176405
ARD	CQ-6	2	BWA	N	Samtools	401387	175159
ARD	CQ-6	3	BWA	N	Samtools	402651	175378
ARD	CQ-7	1	BWA	N	Samtools	396764	183935
ARD	CQ-7	2	BWA	N	Samtools	396885	182256
ARD	CQ-7	3	BWA	N	Samtools	397036	182462
ARD	CQ-8	1	BWA	N	Samtools	400207	184356
ARD	CQ-8	2	BWA	N	Samtools	402595	183110
ARD	CQ-8	3	BWA	N	Samtools	400143	182572
NVG	CQ-5	1	BWA	N	Samtools	398156	178742
NVG	CQ-5	2	BWA	N	Samtools	397869	176708
NVG	CQ-5	3	BWA	N	Samtools	397834	176837
NVG	CQ-6	1	BWA	N	Samtools	401839	178962
NVG	CQ-6	2	BWA	N	Samtools	402013	177140
NVG	CQ-6	3	BWA	N	Samtools	408217	177822
NVG	CQ-7	1	BWA	N	Samtools	398214	186587
NVG	CQ-7	2	BWA	N	Samtools	393135	183505
NVG	CQ-7	3	BWA	N	Samtools	392427	183237
NVG	CQ-8	1	BWA	N	Samtools	400325	187370
NVG	CQ-8	2	BWA	N	Samtools	412506	186800
NVG	CQ-8	3	BWA	N	Samtools	401887	185013
WUX	CQ-5	1	BWA	N	Samtools	433502	185899
WUX	CQ-5	2	BWA	N	Samtools	438788	186017
WUX	CQ-5	3	BWA	N	Samtools	426914	183835
WUX	CQ-6	1	BWA	N	Samtools	419877	183146
WUX	CQ-6	2	BWA	N	Samtools	413503	180866
WUX	CQ-6	3	BWA	N	Samtools	432478	184323
WUX	CQ-7	1	BWA	N	Samtools	418799	191221
WUX	CQ-7	2	BWA	N	Samtools	425060	191811
WUX	CQ-7	3	BWA	N	Samtools	418815	189925
WUX	CQ-8	1	BWA	N	Samtools	430787	191958
WUX	CQ-8	2	BWA	N	Samtools	427407	191688
WUX	CQ-8	3	BWA	N	Samtools	426818	191117
ARD	CQ-5	1	BWA	N	SNVer	362615	175314
ARD	CQ-5	2	BWA	N	SNVer	368828	174891
ARD	CQ-5	3	BWA	N	SNVer	364129	173728
ARD	CQ-6	1	BWA	N	SNVer	362292	174494
ARD	CQ-6	2	BWA	N	SNVer	368614	174498
ARD	CQ-6	3	BWA	N	SNVer	368788	174665
ARD	CQ-7	1	BWA	N	SNVer	361187	181186
ARD	CQ-7	2	BWA	N	SNVer	366582	180727
ARD	CQ-7	3	BWA	N	SNVer	365404	180881
ARD	CQ-8	1	BWA	N	SNVer	362369	182105
ARD	CQ-8	2	BWA	N	SNVer	368908	181841
ARD	CQ-8	3	BWA	N	SNVer	367145	181019
NVG	CQ-5	1	BWA	N	SNVer	382682	177891
NVG	CQ-5	2	BWA	N	SNVer	382316	178500
NVG	CQ-5	3	BWA	N	SNVer	381515	178440
NVG	CQ-6	1	BWA	N	SNVer	386580	178699
NVG	CQ-6	2	BWA	N	SNVer	388473	179350
NVG	CQ-6	3	BWA	N	SNVer	393597	180720
NVG	CQ-7	1	BWA	N	SNVer	378336	184881
NVG	CQ-7	2	BWA	N	SNVer	373250	182849
NVG	CQ-7	3	BWA	N	SNVer	376813	183713
NVG	CQ-8	1	BWA	N	SNVer	382833	186156
NVG	CQ-8	2	BWA	N	SNVer	401576	190593
NVG	CQ-8	3	BWA	N	SNVer	386348	186651
WUX	CQ-5	1	BWA	N	SNVer	398030	187740
WUX	CQ-5	2	BWA	N	SNVer	403855	188722
WUX	CQ-5	3	BWA	N	SNVer	390853	185966
WUX	CQ-6	1	BWA	N	SNVer	381164	183298
WUX	CQ-6	2	BWA	N	SNVer	374809	181044
WUX	CQ-6	3	BWA	N	SNVer	398708	186664
WUX	CQ-7	1	BWA	N	SNVer	386941	190714
WUX	CQ-7	2	BWA	N	SNVer	393259	192333
WUX	CQ-7	3	BWA	N	SNVer	388040	190586
WUX	CQ-8	1	BWA	N	SNVer	402200	194560
WUX	CQ-8	2	BWA	N	SNVer	395067	193324
WUX	CQ-8	3	BWA	N	SNVer	398684	193738
ARD	CQ-5	1	BWA	N	Varscan	399835	189164
ARD	CQ-5	2	BWA	N	Varscan	404900	189234
ARD	CQ-5	3	BWA	N	Varscan	401165	188761
ARD	CQ-6	1	BWA	N	Varscan	398925	188500
ARD	CQ-6	2	BWA	N	Varscan	404661	188471
ARD	CQ-6	3	BWA	N	Varscan	404304	188541
ARD	CQ-7	1	BWA	N	Varscan	394755	195022
ARD	CQ-7	2	BWA	N	Varscan	400782	195256
ARD	CQ-7	3	BWA	N	Varscan	397964	195062
ARD	CQ-8	1	BWA	N	Varscan	397724	196938
ARD	CQ-8	2	BWA	N	Varscan	404818	197295
ARD	CQ-8	3	BWA	N	Varscan	402861	197081
NVG	CQ-5	1	BWA	N	Varscan	394745	189044
NVG	CQ-5	2	BWA	N	Varscan	395263	189151
NVG	CQ-5	3	BWA	N	Varscan	396824	189309
NVG	CQ-6	1	BWA	N	Varscan	399934	188905
NVG	CQ-6	2	BWA	N	Varscan	401485	189007
NVG	CQ-6	3	BWA	N	Varscan	405743	189488
NVG	CQ-7	1	BWA	N	Varscan	393928	195523
NVG	CQ-7	2	BWA	N	Varscan	389487	194591
NVG	CQ-7	3	BWA	N	Varscan	389544	194728
NVG	CQ-8	1	BWA	N	Varscan	397276	197313
NVG	CQ-8	2	BWA	N	Varscan	408205	198737
NVG	CQ-8	3	BWA	N	Varscan	398227	197426
WUX	CQ-5	1	BWA	N	Varscan	420055	191740
WUX	CQ-5	2	BWA	N	Varscan	422503	191870
WUX	CQ-5	3	BWA	N	Varscan	417993	191499
WUX	CQ-6	1	BWA	N	Varscan	412982	190489
WUX	CQ-6	2	BWA	N	Varscan	410299	190130
WUX	CQ-6	3	BWA	N	Varscan	421780	191050
WUX	CQ-7	1	BWA	N	Varscan	413503	197883
WUX	CQ-7	2	BWA	N	Varscan	416589	198220
WUX	CQ-7	3	BWA	N	Varscan	414853	197881
WUX	CQ-8	1	BWA	N	Varscan	425382	200430
WUX	CQ-8	2	BWA	N	Varscan	421122	199997
WUX	CQ-8	3	BWA	N	Varscan	424237	200138
ARD	CQ-5	1	ISAAC	N	FreeBayes	308132	186530
ARD	CQ-5	2	ISAAC	N	FreeBayes	314638	186592
ARD	CQ-5	3	ISAAC	N	FreeBayes	311509	186497
ARD	CQ-6	1	ISAAC	N	FreeBayes	307380	185972
ARD	CQ-6	2	ISAAC	N	FreeBayes	314022	185860
ARD	CQ-6	3	ISAAC	N	FreeBayes	313399	185856
ARD	CQ-7	1	ISAAC	N	FreeBayes	302056	191584
ARD	CQ-7	2	ISAAC	N	FreeBayes	309779	191670
ARD	CQ-7	3	ISAAC	N	FreeBayes	305973	191427
ARD	CQ-8	1	ISAAC	N	FreeBayes	304873	192831
ARD	CQ-8	2	ISAAC	N	FreeBayes	314247	193250
ARD	CQ-8	3	ISAAC	N	FreeBayes	312025	193021
NVG	CQ-5	1	ISAAC	N	FreeBayes	309165	186487
NVG	CQ-5	2	ISAAC	N	FreeBayes	308721	186280
NVG	CQ-5	3	ISAAC	N	FreeBayes	308120	186211
NVG	CQ-6	1	ISAAC	N	FreeBayes	313548	186284
NVG	CQ-6	2	ISAAC	N	FreeBayes	313675	186075
NVG	CQ-6	3	ISAAC	N	FreeBayes	318503	186540
NVG	CQ-7	1	ISAAC	N	FreeBayes	304578	191719
NVG	CQ-7	2	ISAAC	N	FreeBayes	301629	191213
NVG	CQ-7	3	ISAAC	N	FreeBayes	304933	191573
NVG	CQ-8	1	ISAAC	N	FreeBayes	308586	193105
NVG	CQ-8	2	ISAAC	N	FreeBayes	321919	194165
NVG	CQ-8	3	ISAAC	N	FreeBayes	311905	193050
WUX	CQ-5	1	ISAAC	N	FreeBayes	323428	187349
WUX	CQ-5	2	ISAAC	N	FreeBayes	328389	187523
WUX	CQ-5	3	ISAAC	N	FreeBayes	321325	187179
WUX	CQ-6	1	ISAAC	N	FreeBayes	312665	185985
WUX	CQ-6	2	ISAAC	N	FreeBayes	310288	185848
WUX	CQ-6	3	ISAAC	N	FreeBayes	324435	186660
WUX	CQ-7	1	ISAAC	N	FreeBayes	310896	191546
WUX	CQ-7	2	ISAAC	N	FreeBayes	315408	191578
WUX	CQ-7	3	ISAAC	N	FreeBayes	313910	191558
WUX	CQ-8	1	ISAAC	N	FreeBayes	329686	194317
WUX	CQ-8	2	ISAAC	N	FreeBayes	321275	193410
WUX	CQ-8	3	ISAAC	N	FreeBayes	325012	193670
ARD	CQ-5	1	ISAAC	Y	FreeBayes	309363	186629
ARD	CQ-5	2	ISAAC	Y	FreeBayes	314240	186598
ARD	CQ-5	3	ISAAC	Y	FreeBayes	311104	186471
ARD	CQ-6	1	ISAAC	Y	FreeBayes	308773	186071
ARD	CQ-6	2	ISAAC	Y	FreeBayes	313750	185828
ARD	CQ-6	3	ISAAC	Y	FreeBayes	312838	185807
ARD	CQ-7	1	ISAAC	Y	FreeBayes	303070	191860
ARD	CQ-7	2	ISAAC	Y	FreeBayes	309648	191857
ARD	CQ-7	3	ISAAC	Y	FreeBayes	305162	191573
ARD	CQ-8	1	ISAAC	Y	FreeBayes	306168	193104
ARD	CQ-8	2	ISAAC	Y	FreeBayes	314014	193420
ARD	CQ-8	3	ISAAC	Y	FreeBayes	311491	193120
NVG	CQ-5	1	ISAAC	Y	FreeBayes	309985	186582
NVG	CQ-5	2	ISAAC	Y	FreeBayes	309720	186390
NVG	CQ-5	3	ISAAC	Y	FreeBayes	308859	186326
NVG	CQ-6	1	ISAAC	Y	FreeBayes	314276	186371
NVG	CQ-6	2	ISAAC	Y	FreeBayes	314603	186228
NVG	CQ-6	3	ISAAC	Y	FreeBayes	319894	186666
NVG	CQ-7	1	ISAAC	Y	FreeBayes	305506	191969
NVG	CQ-7	2	ISAAC	Y	FreeBayes	302446	191455
NVG	CQ-7	3	ISAAC	Y	FreeBayes	305736	191823
NVG	CQ-8	1	ISAAC	Y	FreeBayes	309630	193410
NVG	CQ-8	2	ISAAC	Y	FreeBayes	322719	194368
NVG	CQ-8	3	ISAAC	Y	FreeBayes	313019	193328
WUX	CQ-5	1	ISAAC	Y	FreeBayes	323730	187258
WUX	CQ-5	2	ISAAC	Y	FreeBayes	329026	187521
WUX	CQ-5	3	ISAAC	Y	FreeBayes	321476	187164
WUX	CQ-6	1	ISAAC	Y	FreeBayes	312831	185910
WUX	CQ-6	2	ISAAC	Y	FreeBayes	310519	185795
WUX	CQ-6	3	ISAAC	Y	FreeBayes	325391	186670
WUX	CQ-7	1	ISAAC	Y	FreeBayes	311978	191756
WUX	CQ-7	2	ISAAC	Y	FreeBayes	316728	191883
WUX	CQ-7	3	ISAAC	Y	FreeBayes	315582	191904
WUX	CQ-8	1	ISAAC	Y	FreeBayes	331496	194675
WUX	CQ-8	2	ISAAC	Y	FreeBayes	323072	193743
WUX	CQ-8	3	ISAAC	Y	FreeBayes	327039	194023
ARD	CQ-5	1	ISAAC	Y	HC	377919	190084
ARD	CQ-5	2	ISAAC	Y	HC	383007	189628
ARD	CQ-5	3	ISAAC	Y	HC	378799	189460
ARD	CQ-6	1	ISAAC	Y	HC	376353	189257
ARD	CQ-6	2	ISAAC	Y	HC	382051	188964
ARD	CQ-6	3	ISAAC	Y	HC	381812	189048
ARD	CQ-7	1	ISAAC	Y	HC	371098	195951
ARD	CQ-7	2	ISAAC	Y	HC	378864	195585
ARD	CQ-7	3	ISAAC	Y	HC	374718	195546
ARD	CQ-8	1	ISAAC	Y	HC	374030	197486
ARD	CQ-8	2	ISAAC	Y	HC	382464	197198
ARD	CQ-8	3	ISAAC	Y	HC	380314	197006
NVG	CQ-5	1	ISAAC	Y	HC	365931	189245
NVG	CQ-5	2	ISAAC	Y	HC	365386	188969
NVG	CQ-5	3	ISAAC	Y	HC	366746	189057
NVG	CQ-6	1	ISAAC	Y	HC	372292	189069
NVG	CQ-6	2	ISAAC	Y	HC	373715	188956
NVG	CQ-6	3	ISAAC	Y	HC	381300	189301
NVG	CQ-7	1	ISAAC	Y	HC	364677	195463
NVG	CQ-7	2	ISAAC	Y	HC	359891	194643
NVG	CQ-7	3	ISAAC	Y	HC	360746	194729
NVG	CQ-8	1	ISAAC	Y	HC	367280	196911
NVG	CQ-8	2	ISAAC	Y	HC	385660	197806
NVG	CQ-8	3	ISAAC	Y	HC	370653	196763
WUX	CQ-5	1	ISAAC	Y	HC	407034	191200
WUX	CQ-5	2	ISAAC	Y	HC	412863	191248
WUX	CQ-5	3	ISAAC	Y	HC	402569	191048
WUX	CQ-6	1	ISAAC	Y	HC	392437	190283
WUX	CQ-6	2	ISAAC	Y	HC	387693	190026
WUX	CQ-6	3	ISAAC	Y	HC	407789	190537
WUX	CQ-7	1	ISAAC	Y	HC	390852	196951
WUX	CQ-7	2	ISAAC	Y	HC	397171	196986
WUX	CQ-7	3	ISAAC	Y	HC	393964	196887
WUX	CQ-8	1	ISAAC	Y	HC	412009	199028
WUX	CQ-8	2	ISAAC	Y	HC	403148	198736
WUX	CQ-8	3	ISAAC	Y	HC	406850	198772
ARD	CQ-5	1	ISAAC	Y	ISAAC	253863	159026
ARD	CQ-5	2	ISAAC	Y	ISAAC	255528	158456
ARD	CQ-5	3	ISAAC	Y	ISAAC	253786	158044
ARD	CQ-6	1	ISAAC	Y	ISAAC	252933	157879
ARD	CQ-6	2	ISAAC	Y	ISAAC	256542	158613
ARD	CQ-6	3	ISAAC	Y	ISAAC	256083	158465
ARD	CQ-7	1	ISAAC	Y	ISAAC	247422	159580
ARD	CQ-7	2	ISAAC	Y	ISAAC	250952	160638
ARD	CQ-7	3	ISAAC	Y	ISAAC	248790	159748
ARD	CQ-8	1	ISAAC	Y	ISAAC	251640	162205
ARD	CQ-8	2	ISAAC	Y	ISAAC	254781	162844
ARD	CQ-8	3	ISAAC	Y	ISAAC	252868	161912
NVG	CQ-5	1	ISAAC	Y	ISAAC	253982	159681
NVG	CQ-5	2	ISAAC	Y	ISAAC	254091	158906
NVG	CQ-5	3	ISAAC	Y	ISAAC	254379	158963
NVG	CQ-6	1	ISAAC	Y	ISAAC	258148	161031
NVG	CQ-6	2	ISAAC	Y	ISAAC	258769	160737
NVG	CQ-6	3	ISAAC	Y	ISAAC	264035	162548
NVG	CQ-7	1	ISAAC	Y	ISAAC	250092	161834
NVG	CQ-7	2	ISAAC	Y	ISAAC	246791	159323
NVG	CQ-7	3	ISAAC	Y	ISAAC	248355	160186
NVG	CQ-8	1	ISAAC	Y	ISAAC	254606	165069
NVG	CQ-8	2	ISAAC	Y	ISAAC	267289	168999
NVG	CQ-8	3	ISAAC	Y	ISAAC	256309	163889
WUX	CQ-5	1	ISAAC	Y	ISAAC	283413	172634
WUX	CQ-5	2	ISAAC	Y	ISAAC	288018	174306
WUX	CQ-5	3	ISAAC	Y	ISAAC	279811	171380
WUX	CQ-6	1	ISAAC	Y	ISAAC	272746	168365
WUX	CQ-6	2	ISAAC	Y	ISAAC	268553	166436
WUX	CQ-6	3	ISAAC	Y	ISAAC	282937	172113
WUX	CQ-7	1	ISAAC	Y	ISAAC	269265	172172
WUX	CQ-7	2	ISAAC	Y	ISAAC	274193	173770
WUX	CQ-7	3	ISAAC	Y	ISAAC	269711	171750
WUX	CQ-8	1	ISAAC	Y	ISAAC	284789	178489
WUX	CQ-8	2	ISAAC	Y	ISAAC	278560	176075
WUX	CQ-8	3	ISAAC	Y	ISAAC	281821	177541
ARD	CQ-5	1	ISAAC	Y	Samtools	320319	167933
ARD	CQ-5	2	ISAAC	Y	Samtools	324695	167079
ARD	CQ-5	3	ISAAC	Y	Samtools	323218	166885
ARD	CQ-6	1	ISAAC	Y	Samtools	320476	167502
ARD	CQ-6	2	ISAAC	Y	Samtools	325026	166761
ARD	CQ-6	3	ISAAC	Y	Samtools	324815	166786
ARD	CQ-7	1	ISAAC	Y	Samtools	318049	173864
ARD	CQ-7	2	ISAAC	Y	Samtools	321791	173172
ARD	CQ-7	3	ISAAC	Y	Samtools	319914	172944
ARD	CQ-8	1	ISAAC	Y	Samtools	320552	174146
ARD	CQ-8	2	ISAAC	Y	Samtools	324418	173588
ARD	CQ-8	3	ISAAC	Y	Samtools	322684	173012
NVG	CQ-5	1	ISAAC	Y	Samtools	320514	168647
NVG	CQ-5	2	ISAAC	Y	Samtools	319742	166695
NVG	CQ-5	3	ISAAC	Y	Samtools	319677	166742
NVG	CQ-6	1	ISAAC	Y	Samtools	322970	168866
NVG	CQ-6	2	ISAAC	Y	Samtools	323283	167198
NVG	CQ-6	3	ISAAC	Y	Samtools	327223	167941
NVG	CQ-7	1	ISAAC	Y	Samtools	318688	175202
NVG	CQ-7	2	ISAAC	Y	Samtools	315588	172644
NVG	CQ-7	3	ISAAC	Y	Samtools	316737	172732
NVG	CQ-8	1	ISAAC	Y	Samtools	319468	175218
NVG	CQ-8	2	ISAAC	Y	Samtools	330440	175894
NVG	CQ-8	3	ISAAC	Y	Samtools	322235	173820
WUX	CQ-5	1	ISAAC	Y	Samtools	340040	173325
WUX	CQ-5	2	ISAAC	Y	Samtools	343812	173666
WUX	CQ-5	3	ISAAC	Y	Samtools	336937	172376
WUX	CQ-6	1	ISAAC	Y	Samtools	331204	171254
WUX	CQ-6	2	ISAAC	Y	Samtools	328177	169998
WUX	CQ-6	3	ISAAC	Y	Samtools	340021	172165
WUX	CQ-7	1	ISAAC	Y	Samtools	331329	177952
WUX	CQ-7	2	ISAAC	Y	Samtools	334833	178251
WUX	CQ-7	3	ISAAC	Y	Samtools	332512	177464
WUX	CQ-8	1	ISAAC	Y	Samtools	342156	179509
WUX	CQ-8	2	ISAAC	Y	Samtools	337716	178473
WUX	CQ-8	3	ISAAC	Y	Samtools	338997	178584
ARD	CQ-5	1	ISAAC	Y	SNVer	293788	163182
ARD	CQ-5	2	ISAAC	Y	SNVer	302248	163751
ARD	CQ-5	3	ISAAC	Y	SNVer	298595	162617
ARD	CQ-6	1	ISAAC	Y	SNVer	293734	162921
ARD	CQ-6	2	ISAAC	Y	SNVer	303120	164099
ARD	CQ-6	3	ISAAC	Y	SNVer	301358	163386
ARD	CQ-7	1	ISAAC	Y	SNVer	292852	168173
ARD	CQ-7	2	ISAAC	Y	SNVer	301490	169089
ARD	CQ-7	3	ISAAC	Y	SNVer	298234	168294
ARD	CQ-8	1	ISAAC	Y	SNVer	293597	168440
ARD	CQ-8	2	ISAAC	Y	SNVer	301757	168903
ARD	CQ-8	3	ISAAC	Y	SNVer	299504	167802
NVG	CQ-5	1	ISAAC	Y	SNVer	305997	166744
NVG	CQ-5	2	ISAAC	Y	SNVer	305816	167208
NVG	CQ-5	3	ISAAC	Y	SNVer	304663	166794
NVG	CQ-6	1	ISAAC	Y	SNVer	311277	168482
NVG	CQ-6	2	ISAAC	Y	SNVer	312383	168760
NVG	CQ-6	3	ISAAC	Y	SNVer	318287	170825
NVG	CQ-7	1	ISAAC	Y	SNVer	303816	172216
NVG	CQ-7	2	ISAAC	Y	SNVer	299765	170256
NVG	CQ-7	3	ISAAC	Y	SNVer	303662	171794
NVG	CQ-8	1	ISAAC	Y	SNVer	305990	173010
NVG	CQ-8	2	ISAAC	Y	SNVer	326655	180191
NVG	CQ-8	3	ISAAC	Y	SNVer	310391	174369
WUX	CQ-5	1	ISAAC	Y	SNVer	327892	178809
WUX	CQ-5	2	ISAAC	Y	SNVer	335331	181038
WUX	CQ-5	3	ISAAC	Y	SNVer	322265	176349
WUX	CQ-6	1	ISAAC	Y	SNVer	311057	172091
WUX	CQ-6	2	ISAAC	Y	SNVer	305493	169319
WUX	CQ-6	3	ISAAC	Y	SNVer	329412	177783
WUX	CQ-7	1	ISAAC	Y	SNVer	317973	178710
WUX	CQ-7	2	ISAAC	Y	SNVer	324398	181331
WUX	CQ-7	3	ISAAC	Y	SNVer	319986	178679
WUX	CQ-8	1	ISAAC	Y	SNVer	336391	184630
WUX	CQ-8	2	ISAAC	Y	SNVer	326781	181848
WUX	CQ-8	3	ISAAC	Y	SNVer	330789	182676
ARD	CQ-5	1	ISAAC	Y	Varscan	352645	186233
ARD	CQ-5	2	ISAAC	Y	Varscan	358510	186435
ARD	CQ-5	3	ISAAC	Y	Varscan	355008	185851
ARD	CQ-6	1	ISAAC	Y	Varscan	351526	185434
ARD	CQ-6	2	ISAAC	Y	Varscan	358164	185830
ARD	CQ-6	3	ISAAC	Y	Varscan	357552	185695
ARD	CQ-7	1	ISAAC	Y	Varscan	347007	191093
ARD	CQ-7	2	ISAAC	Y	Varscan	354877	191791
ARD	CQ-7	3	ISAAC	Y	Varscan	351020	191289
ARD	CQ-8	1	ISAAC	Y	Varscan	349679	192909
ARD	CQ-8	2	ISAAC	Y	Varscan	358080	193646
ARD	CQ-8	3	ISAAC	Y	Varscan	355445	193257
NVG	CQ-5	1	ISAAC	Y	Varscan	345993	185473
NVG	CQ-5	2	ISAAC	Y	Varscan	346012	185595
NVG	CQ-5	3	ISAAC	Y	Varscan	347582	185880
NVG	CQ-6	1	ISAAC	Y	Varscan	350964	185732
NVG	CQ-6	2	ISAAC	Y	Varscan	352598	185987
NVG	CQ-6	3	ISAAC	Y	Varscan	357308	186799
NVG	CQ-7	1	ISAAC	Y	Varscan	345227	191308
NVG	CQ-7	2	ISAAC	Y	Varscan	341172	189949
NVG	CQ-7	3	ISAAC	Y	Varscan	341589	190294
NVG	CQ-8	1	ISAAC	Y	Varscan	347805	192962
NVG	CQ-8	2	ISAAC	Y	Varscan	359952	195560
NVG	CQ-8	3	ISAAC	Y	Varscan	350003	193228
WUX	CQ-5	1	ISAAC	Y	Varscan	371529	189747
WUX	CQ-5	2	ISAAC	Y	Varscan	375044	190030
WUX	CQ-5	3	ISAAC	Y	Varscan	370305	189425
WUX	CQ-6	1	ISAAC	Y	Varscan	364087	187948
WUX	CQ-6	2	ISAAC	Y	Varscan	361637	187483
WUX	CQ-6	3	ISAAC	Y	Varscan	374009	189143
WUX	CQ-7	1	ISAAC	Y	Varscan	366756	194923
WUX	CQ-7	2	ISAAC	Y	Varscan	369793	195319
WUX	CQ-7	3	ISAAC	Y	Varscan	368671	194873
WUX	CQ-8	1	ISAAC	Y	Varscan	380027	197968
WUX	CQ-8	2	ISAAC	Y	Varscan	374685	197168
WUX	CQ-8	3	ISAAC	Y	Varscan	377867	197571
ARD	CQ-5	1	ISAAC	N	HC	383910	190539
ARD	CQ-5	2	ISAAC	N	HC	389184	190087
ARD	CQ-5	3	ISAAC	N	HC	385536	190042
ARD	CQ-6	1	ISAAC	N	HC	382164	189740
ARD	CQ-6	2	ISAAC	N	HC	388601	189447
ARD	CQ-6	3	ISAAC	N	HC	388850	189590
ARD	CQ-7	1	ISAAC	N	HC	377349	196455
ARD	CQ-7	2	ISAAC	N	HC	385051	196097
ARD	CQ-7	3	ISAAC	N	HC	381199	196084
ARD	CQ-8	1	ISAAC	N	HC	380430	198082
ARD	CQ-8	2	ISAAC	N	HC	389262	197779
ARD	CQ-8	3	ISAAC	N	HC	387085	197674
NVG	CQ-5	1	ISAAC	N	HC	374952	190066
NVG	CQ-5	2	ISAAC	N	HC	374580	189658
NVG	CQ-5	3	ISAAC	N	HC	376267	189803
NVG	CQ-6	1	ISAAC	N	HC	381361	189828
NVG	CQ-6	2	ISAAC	N	HC	382698	189469
NVG	CQ-6	3	ISAAC	N	HC	389747	189778
NVG	CQ-7	1	ISAAC	N	HC	373306	196219
NVG	CQ-7	2	ISAAC	N	HC	368376	195515
NVG	CQ-7	3	ISAAC	N	HC	369515	195507
NVG	CQ-8	1	ISAAC	N	HC	375963	197758
NVG	CQ-8	2	ISAAC	N	HC	394394	198239
NVG	CQ-8	3	ISAAC	N	HC	379615	197464
WUX	CQ-5	1	ISAAC	N	HC	412983	191301
WUX	CQ-5	2	ISAAC	N	HC	418479	191321
WUX	CQ-5	3	ISAAC	N	HC	408464	191186
WUX	CQ-6	1	ISAAC	N	HC	398871	190475
WUX	CQ-6	2	ISAAC	N	HC	394568	190219
WUX	CQ-6	3	ISAAC	N	HC	413210	190622
WUX	CQ-7	1	ISAAC	N	HC	396219	197120
WUX	CQ-7	2	ISAAC	N	HC	402250	197123
WUX	CQ-7	3	ISAAC	N	HC	399336	197072
WUX	CQ-8	1	ISAAC	N	HC	416773	199146
WUX	CQ-8	2	ISAAC	N	HC	408110	198907
WUX	CQ-8	3	ISAAC	N	HC	411908	198942
ARD	CQ-5	1	ISAAC	N	ISAAC	252326	158945
ARD	CQ-5	2	ISAAC	N	ISAAC	254003	158365
ARD	CQ-5	3	ISAAC	N	ISAAC	252056	157929
ARD	CQ-6	1	ISAAC	N	ISAAC	251355	157769
ARD	CQ-6	2	ISAAC	N	ISAAC	254862	158530
ARD	CQ-6	3	ISAAC	N	ISAAC	254302	158325
ARD	CQ-7	1	ISAAC	N	ISAAC	245690	159303
ARD	CQ-7	2	ISAAC	N	ISAAC	249466	160532
ARD	CQ-7	3	ISAAC	N	ISAAC	247194	159570
ARD	CQ-8	1	ISAAC	N	ISAAC	249900	161968
ARD	CQ-8	2	ISAAC	N	ISAAC	253128	162673
ARD	CQ-8	3	ISAAC	N	ISAAC	251212	161738
NVG	CQ-5	1	ISAAC	N	ISAAC	252409	159497
NVG	CQ-5	2	ISAAC	N	ISAAC	252460	158770
NVG	CQ-5	3	ISAAC	N	ISAAC	252647	158794
NVG	CQ-6	1	ISAAC	N	ISAAC	256607	160896
NVG	CQ-6	2	ISAAC	N	ISAAC	257240	160605
NVG	CQ-6	3	ISAAC	N	ISAAC	262509	162469
NVG	CQ-7	1	ISAAC	N	ISAAC	248524	161646
NVG	CQ-7	2	ISAAC	N	ISAAC	245152	159140
NVG	CQ-7	3	ISAAC	N	ISAAC	246724	160054
NVG	CQ-8	1	ISAAC	N	ISAAC	252971	164832
NVG	CQ-8	2	ISAAC	N	ISAAC	265962	168920
NVG	CQ-8	3	ISAAC	N	ISAAC	254681	163713
WUX	CQ-5	1	ISAAC	N	ISAAC	282212	172669
WUX	CQ-5	2	ISAAC	N	ISAAC	286769	174321
WUX	CQ-5	3	ISAAC	N	ISAAC	278477	171349
WUX	CQ-6	1	ISAAC	N	ISAAC	271206	168278
WUX	CQ-6	2	ISAAC	N	ISAAC	266818	166346
WUX	CQ-6	3	ISAAC	N	ISAAC	281830	172141
WUX	CQ-7	1	ISAAC	N	ISAAC	267853	172080
WUX	CQ-7	2	ISAAC	N	ISAAC	272993	173769
WUX	CQ-7	3	ISAAC	N	ISAAC	268321	171713
WUX	CQ-8	1	ISAAC	N	ISAAC	283609	178490
WUX	CQ-8	2	ISAAC	N	ISAAC	277238	176059
WUX	CQ-8	3	ISAAC	N	ISAAC	280522	177557
ARD	CQ-5	1	ISAAC	N	Samtools	322404	169115
ARD	CQ-5	2	ISAAC	N	Samtools	326677	168264
ARD	CQ-5	3	ISAAC	N	Samtools	325164	168095
ARD	CQ-6	1	ISAAC	N	Samtools	322627	168794
ARD	CQ-6	2	ISAAC	N	Samtools	327078	168090
ARD	CQ-6	3	ISAAC	N	Samtools	326987	168011
ARD	CQ-7	1	ISAAC	N	Samtools	320135	175178
ARD	CQ-7	2	ISAAC	N	Samtools	323794	174520
ARD	CQ-7	3	ISAAC	N	Samtools	322024	174325
ARD	CQ-8	1	ISAAC	N	Samtools	322495	175433
ARD	CQ-8	2	ISAAC	N	Samtools	326636	174978
ARD	CQ-8	3	ISAAC	N	Samtools	324629	174305
NVG	CQ-5	1	ISAAC	N	Samtools	322853	170143
NVG	CQ-5	2	ISAAC	N	Samtools	322102	168158
NVG	CQ-5	3	ISAAC	N	Samtools	322042	168234
NVG	CQ-6	1	ISAAC	N	Samtools	325260	170297
NVG	CQ-6	2	ISAAC	N	Samtools	325750	168745
NVG	CQ-6	3	ISAAC	N	Samtools	329765	169461
NVG	CQ-7	1	ISAAC	N	Samtools	320891	176731
NVG	CQ-7	2	ISAAC	N	Samtools	317902	174170
NVG	CQ-7	3	ISAAC	N	Samtools	318787	174148
NVG	CQ-8	1	ISAAC	N	Samtools	322059	176970
NVG	CQ-8	2	ISAAC	N	Samtools	333146	177492
NVG	CQ-8	3	ISAAC	N	Samtools	324612	175366
WUX	CQ-5	1	ISAAC	N	Samtools	343144	175459
WUX	CQ-5	2	ISAAC	N	Samtools	346918	175728
WUX	CQ-5	3	ISAAC	N	Samtools	339836	174307
WUX	CQ-6	1	ISAAC	N	Samtools	333948	173191
WUX	CQ-6	2	ISAAC	N	Samtools	330843	171764
WUX	CQ-6	3	ISAAC	N	Samtools	343228	174245
WUX	CQ-7	1	ISAAC	N	Samtools	334759	180297
WUX	CQ-7	2	ISAAC	N	Samtools	338471	180658
WUX	CQ-7	3	ISAAC	N	Samtools	335496	179450
WUX	CQ-8	1	ISAAC	N	Samtools	345649	181676
WUX	CQ-8	2	ISAAC	N	Samtools	341048	180602
WUX	CQ-8	3	ISAAC	N	Samtools	342468	180685
ARD	CQ-5	1	ISAAC	N	SNVer	288511	162449
ARD	CQ-5	2	ISAAC	N	SNVer	296290	162812
ARD	CQ-5	3	ISAAC	N	SNVer	292715	161664
ARD	CQ-6	1	ISAAC	N	SNVer	288556	162181
ARD	CQ-6	2	ISAAC	N	SNVer	297060	163130
ARD	CQ-6	3	ISAAC	N	SNVer	295429	162459
ARD	CQ-7	1	ISAAC	N	SNVer	287032	167012
ARD	CQ-7	2	ISAAC	N	SNVer	295310	167815
ARD	CQ-7	3	ISAAC	N	SNVer	292264	167090
ARD	CQ-8	1	ISAAC	N	SNVer	287947	167294
ARD	CQ-8	2	ISAAC	N	SNVer	295492	167587
ARD	CQ-8	3	ISAAC	N	SNVer	293573	166655
NVG	CQ-5	1	ISAAC	N	SNVer	299831	165738
NVG	CQ-5	2	ISAAC	N	SNVer	299620	166161
NVG	CQ-5	3	ISAAC	N	SNVer	298196	165718
NVG	CQ-6	1	ISAAC	N	SNVer	305178	167535
NVG	CQ-6	2	ISAAC	N	SNVer	306155	167821
NVG	CQ-6	3	ISAAC	N	SNVer	312253	169910
NVG	CQ-7	1	ISAAC	N	SNVer	297484	170896
NVG	CQ-7	2	ISAAC	N	SNVer	293403	168960
NVG	CQ-7	3	ISAAC	N	SNVer	297457	170543
NVG	CQ-8	1	ISAAC	N	SNVer	299653	171639
NVG	CQ-8	2	ISAAC	N	SNVer	320846	179115
NVG	CQ-8	3	ISAAC	N	SNVer	304073	173086
WUX	CQ-5	1	ISAAC	N	SNVer	322055	178092
WUX	CQ-5	2	ISAAC	N	SNVer	329758	180452
WUX	CQ-5	3	ISAAC	N	SNVer	316366	175633
WUX	CQ-6	1	ISAAC	N	SNVer	304468	171181
WUX	CQ-6	2	ISAAC	N	SNVer	299323	168476
WUX	CQ-6	3	ISAAC	N	SNVer	323490	176980
WUX	CQ-7	1	ISAAC	N	SNVer	311380	177442
WUX	CQ-7	2	ISAAC	N	SNVer	318027	180100
WUX	CQ-7	3	ISAAC	N	SNVer	313456	177448
WUX	CQ-8	1	ISAAC	N	SNVer	330459	183618
WUX	CQ-8	2	ISAAC	N	SNVer	320441	180600
WUX	CQ-8	3	ISAAC	N	SNVer	325030	181563
ARD	CQ-5	1	ISAAC	N	Varscan	346095	185573
ARD	CQ-5	2	ISAAC	N	Varscan	353014	185894
ARD	CQ-5	3	ISAAC	N	Varscan	349224	185295
ARD	CQ-6	1	ISAAC	N	Varscan	344681	184810
ARD	CQ-6	2	ISAAC	N	Varscan	352672	185306
ARD	CQ-6	3	ISAAC	N	Varscan	351749	185224
ARD	CQ-7	1	ISAAC	N	Varscan	340787	190295
ARD	CQ-7	2	ISAAC	N	Varscan	349275	191149
ARD	CQ-7	3	ISAAC	N	Varscan	345582	190576
ARD	CQ-8	1	ISAAC	N	Varscan	343349	192099
ARD	CQ-8	2	ISAAC	N	Varscan	352212	192900
ARD	CQ-8	3	ISAAC	N	Varscan	349893	192577
NVG	CQ-5	1	ISAAC	N	Varscan	340401	184844
NVG	CQ-5	2	ISAAC	N	Varscan	340471	184999
NVG	CQ-5	3	ISAAC	N	Varscan	341644	185211
NVG	CQ-6	1	ISAAC	N	Varscan	345846	185246
NVG	CQ-6	2	ISAAC	N	Varscan	346912	185388
NVG	CQ-6	3	ISAAC	N	Varscan	352293	186379
NVG	CQ-7	1	ISAAC	N	Varscan	339695	190548
NVG	CQ-7	2	ISAAC	N	Varscan	335491	189150
NVG	CQ-7	3	ISAAC	N	Varscan	336152	189561
NVG	CQ-8	1	ISAAC	N	Varscan	342081	192147
NVG	CQ-8	2	ISAAC	N	Varscan	355149	195053
NVG	CQ-8	3	ISAAC	N	Varscan	344396	192545
WUX	CQ-5	1	ISAAC	N	Varscan	366789	189479
WUX	CQ-5	2	ISAAC	N	Varscan	370721	189856
WUX	CQ-5	3	ISAAC	N	Varscan	365521	189077
WUX	CQ-6	1	ISAAC	N	Varscan	358606	187456
WUX	CQ-6	2	ISAAC	N	Varscan	355761	186966
WUX	CQ-6	3	ISAAC	N	Varscan	369113	188859
WUX	CQ-7	1	ISAAC	N	Varscan	360843	194235
WUX	CQ-7	2	ISAAC	N	Varscan	364289	194766
WUX	CQ-7	3	ISAAC	N	Varscan	362934	194271
WUX	CQ-8	1	ISAAC	N	Varscan	375126	197607
WUX	CQ-8	2	ISAAC	N	Varscan	369265	196606
WUX	CQ-8	3	ISAAC	N	Varscan	372852	197103
ARD	CQ-5	1	RTG	N	RTG	307574	173341
ARD	CQ-5	2	RTG	N	RTG	312367	173171
ARD	CQ-5	3	RTG	N	RTG	310929	172549
ARD	CQ-6	1	RTG	N	RTG	307570	172804
ARD	CQ-6	2	RTG	N	RTG	312591	172660
ARD	CQ-6	3	RTG	N	RTG	311282	171994
ARD	CQ-7	1	RTG	N	RTG	304600	173996
ARD	CQ-7	2	RTG	N	RTG	309258	174262
ARD	CQ-7	3	RTG	N	RTG	307830	173485
ARD	CQ-8	1	RTG	N	RTG	308280	175176
ARD	CQ-8	2	RTG	N	RTG	313173	175312
ARD	CQ-8	3	RTG	N	RTG	311983	174575
NVG	CQ-5	1	RTG	N	RTG	301075	172550
NVG	CQ-5	2	RTG	N	RTG	301218	172158
NVG	CQ-5	3	RTG	N	RTG	299440	171639
NVG	CQ-6	1	RTG	N	RTG	301538	172050
NVG	CQ-6	2	RTG	N	RTG	301459	171649
NVG	CQ-6	3	RTG	N	RTG	300332	171103
NVG	CQ-7	1	RTG	N	RTG	298677	173534
NVG	CQ-7	2	RTG	N	RTG	297620	172695
NVG	CQ-7	3	RTG	N	RTG	296446	172287
NVG	CQ-8	1	RTG	N	RTG	301819	174827
NVG	CQ-8	2	RTG	N	RTG	303342	174843
NVG	CQ-8	3	RTG	N	RTG	300588	173614
WUX	CQ-5	1	RTG	N	RTG	345906	184550
WUX	CQ-5	2	RTG	N	RTG	346595	184204
WUX	CQ-5	3	RTG	N	RTG	346923	184367
WUX	CQ-6	1	RTG	N	RTG	345027	183952
WUX	CQ-6	2	RTG	N	RTG	344854	183626
WUX	CQ-6	3	RTG	N	RTG	347230	183771
WUX	CQ-7	1	RTG	N	RTG	342192	186351
WUX	CQ-7	2	RTG	N	RTG	343518	186236
WUX	CQ-7	3	RTG	N	RTG	343604	185833
WUX	CQ-8	1	RTG	N	RTG	346756	187972
WUX	CQ-8	2	RTG	N	RTG	346466	187346
WUX	CQ-8	3	RTG	N	RTG	347737	187579
ARD	CQ-5	1	sentieon	N	sentieon	398938	190426
ARD	CQ-5	2	sentieon	N	sentieon	403907	190129
ARD	CQ-5	3	sentieon	N	sentieon	399925	189921
ARD	CQ-6	1	sentieon	N	sentieon	397438	189660
ARD	CQ-6	2	sentieon	N	sentieon	403294	189399
ARD	CQ-6	3	sentieon	N	sentieon	402673	189456
ARD	CQ-7	1	sentieon	N	sentieon	392282	196415
ARD	CQ-7	2	sentieon	N	sentieon	399437	196031
ARD	CQ-7	3	sentieon	N	sentieon	396196	196130
ARD	CQ-8	1	sentieon	N	sentieon	394692	197970
ARD	CQ-8	2	sentieon	N	sentieon	403810	197713
ARD	CQ-8	3	sentieon	N	sentieon	402090	197606
NVG	CQ-5	1	sentieon	N	sentieon	389047	190011
NVG	CQ-5	2	sentieon	N	sentieon	388804	189694
NVG	CQ-5	3	sentieon	N	sentieon	389442	189752
NVG	CQ-6	1	sentieon	N	sentieon	394923	189705
NVG	CQ-6	2	sentieon	N	sentieon	395127	189472
NVG	CQ-6	3	sentieon	N	sentieon	401314	189742
NVG	CQ-7	1	sentieon	N	sentieon	387502	196198
NVG	CQ-7	2	sentieon	N	sentieon	383433	195521
NVG	CQ-7	3	sentieon	N	sentieon	383942	195578
NVG	CQ-8	1	sentieon	N	sentieon	390542	197782
NVG	CQ-8	2	sentieon	N	sentieon	407203	198246
NVG	CQ-8	3	sentieon	N	sentieon	393725	197574
WUX	CQ-5	1	sentieon	N	sentieon	426022	191378
WUX	CQ-5	2	sentieon	N	sentieon	431485	191396
WUX	CQ-5	3	sentieon	N	sentieon	422179	191253
WUX	CQ-6	1	sentieon	N	sentieon	412307	190530
WUX	CQ-6	2	sentieon	N	sentieon	408376	190320
WUX	CQ-6	3	sentieon	N	sentieon	426765	190700
WUX	CQ-7	1	sentieon	N	sentieon	411264	197196
WUX	CQ-7	2	sentieon	N	sentieon	417193	197186
WUX	CQ-7	3	sentieon	N	sentieon	414227	197129
WUX	CQ-8	1	sentieon	N	sentieon	430649	199198
WUX	CQ-8	2	sentieon	N	sentieon	423262	198980
WUX	CQ-8	3	sentieon	N	sentieon	426455	199029
ARD	CQ-5	1	stampy	N	FreeBayes	375630	189271
ARD	CQ-5	2	stampy	N	FreeBayes	379726	189148
ARD	CQ-5	3	stampy	N	FreeBayes	377340	189017
ARD	CQ-6	1	stampy	N	FreeBayes	375108	188665
ARD	CQ-6	2	stampy	N	FreeBayes	379805	188368
ARD	CQ-6	3	stampy	N	FreeBayes	378812	188449
ARD	CQ-7	1	stampy	N	FreeBayes	368911	194847
ARD	CQ-7	2	stampy	N	FreeBayes	375352	194609
ARD	CQ-7	3	stampy	N	FreeBayes	372149	194609
ARD	CQ-8	1	stampy	N	FreeBayes	372506	196419
ARD	CQ-8	2	stampy	N	FreeBayes	379703	196433
ARD	CQ-8	3	stampy	N	FreeBayes	377936	196214
NVG	CQ-5	1	stampy	N	FreeBayes	374566	189008
NVG	CQ-5	2	stampy	N	FreeBayes	374090	188889
NVG	CQ-5	3	stampy	N	FreeBayes	373951	188825
NVG	CQ-6	1	stampy	N	FreeBayes	377507	188584
NVG	CQ-6	2	stampy	N	FreeBayes	377673	188491
NVG	CQ-6	3	stampy	N	FreeBayes	380494	188614
NVG	CQ-7	1	stampy	N	FreeBayes	370594	194781
NVG	CQ-7	2	stampy	N	FreeBayes	368490	194235
NVG	CQ-7	3	stampy	N	FreeBayes	370580	194368
NVG	CQ-8	1	stampy	N	FreeBayes	372863	196066
NVG	CQ-8	2	stampy	N	FreeBayes	384502	196720
NVG	CQ-8	3	stampy	N	FreeBayes	375823	196031
WUX	CQ-5	1	stampy	N	FreeBayes	383751	189623
WUX	CQ-5	2	stampy	N	FreeBayes	387019	189738
WUX	CQ-5	3	stampy	N	FreeBayes	383299	189456
WUX	CQ-6	1	stampy	N	FreeBayes	376804	188608
WUX	CQ-6	2	stampy	N	FreeBayes	375359	188558
WUX	CQ-6	3	stampy	N	FreeBayes	384615	188960
WUX	CQ-7	1	stampy	N	FreeBayes	372525	194498
WUX	CQ-7	2	stampy	N	FreeBayes	376224	194569
WUX	CQ-7	3	stampy	N	FreeBayes	375316	194561
WUX	CQ-8	1	stampy	N	FreeBayes	387671	196836
WUX	CQ-8	2	stampy	N	FreeBayes	381763	196363
WUX	CQ-8	3	stampy	N	FreeBayes	383940	196455
ARD	CQ-5	1	stampy	Y	FreeBayes	378966	189622
ARD	CQ-5	2	stampy	Y	FreeBayes	381619	189441
ARD	CQ-5	3	stampy	Y	FreeBayes	378354	189328
ARD	CQ-6	1	stampy	Y	FreeBayes	378158	188967
ARD	CQ-6	2	stampy	Y	FreeBayes	381562	188702
ARD	CQ-6	3	stampy	Y	FreeBayes	380616	188711
ARD	CQ-7	1	stampy	Y	FreeBayes	372298	195504
ARD	CQ-7	2	stampy	Y	FreeBayes	376202	195167
ARD	CQ-7	3	stampy	Y	FreeBayes	373446	195145
ARD	CQ-8	1	stampy	Y	FreeBayes	375699	197032
ARD	CQ-8	2	stampy	Y	FreeBayes	382036	197059
ARD	CQ-8	3	stampy	Y	FreeBayes	380239	196911
NVG	CQ-5	1	stampy	Y	FreeBayes	377284	189413
NVG	CQ-5	2	stampy	Y	FreeBayes	377391	189284
NVG	CQ-5	3	stampy	Y	FreeBayes	376277	189269
NVG	CQ-6	1	stampy	Y	FreeBayes	380874	188987
NVG	CQ-6	2	stampy	Y	FreeBayes	380371	188758
NVG	CQ-6	3	stampy	Y	FreeBayes	384528	189023
NVG	CQ-7	1	stampy	Y	FreeBayes	372829	195364
NVG	CQ-7	2	stampy	Y	FreeBayes	370457	194921
NVG	CQ-7	3	stampy	Y	FreeBayes	372682	195042
NVG	CQ-8	1	stampy	Y	FreeBayes	375493	196828
NVG	CQ-8	2	stampy	Y	FreeBayes	387350	197264
NVG	CQ-8	3	stampy	Y	FreeBayes	379183	196831
WUX	CQ-5	1	stampy	Y	FreeBayes	385428	189724
WUX	CQ-5	2	stampy	Y	FreeBayes	388781	189819
WUX	CQ-5	3	stampy	Y	FreeBayes	384360	189659
WUX	CQ-6	1	stampy	Y	FreeBayes	377838	188817
WUX	CQ-6	2	stampy	Y	FreeBayes	375267	188703
WUX	CQ-6	3	stampy	Y	FreeBayes	386744	189197
WUX	CQ-7	1	stampy	Y	FreeBayes	374732	195209
WUX	CQ-7	2	stampy	Y	FreeBayes	378331	195205
WUX	CQ-7	3	stampy	Y	FreeBayes	377770	195089
WUX	CQ-8	1	stampy	Y	FreeBayes	391710	197445
WUX	CQ-8	2	stampy	Y	FreeBayes	385427	197023
WUX	CQ-8	3	stampy	Y	FreeBayes	387743	197099
ARD	CQ-5	1	stampy	Y	HC	394826	190077
ARD	CQ-5	2	stampy	Y	HC	399179	189755
ARD	CQ-5	3	stampy	Y	HC	395529	189556
ARD	CQ-6	1	stampy	Y	HC	392358	189194
ARD	CQ-6	2	stampy	Y	HC	397557	188924
ARD	CQ-6	3	stampy	Y	HC	398332	189099
ARD	CQ-7	1	stampy	Y	HC	387023	195847
ARD	CQ-7	2	stampy	Y	HC	394590	195594
ARD	CQ-7	3	stampy	Y	HC	392369	195737
ARD	CQ-8	1	stampy	Y	HC	388370	197271
ARD	CQ-8	2	stampy	Y	HC	398466	197149
ARD	CQ-8	3	stampy	Y	HC	396791	197007
NVG	CQ-5	1	stampy	Y	HC	382688	189521
NVG	CQ-5	2	stampy	Y	HC	382278	189277
NVG	CQ-5	3	stampy	Y	HC	382847	189293
NVG	CQ-6	1	stampy	Y	HC	389013	189292
NVG	CQ-6	2	stampy	Y	HC	390138	189191
NVG	CQ-6	3	stampy	Y	HC	396689	189453
NVG	CQ-7	1	stampy	Y	HC	381272	195714
NVG	CQ-7	2	stampy	Y	HC	376870	195018
NVG	CQ-7	3	stampy	Y	HC	377819	195043
NVG	CQ-8	1	stampy	Y	HC	383112	197273
NVG	CQ-8	2	stampy	Y	HC	403250	198040
NVG	CQ-8	3	stampy	Y	HC	387056	197097
WUX	CQ-5	1	stampy	Y	HC	420561	191203
WUX	CQ-5	2	stampy	Y	HC	426194	191239
WUX	CQ-5	3	stampy	Y	HC	416439	191023
WUX	CQ-6	1	stampy	Y	HC	406163	190223
WUX	CQ-6	2	stampy	Y	HC	401903	189982
WUX	CQ-6	3	stampy	Y	HC	421051	190566
WUX	CQ-7	1	stampy	Y	HC	404741	196898
WUX	CQ-7	2	stampy	Y	HC	410421	196953
WUX	CQ-7	3	stampy	Y	HC	407524	196840
WUX	CQ-8	1	stampy	Y	HC	425367	198963
WUX	CQ-8	2	stampy	Y	HC	416772	198737
WUX	CQ-8	3	stampy	Y	HC	421039	198829
ARD	CQ-5	1	stampy	Y	ISAAC	325739	166161
ARD	CQ-5	2	stampy	Y	ISAAC	325188	164770
ARD	CQ-5	3	stampy	Y	ISAAC	322904	164540
ARD	CQ-6	1	stampy	Y	ISAAC	324584	164863
ARD	CQ-6	2	stampy	Y	ISAAC	325155	164537
ARD	CQ-6	3	stampy	Y	ISAAC	326805	164965
ARD	CQ-7	1	stampy	Y	ISAAC	319302	167771
ARD	CQ-7	2	stampy	Y	ISAAC	319937	167441
ARD	CQ-7	3	stampy	Y	ISAAC	319536	167277
ARD	CQ-8	1	stampy	Y	ISAAC	323495	170192
ARD	CQ-8	2	stampy	Y	ISAAC	325677	170255
ARD	CQ-8	3	stampy	Y	ISAAC	323681	169302
NVG	CQ-5	1	stampy	Y	ISAAC	331190	167190
NVG	CQ-5	2	stampy	Y	ISAAC	332087	166481
NVG	CQ-5	3	stampy	Y	ISAAC	331700	166407
NVG	CQ-6	1	stampy	Y	ISAAC	335305	168083
NVG	CQ-6	2	stampy	Y	ISAAC	335533	167164
NVG	CQ-6	3	stampy	Y	ISAAC	341413	168373
NVG	CQ-7	1	stampy	Y	ISAAC	328355	170346
NVG	CQ-7	2	stampy	Y	ISAAC	324594	167785
NVG	CQ-7	3	stampy	Y	ISAAC	325320	168432
NVG	CQ-8	1	stampy	Y	ISAAC	333548	173311
NVG	CQ-8	2	stampy	Y	ISAAC	351000	175428
NVG	CQ-8	3	stampy	Y	ISAAC	334063	171840
WUX	CQ-5	1	stampy	Y	ISAAC	363953	175904
WUX	CQ-5	2	stampy	Y	ISAAC	368347	177037
WUX	CQ-5	3	stampy	Y	ISAAC	359414	174917
WUX	CQ-6	1	stampy	Y	ISAAC	353621	172854
WUX	CQ-6	2	stampy	Y	ISAAC	348803	171474
WUX	CQ-6	3	stampy	Y	ISAAC	363181	175199
WUX	CQ-7	1	stampy	Y	ISAAC	348283	177610
WUX	CQ-7	2	stampy	Y	ISAAC	353544	178406
WUX	CQ-7	3	stampy	Y	ISAAC	348506	176882
WUX	CQ-8	1	stampy	Y	ISAAC	361321	181951
WUX	CQ-8	2	stampy	Y	ISAAC	356823	180375
WUX	CQ-8	3	stampy	Y	ISAAC	359827	181427
ARD	CQ-5	1	stampy	Y	Samtools	520401	182705
ARD	CQ-5	2	stampy	Y	Samtools	523086	180506
ARD	CQ-5	3	stampy	Y	Samtools	518557	180037
ARD	CQ-6	1	stampy	Y	Samtools	520200	182099
ARD	CQ-6	2	stampy	Y	Samtools	523140	180078
ARD	CQ-6	3	stampy	Y	Samtools	526618	180385
ARD	CQ-7	1	stampy	Y	Samtools	517451	190181
ARD	CQ-7	2	stampy	Y	Samtools	516772	187721
ARD	CQ-7	3	stampy	Y	Samtools	517030	187795
ARD	CQ-8	1	stampy	Y	Samtools	522606	191104
ARD	CQ-8	2	stampy	Y	Samtools	525417	188626
ARD	CQ-8	3	stampy	Y	Samtools	523430	188470
NVG	CQ-5	1	stampy	Y	Samtools	548258	186183
NVG	CQ-5	2	stampy	Y	Samtools	546966	183489
NVG	CQ-5	3	stampy	Y	Samtools	547372	183591
NVG	CQ-6	1	stampy	Y	Samtools	553073	186172
NVG	CQ-6	2	stampy	Y	Samtools	553536	183738
NVG	CQ-6	3	stampy	Y	Samtools	564303	184692
NVG	CQ-7	1	stampy	Y	Samtools	544132	194017
NVG	CQ-7	2	stampy	Y	Samtools	536714	190327
NVG	CQ-7	3	stampy	Y	Samtools	536427	190300
NVG	CQ-8	1	stampy	Y	Samtools	550845	195323
NVG	CQ-8	2	stampy	Y	Samtools	571300	194353
NVG	CQ-8	3	stampy	Y	Samtools	554950	192620
WUX	CQ-5	1	stampy	Y	Samtools	592381	193467
WUX	CQ-5	2	stampy	Y	Samtools	600278	193283
WUX	CQ-5	3	stampy	Y	Samtools	577297	190543
WUX	CQ-6	1	stampy	Y	Samtools	566790	190128
WUX	CQ-6	2	stampy	Y	Samtools	553060	187236
WUX	CQ-6	3	stampy	Y	Samtools	592742	191775
WUX	CQ-7	1	stampy	Y	Samtools	567733	198595
WUX	CQ-7	2	stampy	Y	Samtools	580650	199003
WUX	CQ-7	3	stampy	Y	Samtools	568135	197055
WUX	CQ-8	1	stampy	Y	Samtools	591744	200531
WUX	CQ-8	2	stampy	Y	Samtools	584235	199338
WUX	CQ-8	3	stampy	Y	Samtools	584867	199188
ARD	CQ-5	1	stampy	Y	SNVer	369259	176919
ARD	CQ-5	2	stampy	Y	SNVer	375218	176561
ARD	CQ-5	3	stampy	Y	SNVer	370115	175447
ARD	CQ-6	1	stampy	Y	SNVer	368743	176203
ARD	CQ-6	2	stampy	Y	SNVer	374192	176067
ARD	CQ-6	3	stampy	Y	SNVer	375311	176305
ARD	CQ-7	1	stampy	Y	SNVer	368472	182439
ARD	CQ-7	2	stampy	Y	SNVer	373706	182178
ARD	CQ-7	3	stampy	Y	SNVer	372813	182188
ARD	CQ-8	1	stampy	Y	SNVer	368510	183317
ARD	CQ-8	2	stampy	Y	SNVer	375788	183268
ARD	CQ-8	3	stampy	Y	SNVer	373320	182481
NVG	CQ-5	1	stampy	Y	SNVer	384578	178753
NVG	CQ-5	2	stampy	Y	SNVer	384990	179316
NVG	CQ-5	3	stampy	Y	SNVer	385181	179354
NVG	CQ-6	1	stampy	Y	SNVer	389568	179533
NVG	CQ-6	2	stampy	Y	SNVer	392388	180062
NVG	CQ-6	3	stampy	Y	SNVer	398003	181395
NVG	CQ-7	1	stampy	Y	SNVer	385384	185481
NVG	CQ-7	2	stampy	Y	SNVer	379661	183613
NVG	CQ-7	3	stampy	Y	SNVer	380725	184069
NVG	CQ-8	1	stampy	Y	SNVer	389636	186826
NVG	CQ-8	2	stampy	Y	SNVer	407096	190474
NVG	CQ-8	3	stampy	Y	SNVer	389208	186793
WUX	CQ-5	1	stampy	Y	SNVer	422957	187484
WUX	CQ-5	2	stampy	Y	SNVer	430599	188571
WUX	CQ-5	3	stampy	Y	SNVer	414622	186141
WUX	CQ-6	1	stampy	Y	SNVer	405949	184044
WUX	CQ-6	2	stampy	Y	SNVer	397160	182209
WUX	CQ-6	3	stampy	Y	SNVer	423019	186566
WUX	CQ-7	1	stampy	Y	SNVer	410779	190785
WUX	CQ-7	2	stampy	Y	SNVer	418095	191936
WUX	CQ-7	3	stampy	Y	SNVer	411279	190550
WUX	CQ-8	1	stampy	Y	SNVer	424819	194033
WUX	CQ-8	2	stampy	Y	SNVer	418583	192832
WUX	CQ-8	3	stampy	Y	SNVer	421799	193291
ARD	CQ-5	1	stampy	Y	Varscan	431843	190564
ARD	CQ-5	2	stampy	Y	Varscan	435287	190258
ARD	CQ-5	3	stampy	Y	Varscan	430475	190028
ARD	CQ-6	1	stampy	Y	Varscan	430795	189967
ARD	CQ-6	2	stampy	Y	Varscan	433838	189445
ARD	CQ-6	3	stampy	Y	Varscan	434295	189816
ARD	CQ-7	1	stampy	Y	Varscan	427599	196732
ARD	CQ-7	2	stampy	Y	Varscan	430721	196237
ARD	CQ-7	3	stampy	Y	Varscan	427626	196022
ARD	CQ-8	1	stampy	Y	Varscan	430267	198567
ARD	CQ-8	2	stampy	Y	Varscan	435066	198436
ARD	CQ-8	3	stampy	Y	Varscan	432450	198074
NVG	CQ-5	1	stampy	Y	Varscan	426638	189432
NVG	CQ-5	2	stampy	Y	Varscan	427079	189600
NVG	CQ-5	3	stampy	Y	Varscan	428685	189786
NVG	CQ-6	1	stampy	Y	Varscan	431513	189300
NVG	CQ-6	2	stampy	Y	Varscan	433460	189458
NVG	CQ-6	3	stampy	Y	Varscan	438177	189933
NVG	CQ-7	1	stampy	Y	Varscan	426403	195784
NVG	CQ-7	2	stampy	Y	Varscan	421587	194865
NVG	CQ-7	3	stampy	Y	Varscan	421484	195034
NVG	CQ-8	1	stampy	Y	Varscan	429464	197523
NVG	CQ-8	2	stampy	Y	Varscan	442015	199068
NVG	CQ-8	3	stampy	Y	Varscan	430241	197588
WUX	CQ-5	1	stampy	Y	Varscan	457286	191823
WUX	CQ-5	2	stampy	Y	Varscan	459423	191958
WUX	CQ-5	3	stampy	Y	Varscan	455162	191854
WUX	CQ-6	1	stampy	Y	Varscan	450748	190752
WUX	CQ-6	2	stampy	Y	Varscan	447199	190625
WUX	CQ-6	3	stampy	Y	Varscan	458451	191134
WUX	CQ-7	1	stampy	Y	Varscan	452404	197751
WUX	CQ-7	2	stampy	Y	Varscan	455249	197823
WUX	CQ-7	3	stampy	Y	Varscan	453637	197721
WUX	CQ-8	1	stampy	Y	Varscan	462834	200308
WUX	CQ-8	2	stampy	Y	Varscan	459843	199651
WUX	CQ-8	3	stampy	Y	Varscan	462237	199910
ARD	CQ-5	1	stampy	N	HC	399355	190610
ARD	CQ-5	2	stampy	N	HC	404520	190150
ARD	CQ-5	3	stampy	N	HC	401414	190159
ARD	CQ-6	1	stampy	N	HC	397863	189798
ARD	CQ-6	2	stampy	N	HC	404122	189537
ARD	CQ-6	3	stampy	N	HC	403613	189629
ARD	CQ-7	1	stampy	N	HC	392886	196551
ARD	CQ-7	2	stampy	N	HC	400347	196185
ARD	CQ-7	3	stampy	N	HC	397641	196242
ARD	CQ-8	1	stampy	N	HC	395059	198138
ARD	CQ-8	2	stampy	N	HC	404415	197858
ARD	CQ-8	3	stampy	N	HC	402693	197794
NVG	CQ-5	1	stampy	N	HC	391149	190328
NVG	CQ-5	2	stampy	N	HC	390974	189817
NVG	CQ-5	3	stampy	N	HC	391345	189900
NVG	CQ-6	1	stampy	N	HC	397357	189919
NVG	CQ-6	2	stampy	N	HC	398089	189570
NVG	CQ-6	3	stampy	N	HC	404562	189750
NVG	CQ-7	1	stampy	N	HC	389467	196378
NVG	CQ-7	2	stampy	N	HC	385026	195752
NVG	CQ-7	3	stampy	N	HC	385979	195752
NVG	CQ-8	1	stampy	N	HC	392123	197984
NVG	CQ-8	2	stampy	N	HC	410867	198270
NVG	CQ-8	3	stampy	N	HC	395425	197640
WUX	CQ-5	1	stampy	N	HC	424222	191172
WUX	CQ-5	2	stampy	N	HC	429610	191191
WUX	CQ-5	3	stampy	N	HC	420398	191046
WUX	CQ-6	1	stampy	N	HC	410803	190387
WUX	CQ-6	2	stampy	N	HC	406643	190146
WUX	CQ-6	3	stampy	N	HC	424838	190507
WUX	CQ-7	1	stampy	N	HC	409591	197079
WUX	CQ-7	2	stampy	N	HC	415307	197065
WUX	CQ-7	3	stampy	N	HC	412476	196996
WUX	CQ-8	1	stampy	N	HC	427244	199043
WUX	CQ-8	2	stampy	N	HC	420699	198834
WUX	CQ-8	3	stampy	N	HC	423942	198857
ARD	CQ-5	1	stampy	N	ISAAC	316270	146999
ARD	CQ-5	2	stampy	N	ISAAC	315320	145750
ARD	CQ-5	3	stampy	N	ISAAC	313485	145441
ARD	CQ-6	1	stampy	N	ISAAC	315292	145679
ARD	CQ-6	2	stampy	N	ISAAC	315369	145513
ARD	CQ-6	3	stampy	N	ISAAC	317408	145950
ARD	CQ-7	1	stampy	N	ISAAC	309952	147835
ARD	CQ-7	2	stampy	N	ISAAC	310212	147748
ARD	CQ-7	3	stampy	N	ISAAC	309907	147550
ARD	CQ-8	1	stampy	N	ISAAC	313960	150018
ARD	CQ-8	2	stampy	N	ISAAC	316316	150252
ARD	CQ-8	3	stampy	N	ISAAC	313580	149406
NVG	CQ-5	1	stampy	N	ISAAC	319136	147911
NVG	CQ-5	2	stampy	N	ISAAC	319656	147184
NVG	CQ-5	3	stampy	N	ISAAC	319625	147246
NVG	CQ-6	1	stampy	N	ISAAC	323223	148576
NVG	CQ-6	2	stampy	N	ISAAC	323647	148076
NVG	CQ-6	3	stampy	N	ISAAC	329312	149228
NVG	CQ-7	1	stampy	N	ISAAC	316624	150118
NVG	CQ-7	2	stampy	N	ISAAC	313102	147967
NVG	CQ-7	3	stampy	N	ISAAC	313430	148661
NVG	CQ-8	1	stampy	N	ISAAC	320222	153020
NVG	CQ-8	2	stampy	N	ISAAC	339830	155308
NVG	CQ-8	3	stampy	N	ISAAC	321824	151824
WUX	CQ-5	1	stampy	N	ISAAC	354691	157256
WUX	CQ-5	2	stampy	N	ISAAC	358921	158324
WUX	CQ-5	3	stampy	N	ISAAC	350140	156188
WUX	CQ-6	1	stampy	N	ISAAC	344124	154210
WUX	CQ-6	2	stampy	N	ISAAC	339553	152879
WUX	CQ-6	3	stampy	N	ISAAC	352782	156488
WUX	CQ-7	1	stampy	N	ISAAC	338740	158561
WUX	CQ-7	2	stampy	N	ISAAC	344056	159313
WUX	CQ-7	3	stampy	N	ISAAC	339194	157886
WUX	CQ-8	1	stampy	N	ISAAC	352461	162696
WUX	CQ-8	2	stampy	N	ISAAC	347456	161348
WUX	CQ-8	3	stampy	N	ISAAC	349612	162122
ARD	CQ-5	1	stampy	N	Samtools	566880	179065
ARD	CQ-5	2	stampy	N	Samtools	565152	175621
ARD	CQ-5	3	stampy	N	Samtools	559881	175083
ARD	CQ-6	1	stampy	N	Samtools	564634	178118
ARD	CQ-6	2	stampy	N	Samtools	568153	176680
ARD	CQ-6	3	stampy	N	Samtools	571371	176907
ARD	CQ-7	1	stampy	N	Samtools	563085	184449
ARD	CQ-7	2	stampy	N	Samtools	559844	181389
ARD	CQ-7	3	stampy	N	Samtools	559278	181288
ARD	CQ-8	1	stampy	N	Samtools	570594	186301
ARD	CQ-8	2	stampy	N	Samtools	569593	182857
ARD	CQ-8	3	stampy	N	Samtools	564568	181630
NVG	CQ-5	1	stampy	N	Samtools	608259	193691
NVG	CQ-5	2	stampy	N	Samtools	608557	191004
NVG	CQ-5	3	stampy	N	Samtools	610065	191622
NVG	CQ-6	1	stampy	N	Samtools	614655	193934
NVG	CQ-6	2	stampy	N	Samtools	617349	192288
NVG	CQ-6	3	stampy	N	Samtools	629115	193292
NVG	CQ-7	1	stampy	N	Samtools	607031	199368
NVG	CQ-7	2	stampy	N	Samtools	597973	194774
NVG	CQ-7	3	stampy	N	Samtools	595872	193438
NVG	CQ-8	1	stampy	N	Samtools	617421	203572
NVG	CQ-8	2	stampy	N	Samtools	631316	197864
NVG	CQ-8	3	stampy	N	Samtools	617396	198391
WUX	CQ-5	1	stampy	N	Samtools	667724	209559
WUX	CQ-5	2	stampy	N	Samtools	676889	209864
WUX	CQ-5	3	stampy	N	Samtools	650680	203634
WUX	CQ-6	1	stampy	N	Samtools	641594	205100
WUX	CQ-6	2	stampy	N	Samtools	623862	198649
WUX	CQ-6	3	stampy	N	Samtools	667091	206986
WUX	CQ-7	1	stampy	N	Samtools	642965	210380
WUX	CQ-7	2	stampy	N	Samtools	656415	211828
WUX	CQ-7	3	stampy	N	Samtools	643336	208178
WUX	CQ-8	1	stampy	N	Samtools	662634	209789
WUX	CQ-8	2	stampy	N	Samtools	660431	212291
WUX	CQ-8	3	stampy	N	Samtools	657897	210196
ARD	CQ-5	1	stampy	N	SNVer	341146	151044
ARD	CQ-5	2	stampy	N	SNVer	347666	151096
ARD	CQ-5	3	stampy	N	SNVer	341868	149810
ARD	CQ-6	1	stampy	N	SNVer	339698	150172
ARD	CQ-6	2	stampy	N	SNVer	345936	150495
ARD	CQ-6	3	stampy	N	SNVer	347187	150747
ARD	CQ-7	1	stampy	N	SNVer	339793	155076
ARD	CQ-7	2	stampy	N	SNVer	345734	155100
ARD	CQ-7	3	stampy	N	SNVer	345039	155036
ARD	CQ-8	1	stampy	N	SNVer	339009	155535
ARD	CQ-8	2	stampy	N	SNVer	347352	155873
ARD	CQ-8	3	stampy	N	SNVer	345096	155481
NVG	CQ-5	1	stampy	N	SNVer	348546	151548
NVG	CQ-5	2	stampy	N	SNVer	348866	152168
NVG	CQ-5	3	stampy	N	SNVer	348931	152096
NVG	CQ-6	1	stampy	N	SNVer	355408	153018
NVG	CQ-6	2	stampy	N	SNVer	357807	153491
NVG	CQ-6	3	stampy	N	SNVer	364855	155097
NVG	CQ-7	1	stampy	N	SNVer	349947	156746
NVG	CQ-7	2	stampy	N	SNVer	344188	154815
NVG	CQ-7	3	stampy	N	SNVer	346741	155687
NVG	CQ-8	1	stampy	N	SNVer	352959	157626
NVG	CQ-8	2	stampy	N	SNVer	376918	163413
NVG	CQ-8	3	stampy	N	SNVer	354439	158231
WUX	CQ-5	1	stampy	N	SNVer	398080	164006
WUX	CQ-5	2	stampy	N	SNVer	409101	166021
WUX	CQ-5	3	stampy	N	SNVer	387043	161473
WUX	CQ-6	1	stampy	N	SNVer	373990	157959
WUX	CQ-6	2	stampy	N	SNVer	363514	155723
WUX	CQ-6	3	stampy	N	SNVer	398062	163090
WUX	CQ-7	1	stampy	N	SNVer	381669	163726
WUX	CQ-7	2	stampy	N	SNVer	391662	166146
WUX	CQ-7	3	stampy	N	SNVer	382806	163863
WUX	CQ-8	1	stampy	N	SNVer	401997	168728
WUX	CQ-8	2	stampy	N	SNVer	391334	166574
WUX	CQ-8	3	stampy	N	SNVer	396709	167491
ARD	CQ-5	1	stampy	N	Varscan	416491	166660
ARD	CQ-5	2	stampy	N	Varscan	422964	166983
ARD	CQ-5	3	stampy	N	Varscan	418244	166584
ARD	CQ-6	1	stampy	N	Varscan	414871	166241
ARD	CQ-6	2	stampy	N	Varscan	421340	166358
ARD	CQ-6	3	stampy	N	Varscan	422228	166689
ARD	CQ-7	1	stampy	N	Varscan	411485	171196
ARD	CQ-7	2	stampy	N	Varscan	418565	171512
ARD	CQ-7	3	stampy	N	Varscan	415444	171165
ARD	CQ-8	1	stampy	N	Varscan	413940	172946
ARD	CQ-8	2	stampy	N	Varscan	422568	173513
ARD	CQ-8	3	stampy	N	Varscan	419699	173157
NVG	CQ-5	1	stampy	N	Varscan	413518	167000
NVG	CQ-5	2	stampy	N	Varscan	414306	167160
NVG	CQ-5	3	stampy	N	Varscan	416150	167513
NVG	CQ-6	1	stampy	N	Varscan	419429	167242
NVG	CQ-6	2	stampy	N	Varscan	421676	167458
NVG	CQ-6	3	stampy	N	Varscan	426900	168011
NVG	CQ-7	1	stampy	N	Varscan	414212	172060
NVG	CQ-7	2	stampy	N	Varscan	409442	170993
NVG	CQ-7	3	stampy	N	Varscan	408624	170756
NVG	CQ-8	1	stampy	N	Varscan	418370	173917
NVG	CQ-8	2	stampy	N	Varscan	431029	175363
NVG	CQ-8	3	stampy	N	Varscan	418498	173831
WUX	CQ-5	1	stampy	N	Varscan	453022	172619
WUX	CQ-5	2	stampy	N	Varscan	454874	172641
WUX	CQ-5	3	stampy	N	Varscan	449176	171550
WUX	CQ-6	1	stampy	N	Varscan	445774	171019
WUX	CQ-6	2	stampy	N	Varscan	440231	169813
WUX	CQ-6	3	stampy	N	Varscan	454604	171943
WUX	CQ-7	1	stampy	N	Varscan	447851	176834
WUX	CQ-7	2	stampy	N	Varscan	451883	177416
WUX	CQ-7	3	stampy	N	Varscan	449095	176456
WUX	CQ-8	1	stampy	N	Varscan	458521	178932
WUX	CQ-8	2	stampy	N	Varscan	456479	178812
WUX	CQ-8	3	stampy	N	Varscan	458523	178980
ILN	HM-A	1	Bowtie2	N	FreeBayes	283422	153954
ILN	HM-A	2	Bowtie2	N	FreeBayes	286151	153973
ILN	HM-A	3	Bowtie2	N	FreeBayes	284989	153967
ILN	HM-A	1	Bowtie2	N	HC	282812	161879
ILN	HM-A	2	Bowtie2	N	HC	285062	161738
ILN	HM-A	3	Bowtie2	N	HC	284226	161921
ILN	HM-A	1	Bowtie2	N	ISAAC	286154	162096
ILN	HM-A	2	Bowtie2	N	ISAAC	282177	161524
ILN	HM-A	3	Bowtie2	N	ISAAC	286053	161937
ILN	HM-A	1	Bowtie2	N	Samtools	298492	154934
ILN	HM-A	2	Bowtie2	N	Samtools	299882	154810
ILN	HM-A	3	Bowtie2	N	Samtools	301034	154966
ILN	HM-A	1	Bowtie2	N	SNVer	297995	163384
ILN	HM-A	2	Bowtie2	N	SNVer	299055	163161
ILN	HM-A	3	Bowtie2	N	SNVer	300171	163433
ILN	HM-A	1	Bowtie2	N	Varscan	301076	163522
ILN	HM-A	2	Bowtie2	N	Varscan	297177	162996
ILN	HM-A	3	Bowtie2	N	Varscan	297970	162956
ILN	HM-A	1	Bowtie2	Y	FreeBayes	372755	157674
ILN	HM-A	2	Bowtie2	Y	FreeBayes	373835	157638
ILN	HM-A	3	Bowtie2	Y	FreeBayes	377175	157623
ILN	HM-A	1	Bowtie2	Y	HC	375437	166655
ILN	HM-A	2	Bowtie2	Y	HC	373728	166623
ILN	HM-A	3	Bowtie2	Y	HC	378808	166628
ILN	HM-A	1	Bowtie2	Y	ISAAC	378680	166469
ILN	HM-A	2	Bowtie2	Y	ISAAC	377370	166394
ILN	HM-A	3	Bowtie2	Y	ISAAC	378198	166464
ILN	HM-A	1	Bowtie2	Y	Samtools	333996	154274
ILN	HM-A	2	Bowtie2	Y	Samtools	331013	153942
ILN	HM-A	3	Bowtie2	Y	Samtools	331041	154179
ILN	HM-A	1	Bowtie2	Y	SNVer	333753	163008
ILN	HM-A	2	Bowtie2	Y	SNVer	329721	162252
ILN	HM-A	3	Bowtie2	Y	SNVer	332980	163271
ILN	HM-A	1	Bowtie2	Y	Varscan	335462	162974
ILN	HM-A	2	Bowtie2	Y	Varscan	330527	162206
ILN	HM-A	3	Bowtie2	Y	Varscan	337722	163443
ILN	HM-A	1	BWA	N	FreeBayes	391476	145331
ILN	HM-A	2	BWA	N	FreeBayes	388811	145022
ILN	HM-A	3	BWA	N	FreeBayes	393241	145749
ILN	HM-A	1	BWA	N	HC	396873	155788
ILN	HM-A	2	BWA	N	HC	387936	154648
ILN	HM-A	3	BWA	N	HC	399356	156391
ILN	HM-A	1	BWA	N	ISAAC	399930	155297
ILN	HM-A	2	BWA	N	ISAAC	395481	156382
ILN	HM-A	3	BWA	N	ISAAC	415413	159063
ILN	HM-A	1	BWA	N	Samtools	384884	158390
ILN	HM-A	2	BWA	N	Samtools	381234	158004
ILN	HM-A	3	BWA	N	Samtools	389727	158188
ILN	HM-A	1	BWA	N	SNVer	392583	168244
ILN	HM-A	2	BWA	N	SNVer	378962	167351
ILN	HM-A	3	BWA	N	SNVer	398380	168013
ILN	HM-A	1	BWA	N	Varscan	397151	168024
ILN	HM-A	2	BWA	N	Varscan	393214	167678
ILN	HM-A	3	BWA	N	Varscan	412572	168285
ILN	HM-A	1	BWA	Y	FreeBayes	375625	158031
ILN	HM-A	2	BWA	Y	FreeBayes	384110	158034
ILN	HM-A	3	BWA	Y	FreeBayes	379427	158043
ILN	HM-A	1	BWA	Y	HC	374924	167588
ILN	HM-A	2	BWA	Y	HC	382250	167464
ILN	HM-A	3	BWA	Y	HC	376903	167487
ILN	HM-A	1	BWA	Y	ISAAC	379085	167455
ILN	HM-A	2	BWA	Y	ISAAC	379991	167437
ILN	HM-A	3	BWA	Y	ISAAC	376556	167451
ILN	HM-A	1	BWA	Y	Samtools	368638	157687
ILN	HM-A	2	BWA	Y	Samtools	369435	157608
ILN	HM-A	3	BWA	Y	Samtools	371354	157631
ILN	HM-A	1	BWA	Y	SNVer	370407	166645
ILN	HM-A	2	BWA	Y	SNVer	368877	166615
ILN	HM-A	3	BWA	Y	SNVer	373067	166630
ILN	HM-A	1	BWA	Y	Varscan	375038	166474
ILN	HM-A	2	BWA	Y	Varscan	369785	166366
ILN	HM-A	3	BWA	Y	Varscan	378859	166445
ILN	HM-A	1	ISAAC	N	FreeBayes	330352	154388
ILN	HM-A	2	ISAAC	N	FreeBayes	328766	154391
ILN	HM-A	3	ISAAC	N	FreeBayes	328562	154618
ILN	HM-A	1	ISAAC	N	HC	331273	163370
ILN	HM-A	2	ISAAC	N	HC	327537	162714
ILN	HM-A	3	ISAAC	N	HC	330202	163604
ILN	HM-A	1	ISAAC	N	ISAAC	333187	163322
ILN	HM-A	2	ISAAC	N	ISAAC	329015	163214
ILN	HM-A	3	ISAAC	N	ISAAC	335919	163950
ILN	HM-A	1	ISAAC	N	Samtools	402957	149771
ILN	HM-A	2	ISAAC	N	Samtools	400097	149651
ILN	HM-A	3	ISAAC	N	Samtools	405842	150804
ILN	HM-A	1	ISAAC	N	SNVer	409598	161096
ILN	HM-A	2	ISAAC	N	SNVer	398746	159422
ILN	HM-A	3	ISAAC	N	SNVer	413315	162353
ILN	HM-A	1	ISAAC	N	Varscan	413077	160614
ILN	HM-A	2	ISAAC	N	Varscan	409126	162334
ILN	HM-A	3	ISAAC	N	Varscan	432022	165935
ILN	HM-A	1	ISAAC	Y	FreeBayes	367099	158227
ILN	HM-A	2	ISAAC	Y	FreeBayes	362283	157733
ILN	HM-A	3	ISAAC	Y	FreeBayes	372144	158136
ILN	HM-A	1	ISAAC	Y	HC	376049	168087
ILN	HM-A	2	ISAAC	Y	HC	359851	166883
ILN	HM-A	3	ISAAC	Y	HC	381856	167950
ILN	HM-A	1	ISAAC	Y	ISAAC	380817	167874
ILN	HM-A	2	ISAAC	Y	ISAAC	375764	167614
ILN	HM-A	3	ISAAC	Y	ISAAC	397694	168473
ILN	HM-A	1	ISAAC	Y	Samtools	354658	157781
ILN	HM-A	2	ISAAC	Y	Samtools	362565	157783
ILN	HM-A	3	ISAAC	Y	Samtools	359116	157845
ILN	HM-A	1	ISAAC	Y	SNVer	354040	167207
ILN	HM-A	2	ISAAC	Y	SNVer	361048	167066
ILN	HM-A	3	ISAAC	Y	SNVer	356003	167174
ILN	HM-A	1	ISAAC	Y	Varscan	358294	167136
ILN	HM-A	2	ISAAC	Y	Varscan	358771	167086
ILN	HM-A	3	ISAAC	Y	Varscan	359401	167194
ILN	HM-A	1	RTG	N	RTG	319512	156307
ILN	HM-A	2	RTG	N	RTG	323188	156361
ILN	HM-A	3	RTG	N	RTG	320379	156354
ILN	HM-A	1	sentieon	N	sentieon	318407	165173
ILN	HM-A	2	sentieon	N	sentieon	321932	165024
ILN	HM-A	3	sentieon	N	sentieon	318636	165173
ILN	HM-A	1	stampy	N	FreeBayes	321515	165170
ILN	HM-A	2	stampy	N	FreeBayes	316503	164800
ILN	HM-A	3	stampy	N	FreeBayes	320731	165095
ILN	HM-A	1	stampy	N	HC	322751	156182
ILN	HM-A	2	stampy	N	HC	324767	156153
ILN	HM-A	3	stampy	N	HC	323959	156277
ILN	HM-A	1	stampy	N	ISAAC	321128	165042
ILN	HM-A	2	stampy	N	ISAAC	323707	164855
ILN	HM-A	3	stampy	N	ISAAC	321778	165068
ILN	HM-A	1	stampy	N	Samtools	323529	164961
ILN	HM-A	2	stampy	N	Samtools	319906	164721
ILN	HM-A	3	stampy	N	Samtools	319175	164452
ILN	HM-A	1	stampy	N	SNVer	402936	157771
ILN	HM-A	2	stampy	N	SNVer	403862	157728
ILN	HM-A	3	stampy	N	SNVer	408038	157712
ILN	HM-A	1	stampy	N	Varscan	400281	166762
ILN	HM-A	2	stampy	N	Varscan	402011	166701
ILN	HM-A	3	stampy	N	Varscan	406949	166699
ILN	HM-A	1	stampy	Y	FreeBayes	408810	166575
ILN	HM-A	2	stampy	Y	FreeBayes	407376	166515
ILN	HM-A	3	stampy	Y	FreeBayes	407256	166578
ILN	HM-A	1	stampy	Y	HC	338931	153216
ILN	HM-A	2	stampy	Y	HC	340823	154124
ILN	HM-A	3	stampy	Y	HC	339239	153376
ILN	HM-A	1	stampy	Y	ISAAC	340666	162158
ILN	HM-A	2	stampy	Y	ISAAC	337864	161377
ILN	HM-A	3	stampy	Y	ISAAC	340190	162427
ILN	HM-A	1	stampy	Y	Samtools	343954	162149
ILN	HM-A	2	stampy	Y	Samtools	342019	161747
ILN	HM-A	3	stampy	Y	Samtools	347212	163024
ILN	HM-A	1	stampy	Y	SNVer	394227	144345
ILN	HM-A	2	stampy	Y	SNVer	395083	144249
ILN	HM-A	3	stampy	Y	SNVer	396425	144730
ILN	HM-A	1	stampy	Y	Varscan	398371	154872
ILN	HM-A	2	stampy	Y	Varscan	394405	153913
ILN	HM-A	3	stampy	Y	Varscan	399418	155317
ILN	HM-C	1	Bowtie2	N	FreeBayes	400988	154363
ILN	HM-C	2	Bowtie2	N	FreeBayes	400266	155407
ILN	HM-C	3	Bowtie2	N	FreeBayes	417804	157781
ILN	HM-C	1	Bowtie2	N	HC	382715	158382
ILN	HM-C	2	Bowtie2	N	HC	382072	158252
ILN	HM-C	3	Bowtie2	N	HC	387281	158348
ILN	HM-C	1	Bowtie2	N	ISAAC	388588	168138
ILN	HM-C	2	Bowtie2	N	ISAAC	379772	167657
ILN	HM-C	3	Bowtie2	N	ISAAC	392048	168107
ILN	HM-C	1	Bowtie2	N	Samtools	393386	167928
ILN	HM-C	2	Bowtie2	N	Samtools	389107	167855
ILN	HM-C	3	Bowtie2	N	Samtools	405208	168268
ILN	HM-C	1	Bowtie2	N	SNVer	366537	158007
ILN	HM-C	2	Bowtie2	N	SNVer	374289	158064
ILN	HM-C	3	Bowtie2	N	SNVer	370006	158056
ILN	HM-C	1	Bowtie2	N	Varscan	366087	167588
ILN	HM-C	2	Bowtie2	N	Varscan	372664	167492
ILN	HM-C	3	Bowtie2	N	Varscan	367226	167589
ILN	HM-C	1	Bowtie2	Y	FreeBayes	370673	167466
ILN	HM-C	2	Bowtie2	Y	FreeBayes	369763	167480
ILN	HM-C	3	Bowtie2	Y	FreeBayes	370072	167544
ILN	HM-C	1	Bowtie2	Y	HC	396122	157783
ILN	HM-C	2	Bowtie2	Y	HC	397974	157721
ILN	HM-C	3	Bowtie2	Y	HC	399300	157720
ILN	HM-C	1	Bowtie2	Y	ISAAC	397485	166790
ILN	HM-C	2	Bowtie2	Y	ISAAC	396296	166707
ILN	HM-C	3	Bowtie2	Y	ISAAC	399835	166716
ILN	HM-C	1	Bowtie2	Y	Samtools	402945	166602
ILN	HM-C	2	Bowtie2	Y	Samtools	397841	166535
ILN	HM-C	3	Bowtie2	Y	Samtools	405976	166572
ILN	HM-C	1	Bowtie2	Y	SNVer	340864	154156
ILN	HM-C	2	Bowtie2	Y	SNVer	340823	154124
ILN	HM-C	3	Bowtie2	Y	SNVer	340736	154429
ILN	HM-C	1	Bowtie2	Y	Varscan	342304	163132
ILN	HM-C	2	Bowtie2	Y	Varscan	339943	162460
ILN	HM-C	3	Bowtie2	Y	Varscan	341857	163368
ILN	HM-C	1	BWA	N	FreeBayes	345447	163066
ILN	HM-C	2	BWA	N	FreeBayes	343193	162865
ILN	HM-C	3	BWA	N	FreeBayes	348270	163790
ILN	HM-C	1	BWA	N	HC	406045	147692
ILN	HM-C	2	BWA	N	HC	407472	147628
ILN	HM-C	3	BWA	N	HC	409627	148388
ILN	HM-C	1	BWA	N	ISAAC	410983	158628
ILN	HM-C	2	BWA	N	ISAAC	406619	157517
ILN	HM-C	3	BWA	N	ISAAC	413259	159608
ILN	HM-C	1	BWA	N	Samtools	413937	158352
ILN	HM-C	2	BWA	N	Samtools	415031	159953
ILN	HM-C	3	BWA	N	Samtools	433290	162933
[truncated: 1,495 more rows]
