# Supplementary material for: Assessing reproducibility of inherited variants detected with short-read whole genome sequencing
Source: Genome Biol. 2022 Jan 3;23:2. doi: 10.1186/s13059-021-02569-8 (PMC8722114; doi:10.1186/s13059-021-02569-8)
Supplement: Supplementary file 6 — Additional file 6: Table S6. Highly reproducible variants. [file 13059_2021_2569_MOESM6_ESM.xlsx]

## Sheet: Sheet1
Table S6. Highly reproducible variants.
Sample	Variant type	Number
CQ-5	SNV	3249833
CQ-6	SNV	3249833
CQ-7	SNV	3239255
CQ-8	SNV	3259839
NIST	SNV	3259405
HM-A	SNV	3182772
HM-C	SNV	3192331
HM-D	SNV	3198878
CQ-5	Insertion	213395
CQ-6	Insertion	213395
CQ-7	Insertion	220439
CQ-8	Insertion	223637
NIST	Insertion	238741
HM-A	Insertion	185739
HM-C	Insertion	189279
HM-D	Insertion	188477
CQ-5	Deletion	190764
CQ-6	Deletion	190764
CQ-7	Deletion	197567
CQ-8	Deletion	199392
NIST	Deletion	198467
HM-A	Deletion	156961
HM-C	Deletion	165919
HM-D	Deletion	165756
