# Supplementary material for: Assessing reproducibility of inherited variants detected with short-read whole genome sequencing
Source: Genome Biol. 2022 Jan 3;23:2. doi: 10.1186/s13059-021-02569-8 (PMC8722114; doi:10.1186/s13059-021-02569-8)
Supplement: Supplementary file 7 — Additional file 7: Table S7. Highly reproducible beds. [file 13059_2021_2569_MOESM7_ESM.xlsx]

## Sheet: HR_bed_summary
Table S7. Beds defined.
Sample	Size (bp)
LCL5	2391814792
LCL6	2390648282
LCL7	2386253937
LCL8	2391158308
NA12878	2518033609
NA10835	2437901390
NA12248	2440383927
NA12249	2429860716
