# Supplementary material for: Assessing reproducibility of inherited variants detected with short-read whole genome sequencing
Source: Genome Biol. 2022 Jan 3;23:2. doi: 10.1186/s13059-021-02569-8 (PMC8722114; doi:10.1186/s13059-021-02569-8)
Supplement: Supplementary file 9 — Additional file 9: Table S8. Comparison statistics to GIAB truth v4.0. [file 13059_2021_2569_MOESM9_ESM.xlsx]

## Sheet: HG001_GRCh37_1_22_truth_v4.0_qu
Table S8. Comparison statistics to GIAB truth v4.0
Type	Subtype	Subset	Filter	Genotype	QQ.Field	QQ	METRIC.Recall	METRIC.Precision	METRIC.Frac_NA	METRIC.F1_Score	FP.gt	FP.al	Subset.Size	Subset.IS_CONF.Size	Subset.Level	TRUTH.TOTAL	TRUTH.TOTAL.ti	TRUTH.TOTAL.tv	TRUTH.TOTAL.het	TRUTH.TOTAL.homalt	TRUTH.TOTAL.TiTv_ratio	TRUTH.TOTAL.het_hom_ratio	TRUTH.TP	TRUTH.TP.ti	TRUTH.TP.tv	TRUTH.TP.het	TRUTH.TP.homalt	TRUTH.TP.TiTv_ratio	TRUTH.TP.het_hom_ratio	TRUTH.FN	TRUTH.FN.ti	TRUTH.FN.tv	TRUTH.FN.het	TRUTH.FN.homalt	TRUTH.FN.TiTv_ratio	TRUTH.FN.het_hom_ratio	QUERY.TOTAL	QUERY.TOTAL.ti	QUERY.TOTAL.tv	QUERY.TOTAL.het	QUERY.TOTAL.homalt	QUERY.TOTAL.TiTv_ratio	QUERY.TOTAL.het_hom_ratio	QUERY.TP	QUERY.TP.ti	QUERY.TP.tv	QUERY.TP.het	QUERY.TP.homalt	QUERY.TP.TiTv_ratio
INDEL	*	*	ALL	*	QUAL	*	0.698928	0.957191	0	0.807922	15091	112	2809068885	2495932686	0	478793	.	.	266051	183328		1.45123	334642	.	.	183784	141589		1.29801	144151	.	.	82267	41739		1.97099	355325	.	.	206402	145123		1.42226	340114	.	.	194772	141589
INDEL	*	SimpleRepeat_diTR_51to200_slop5	PASS	*	QUAL	*	0.134355	0.706093	0	0.225754	81	1	313064	71010	0	1109	.	.	310	243		1.27572	149	.	.	24	77		0.311688	960	.	.	286	166		1.72289	279	.	.	165	114		1.44737	197	.	.	120	77
INDEL	*	AllHomopolymers_gt6bp_imperfectgt10bp_slop5	ALL	*	QUAL	*	0.617144	0.924859	0	0.740299	10210	49	83977437	58995592	0	201337	.	.	108205	78885		1.37168	124254	.	.	62933	58013		1.08481	77083	.	.	45272	20872		2.16903	136543	.	.	75114	60167		1.24843	126283	.	.	67026	58013
INDEL	D6_15	SimpleRepeat_homopolymer_gt11_slop5	PASS	*	QUAL	*	0.168908	0.718121	0	0.273489	126	0	18344341	7424559	0	1859	.	.	631	684		0.922515	314	.	.	98	184		0.532609	1545	.	.	533	500		1.066	447	.	.	244	203		1.20197	321	.	.	137	184
INDEL	*	AllTandemRepeats_201to10000bp_slop5	ALL	*	QUAL	*	0.441258	0.973828	0	0.607327	81	5	38076769	12220286	0	7184	.	.	4307	2587		1.66486	3170	.	.	1733	1370		1.26496	4014	.	.	2574	1217		2.11504	3286	.	.	1856	1394		1.33142	3200	.	.	1794	1370
INDEL	I1_5	GIABv3.2.2_compoundhet_slop50	PASS	*	QUAL	*	0.505366	0.798128	0	0.61887	1586	10	8073313	4155569	0	12486	.	.	3628	3653		0.993156	6310	.	.	1929	2415		0.798758	6176	.	.	1699	1238		1.37237	7906	.	.	3767	3025		1.24529	6310	.	.	2790	2415
INDEL	*	AllTandemRepeats_51to200bp_slop5	ALL	*	QUAL	*	0.457125	0.938788	0	0.614857	912	15	26604713	18896931	0	29458	.	.	16515	8592		1.92214	13466	.	.	7514	4734		1.58724	15992	.	.	9001	3858		2.33307	15144	.	.	9692	4997		1.93956	14217	.	.	9034	4734
INDEL	I1_5	GIABv4.1_comphetindel10bp_slop50	PASS	*	QUAL	*	0.523592	0.799	0	0.632621	1520	7	5033347	3139585	0	11593	.	.	3243	3461		0.937012	6070	.	.	1803	2337		0.771502	5523	.	.	1440	1124		1.28114	7597	.	.	3588	2929		1.22499	6070	.	.	2662	2337
INDEL	*	AllTandemRepeats_gt10000bp_slop5	ALL	*	QUAL	*	0	0	0		0	0	71877742	0	0	0	.	.	0	0			0	.	.	0	0			0	.	.	0	0			0	.	.	0	0			0	.	.	0	0
INDEL	*	AllTandemRepeats_gt10000bp_slop5	PASS	*	QUAL	*	0	0	0		0	0	71877742	0	0	0	.	.	0	0			0	.	.	0	0			0	.	.	0	0			0	.	.	0	0			0	.	.	0	0
INDEL	*	AllTandemRepeats_gt100bp_slop5	ALL	*	QUAL	*	0.445136	0.961652	0	0.608572	288	10	119934799	18916772	0	16395	.	.	9841	5241		1.8777	7298	.	.	4144	2815		1.47211	9097	.	.	5697	2426		2.34831	7771	.	.	4727	2887		1.63734	7473	.	.	4503	2815
INDEL	I1_5	GIABv3.3.2_comphetindel10bp_slop50	PASS	*	QUAL	*	0.555143	0.815209	0	0.660498	1419	5	4721423	3092771	0	11316	.	.	3329	3526		0.944129	6282	.	.	1964	2506		0.783719	5034	.	.	1365	1020		1.33824	7706	.	.	3646	3051		1.19502	6282	.	.	2776	2506
INDEL	*	AllTandemRepeats_lt51bp_slop5	ALL	*	QUAL	*	0.587672	0.921091	0	0.717541	4521	59	38085246	28826494	0	85529	.	.	45859	25938		1.76802	50263	.	.	27684	16933		1.63491	35266	.	.	18175	9005		2.01832	58054	.	.	37384	18242		2.04934	53473	.	.	34140	16933
INDEL	I1_5	SimpleRepeat_homopolymer_gt11_slop5	PASS	*	QUAL	*	0.530406	0.817555	0	0.643396	4830	36	18344341	7424559	0	41110	.	.	17257	16796		1.02745	21805	.	.	9483	11082		0.855712	19305	.	.	7774	5714		1.36052	26671	.	.	13845	12257		1.12956	21805	.	.	10169	11082
INDEL	*	AllTandemRepeatsandHomopolymers_slop5	ALL	*	QUAL	*	0.600241	0.92529	0	0.728136	14862	111	249348603	114511565	0	299886	.	.	161436	109146		1.47908	180004	.	.	93578	77229		1.2117	119882	.	.	67858	31917		2.12608	200441	.	.	115955	80748		1.43601	185466	.	.	104546	77229
INDEL	*	GIABv3.2.2_compoundhet_slop50	PASS	*	QUAL	*	0.44692	0.825159	0	0.579807	3126	36	8073313	4155569	0	29399	.	.	9704	9847		0.985478	13139	.	.	4098	5982		0.685055	16260	.	.	5606	3865		1.45045	18085	.	.	9596	7210		1.33093	14923	.	.	7675	5982
INDEL	*	BadPromoters	ALL	*	QUAL	*	0.047619	0.75	0	0.089552	1	0	197273	143063	0	63	.	.	39	22		1.77273	3	.	.	0	3		0	60	.	.	39	19		2.05263	4	.	.	1	3		0.333333	3	.	.	0	3
INDEL	*	BadPromoters	PASS	*	QUAL	*	0.047619	0.75	0	0.089552	1	0	197273	143063	0	63	.	.	39	22		1.77273	3	.	.	0	3		0	60	.	.	39	19		2.05263	4	.	.	1	3		0.333333	3	.	.	0	3
INDEL	*	CNV_CCSandONT_elliptical_outlier	ALL	*	QUAL	*	0.600362	0.961538	0	0.73919	27	0	39152503	6876916	0	1106	.	.	645	399		1.61654	664	.	.	378	268		1.41045	442	.	.	267	131		2.03817	702	.	.	423	272		1.55515	675	.	.	400	268
INDEL	*	GIABv4.1_comphetindel10bp_slop50	PASS	*	QUAL	*	0.46507	0.827058	0	0.595359	2946	35	5033347	3139585	0	26854	.	.	8533	9072		0.940586	12489	.	.	3808	5683		0.670069	14365	.	.	4725	3389		1.39422	17237	.	.	9153	6849		1.3364	14256	.	.	7351	5683
INDEL	*	CNV_mrcanavarIllumina_CCShighcov_ONThighcov_intersection	ALL	*	QUAL	*	0.216216	1	0	0.355556	0	0	13732774	1446801	0	148	.	.	96	49		1.95918	32	.	.	21	10		2.1	116	.	.	75	39		1.92308	33	.	.	23	10		2.3	33	.	.	23	10
INDEL	*	CNV_mrcanavarIllumina_CCShighcov_ONThighcov_intersection	PASS	*	QUAL	*	0.216216	1	0	0.355556	0	0	13732774	1446801	0	148	.	.	96	49		1.95918	32	.	.	21	10		2.1	116	.	.	75	39		1.92308	33	.	.	23	10		2.3	33	.	.	23	10
INDEL	*	GIABv3.2.2_compoundhet_slop50	ALL	*	QUAL	*	0.44692	0.825159	0	0.579807	3126	36	8073313	4155569	0	29399	.	.	9704	9847		0.985478	13139	.	.	4098	5982		0.685055	16260	.	.	5606	3865		1.45045	18085	.	.	9596	7210		1.33093	14923	.	.	7675	5982
INDEL	*	SimpleRepeat_homopolymer_gt11_slop5	PASS	*	QUAL	*	0.43667	0.832744	0	0.572917	9036	45	18344341	7424559	0	100419	.	.	46284	42442		1.09052	43850	.	.	16692	25239		0.661357	56569	.	.	29592	17203		1.72017	54294	.	.	26712	27013		0.988857	45213	.	.	19420	25239
INDEL	*	GIABv3.2.2_varswithin50bp	ALL	*	QUAL	*	0.649976	0.961852	0	0.775741	1802	22	62127949	52569328	0	69878	.	.	34167	31819		1.07379	45419	.	.	21021	23275		0.903158	24459	.	.	13146	8544		1.53862	47840	.	.	23603	23723		0.994942	46015	.	.	22229	23275
INDEL	*	GIABv3.3.2_comphetindel10bp_slop50	PASS	*	QUAL	*	0.493936	0.838715	0	0.621725	2731	31	4721423	3092771	0	25724	.	.	8373	8993		0.931057	12706	.	.	4034	5879		0.686171	13018	.	.	4339	3114		1.39338	17125	.	.	9033	6951		1.29953	14363	.	.	7356	5879
INDEL	*	GIABv3.3.2_comphetindel10bp_slop50	ALL	*	QUAL	*	0.493936	0.838715	0	0.621725	2731	31	4721423	3092771	0	25724	.	.	8373	8993		0.931057	12706	.	.	4034	5879		0.686171	13018	.	.	4339	3114		1.39338	17125	.	.	9033	6951		1.29953	14363	.	.	7356	5879
INDEL	D6_15	GIABv3.2.2_compoundhet_slop50	PASS	*	QUAL	*	0.335452	0.847169	0	0.480601	258	20	8073313	4155569	0	4248	.	.	989	1038		0.952794	1425	.	.	300	473		0.634249	2823	.	.	689	565		1.21947	1819	.	.	1252	567		2.20811	1541	.	.	1068	473
INDEL	*	GIABv3.3.2_comphetsnp10bp_slop50	ALL	*	QUAL	*	0.621429	0.953804	0	0.752551	17	0	2193102	2051133	0	560	.	.	310	223		1.39013	348	.	.	179	164		1.09146	212	.	.	131	59		2.22034	368	.	.	200	166		1.20482	351	.	.	185	164
INDEL	*	GIABv3.3.2_comphetsnp10bp_slop50	PASS	*	QUAL	*	0.621429	0.953804	0	0.752551	17	0	2193102	2051133	0	560	.	.	310	223		1.39013	348	.	.	179	164		1.09146	212	.	.	131	59		2.22034	368	.	.	200	166		1.20482	351	.	.	185	164
INDEL	*	GIABv3.3.2_complexandSVs	ALL	*	QUAL	*	0.576507	0.913778	0	0.706978	3612	39	197734673	135102910	0	63687	.	.	28882	24581		1.17497	36716	.	.	16703	16663		1.0024	26971	.	.	12179	7918		1.53814	42344	.	.	23038	17931		1.28481	38693	.	.	20670	16663
INDEL	D1_5	GIABv3.2.2_compoundhet_slop50	PASS	*	QUAL	*	0.408551	0.848422	0	0.551521	1019	4	8073313	4155569	0	13472	.	.	3720	4402		0.84507	5504	.	.	1501	2581		0.581558	7968	.	.	2219	1821		1.21856	6749	.	.	3787	2962		1.27853	5726	.	.	3145	2581
INDEL	*	GIABv3.3.2_complexandSVs_alldifficultregions	ALL	*	QUAL	*	0.611239	0.93432	0	0.739011	14925	112	749376598	487553696	0	341063	.	.	184642	127070		1.45307	208471	.	.	109520	89729		1.22056	132592	.	.	75122	37341		2.01178	228974	.	.	131957	93256		1.415	213935	.	.	120492	89729
INDEL	D1_5	SimpleRepeat_homopolymer_gt11_slop5	PASS	*	QUAL	*	0.366516	0.849806	0	0.512146	4062	9	18344341	7424559	0	61056	.	.	28120	24850		1.13159	22378	.	.	7082	13949		0.507707	38678	.	.	21038	10901		1.92991	27105	.	.	12589	14516		0.86725	23034	.	.	9085	13949
INDEL	*	GIABv3.3.2_complexindel10bp_slop50	ALL	*	QUAL	*	0.598119	0.977598	0	0.742164	117	2	1759480	1260968	0	8612	.	.	4276	4062		1.05268	5151	.	.	2484	2570		0.966537	3461	.	.	1792	1492		1.20107	5312	.	.	2670	2589		1.03129	5193	.	.	2570	2570
INDEL	D6_15	GIABv4.1_comphetindel10bp_slop50	PASS	*	QUAL	*	0.351575	0.850548	0	0.497505	237	22	5033347	3139585	0	3874	.	.	851	929		0.916039	1362	.	.	273	444		0.614865	2512	.	.	578	485		1.19175	1733	.	.	1204	529		2.27599	1474	.	.	1030	444
INDEL	*	GIABv3.3.2_notin_complexandSVs_alldifficultregions	ALL	*	QUAL	*	0.914927	0.998631	0	0.954948	167	0	2185503813	2003974175	0	137894	.	.	81662	56169		1.45386	126163	.	.	74402	51716		1.43867	11731	.	.	7260	4453		1.63036	126344	.	.	74584	51723		1.44199	126171	.	.	74418	51716
INDEL	D1_5	GIABv4.1_comphetindel10bp_slop50	PASS	*	QUAL	*	0.421179	0.851396	0	0.563567	949	4	5033347	3139585	0	12446	.	.	3325	4016		0.827938	5242	.	.	1398	2429		0.575545	7204	.	.	1927	1587		1.21424	6413	.	.	3624	2789		1.29939	5460	.	.	3031	2429
INDEL	*	GIABv3.3.2_snpswithin10bp_slop50	ALL	*	QUAL	*	0.601281	0.971191	0	0.742727	44	1	7922938	7340962	0	2498	.	.	1336	1035		1.29082	1502	.	.	768	706		1.08782	996	.	.	568	329		1.72644	1562	.	.	830	719		1.15438	1517	.	.	798	706
INDEL	D6_15	GIABv3.3.2_comphetindel10bp_slop50	PASS	*	QUAL	*	0.364135	0.852152	0	0.510239	217	20	4721423	3092771	0	3463	.	.	746	851		0.876616	1261	.	.	246	417		0.589928	2202	.	.	500	434		1.15207	1603	.	.	1110	493		2.25152	1366	.	.	949	417
INDEL	*	GIABv4.1_CNVsandSVs	ALL	*	QUAL	*	0.53095	0.960287	0	0.683814	144	0	90176126	28405834	0	6462	.	.	3537	2481		1.42563	3431	.	.	1782	1554		1.14672	3031	.	.	1755	927		1.8932	3626	.	.	1993	1589		1.25425	3482	.	.	1884	1554
INDEL	D6_15	SimpleRepeat_diTR_11to50_slop5	PASS	*	QUAL	*	0.374521	0.860861	0	0.521961	402	30	14126406	9327719	0	6782	.	.	2219	1719		1.29087	2540	.	.	925	753		1.22842	4242	.	.	1294	966		1.33954	3112	.	.	2212	900		2.45778	2679	.	.	1926	753
INDEL	*	GIABv4.1_comphetindel10bp_slop50	ALL	*	QUAL	*	0.46507	0.827058	0	0.595359	2946	35	5033347	3139585	0	26854	.	.	8533	9072		0.940586	12489	.	.	3808	5683		0.670069	14365	.	.	4725	3389		1.39422	17237	.	.	9153	6849		1.3364	14256	.	.	7351	5683
INDEL	D1_5	GIABv3.3.2_comphetindel10bp_slop50	PASS	*	QUAL	*	0.448673	0.863566	0	0.59053	873	4	4721423	3092771	0	11904	.	.	3318	3979		0.833878	5341	.	.	1509	2500		0.6036	6563	.	.	1809	1479		1.22312	6428	.	.	3597	2831		1.27058	5551	.	.	3051	2500
INDEL	*	GIABv4.1_comphetsnp10bp_slop50	ALL	*	QUAL	*	0.492188	0.942857	0	0.646757	4	0	1363152	1239646	0	128	.	.	75	43		1.74419	63	.	.	36	23		1.56522	65	.	.	39	20		1.95	70	.	.	45	24		1.875	66	.	.	42	23
INDEL	*	GIABv4.1_comphetsnp10bp_slop50	PASS	*	QUAL	*	0.492188	0.942857	0	0.646757	4	0	1363152	1239646	0	128	.	.	75	43		1.74419	63	.	.	36	23		1.56522	65	.	.	39	20		1.95	70	.	.	45	24		1.875	66	.	.	42	23
INDEL	*	GIABv4.1_complexandSVs	ALL	*	QUAL	*	0.513047	0.894876	0	0.652185	3416	37	111754251	45771848	0	53539	.	.	22515	20604		1.09275	27468	.	.	11277	12891		0.874796	26071	.	.	11238	7713		1.45702	32847	.	.	17327	14149		1.22461	29394	.	.	15145	12891
INDEL	D6_15	SimpleRepeat_imperfecthomopolgt10_slop5	PASS	*	QUAL	*	0.296433	0.871945	0	0.442448	131	0	44462862	27011469	0	2972	.	.	1380	944		1.46186	881	.	.	499	325		1.53538	2091	.	.	881	619		1.42326	1023	.	.	677	346		1.95665	892	.	.	567	325
INDEL	*	GIABv4.1_complexandSVs_alldifficultregions	ALL	*	QUAL	*	0.606188	0.932992	0	0.734896	14916	111	666468574	415545165	0	336186	.	.	181686	125150		1.45175	203792	.	.	106730	87841		1.21504	132394	.	.	74956	37309		2.00906	224285	.	.	129158	91367		1.41362	209256	.	.	117702	87841
INDEL	I1_5	SimpleRepeat_imperfecthomopolgt10_slop5	PASS	*	QUAL	*	0.618774	0.872691	0	0.724118	5311	38	44462862	27011469	0	59264	.	.	28326	22914		1.23619	36671	.	.	18493	16418		1.12639	22593	.	.	9833	6496		1.5137	42016	.	.	23424	17734		1.32085	36667	.	.	19407	16418
INDEL	*	GIABv4.1_complexindel10bp_slop50	ALL	*	QUAL	*	0.56002	0.984848	0	0.714022	68	1	1601305	1136336	0	7964	.	.	3980	3833		1.03835	4460	.	.	2191	2218		0.987827	3504	.	.	1789	1615		1.10774	4554	.	.	2299	2230		1.03094	4485	.	.	2242	2218
INDEL	D6_15	GIABv4.1_complexandSVs	PASS	*	QUAL	*	0.35	0.874372	0	0.499897	253	22	111754251	45771848	0	5120	.	.	1490	1334		1.11694	1792	.	.	509	593		0.858347	3328	.	.	981	741		1.32389	2189	.	.	1507	682		2.20968	1914	.	.	1321	593
INDEL	*	GIABv4.1_notin_complexandSVs_alldifficultregions	ALL	*	QUAL	*	0.916459	0.998619	0	0.955776	174	1	2268411837	2075982706	0	142780	.	.	84635	58081		1.45719	130852	.	.	77209	53597		1.44055	11928	.	.	7426	4484		1.65611	131041	.	.	77398	53605		1.44386	130860	.	.	77225	53597
INDEL	I6_15	SimpleRepeat_diTR_11to50_slop5	PASS	*	QUAL	*	0.46409	0.875369	0	0.606588	503	3	14126406	9327719	0	7658	.	.	3032	1136		2.66901	3554	.	.	1179	868		1.35829	4104	.	.	1853	268		6.91418	4060	.	.	1827	1115		1.63857	3554	.	.	1584	868
INDEL	*	GIABv4.1_othercomplexwithin10bp_slop50	ALL	*	QUAL	*	0.571102	0.96279	0	0.716936	214	1	4636900	3575261	0	9620	.	.	5038	4096		1.22998	5494	.	.	2670	2687		0.993673	4126	.	.	2368	1409		1.68062	5778	.	.	2993	2723		1.09916	5563	.	.	2814	2687
INDEL	I6_15	GIABv3.2.2_compoundhet_slop50	PASS	*	QUAL	*	0.457271	0.877698	0	0.601281	253	2	8073313	4155569	0	4002	.	.	1108	615		1.80163	1830	.	.	355	493		0.720081	2172	.	.	753	122		6.17213	2085	.	.	734	628		1.16879	1830	.	.	620	493
INDEL	*	GIABv4.1_snpswithin10bp_slop50	ALL	*	QUAL	*	0.566903	0.97032	0	0.715676	52	0	9258719	8347563	0	2967	.	.	1544	1285		1.20156	1682	.	.	841	811		1.03699	1285	.	.	703	474		1.48312	1752	.	.	916	824		1.11165	1700	.	.	877	811
INDEL	I6_15	GIABv3.3.2_comphetindel10bp_slop50	PASS	*	QUAL	*	0.497967	0.879558	0	0.63591	216	2	4721423	3092771	0	3197	.	.	834	551		1.51361	1592	.	.	305	445		0.685393	1605	.	.	529	106		4.99057	1810	.	.	631	560		1.12679	1592	.	.	534	445
INDEL	*	HG002_HG003_HG004_allsvs	ALL	*	QUAL	*	0.642676	0.960283	0	0.770015	717	6	181279748	121445433	0	26788	.	.	14801	10492		1.41069	17216	.	.	9318	7460		1.24906	9572	.	.	5483	3032		1.80838	18204	.	.	10406	7626		1.36454	17481	.	.	9851	7460
INDEL	I6_15	GIABv4.1_comphetindel10bp_slop50	PASS	*	QUAL	*	0.483889	0.881122	0	0.624706	231	2	5033347	3139585	0	3569	.	.	939	580		1.61897	1727	.	.	325	459		0.708061	1842	.	.	614	121		5.07438	1960	.	.	689	581		1.18589	1727	.	.	584	459
INDEL	*	HG2_SKor_TrioONTCanu_intersect_HG2_SKor_TrioONTFlye_intersect_HG2_SKor_CCS15_gt10kb	ALL	*	QUAL	*	0.348837	0.981651	0	0.514753	2	0	12794035	2495911	0	301	.	.	189	101		1.87129	105	.	.	64	38		1.68421	196	.	.	125	63		1.98413	109	.	.	69	39		1.76923	107	.	.	68	38
INDEL	*	HG2_SKor_TrioONTCanu_intersect_HG2_SKor_TrioONTFlye_intersect_HG2_SKor_CCS15_gt10kb	PASS	*	QUAL	*	0.348837	0.981651	0	0.514753	2	0	12794035	2495911	0	301	.	.	189	101		1.87129	105	.	.	64	38		1.68421	196	.	.	125	63		1.98413	109	.	.	69	39		1.76923	107	.	.	68	38
INDEL	*	L1H_gt500	ALL	*	QUAL	*	0.168605	1	0	0.288557	0	0	3288114	2138337	0	172	.	.	92	80		1.15	29	.	.	11	18		0.611111	143	.	.	81	62		1.30645	29	.	.	11	18		0.611111	29	.	.	11	18
INDEL	*	L1H_gt500	PASS	*	QUAL	*	0.168605	1	0	0.288557	0	0	3288114	2138337	0	172	.	.	92	80		1.15	29	.	.	11	18		0.611111	143	.	.	81	62		1.30645	29	.	.	11	18		0.611111	29	.	.	11	18
INDEL	*	MHC	ALL	*	QUAL	*	0.652209	0.964581	0	0.778219	30	0	4970557	4096838	0	1222	.	.	795	340		2.33824	797	.	.	516	251		2.05578	425	.	.	279	89		3.13483	847	.	.	578	259		2.23166	817	.	.	556	251
INDEL	*	SimpleRepeat_imperfecthomopolgt10_slop5	PASS	*	QUAL	*	0.516048	0.881259	0	0.650926	9750	47	44462862	27011469	0	137553	.	.	68960	55593		1.24044	70984	.	.	31938	36459		0.875998	66569	.	.	37022	19134		1.93488	82507	.	.	43225	38415		1.12521	72710	.	.	35400	36459
INDEL	*	SimpleRepeat_diTR_11to50_slop5	ALL	*	QUAL	*	0.58086	0.896775	0	0.705046	4191	54	14126406	9327719	0	59424	.	.	30895	17323		1.78347	34517	.	.	19124	11207		1.70643	24907	.	.	11771	6116		1.92462	41143	.	.	26924	12417		2.16832	36896	.	.	23914	11207
INDEL	I1_5	SimpleRepeat_diTR_11to50_slop5	PASS	*	QUAL	*	0.642586	0.883203	0	0.743922	2178	12	14126406	9327719	0	25788	.	.	13402	6254		2.14295	16571	.	.	9402	4147		2.26718	9217	.	.	4000	2107		1.89843	18759	.	.	12608	4598		2.74206	16568	.	.	10887	4147
INDEL	*	SimpleRepeat_diTR_51to200_slop5	ALL	*	QUAL	*	0.134355	0.706093	0	0.225754	81	1	313064	71010	0	1109	.	.	310	243		1.27572	149	.	.	24	77		0.311688	960	.	.	286	166		1.72289	279	.	.	165	114		1.44737	197	.	.	120	77
INDEL	D6_15	AllHomopolymers_gt6bp_imperfectgt10bp_slop5	PASS	*	QUAL	*	0.315645	0.883642	0	0.465138	137	1	83977437	58995592	0	3279	.	.	1577	1012		1.5583	1035	.	.	612	350		1.74857	2244	.	.	965	662		1.4577	1186	.	.	813	373		2.17962	1048	.	.	698	350
INDEL	*	SimpleRepeat_diTR_gt200_slop5	ALL	*	QUAL	*	0	0	0		0	0	1117	0	0	0	.	.	0	0			0	.	.	0	0			0	.	.	0	0			0	.	.	0	0			0	.	.	0	0
INDEL	*	SimpleRepeat_diTR_gt200_slop5	PASS	*	QUAL	*	0	0	0		0	0	1117	0	0	0	.	.	0	0			0	.	.	0	0			0	.	.	0	0			0	.	.	0	0			0	.	.	0	0
INDEL	*	SimpleRepeat_homopolymer_4to6_slop5	ALL	*	QUAL	*	0.751392	0.975701	0	0.84898	2410	14	789111519	677210084	0	128447	.	.	74576	48572		1.53537	96514	.	.	55440	39198		1.41436	31933	.	.	19136	9374		2.04139	99800	.	.	59315	39768		1.49153	97375	.	.	57467	39198
INDEL	I1_5	GIABv4.1_complexandSVs	PASS	*	QUAL	*	0.573431	0.884172	0	0.695679	1771	8	111754251	45771848	0	23682	.	.	9317	8835		1.05456	13580	.	.	5505	5932		0.928018	10102	.	.	3812	2903		1.31312	15359	.	.	7580	6579		1.15215	13580	.	.	6457	5932
INDEL	*	SimpleRepeat_homopolymer_7to11_slop5	ALL	*	QUAL	*	0.793054	0.983544	0	0.878087	1295	4	49788855	39620764	0	97151	.	.	59098	35502		1.66464	77046	.	.	43857	31842		1.37733	20105	.	.	15241	3660		4.16421	78997	.	.	46102	32231		1.43036	77697	.	.	45194	31842
INDEL	D6_15	GIABv3.3.2_complexandSVs	PASS	*	QUAL	*	0.382207	0.886288	0	0.53409	251	21	197734673	135102910	0	5238	.	.	1658	1387		1.19539	2002	.	.	669	638		1.04859	3236	.	.	989	749		1.32043	2392	.	.	1669	723		2.30844	2120	.	.	1482	638
INDEL	*	SimpleRepeat_homopolymer_gt11_slop5	ALL	*	QUAL	*	0.43667	0.832744	0	0.572917	9036	45	18344341	7424559	0	100419	.	.	46284	42442		1.09052	43850	.	.	16692	25239		0.661357	56569	.	.	29592	17203		1.72017	54294	.	.	26712	27013		0.988857	45213	.	.	19420	25239
INDEL	D1_5	SimpleRepeat_imperfecthomopolgt10_slop5	PASS	*	QUAL	*	0.431371	0.889934	0	0.58108	4273	9	44462862	27011469	0	78487	.	.	38402	31358		1.22463	33857	.	.	12659	19493		0.649413	44630	.	.	25743	11865		2.16966	38904	.	.	18818	20086		0.936871	34622	.	.	15129	19493
INDEL	*	SimpleRepeat_imperfecthomopolgt10_slop5	ALL	*	QUAL	*	0.516048	0.881259	0	0.650926	9750	47	44462862	27011469	0	137553	.	.	68960	55593		1.24044	70984	.	.	31938	36459		0.875998	66569	.	.	37022	19134		1.93488	82507	.	.	43225	38415		1.12521	72710	.	.	35400	36459
INDEL	*	GIABv4.1_complexandSVs	PASS	*	QUAL	*	0.513047	0.894876	0	0.652185	3416	37	111754251	45771848	0	53539	.	.	22515	20604		1.09275	27468	.	.	11277	12891		0.874796	26071	.	.	11238	7713		1.45702	32847	.	.	17327	14149		1.22461	29394	.	.	15145	12891
INDEL	*	SimpleRepeat_quadTR_20to50_slop5	ALL	*	QUAL	*	0.574819	0.970223	0	0.721925	316	3	4260126	2779809	0	17235	.	.	10088	5297		1.90447	9907	.	.	5401	3543		1.52441	7328	.	.	4687	1754		2.67218	10713	.	.	6597	3643		1.81087	10394	.	.	6379	3543
INDEL	I6_15	GIABv4.1_complexandSVs	PASS	*	QUAL	*	0.469703	0.895974	0	0.616313	259	2	111754251	45771848	0	4786	.	.	1545	959		1.61105	2248	.	.	525	704		0.745739	2538	.	.	1020	255		4	2509	.	.	913	838		1.0895	2248	.	.	792	704
INDEL	*	SimpleRepeat_quadTR_51to200_slop5	ALL	*	QUAL	*	0.238946	0.934426	0	0.380573	52	0	646435	162132	0	2352	.	.	1065	463		2.30022	562	.	.	182	179		1.01676	1790	.	.	883	284		3.10915	793	.	.	568	202		2.81188	741	.	.	540	179
INDEL	*	SimpleRepeat_diTR_11to50_slop5	PASS	*	QUAL	*	0.58086	0.896775	0	0.705046	4191	54	14126406	9327719	0	59424	.	.	30895	17323		1.78347	34517	.	.	19124	11207		1.70643	24907	.	.	11771	6116		1.92462	41143	.	.	26924	12417		2.16832	36896	.	.	23914	11207
INDEL	*	SimpleRepeat_quadTR_gt200_slop5	ALL	*	QUAL	*	0	0	0		0	0	2145	0	0	0	.	.	0	0			0	.	.	0	0			0	.	.	0	0			0	.	.	0	0			0	.	.	0	0
INDEL	*	SimpleRepeat_quadTR_gt200_slop5	PASS	*	QUAL	*	0	0	0		0	0	2145	0	0	0	.	.	0	0			0	.	.	0	0			0	.	.	0	0			0	.	.	0	0			0	.	.	0	0
INDEL	*	SimpleRepeat_triTR_15to50_slop5	ALL	*	QUAL	*	0.636039	0.969367	0	0.768098	179	1	3011899	2276462	0	8391	.	.	4762	2655		1.7936	5337	.	.	2947	1831		1.6095	3054	.	.	1815	824		2.20267	5876	.	.	3802	1876		2.02665	5696	.	.	3667	1831
INDEL	I1_5	GIABv3.3.2_complexandSVs	PASS	*	QUAL	*	0.64509	0.905301	0	0.753359	1904	11	197734673	135102910	0	28379	.	.	12000	10884		1.10254	18307	.	.	8088	8022		1.00823	10072	.	.	3912	2862		1.36688	20222	.	.	10329	8686		1.18915	18307	.	.	9088	8022
INDEL	*	SimpleRepeat_triTR_51to200_slop5	ALL	*	QUAL	*	0.280488	0.984375	0	0.436577	1	0	58070	10843	0	164	.	.	64	36		1.77778	46	.	.	13	15		0.866667	118	.	.	51	21		2.42857	64	.	.	48	15		3.2	63	.	.	47	15
INDEL	*	SimpleRepeat_triTR_51to200_slop5	PASS	*	QUAL	*	0.280488	0.984375	0	0.436577	1	0	58070	10843	0	164	.	.	64	36		1.77778	46	.	.	13	15		0.866667	118	.	.	51	21		2.42857	64	.	.	48	15		3.2	63	.	.	47	15
INDEL	*	SimpleRepeat_triTR_gt200_slop5	ALL	*	QUAL	*	0	0	0		0	0	1270	0	0	0	.	.	0	0			0	.	.	0	0			0	.	.	0	0			0	.	.	0	0			0	.	.	0	0
INDEL	*	SimpleRepeat_triTR_gt200_slop5	PASS	*	QUAL	*	0	0	0		0	0	1270	0	0	0	.	.	0	0			0	.	.	0	0			0	.	.	0	0			0	.	.	0	0			0	.	.	0	0
INDEL	*	TS_boundary	ALL	*	QUAL	*	0.50925	0.962782	0	0.66615	302	3	3030848912	2495932686	0	14378	.	.	8374	4145		2.02027	7322	.	.	4693	2061		2.27705	7056	.	.	3681	2084		1.76631	8195	.	.	6026	2169		2.77824	7890	.	.	5829	2061
INDEL	I1_5	AllTandemRepeats_lt51bp_slop5	PASS	*	QUAL	*	0.658819	0.906086	0	0.762917	2365	13	38085246	28826494	0	34829	.	.	18473	9000		2.05256	22946	.	.	12802	6290		2.03529	11883	.	.	5671	2710		2.09262	25321	.	.	16494	6769		2.4367	22943	.	.	14615	6290
INDEL	*	TS_contained	ALL	*	QUAL	*	0.704801	0.957059	0	0.811784	14789	109	2495932686	2495932686	0	464415	.	.	257677	179183		1.43807	327320	.	.	179091	139528		1.28355	137095	.	.	78586	39655		1.98174	347130	.	.	200376	142954		1.40168	332224	.	.	188943	139528
INDEL	D6_15	AllTandemRepeatsandHomopolymers_slop5	PASS	*	QUAL	*	0.371608	0.906695	0	0.527161	612	35	249348603	114511565	0	16364	.	.	6657	4451		1.49562	6081	.	.	2673	1826		1.46386	10283	.	.	3984	2625		1.51771	6945	.	.	4916	2029		2.42287	6297	.	.	4471	1826
INDEL	*	Tier1plusTier2_v0.6.1	ALL	*	QUAL	*	0.437143	0.947832	0	0.598333	77	0	32635612	9699073	0	3150	.	.	1738	1134		1.53263	1377	.	.	708	620		1.14194	1773	.	.	1030	514		2.00389	1476	.	.	805	644		1.25	1399	.	.	752	620
INDEL	I6_15	GIABv3.3.2_complexandSVs	PASS	*	QUAL	*	0.50531	0.908174	0	0.649331	253	2	197734673	135102910	0	4991	.	.	1689	1159		1.45729	2522	.	.	666	865		0.769942	2469	.	.	1023	294		3.47959	2777	.	.	1032	996		1.03614	2522	.	.	915	865
INDEL	*	VDJ	ALL	*	QUAL	*	0.444444	0.923077	0	0.6	4	0	3348717	1216528	0	108	.	.	48	56		0.857143	48	.	.	17	31		0.548387	60	.	.	31	25		1.24	52	.	.	19	33		0.575758	48	.	.	17	31
INDEL	*	VDJ	PASS	*	QUAL	*	0.444444	0.923077	0	0.6	4	0	3348717	1216528	0	108	.	.	48	56		0.857143	48	.	.	17	31		0.548387	60	.	.	31	25		1.24	52	.	.	19	33		0.575758	48	.	.	17	31
INDEL	*	allOtherDifficult	ALL	*	QUAL	*	0.581891	0.963362	0	0.72554	34	0	55810260	7451703	0	1502	.	.	935	476		1.96429	874	.	.	544	300		1.81333	628	.	.	391	176		2.22159	928	.	.	608	310		1.96129	894	.	.	584	300
INDEL	D6_15	AllTandemRepeats_lt51bp_slop5	PASS	*	QUAL	*	0.414693	0.908594	0	0.569472	450	34	38085246	28826494	0	11189	.	.	4330	3009		1.43902	4640	.	.	1889	1364		1.3849	6549	.	.	2441	1645		1.48389	5306	.	.	3778	1528		2.47251	4821	.	.	3457	1364
INDEL	*	alldifficultregions	ALL	*	QUAL	*	0.601737	0.930924	0	0.730979	14896	111	628689391	385477608	0	327070	.	.	177261	120489		1.47118	196810	.	.	103279	84328		1.22473	130260	.	.	73982	36161		2.04591	217282	.	.	125686	87853		1.43064	202273	.	.	114249	84328
INDEL	I6_15	AllTandemRepeats_lt51bp_slop5	PASS	*	QUAL	*	0.501285	0.910789	0	0.646659	570	3	38085246	28826494	0	11674	.	.	4907	2059		2.3832	5852	.	.	1984	1615		1.22848	5822	.	.	2923	444		6.58333	6423	.	.	2798	1903		1.47031	5850	.	.	2530	1615
INDEL	*	alllowmapandsegdupregions	ALL	*	QUAL	*	0.165981	0.990426	0	0.284316	20	0	305614803	129889443	0	12405	.	.	7145	5016		1.42444	2059	.	.	1100	948		1.16034	10346	.	.	6045	4068		1.48599	2089	.	.	1134	954		1.18868	2069	.	.	1120	948
INDEL	D6_15	alldifficultregions	PASS	*	QUAL	*	0.37449	0.911936	0	0.530945	614	35	628689391	385477608	0	17397	.	.	7338	4803		1.5278	6515	.	.	2990	1943		1.53886	10882	.	.	4348	2860		1.52028	7381	.	.	5235	2146		2.43942	6731	.	.	4788	1943
INDEL	*	chainSelf	ALL	*	QUAL	*	0.510921	0.954675	0	0.665618	443	3	205399861	108717009	0	18130	.	.	9960	7263		1.37133	9263	.	.	4979	4062		1.22575	8867	.	.	4981	3201		1.55608	9840	.	.	5589	4163		1.34254	9394	.	.	5244	4062
INDEL	*	GIABv3.3.2_complexandSVs	PASS	*	QUAL	*	0.576507	0.913778	0	0.706978	3612	39	197734673	135102910	0	63687	.	.	28882	24581		1.17497	36716	.	.	16703	16663		1.0024	26971	.	.	12179	7918		1.53814	42344	.	.	23038	17931		1.28481	38693	.	.	20670	16663
INDEL	*	chainSelf_gt10kb	ALL	*	QUAL	*	0.163026	0.96136	0	0.278778	25	0	106887487	33334629	0	3754	.	.	1950	1682		1.15933	612	.	.	275	320		0.859375	3142	.	.	1675	1362		1.22981	647	.	.	316	324		0.975309	622	.	.	295	320
INDEL	D6_15	GIABv4.1_complexandSVs_alldifficultregions	PASS	*	QUAL	*	0.377563	0.913893	0	0.534361	616	35	666468574	415545165	0	17756	.	.	7552	4948		1.52627	6704	.	.	3109	2013		1.54446	11052	.	.	4443	2935		1.5138	7572	.	.	5356	2216		2.41697	6920	.	.	4907	2013
INDEL	*	chr1-22_gte_10kb_identity_gte_990_segdups_counts_gt_5	ALL	*	QUAL	*	0	0	0		0	0	2094143	0	0	0	.	.	0	0			0	.	.	0	0			0	.	.	0	0			0	.	.	0	0			0	.	.	0	0
INDEL	*	chr1-22_gte_10kb_identity_gte_990_segdups_counts_gt_5	PASS	*	QUAL	*	0	0	0		0	0	2094143	0	0	0	.	.	0	0			0	.	.	0	0			0	.	.	0	0			0	.	.	0	0			0	.	.	0	0
INDEL	*	expanded_150_Tier1plusTier2_v0.6.1	ALL	*	QUAL	*	0.516028	0.958243	0	0.670813	116	0	48088781	19301737	0	5085	.	.	2763	1948		1.41838	2624	.	.	1343	1208		1.11175	2461	.	.	1420	740		1.91892	2778	.	.	1505	1238		1.21567	2662	.	.	1419	1208
INDEL	D6_15	AllTandemRepeats_51to200bp_slop5	PASS	*	QUAL	*	0.258746	0.913947	0	0.403311	111	5	26604713	18896931	0	4545	.	.	1791	1012		1.76976	1176	.	.	467	320		1.45938	3369	.	.	1324	692		1.91329	1348	.	.	981	367		2.67302	1232	.	.	912	320
INDEL	*	gaps_slop15kb	ALL	*	QUAL	*	0	0	0		0	0	26560636	0	0	0	.	.	0	0			0	.	.	0	0			0	.	.	0	0			0	.	.	0	0			0	.	.	0	0
INDEL	*	gaps_slop15kb	PASS	*	QUAL	*	0	0	0		0	0	26560636	0	0	0	.	.	0	0			0	.	.	0	0			0	.	.	0	0			0	.	.	0	0			0	.	.	0	0
INDEL	*	gc15_slop50	ALL	*	QUAL	*	0.567699	0.965598	0	0.71502	57	2	5303101	2773329	0	2873	.	.	1761	976		1.8043	1631	.	.	953	642		1.48442	1242	.	.	808	334		2.41916	1715	.	.	1051	653		1.60949	1656	.	.	1003	642
INDEL	D1_5	GIABv4.1_complexandSVs	PASS	*	QUAL	*	0.489874	0.914953	0	0.638103	1120	5	111754251	45771848	0	24196	.	.	9442	9096		1.03804	11853	.	.	4702	5604		0.839044	12343	.	.	4740	3492		1.35739	13228	.	.	7246	5982		1.2113	12103	.	.	6499	5604
INDEL	*	gc15to20_slop50	ALL	*	QUAL	*	0.691038	0.968178	0	0.806463	126	1	14314006	11885230	0	5512	.	.	3184	2025		1.57235	3809	.	.	2181	1531		1.42456	1703	.	.	1003	494		2.03036	3991	.	.	2393	1558		1.53594	3864	.	.	2293	1531
INDEL	D6_15	GIABv3.3.2_complexandSVs_alldifficultregions	PASS	*	QUAL	*	0.381763	0.915261	0	0.538792	617	35	749376598	487553696	0	17909	.	.	7681	4972		1.54485	6837	.	.	3215	2040		1.57598	11072	.	.	4466	2932		1.52319	7706	.	.	5463	2243		2.43558	7053	.	.	5013	2040
INDEL	*	gc20to25_slop50	ALL	*	QUAL	*	0.742646	0.968113	0	0.840522	779	9	117189860	103213255	0	31785	.	.	18128	12062		1.5029	23605	.	.	13371	9661		1.38402	8180	.	.	4757	2401		1.98126	24712	.	.	14640	9828		1.48962	23924	.	.	14021	9661
INDEL	I1_5	gc55to60_slop50	PASS	*	QUAL	*	0.661402	0.916111	0	0.768194	1544	14	244507530	206506988	0	25771	.	.	12824	10318		1.24288	17045	.	.	8683	7787		1.11506	8726	.	.	4141	2531		1.63611	18596	.	.	10101	8180		1.23484	17036	.	.	8939	7787
INDEL	*	gc25to30_slop50	ALL	*	QUAL	*	0.73328	0.962541	0	0.832414	2488	17	394144353	347465005	0	86439	.	.	48395	33200		1.45768	63384	.	.	34984	26708		1.30987	23055	.	.	13411	6492		2.06577	66874	.	.	38910	27274		1.42663	64369	.	.	36977	26708
INDEL	I16_PLUS	AllTandemRepeats_lt51bp_slop5	PASS	*	QUAL	*	0.182005	0.916955	0	0.303725	24	0	38085246	28826494	0	1456	.	.	802	180		4.45556	265	.	.	43	73		0.589041	1191	.	.	759	107		7.09346	289	.	.	72	83		0.86747	265	.	.	61	73
INDEL	*	gc30to55_slop50	ALL	*	QUAL	*	0.716225	0.958573	0	0.819865	8665	57	2011401955	1697935422	0	276998	.	.	154301	104912		1.47077	198393	.	.	109613	82814		1.3236	78605	.	.	44688	22098		2.02226	210634	.	.	123260	84951		1.45095	201908	.	.	116704	82814
INDEL	I6_15	AllTandemRepeatsandHomopolymers_slop5	PASS	*	QUAL	*	0.483849	0.917102	0	0.633482	631	4	249348603	114511565	0	14519	.	.	6412	2760		2.32319	7025	.	.	2525	2094		1.20583	7494	.	.	3887	666		5.83634	7660	.	.	3405	2423		1.40528	7025	.	.	3117	2094
INDEL	*	gc55to60_slop50	ALL	*	QUAL	*	0.570334	0.924344	0	0.705416	2745	21	244507530	206506988	0	58450	.	.	30803	23233		1.32583	33336	.	.	16955	15526		1.09204	25114	.	.	13848	7707		1.79681	36600	.	.	20142	16110		1.25028	33831	.	.	17962	15526
INDEL	I1_5	AllTandemRepeatsandHomopolymers_slop5	PASS	*	QUAL	*	0.698881	0.919354	0	0.794098	8096	52	249348603	114511565	0	132924	.	.	70564	45546		1.54929	92898	.	.	51445	35151		1.46354	40026	.	.	19119	10395		1.83925	101046	.	.	60574	37127		1.63154	92897	.	.	54440	35151
INDEL	*	gc60to65_slop50	ALL	*	QUAL	*	0.570787	0.944552	0	0.711574	650	6	102791705	85016727	0	19375	.	.	10493	7685		1.36539	11059	.	.	5742	5098		1.12632	8316	.	.	4751	2587		1.83649	11849	.	.	6529	5234		1.24742	11192	.	.	6009	5098
INDEL	*	AllTandemRepeats_lt51bp_slop5	PASS	*	QUAL	*	0.587672	0.921091	0	0.717541	4521	59	38085246	28826494	0	85529	.	.	45859	25938		1.76802	50263	.	.	27684	16933		1.63491	35266	.	.	18175	9005		2.01832	58054	.	.	37384	18242		2.04934	53473	.	.	34140	16933
INDEL	*	gc65to70_slop50	ALL	*	QUAL	*	0.645257	0.976589	0	0.777078	63	0	34883665	28140025	0	4048	.	.	2273	1658		1.37093	2612	.	.	1421	1169		1.21557	1436	.	.	852	489		1.74233	2691	.	.	1505	1180		1.27542	2628	.	.	1453	1169
INDEL	I6_15	alldifficultregions	PASS	*	QUAL	*	0.483883	0.921578	0	0.634576	636	4	628689391	385477608	0	15543	.	.	6978	3213		2.1718	7521	.	.	2758	2356		1.17063	8022	.	.	4220	857		4.92415	8161	.	.	3642	2686		1.35592	7521	.	.	3350	2356
INDEL	*	gc70to75_slop50	ALL	*	QUAL	*	0.612613	0.985577	0	0.755576	12	0	11790706	9330190	0	1332	.	.	723	591		1.22335	816	.	.	417	393		1.06107	516	.	.	306	198		1.54545	832	.	.	433	397		1.09068	820	.	.	425	393
INDEL	I1_5	AllHomopolymers_gt6bp_imperfectgt10bp_slop5	PASS	*	QUAL	*	0.718675	0.921946	0	0.807718	5677	38	83977437	58995592	0	93959	.	.	50099	34816		1.43896	67526	.	.	37550	27614		1.35982	26433	.	.	12549	7202		1.74243	73231	.	.	42886	29095		1.474	67515	.	.	38669	27614
INDEL	*	gc75to80_slop50	ALL	*	QUAL	*	0.318119	0.974684	0	0.479679	6	0	5248298	4110150	0	723	.	.	387	323		1.19814	230	.	.	102	127		0.80315	493	.	.	285	196		1.45408	237	.	.	109	128		0.851562	231	.	.	104	127
INDEL	*	gc75to80_slop50	PASS	*	QUAL	*	0.318119	0.974684	0	0.479679	6	0	5248298	4110150	0	723	.	.	387	323		1.19814	230	.	.	102	127		0.80315	493	.	.	285	196		1.45408	237	.	.	109	128		0.851562	231	.	.	104	127
INDEL	*	gc80to85_slop50	ALL	*	QUAL	*	0.051724	0.954545	0	0.098131	1	0	2596229	1640058	0	406	.	.	185	204		0.906863	21	.	.	3	18		0.166667	385	.	.	182	186		0.978495	22	.	.	4	18		0.222222	21	.	.	3	18
INDEL	*	gc80to85_slop50	PASS	*	QUAL	*	0.051724	0.954545	0	0.098131	1	0	2596229	1640058	0	406	.	.	185	204		0.906863	21	.	.	3	18		0.166667	385	.	.	182	186		0.978495	22	.	.	4	18		0.222222	21	.	.	3	18
INDEL	*	gc85_slop50	ALL	*	QUAL	*	0.023529	1	0	0.045977	0	0	544746	382030	0	170	.	.	69	96		0.71875	4	.	.	0	4		0	166	.	.	69	92		0.75	4	.	.	0	4		0	4	.	.	0	4
INDEL	*	gc85_slop50	PASS	*	QUAL	*	0.023529	1	0	0.045977	0	0	544746	382030	0	170	.	.	69	96		0.71875	4	.	.	0	4		0	166	.	.	69	92		0.75	4	.	.	0	4		0	4	.	.	0	4
INDEL	*	gclt25orgt65_slop50	ALL	*	QUAL	*	0.699126	0.969166	0	0.812291	1042	12	191795155	161447712	0	46787	.	.	26674	17913		1.48909	32710	.	.	18439	13537		1.36212	14077	.	.	8235	4376		1.88186	34183	.	.	20122	13758		1.46257	33129	.	.	19291	13537
INDEL	I6_15	GIABv4.1_complexandSVs_alldifficultregions	PASS	*	QUAL	*	0.488155	0.923852	0	0.638783	638	4	666468574	415545165	0	15956	.	.	7168	3427		2.09163	7789	.	.	2859	2516		1.13633	8167	.	.	4309	911		4.72997	8431	.	.	3745	2846		1.31588	7789	.	.	3451	2516
INDEL	*	gclt30orgt55_slop50	ALL	*	QUAL	*	0.674044	0.955224	0	0.790371	6430	55	923478456	793592449	0	202469	.	.	112075	78606		1.42578	136473	.	.	74280	58834		1.26254	65996	.	.	37795	19772		1.91154	144920	.	.	83318	60233		1.38326	138431	.	.	78242	58834
INDEL	*	gc55to60_slop50	PASS	*	QUAL	*	0.570334	0.924344	0	0.705416	2745	21	244507530	206506988	0	58450	.	.	30803	23233		1.32583	33336	.	.	16955	15526		1.09204	25114	.	.	13848	7707		1.79681	36600	.	.	20142	16110		1.25028	33831	.	.	17962	15526
INDEL	*	inversions_slop25percent	ALL	*	QUAL	*	0.636364	0.963636	0	0.766529	4	0	966818	626804	0	165	.	.	66	95		0.694737	105	.	.	39	64		0.609375	60	.	.	27	31		0.870968	110	.	.	44	65		0.676923	106	.	.	41	64
INDEL	*	inversions_slop25percent	PASS	*	QUAL	*	0.636364	0.963636	0	0.766529	4	0	966818	626804	0	165	.	.	66	95		0.694737	105	.	.	39	64		0.609375	60	.	.	27	31		0.870968	110	.	.	44	65		0.676923	106	.	.	41	64
INDEL	*	l100_m2_e1	ALL	*	QUAL	*	0.249391	0.989879	0	0.398407	20	0	248846792	96371922	0	7803	.	.	4593	3115		1.47448	1946	.	.	1033	902		1.14523	5857	.	.	3560	2213		1.60868	1976	.	.	1067	908		1.17511	1956	.	.	1053	902
INDEL	I6_15	AllTandemRepeats_51to200bp_slop5	PASS	*	QUAL	*	0.389059	0.924419	0	0.547635	104	0	26604713	18896931	0	3272	.	.	1508	581		2.59552	1273	.	.	473	381		1.24147	1999	.	.	1035	200		5.175	1376	.	.	629	428		1.46963	1272	.	.	577	381
INDEL	*	l250_m0_e0	ALL	*	QUAL	*	0.028133	1	0	0.054726	0	0	89246198	11117085	0	391	.	.	239	148		1.61486	11	.	.	6	5		1.2	380	.	.	233	143		1.62937	11	.	.	6	5		1.2	11	.	.	6	5
INDEL	*	l250_m0_e0	PASS	*	QUAL	*	0.028133	1	0	0.054726	0	0	89246198	11117085	0	391	.	.	239	148		1.61486	11	.	.	6	5		1.2	380	.	.	233	143		1.62937	11	.	.	6	5		1.2	11	.	.	6	5
INDEL	*	lowmappabilityall	ALL	*	QUAL	*	0.249391	0.989879	0	0.398407	20	0	248876769	96371922	0	7803	.	.	4593	3115		1.47448	1946	.	.	1033	902		1.14523	5857	.	.	3560	2213		1.60868	1976	.	.	1067	908		1.17511	1956	.	.	1053	902
INDEL	*	AllHomopolymers_gt6bp_imperfectgt10bp_slop5	PASS	*	QUAL	*	0.617144	0.924859	0	0.740299	10210	49	83977437	58995592	0	201337	.	.	108205	78885		1.37168	124254	.	.	62933	58013		1.08481	77083	.	.	45272	20872		2.16903	136543	.	.	75114	60167		1.24843	126283	.	.	67026	58013
INDEL	*	notinAllHomopolymers_gt6bp_imperfectgt10bp_slop5	ALL	*	QUAL	*	0.757406	0.977321	0	0.853424	4896	64	2850902974	2432532279	0	278045	.	.	158290	104501		1.51472	210593	.	.	121059	83546		1.44901	67452	.	.	37231	20955		1.77671	219009	.	.	131544	84930		1.54885	214042	.	.	127990	83546
INDEL	I1_5	alldifficultregions	PASS	*	QUAL	*	0.694367	0.925079	0	0.793289	8108	52	628689391	385477608	0	145122	.	.	76635	51662		1.48339	100768	.	.	55240	39220		1.40847	44354	.	.	21395	12442		1.71958	108928	.	.	64379	41199		1.56264	100767	.	.	58236	39220
INDEL	*	notinAllTandemRepeatsandHomopolymers_slop5	ALL	*	QUAL	*	0.863328	0.998465	0	0.925992	231	1	2685531808	2377016306	0	179283	.	.	104985	74187		1.41514	154780	.	.	90418	64291		1.40639	24503	.	.	14567	9896		1.47201	155028	.	.	90662	64306		1.40985	154790	.	.	90439	64291
INDEL	I6_15	GIABv3.3.2_complexandSVs_alldifficultregions	PASS	*	QUAL	*	0.493241	0.925098	0	0.643424	643	4	749376598	487553696	0	16201	.	.	7288	3553		2.05122	7991	.	.	2950	2628		1.12253	8210	.	.	4338	925		4.68973	8638	.	.	3841	2958		1.29851	7991	.	.	3542	2628
INDEL	*	notinalldifficultregions	ALL	*	QUAL	*	0.907484	0.998544	0	0.950838	194	1	2306191020	2106050263	0	151865	.	.	89040	62731		1.41939	137815	.	.	80644	57107		1.41216	14050	.	.	8396	5624		1.49289	138025	.	.	80854	57116		1.41561	137824	.	.	80662	57107
INDEL	*	AllTandemRepeatsandHomopolymers_slop5	PASS	*	QUAL	*	0.600241	0.92529	0	0.728136	14862	111	249348603	114511565	0	299886	.	.	161436	109146		1.47908	180004	.	.	93578	77229		1.2117	119882	.	.	67858	31917		2.12608	200441	.	.	115955	80748		1.43601	185466	.	.	104546	77229
INDEL	*	notinalllowmapandsegdupregions	ALL	*	QUAL	*	0.712991	0.95699	0	0.817165	15066	112	2629265608	2361638428	0	466253	.	.	258861	178207		1.45259	332434	.	.	182627	140549		1.29938	133819	.	.	76234	37658		2.02438	353084	.	.	205213	144076		1.42434	337898	.	.	193601	140549
INDEL	I1_5	GIABv4.1_complexandSVs_alldifficultregions	PASS	*	QUAL	*	0.697655	0.927356	0	0.796271	8117	52	666468574	415545165	0	149498	.	.	78492	54157		1.44934	104298	.	.	56788	41186		1.37882	45200	.	.	21704	12971		1.67327	112467	.	.	65936	43166		1.5275	104297	.	.	59785	41186
INDEL	*	notinchainSelf	ALL	*	QUAL	*	0.706296	0.957258	0	0.812847	14649	109	2729480550	2382810862	0	460655	.	.	256081	176053		1.45457	325359	.	.	178796	137510		1.30024	135296	.	.	77285	38543		2.00516	345466	.	.	200813	140942		1.42479	330700	.	.	189526	137510
INDEL	I1_5	GIABv3.3.2_complexandSVs_alldifficultregions	PASS	*	QUAL	*	0.702063	0.928763	0	0.799656	8120	53	749376598	487553696	0	151797	.	.	79693	55256		1.44225	106571	.	.	57942	42305		1.36963	45226	.	.	21751	12951		1.67948	114744	.	.	67093	44286		1.51499	106570	.	.	60939	42305
INDEL	*	notinchainSelf_gt10kb	ALL	*	QUAL	*	0.70316	0.957184	0	0.81074	15066	112	2827992924	2458193242	0	475041	.	.	264102	181646		1.45394	334030	.	.	183509	141269		1.299	141011	.	.	80593	40377		1.99601	354678	.	.	206086	144799		1.42326	339492	.	.	194477	141269
INDEL	D1_5	AllHomopolymers_gt6bp_imperfectgt10bp_slop5	PASS	*	QUAL	*	0.52404	0.92902	0	0.670094	4349	9	83977437	58995592	0	107217	.	.	55451	42576		1.3024	56186	.	.	24406	29763		0.820011	51031	.	.	31045	12813		2.42293	61398	.	.	31021	30377		1.0212	57040	.	.	27277	29763
INDEL	*	notinlowmappabilityall	ALL	*	QUAL	*	0.706394	0.957004	0	0.812821	15066	112	2686003642	2395155949	0	470764	.	.	261373	180056		1.45162	332545	.	.	182693	140594		1.29944	138219	.	.	78680	39462		1.99382	353195	.	.	205279	144121		1.42435	338009	.	.	193667	140594
INDEL	D1_5	gc55to60_slop50	PASS	*	QUAL	*	0.5028	0.930033	0	0.652722	1083	4	244507530	206506988	0	28570	.	.	14843	11068		1.34107	14365	.	.	7126	6799		1.0481	14205	.	.	7717	4269		1.80768	15536	.	.	8587	6949		1.23572	14449	.	.	7650	6799
INDEL	*	notinrefseq_cds	ALL	*	QUAL	*	0.699045	0.957173	0	0.807994	15088	112	2900797233	2461079161	0	478401	.	.	265816	183180		1.45112	334424	.	.	183654	141504		1.29787	143977	.	.	82162	41676		1.97145	355101	.	.	206263	145038		1.42213	339893	.	.	194636	141504
INDEL	D1_5	GIABv3.3.2_complexandSVs	PASS	*	QUAL	*	0.545708	0.930669	0	0.687999	1197	5	197734673	135102910	0	29076	.	.	12712	10725		1.18527	15867	.	.	7222	7051		1.02425	13209	.	.	5490	3674		1.49428	17337	.	.	9904	7433		1.33244	16135	.	.	9084	7051
INDEL	*	notinsegdups	ALL	*	QUAL	*	0.709388	0.957176	0	0.814861	15091	112	2768391002	2421610326	0	471550	.	.	262019	180313		1.45313	334512	.	.	183705	141538		1.29792	137038	.	.	78314	38775		2.0197	355195	.	.	206323	145072		1.42221	339984	.	.	194693	141538
INDEL	D1_5	SimpleRepeat_diTR_11to50_slop5	PASS	*	QUAL	*	0.586491	0.930786	0	0.719576	1096	9	14126406	9327719	0	25332	.	.	11516	7933		1.45166	14857	.	.	7579	5401		1.40326	10475	.	.	3937	2532		1.5549	15965	.	.	10207	5758		1.77266	14860	.	.	9459	5401
INDEL	*	notinsegdups_gt10kb	ALL	*	QUAL	*	0.707741	0.95718	0	0.813775	15091	112	2783350286	2431880642	0	472694	.	.	262648	180806		1.45265	334545	.	.	183722	141554		1.29789	138149	.	.	78926	39252		2.01075	355228	.	.	206340	145088		1.42217	340017	.	.	194710	141554
INDEL	*	alldifficultregions	PASS	*	QUAL	*	0.601737	0.930924	0	0.730979	14896	111	628689391	385477608	0	327070	.	.	177261	120489		1.47118	196810	.	.	103279	84328		1.22473	130260	.	.	73982	36161		2.04591	217282	.	.	125686	87853		1.43064	202273	.	.	114249	84328
INDEL	*	refseq_cds	ALL	*	QUAL	*	0.550649	0.986239	0	0.706716	3	0	34083082	30448624	0	385	.	.	231	145		1.5931	212	.	.	125	84		1.4881	173	.	.	106	61		1.7377	218	.	.	134	84		1.59524	215	.	.	131	84
INDEL	*	refseq_cds	PASS	*	QUAL	*	0.550649	0.986239	0	0.706716	3	0	34083082	30448624	0	385	.	.	231	145		1.5931	212	.	.	125	84		1.4881	173	.	.	106	61		1.7377	218	.	.	134	84		1.59524	215	.	.	131	84
INDEL	*	segdups	ALL	*	QUAL	*	0.018084	1	0	0.035525	0	0	166489409	69917545	0	7244	.	.	4034	3014		1.33842	131	.	.	80	51		1.56863	7113	.	.	3954	2963		1.33446	131	.	.	80	51		1.56863	131	.	.	80	51
INDEL	I1_5	AllTandemRepeats_51to200bp_slop5	PASS	*	QUAL	*	0.576304	0.932351	0	0.712313	430	6	26604713	18896931	0	10432	.	.	5635	2931		1.92255	6012	.	.	3249	2023		1.60603	4420	.	.	2386	908		2.62775	6445	.	.	3957	2101		1.88339	6009	.	.	3604	2023
INDEL	*	segdups_gt10kb	ALL	*	QUAL	*	0.015907	1	0	0.031316	0	0	151530125	59647229	0	6098	.	.	3403	2521		1.34986	97	.	.	62	35		1.77143	6001	.	.	3341	2486		1.34393	97	.	.	62	35		1.77143	97	.	.	62	35
INDEL	*	GIABv4.1_complexandSVs_alldifficultregions	PASS	*	QUAL	*	0.606188	0.932992	0	0.734896	14916	111	666468574	415545165	0	336186	.	.	181686	125150		1.45175	203792	.	.	106730	87841		1.21504	132394	.	.	74956	37309		2.00906	224285	.	.	129158	91367		1.41362	209256	.	.	117702	87841
INDEL	C16_PLUS	*	ALL	*	QUAL	*	0	0	0		0	0	2809068885	2495932686	0	0	.	.	0	0			0	.	.	0	0			0	.	.	0	0			0	.	.	0	0			0	.	.	0	0
INDEL	C16_PLUS	*	PASS	*	QUAL	*	0	0	0		0	0	2809068885	2495932686	0	0	.	.	0	0			0	.	.	0	0			0	.	.	0	0			0	.	.	0	0			0	.	.	0	0
INDEL	C16_PLUS	AllHomopolymers_gt6bp_imperfectgt10bp_slop5	ALL	*	QUAL	*	0	0	0		0	0	83977437	58995592	0	0	.	.	0	0			0	.	.	0	0			0	.	.	0	0			0	.	.	0	0			0	.	.	0	0
INDEL	C16_PLUS	AllHomopolymers_gt6bp_imperfectgt10bp_slop5	PASS	*	QUAL	*	0	0	0		0	0	83977437	58995592	0	0	.	.	0	0			0	.	.	0	0			0	.	.	0	0			0	.	.	0	0			0	.	.	0	0
INDEL	C16_PLUS	AllTandemRepeats_201to10000bp_slop5	ALL	*	QUAL	*	0	0	0		0	0	38076769	12220286	0	0	.	.	0	0			0	.	.	0	0			0	.	.	0	0			0	.	.	0	0			0	.	.	0	0
INDEL	C16_PLUS	AllTandemRepeats_201to10000bp_slop5	PASS	*	QUAL	*	0	0	0		0	0	38076769	12220286	0	0	.	.	0	0			0	.	.	0	0			0	.	.	0	0			0	.	.	0	0			0	.	.	0	0
INDEL	C16_PLUS	AllTandemRepeats_51to200bp_slop5	ALL	*	QUAL	*	0	0	0		0	0	26604713	18896931	0	0	.	.	0	0			0	.	.	0	0			0	.	.	0	0			0	.	.	0	0			0	.	.	0	0
INDEL	C16_PLUS	AllTandemRepeats_51to200bp_slop5	PASS	*	QUAL	*	0	0	0		0	0	26604713	18896931	0	0	.	.	0	0			0	.	.	0	0			0	.	.	0	0			0	.	.	0	0			0	.	.	0	0
INDEL	C16_PLUS	AllTandemRepeats_gt10000bp_slop5	ALL	*	QUAL	*	0	0	0		0	0	71877742	0	0	0	.	.	0	0			0	.	.	0	0			0	.	.	0	0			0	.	.	0	0			0	.	.	0	0
INDEL	C16_PLUS	AllTandemRepeats_gt10000bp_slop5	PASS	*	QUAL	*	0	0	0		0	0	71877742	0	0	0	.	.	0	0			0	.	.	0	0			0	.	.	0	0			0	.	.	0	0			0	.	.	0	0
INDEL	C16_PLUS	AllTandemRepeats_gt100bp_slop5	ALL	*	QUAL	*	0	0	0		0	0	119934799	18916772	0	0	.	.	0	0			0	.	.	0	0			0	.	.	0	0			0	.	.	0	0			0	.	.	0	0
INDEL	C16_PLUS	AllTandemRepeats_gt100bp_slop5	PASS	*	QUAL	*	0	0	0		0	0	119934799	18916772	0	0	.	.	0	0			0	.	.	0	0			0	.	.	0	0			0	.	.	0	0			0	.	.	0	0
INDEL	C16_PLUS	AllTandemRepeats_lt51bp_slop5	ALL	*	QUAL	*	0	0	0		0	0	38085246	28826494	0	0	.	.	0	0			0	.	.	0	0			0	.	.	0	0			0	.	.	0	0			0	.	.	0	0
INDEL	C16_PLUS	AllTandemRepeats_lt51bp_slop5	PASS	*	QUAL	*	0	0	0		0	0	38085246	28826494	0	0	.	.	0	0			0	.	.	0	0			0	.	.	0	0			0	.	.	0	0			0	.	.	0	0
INDEL	C16_PLUS	AllTandemRepeatsandHomopolymers_slop5	ALL	*	QUAL	*	0	0	0		0	0	249348603	114511565	0	0	.	.	0	0			0	.	.	0	0			0	.	.	0	0			0	.	.	0	0			0	.	.	0	0
INDEL	C16_PLUS	AllTandemRepeatsandHomopolymers_slop5	PASS	*	QUAL	*	0	0	0		0	0	249348603	114511565	0	0	.	.	0	0			0	.	.	0	0			0	.	.	0	0			0	.	.	0	0			0	.	.	0	0
INDEL	C16_PLUS	BadPromoters	ALL	*	QUAL	*	0	0	0		0	0	197273	143063	0	0	.	.	0	0			0	.	.	0	0			0	.	.	0	0			0	.	.	0	0			0	.	.	0	0
INDEL	C16_PLUS	BadPromoters	PASS	*	QUAL	*	0	0	0		0	0	197273	143063	0	0	.	.	0	0			0	.	.	0	0			0	.	.	0	0			0	.	.	0	0			0	.	.	0	0
INDEL	C16_PLUS	CNV_CCSandONT_elliptical_outlier	ALL	*	QUAL	*	0	0	0		0	0	39152503	6876916	0	0	.	.	0	0			0	.	.	0	0			0	.	.	0	0			0	.	.	0	0			0	.	.	0	0
INDEL	C16_PLUS	CNV_CCSandONT_elliptical_outlier	PASS	*	QUAL	*	0	0	0		0	0	39152503	6876916	0	0	.	.	0	0			0	.	.	0	0			0	.	.	0	0			0	.	.	0	0			0	.	.	0	0
INDEL	C16_PLUS	CNV_mrcanavarIllumina_CCShighcov_ONThighcov_intersection	ALL	*	QUAL	*	0	0	0		0	0	13732774	1446801	0	0	.	.	0	0			0	.	.	0	0			0	.	.	0	0			0	.	.	0	0			0	.	.	0	0
INDEL	C16_PLUS	CNV_mrcanavarIllumina_CCShighcov_ONThighcov_intersection	PASS	*	QUAL	*	0	0	0		0	0	13732774	1446801	0	0	.	.	0	0			0	.	.	0	0			0	.	.	0	0			0	.	.	0	0			0	.	.	0	0
INDEL	C16_PLUS	GIABv3.2.2_compoundhet_slop50	ALL	*	QUAL	*	0	0	0		0	0	8073313	4155569	0	0	.	.	0	0			0	.	.	0	0			0	.	.	0	0			0	.	.	0	0			0	.	.	0	0
INDEL	C16_PLUS	GIABv3.2.2_compoundhet_slop50	PASS	*	QUAL	*	0	0	0		0	0	8073313	4155569	0	0	.	.	0	0			0	.	.	0	0			0	.	.	0	0			0	.	.	0	0			0	.	.	0	0
INDEL	C16_PLUS	GIABv3.2.2_varswithin50bp	ALL	*	QUAL	*	0	0	0		0	0	62127949	52569328	0	0	.	.	0	0			0	.	.	0	0			0	.	.	0	0			0	.	.	0	0			0	.	.	0	0
INDEL	C16_PLUS	GIABv3.2.2_varswithin50bp	PASS	*	QUAL	*	0	0	0		0	0	62127949	52569328	0	0	.	.	0	0			0	.	.	0	0			0	.	.	0	0			0	.	.	0	0			0	.	.	0	0
INDEL	C16_PLUS	GIABv3.3.2_comphetindel10bp_slop50	ALL	*	QUAL	*	0	0	0		0	0	4721423	3092771	0	0	.	.	0	0			0	.	.	0	0			0	.	.	0	0			0	.	.	0	0			0	.	.	0	0
INDEL	C16_PLUS	GIABv3.3.2_comphetindel10bp_slop50	PASS	*	QUAL	*	0	0	0		0	0	4721423	3092771	0	0	.	.	0	0			0	.	.	0	0			0	.	.	0	0			0	.	.	0	0			0	.	.	0	0
INDEL	C16_PLUS	GIABv3.3.2_comphetsnp10bp_slop50	ALL	*	QUAL	*	0	0	0		0	0	2193102	2051133	0	0	.	.	0	0			0	.	.	0	0			0	.	.	0	0			0	.	.	0	0			0	.	.	0	0
INDEL	C16_PLUS	GIABv3.3.2_comphetsnp10bp_slop50	PASS	*	QUAL	*	0	0	0		0	0	2193102	2051133	0	0	.	.	0	0			0	.	.	0	0			0	.	.	0	0			0	.	.	0	0			0	.	.	0	0
INDEL	C16_PLUS	GIABv3.3.2_complexandSVs	ALL	*	QUAL	*	0	0	0		0	0	197734673	135102910	0	0	.	.	0	0			0	.	.	0	0			0	.	.	0	0			0	.	.	0	0			0	.	.	0	0
INDEL	C16_PLUS	GIABv3.3.2_complexandSVs	PASS	*	QUAL	*	0	0	0		0	0	197734673	135102910	0	0	.	.	0	0			0	.	.	0	0			0	.	.	0	0			0	.	.	0	0			0	.	.	0	0
INDEL	C16_PLUS	GIABv3.3.2_complexandSVs_alldifficultregions	ALL	*	QUAL	*	0	0	0		0	0	749376598	487553696	0	0	.	.	0	0			0	.	.	0	0			0	.	.	0	0			0	.	.	0	0			0	.	.	0	0
INDEL	C16_PLUS	GIABv3.3.2_complexandSVs_alldifficultregions	PASS	*	QUAL	*	0	0	0		0	0	749376598	487553696	0	0	.	.	0	0			0	.	.	0	0			0	.	.	0	0			0	.	.	0	0			0	.	.	0	0
INDEL	C16_PLUS	GIABv3.3.2_complexindel10bp_slop50	ALL	*	QUAL	*	0	0	0		0	0	1759480	1260968	0	0	.	.	0	0			0	.	.	0	0			0	.	.	0	0			0	.	.	0	0			0	.	.	0	0
INDEL	C16_PLUS	GIABv3.3.2_complexindel10bp_slop50	PASS	*	QUAL	*	0	0	0		0	0	1759480	1260968	0	0	.	.	0	0			0	.	.	0	0			0	.	.	0	0			0	.	.	0	0			0	.	.	0	0
INDEL	C16_PLUS	GIABv3.3.2_notin_complexandSVs_alldifficultregions	ALL	*	QUAL	*	0	0	0		0	0	2185503813	2003974175	0	0	.	.	0	0			0	.	.	0	0			0	.	.	0	0			0	.	.	0	0			0	.	.	0	0
INDEL	C16_PLUS	GIABv3.3.2_notin_complexandSVs_alldifficultregions	PASS	*	QUAL	*	0	0	0		0	0	2185503813	2003974175	0	0	.	.	0	0			0	.	.	0	0			0	.	.	0	0			0	.	.	0	0			0	.	.	0	0
INDEL	C16_PLUS	GIABv3.3.2_snpswithin10bp_slop50	ALL	*	QUAL	*	0	0	0		0	0	7922938	7340962	0	0	.	.	0	0			0	.	.	0	0			0	.	.	0	0			0	.	.	0	0			0	.	.	0	0
INDEL	C16_PLUS	GIABv3.3.2_snpswithin10bp_slop50	PASS	*	QUAL	*	0	0	0		0	0	7922938	7340962	0	0	.	.	0	0			0	.	.	0	0			0	.	.	0	0			0	.	.	0	0			0	.	.	0	0
INDEL	C16_PLUS	GIABv4.1_CNVsandSVs	ALL	*	QUAL	*	0	0	0		0	0	90176126	28405834	0	0	.	.	0	0			0	.	.	0	0			0	.	.	0	0			0	.	.	0	0			0	.	.	0	0
INDEL	C16_PLUS	GIABv4.1_CNVsandSVs	PASS	*	QUAL	*	0	0	0		0	0	90176126	28405834	0	0	.	.	0	0			0	.	.	0	0			0	.	.	0	0			0	.	.	0	0			0	.	.	0	0
INDEL	C16_PLUS	GIABv4.1_comphetindel10bp_slop50	ALL	*	QUAL	*	0	0	0		0	0	5033347	3139585	0	0	.	.	0	0			0	.	.	0	0			0	.	.	0	0			0	.	.	0	0			0	.	.	0	0
INDEL	C16_PLUS	GIABv4.1_comphetindel10bp_slop50	PASS	*	QUAL	*	0	0	0		0	0	5033347	3139585	0	0	.	.	0	0			0	.	.	0	0			0	.	.	0	0			0	.	.	0	0			0	.	.	0	0
INDEL	C16_PLUS	GIABv4.1_comphetsnp10bp_slop50	ALL	*	QUAL	*	0	0	0		0	0	1363152	1239646	0	0	.	.	0	0			0	.	.	0	0			0	.	.	0	0			0	.	.	0	0			0	.	.	0	0
INDEL	C16_PLUS	GIABv4.1_comphetsnp10bp_slop50	PASS	*	QUAL	*	0	0	0		0	0	1363152	1239646	0	0	.	.	0	0			0	.	.	0	0			0	.	.	0	0			0	.	.	0	0			0	.	.	0	0
INDEL	C16_PLUS	GIABv4.1_complexandSVs	ALL	*	QUAL	*	0	0	0		0	0	111754251	45771848	0	0	.	.	0	0			0	.	.	0	0			0	.	.	0	0			0	.	.	0	0			0	.	.	0	0
INDEL	C16_PLUS	GIABv4.1_complexandSVs	PASS	*	QUAL	*	0	0	0		0	0	111754251	45771848	0	0	.	.	0	0			0	.	.	0	0			0	.	.	0	0			0	.	.	0	0			0	.	.	0	0
INDEL	C16_PLUS	GIABv4.1_complexandSVs_alldifficultregions	ALL	*	QUAL	*	0	0	0		0	0	666468574	415545165	0	0	.	.	0	0			0	.	.	0	0			0	.	.	0	0			0	.	.	0	0			0	.	.	0	0
INDEL	C16_PLUS	GIABv4.1_complexandSVs_alldifficultregions	PASS	*	QUAL	*	0	0	0		0	0	666468574	415545165	0	0	.	.	0	0			0	.	.	0	0			0	.	.	0	0			0	.	.	0	0			0	.	.	0	0
INDEL	C16_PLUS	GIABv4.1_complexindel10bp_slop50	ALL	*	QUAL	*	0	0	0		0	0	1601305	1136336	0	0	.	.	0	0			0	.	.	0	0			0	.	.	0	0			0	.	.	0	0			0	.	.	0	0
INDEL	C16_PLUS	GIABv4.1_complexindel10bp_slop50	PASS	*	QUAL	*	0	0	0		0	0	1601305	1136336	0	0	.	.	0	0			0	.	.	0	0			0	.	.	0	0			0	.	.	0	0			0	.	.	0	0
INDEL	C16_PLUS	GIABv4.1_notin_complexandSVs_alldifficultregions	ALL	*	QUAL	*	0	0	0		0	0	2268411837	2075982706	0	0	.	.	0	0			0	.	.	0	0			0	.	.	0	0			0	.	.	0	0			0	.	.	0	0
INDEL	C16_PLUS	GIABv4.1_notin_complexandSVs_alldifficultregions	PASS	*	QUAL	*	0	0	0		0	0	2268411837	2075982706	0	0	.	.	0	0			0	.	.	0	0			0	.	.	0	0			0	.	.	0	0			0	.	.	0	0
INDEL	C16_PLUS	GIABv4.1_othercomplexwithin10bp_slop50	ALL	*	QUAL	*	0	0	0		0	0	4636900	3575261	0	0	.	.	0	0			0	.	.	0	0			0	.	.	0	0			0	.	.	0	0			0	.	.	0	0
INDEL	C16_PLUS	GIABv4.1_othercomplexwithin10bp_slop50	PASS	*	QUAL	*	0	0	0		0	0	4636900	3575261	0	0	.	.	0	0			0	.	.	0	0			0	.	.	0	0			0	.	.	0	0			0	.	.	0	0
INDEL	C16_PLUS	GIABv4.1_snpswithin10bp_slop50	ALL	*	QUAL	*	0	0	0		0	0	9258719	8347563	0	0	.	.	0	0			0	.	.	0	0			0	.	.	0	0			0	.	.	0	0			0	.	.	0	0
INDEL	C16_PLUS	GIABv4.1_snpswithin10bp_slop50	PASS	*	QUAL	*	0	0	0		0	0	9258719	8347563	0	0	.	.	0	0			0	.	.	0	0			0	.	.	0	0			0	.	.	0	0			0	.	.	0	0
INDEL	C16_PLUS	HG002_HG003_HG004_allsvs	ALL	*	QUAL	*	0	0	0		0	0	181279748	121445433	0	0	.	.	0	0			0	.	.	0	0			0	.	.	0	0			0	.	.	0	0			0	.	.	0	0
INDEL	C16_PLUS	HG002_HG003_HG004_allsvs	PASS	*	QUAL	*	0	0	0		0	0	181279748	121445433	0	0	.	.	0	0			0	.	.	0	0			0	.	.	0	0			0	.	.	0	0			0	.	.	0	0
INDEL	C16_PLUS	HG2_SKor_TrioONTCanu_intersect_HG2_SKor_TrioONTFlye_intersect_HG2_SKor_CCS15_gt10kb	ALL	*	QUAL	*	0	0	0		0	0	12794035	2495911	0	0	.	.	0	0			0	.	.	0	0			0	.	.	0	0			0	.	.	0	0			0	.	.	0	0
INDEL	C16_PLUS	HG2_SKor_TrioONTCanu_intersect_HG2_SKor_TrioONTFlye_intersect_HG2_SKor_CCS15_gt10kb	PASS	*	QUAL	*	0	0	0		0	0	12794035	2495911	0	0	.	.	0	0			0	.	.	0	0			0	.	.	0	0			0	.	.	0	0			0	.	.	0	0
INDEL	C16_PLUS	L1H_gt500	ALL	*	QUAL	*	0	0	0		0	0	3288114	2138337	0	0	.	.	0	0			0	.	.	0	0			0	.	.	0	0			0	.	.	0	0			0	.	.	0	0
INDEL	C16_PLUS	L1H_gt500	PASS	*	QUAL	*	0	0	0		0	0	3288114	2138337	0	0	.	.	0	0			0	.	.	0	0			0	.	.	0	0			0	.	.	0	0			0	.	.	0	0
INDEL	C16_PLUS	MHC	ALL	*	QUAL	*	0	0	0		0	0	4970557	4096838	0	0	.	.	0	0			0	.	.	0	0			0	.	.	0	0			0	.	.	0	0			0	.	.	0	0
INDEL	C16_PLUS	MHC	PASS	*	QUAL	*	0	0	0		0	0	4970557	4096838	0	0	.	.	0	0			0	.	.	0	0			0	.	.	0	0			0	.	.	0	0			0	.	.	0	0
INDEL	C16_PLUS	SimpleRepeat_diTR_11to50_slop5	ALL	*	QUAL	*	0	0	0		0	0	14126406	9327719	0	0	.	.	0	0			0	.	.	0	0			0	.	.	0	0			0	.	.	0	0			0	.	.	0	0
INDEL	C16_PLUS	SimpleRepeat_diTR_11to50_slop5	PASS	*	QUAL	*	0	0	0		0	0	14126406	9327719	0	0	.	.	0	0			0	.	.	0	0			0	.	.	0	0			0	.	.	0	0			0	.	.	0	0
INDEL	C16_PLUS	SimpleRepeat_diTR_51to200_slop5	ALL	*	QUAL	*	0	0	0		0	0	313064	71010	0	0	.	.	0	0			0	.	.	0	0			0	.	.	0	0			0	.	.	0	0			0	.	.	0	0
INDEL	C16_PLUS	SimpleRepeat_diTR_51to200_slop5	PASS	*	QUAL	*	0	0	0		0	0	313064	71010	0	0	.	.	0	0			0	.	.	0	0			0	.	.	0	0			0	.	.	0	0			0	.	.	0	0
INDEL	C16_PLUS	SimpleRepeat_diTR_gt200_slop5	ALL	*	QUAL	*	0	0	0		0	0	1117	0	0	0	.	.	0	0			0	.	.	0	0			0	.	.	0	0			0	.	.	0	0			0	.	.	0	0
INDEL	C16_PLUS	SimpleRepeat_diTR_gt200_slop5	PASS	*	QUAL	*	0	0	0		0	0	1117	0	0	0	.	.	0	0			0	.	.	0	0			0	.	.	0	0			0	.	.	0	0			0	.	.	0	0
INDEL	C16_PLUS	SimpleRepeat_homopolymer_4to6_slop5	ALL	*	QUAL	*	0	0	0		0	0	789111519	677210084	0	0	.	.	0	0			0	.	.	0	0			0	.	.	0	0			0	.	.	0	0			0	.	.	0	0
INDEL	C16_PLUS	SimpleRepeat_homopolymer_4to6_slop5	PASS	*	QUAL	*	0	0	0		0	0	789111519	677210084	0	0	.	.	0	0			0	.	.	0	0			0	.	.	0	0			0	.	.	0	0			0	.	.	0	0
INDEL	C16_PLUS	SimpleRepeat_homopolymer_7to11_slop5	ALL	*	QUAL	*	0	0	0		0	0	49788855	39620764	0	0	.	.	0	0			0	.	.	0	0			0	.	.	0	0			0	.	.	0	0			0	.	.	0	0
INDEL	C16_PLUS	SimpleRepeat_homopolymer_7to11_slop5	PASS	*	QUAL	*	0	0	0		0	0	49788855	39620764	0	0	.	.	0	0			0	.	.	0	0			0	.	.	0	0			0	.	.	0	0			0	.	.	0	0
INDEL	C16_PLUS	SimpleRepeat_homopolymer_gt11_slop5	ALL	*	QUAL	*	0	0	0		0	0	18344341	7424559	0	0	.	.	0	0			0	.	.	0	0			0	.	.	0	0			0	.	.	0	0			0	.	.	0	0
INDEL	C16_PLUS	SimpleRepeat_homopolymer_gt11_slop5	PASS	*	QUAL	*	0	0	0		0	0	18344341	7424559	0	0	.	.	0	0			0	.	.	0	0			0	.	.	0	0			0	.	.	0	0			0	.	.	0	0
INDEL	C16_PLUS	SimpleRepeat_imperfecthomopolgt10_slop5	ALL	*	QUAL	*	0	0	0		0	0	44462862	27011469	0	0	.	.	0	0			0	.	.	0	0			0	.	.	0	0			0	.	.	0	0			0	.	.	0	0
INDEL	C16_PLUS	SimpleRepeat_imperfecthomopolgt10_slop5	PASS	*	QUAL	*	0	0	0		0	0	44462862	27011469	0	0	.	.	0	0			0	.	.	0	0			0	.	.	0	0			0	.	.	0	0			0	.	.	0	0
INDEL	C16_PLUS	SimpleRepeat_quadTR_20to50_slop5	ALL	*	QUAL	*	0	0	0		0	0	4260126	2779809	0	0	.	.	0	0			0	.	.	0	0			0	.	.	0	0			0	.	.	0	0			0	.	.	0	0
INDEL	C16_PLUS	SimpleRepeat_quadTR_20to50_slop5	PASS	*	QUAL	*	0	0	0		0	0	4260126	2779809	0	0	.	.	0	0			0	.	.	0	0			0	.	.	0	0			0	.	.	0	0			0	.	.	0	0
INDEL	C16_PLUS	SimpleRepeat_quadTR_51to200_slop5	ALL	*	QUAL	*	0	0	0		0	0	646435	162132	0	0	.	.	0	0			0	.	.	0	0			0	.	.	0	0			0	.	.	0	0			0	.	.	0	0
INDEL	C16_PLUS	SimpleRepeat_quadTR_51to200_slop5	PASS	*	QUAL	*	0	0	0		0	0	646435	162132	0	0	.	.	0	0			0	.	.	0	0			0	.	.	0	0			0	.	.	0	0			0	.	.	0	0
INDEL	C16_PLUS	SimpleRepeat_quadTR_gt200_slop5	ALL	*	QUAL	*	0	0	0		0	0	2145	0	0	0	.	.	0	0			0	.	.	0	0			0	.	.	0	0			0	.	.	0	0			0	.	.	0	0
INDEL	C16_PLUS	SimpleRepeat_quadTR_gt200_slop5	PASS	*	QUAL	*	0	0	0		0	0	2145	0	0	0	.	.	0	0			0	.	.	0	0			0	.	.	0	0			0	.	.	0	0			0	.	.	0	0
INDEL	C16_PLUS	SimpleRepeat_triTR_15to50_slop5	ALL	*	QUAL	*	0	0	0		0	0	3011899	2276462	0	0	.	.	0	0			0	.	.	0	0			0	.	.	0	0			0	.	.	0	0			0	.	.	0	0
INDEL	C16_PLUS	SimpleRepeat_triTR_15to50_slop5	PASS	*	QUAL	*	0	0	0		0	0	3011899	2276462	0	0	.	.	0	0			0	.	.	0	0			0	.	.	0	0			0	.	.	0	0			0	.	.	0	0
INDEL	C16_PLUS	SimpleRepeat_triTR_51to200_slop5	ALL	*	QUAL	*	0	0	0		0	0	58070	10843	0	0	.	.	0	0			0	.	.	0	0			0	.	.	0	0			0	.	.	0	0			0	.	.	0	0
INDEL	C16_PLUS	SimpleRepeat_triTR_51to200_slop5	PASS	*	QUAL	*	0	0	0		0	0	58070	10843	0	0	.	.	0	0			0	.	.	0	0			0	.	.	0	0			0	.	.	0	0			0	.	.	0	0
INDEL	C16_PLUS	SimpleRepeat_triTR_gt200_slop5	ALL	*	QUAL	*	0	0	0		0	0	1270	0	0	0	.	.	0	0			0	.	.	0	0			0	.	.	0	0			0	.	.	0	0			0	.	.	0	0
INDEL	C16_PLUS	SimpleRepeat_triTR_gt200_slop5	PASS	*	QUAL	*	0	0	0		0	0	1270	0	0	0	.	.	0	0			0	.	.	0	0			0	.	.	0	0			0	.	.	0	0			0	.	.	0	0
INDEL	C16_PLUS	TS_boundary	ALL	*	QUAL	*	0	0	0		0	0	3030848912	2495932686	0	0	.	.	0	0			0	.	.	0	0			0	.	.	0	0			0	.	.	0	0			0	.	.	0	0
INDEL	C16_PLUS	TS_boundary	PASS	*	QUAL	*	0	0	0		0	0	3030848912	2495932686	0	0	.	.	0	0			0	.	.	0	0			0	.	.	0	0			0	.	.	0	0			0	.	.	0	0
INDEL	C16_PLUS	TS_contained	ALL	*	QUAL	*	0	0	0		0	0	2495932686	2495932686	0	0	.	.	0	0			0	.	.	0	0			0	.	.	0	0			0	.	.	0	0			0	.	.	0	0
INDEL	C16_PLUS	TS_contained	PASS	*	QUAL	*	0	0	0		0	0	2495932686	2495932686	0	0	.	.	0	0			0	.	.	0	0			0	.	.	0	0			0	.	.	0	0			0	.	.	0	0
INDEL	C16_PLUS	Tier1plusTier2_v0.6.1	ALL	*	QUAL	*	0	0	0		0	0	32635612	9699073	0	0	.	.	0	0			0	.	.	0	0			0	.	.	0	0			0	.	.	0	0			0	.	.	0	0
INDEL	C16_PLUS	Tier1plusTier2_v0.6.1	PASS	*	QUAL	*	0	0	0		0	0	32635612	9699073	0	0	.	.	0	0			0	.	.	0	0			0	.	.	0	0			0	.	.	0	0			0	.	.	0	0
INDEL	C16_PLUS	VDJ	ALL	*	QUAL	*	0	0	0		0	0	3348717	1216528	0	0	.	.	0	0			0	.	.	0	0			0	.	.	0	0			0	.	.	0	0			0	.	.	0	0
INDEL	C16_PLUS	VDJ	PASS	*	QUAL	*	0	0	0		0	0	3348717	1216528	0	0	.	.	0	0			0	.	.	0	0			0	.	.	0	0			0	.	.	0	0			0	.	.	0	0
INDEL	C16_PLUS	allOtherDifficult	ALL	*	QUAL	*	0	0	0		0	0	55810260	7451703	0	0	.	.	0	0			0	.	.	0	0			0	.	.	0	0			0	.	.	0	0			0	.	.	0	0
INDEL	C16_PLUS	allOtherDifficult	PASS	*	QUAL	*	0	0	0		0	0	55810260	7451703	0	0	.	.	0	0			0	.	.	0	0			0	.	.	0	0			0	.	.	0	0			0	.	.	0	0
INDEL	C16_PLUS	alldifficultregions	ALL	*	QUAL	*	0	0	0		0	0	628689391	385477608	0	0	.	.	0	0			0	.	.	0	0			0	.	.	0	0			0	.	.	0	0			0	.	.	0	0
INDEL	C16_PLUS	alldifficultregions	PASS	*	QUAL	*	0	0	0		0	0	628689391	385477608	0	0	.	.	0	0			0	.	.	0	0			0	.	.	0	0			0	.	.	0	0			0	.	.	0	0
INDEL	C16_PLUS	alllowmapandsegdupregions	ALL	*	QUAL	*	0	0	0		0	0	305614803	129889443	0	0	.	.	0	0			0	.	.	0	0			0	.	.	0	0			0	.	.	0	0			0	.	.	0	0
INDEL	C16_PLUS	alllowmapandsegdupregions	PASS	*	QUAL	*	0	0	0		0	0	305614803	129889443	0	0	.	.	0	0			0	.	.	0	0			0	.	.	0	0			0	.	.	0	0			0	.	.	0	0
INDEL	C16_PLUS	chainSelf	ALL	*	QUAL	*	0	0	0		0	0	205399861	108717009	0	0	.	.	0	0			0	.	.	0	0			0	.	.	0	0			0	.	.	0	0			0	.	.	0	0
INDEL	C16_PLUS	chainSelf	PASS	*	QUAL	*	0	0	0		0	0	205399861	108717009	0	0	.	.	0	0			0	.	.	0	0			0	.	.	0	0			0	.	.	0	0			0	.	.	0	0
INDEL	C16_PLUS	chainSelf_gt10kb	ALL	*	QUAL	*	0	0	0		0	0	106887487	33334629	0	0	.	.	0	0			0	.	.	0	0			0	.	.	0	0			0	.	.	0	0			0	.	.	0	0
INDEL	C16_PLUS	chainSelf_gt10kb	PASS	*	QUAL	*	0	0	0		0	0	106887487	33334629	0	0	.	.	0	0			0	.	.	0	0			0	.	.	0	0			0	.	.	0	0			0	.	.	0	0
INDEL	C16_PLUS	chr1-22_gte_10kb_identity_gte_990_segdups_counts_gt_5	ALL	*	QUAL	*	0	0	0		0	0	2094143	0	0	0	.	.	0	0			0	.	.	0	0			0	.	.	0	0			0	.	.	0	0			0	.	.	0	0
INDEL	C16_PLUS	chr1-22_gte_10kb_identity_gte_990_segdups_counts_gt_5	PASS	*	QUAL	*	0	0	0		0	0	2094143	0	0	0	.	.	0	0			0	.	.	0	0			0	.	.	0	0			0	.	.	0	0			0	.	.	0	0
INDEL	C16_PLUS	expanded_150_Tier1plusTier2_v0.6.1	ALL	*	QUAL	*	0	0	0		0	0	48088781	19301737	0	0	.	.	0	0			0	.	.	0	0			0	.	.	0	0			0	.	.	0	0			0	.	.	0	0
INDEL	C16_PLUS	expanded_150_Tier1plusTier2_v0.6.1	PASS	*	QUAL	*	0	0	0		0	0	48088781	19301737	0	0	.	.	0	0			0	.	.	0	0			0	.	.	0	0			0	.	.	0	0			0	.	.	0	0
INDEL	C16_PLUS	gaps_slop15kb	ALL	*	QUAL	*	0	0	0		0	0	26560636	0	0	0	.	.	0	0			0	.	.	0	0			0	.	.	0	0			0	.	.	0	0			0	.	.	0	0
INDEL	C16_PLUS	gaps_slop15kb	PASS	*	QUAL	*	0	0	0		0	0	26560636	0	0	0	.	.	0	0			0	.	.	0	0			0	.	.	0	0			0	.	.	0	0			0	.	.	0	0
INDEL	C16_PLUS	gc15_slop50	ALL	*	QUAL	*	0	0	0		0	0	5303101	2773329	0	0	.	.	0	0			0	.	.	0	0			0	.	.	0	0			0	.	.	0	0			0	.	.	0	0
INDEL	C16_PLUS	gc15_slop50	PASS	*	QUAL	*	0	0	0		0	0	5303101	2773329	0	0	.	.	0	0			0	.	.	0	0			0	.	.	0	0			0	.	.	0	0			0	.	.	0	0
INDEL	C16_PLUS	gc15to20_slop50	ALL	*	QUAL	*	0	0	0		0	0	14314006	11885230	0	0	.	.	0	0			0	.	.	0	0			0	.	.	0	0			0	.	.	0	0			0	.	.	0	0
INDEL	C16_PLUS	gc15to20_slop50	PASS	*	QUAL	*	0	0	0		0	0	14314006	11885230	0	0	.	.	0	0			0	.	.	0	0			0	.	.	0	0			0	.	.	0	0			0	.	.	0	0
INDEL	C16_PLUS	gc20to25_slop50	ALL	*	QUAL	*	0	0	0		0	0	117189860	103213255	0	0	.	.	0	0			0	.	.	0	0			0	.	.	0	0			0	.	.	0	0			0	.	.	0	0
INDEL	C16_PLUS	gc20to25_slop50	PASS	*	QUAL	*	0	0	0		0	0	117189860	103213255	0	0	.	.	0	0			0	.	.	0	0			0	.	.	0	0			0	.	.	0	0			0	.	.	0	0
INDEL	C16_PLUS	gc25to30_slop50	ALL	*	QUAL	*	0	0	0		0	0	394144353	347465005	0	0	.	.	0	0			0	.	.	0	0			0	.	.	0	0			0	.	.	0	0			0	.	.	0	0
INDEL	C16_PLUS	gc25to30_slop50	PASS	*	QUAL	*	0	0	0		0	0	394144353	347465005	0	0	.	.	0	0			0	.	.	0	0			0	.	.	0	0			0	.	.	0	0			0	.	.	0	0
INDEL	C16_PLUS	gc30to55_slop50	ALL	*	QUAL	*	0	0	0		0	0	2011401955	1697935422	0	0	.	.	0	0			0	.	.	0	0			0	.	.	0	0			0	.	.	0	0			0	.	.	0	0
INDEL	C16_PLUS	gc30to55_slop50	PASS	*	QUAL	*	0	0	0		0	0	2011401955	1697935422	0	0	.	.	0	0			0	.	.	0	0			0	.	.	0	0			0	.	.	0	0			0	.	.	0	0
INDEL	C16_PLUS	gc55to60_slop50	ALL	*	QUAL	*	0	0	0		0	0	244507530	206506988	0	0	.	.	0	0			0	.	.	0	0			0	.	.	0	0			0	.	.	0	0			0	.	.	0	0
INDEL	C16_PLUS	gc55to60_slop50	PASS	*	QUAL	*	0	0	0		0	0	244507530	206506988	0	0	.	.	0	0			0	.	.	0	0			0	.	.	0	0			0	.	.	0	0			0	.	.	0	0
INDEL	C16_PLUS	gc60to65_slop50	ALL	*	QUAL	*	0	0	0		0	0	102791705	85016727	0	0	.	.	0	0			0	.	.	0	0			0	.	.	0	0			0	.	.	0	0			0	.	.	0	0
INDEL	C16_PLUS	gc60to65_slop50	PASS	*	QUAL	*	0	0	0		0	0	102791705	85016727	0	0	.	.	0	0			0	.	.	0	0			0	.	.	0	0			0	.	.	0	0			0	.	.	0	0
INDEL	C16_PLUS	gc65to70_slop50	ALL	*	QUAL	*	0	0	0		0	0	34883665	28140025	0	0	.	.	0	0			0	.	.	0	0			0	.	.	0	0			0	.	.	0	0			0	.	.	0	0
INDEL	C16_PLUS	gc65to70_slop50	PASS	*	QUAL	*	0	0	0		0	0	34883665	28140025	0	0	.	.	0	0			0	.	.	0	0			0	.	.	0	0			0	.	.	0	0			0	.	.	0	0
INDEL	C16_PLUS	gc70to75_slop50	ALL	*	QUAL	*	0	0	0		0	0	11790706	9330190	0	0	.	.	0	0			0	.	.	0	0			0	.	.	0	0			0	.	.	0	0			0	.	.	0	0
INDEL	C16_PLUS	gc70to75_slop50	PASS	*	QUAL	*	0	0	0		0	0	11790706	9330190	0	0	.	.	0	0			0	.	.	0	0			0	.	.	0	0			0	.	.	0	0			0	.	.	0	0
INDEL	C16_PLUS	gc75to80_slop50	ALL	*	QUAL	*	0	0	0		0	0	5248298	4110150	0	0	.	.	0	0			0	.	.	0	0			0	.	.	0	0			0	.	.	0	0			0	.	.	0	0
INDEL	C16_PLUS	gc75to80_slop50	PASS	*	QUAL	*	0	0	0		0	0	5248298	4110150	0	0	.	.	0	0			0	.	.	0	0			0	.	.	0	0			0	.	.	0	0			0	.	.	0	0
INDEL	C16_PLUS	gc80to85_slop50	ALL	*	QUAL	*	0	0	0		0	0	2596229	1640058	0	0	.	.	0	0			0	.	.	0	0			0	.	.	0	0			0	.	.	0	0			0	.	.	0	0
INDEL	C16_PLUS	gc80to85_slop50	PASS	*	QUAL	*	0	0	0		0	0	2596229	1640058	0	0	.	.	0	0			0	.	.	0	0			0	.	.	0	0			0	.	.	0	0			0	.	.	0	0
INDEL	C16_PLUS	gc85_slop50	ALL	*	QUAL	*	0	0	0		0	0	544746	382030	0	0	.	.	0	0			0	.	.	0	0			0	.	.	0	0			0	.	.	0	0			0	.	.	0	0
INDEL	C16_PLUS	gc85_slop50	PASS	*	QUAL	*	0	0	0		0	0	544746	382030	0	0	.	.	0	0			0	.	.	0	0			0	.	.	0	0			0	.	.	0	0			0	.	.	0	0
INDEL	C16_PLUS	gclt25orgt65_slop50	ALL	*	QUAL	*	0	0	0		0	0	191795155	161447712	0	0	.	.	0	0			0	.	.	0	0			0	.	.	0	0			0	.	.	0	0			0	.	.	0	0
INDEL	C16_PLUS	gclt25orgt65_slop50	PASS	*	QUAL	*	0	0	0		0	0	191795155	161447712	0	0	.	.	0	0			0	.	.	0	0			0	.	.	0	0			0	.	.	0	0			0	.	.	0	0
INDEL	C16_PLUS	gclt30orgt55_slop50	ALL	*	QUAL	*	0	0	0		0	0	923478456	793592449	0	0	.	.	0	0			0	.	.	0	0			0	.	.	0	0			0	.	.	0	0			0	.	.	0	0
INDEL	C16_PLUS	gclt30orgt55_slop50	PASS	*	QUAL	*	0	0	0		0	0	923478456	793592449	0	0	.	.	0	0			0	.	.	0	0			0	.	.	0	0			0	.	.	0	0			0	.	.	0	0
INDEL	C16_PLUS	inversions_slop25percent	ALL	*	QUAL	*	0	0	0		0	0	966818	626804	0	0	.	.	0	0			0	.	.	0	0			0	.	.	0	0			0	.	.	0	0			0	.	.	0	0
INDEL	C16_PLUS	inversions_slop25percent	PASS	*	QUAL	*	0	0	0		0	0	966818	626804	0	0	.	.	0	0			0	.	.	0	0			0	.	.	0	0			0	.	.	0	0			0	.	.	0	0
INDEL	C16_PLUS	l100_m2_e1	ALL	*	QUAL	*	0	0	0		0	0	248846792	96371922	0	0	.	.	0	0			0	.	.	0	0			0	.	.	0	0			0	.	.	0	0			0	.	.	0	0
INDEL	C16_PLUS	l100_m2_e1	PASS	*	QUAL	*	0	0	0		0	0	248846792	96371922	0	0	.	.	0	0			0	.	.	0	0			0	.	.	0	0			0	.	.	0	0			0	.	.	0	0
INDEL	C16_PLUS	l250_m0_e0	ALL	*	QUAL	*	0	0	0		0	0	89246198	11117085	0	0	.	.	0	0			0	.	.	0	0			0	.	.	0	0			0	.	.	0	0			0	.	.	0	0
INDEL	C16_PLUS	l250_m0_e0	PASS	*	QUAL	*	0	0	0		0	0	89246198	11117085	0	0	.	.	0	0			0	.	.	0	0			0	.	.	0	0			0	.	.	0	0			0	.	.	0	0
INDEL	C16_PLUS	lowmappabilityall	ALL	*	QUAL	*	0	0	0		0	0	248876769	96371922	0	0	.	.	0	0			0	.	.	0	0			0	.	.	0	0			0	.	.	0	0			0	.	.	0	0
INDEL	C16_PLUS	lowmappabilityall	PASS	*	QUAL	*	0	0	0		0	0	248876769	96371922	0	0	.	.	0	0			0	.	.	0	0			0	.	.	0	0			0	.	.	0	0			0	.	.	0	0
INDEL	C16_PLUS	notinAllHomopolymers_gt6bp_imperfectgt10bp_slop5	ALL	*	QUAL	*	0	0	0		0	0	2850902974	2432532279	0	0	.	.	0	0			0	.	.	0	0			0	.	.	0	0			0	.	.	0	0			0	.	.	0	0
INDEL	C16_PLUS	notinAllHomopolymers_gt6bp_imperfectgt10bp_slop5	PASS	*	QUAL	*	0	0	0		0	0	2850902974	2432532279	0	0	.	.	0	0			0	.	.	0	0			0	.	.	0	0			0	.	.	0	0			0	.	.	0	0
INDEL	C16_PLUS	notinAllTandemRepeatsandHomopolymers_slop5	ALL	*	QUAL	*	0	0	0		0	0	2685531808	2377016306	0	0	.	.	0	0			0	.	.	0	0			0	.	.	0	0			0	.	.	0	0			0	.	.	0	0
INDEL	C16_PLUS	notinAllTandemRepeatsandHomopolymers_slop5	PASS	*	QUAL	*	0	0	0		0	0	2685531808	2377016306	0	0	.	.	0	0			0	.	.	0	0			0	.	.	0	0			0	.	.	0	0			0	.	.	0	0
INDEL	C16_PLUS	notinalldifficultregions	ALL	*	QUAL	*	0	0	0		0	0	2306191020	2106050263	0	0	.	.	0	0			0	.	.	0	0			0	.	.	0	0			0	.	.	0	0			0	.	.	0	0
INDEL	C16_PLUS	notinalldifficultregions	PASS	*	QUAL	*	0	0	0		0	0	2306191020	2106050263	0	0	.	.	0	0			0	.	.	0	0			0	.	.	0	0			0	.	.	0	0			0	.	.	0	0
INDEL	C16_PLUS	notinalllowmapandsegdupregions	ALL	*	QUAL	*	0	0	0		0	0	2629265608	2361638428	0	0	.	.	0	0			0	.	.	0	0			0	.	.	0	0			0	.	.	0	0			0	.	.	0	0
INDEL	C16_PLUS	notinalllowmapandsegdupregions	PASS	*	QUAL	*	0	0	0		0	0	2629265608	2361638428	0	0	.	.	0	0			0	.	.	0	0			0	.	.	0	0			0	.	.	0	0			0	.	.	0	0
INDEL	C16_PLUS	notinchainSelf	ALL	*	QUAL	*	0	0	0		0	0	2729480550	2382810862	0	0	.	.	0	0			0	.	.	0	0			0	.	.	0	0			0	.	.	0	0			0	.	.	0	0
INDEL	C16_PLUS	notinchainSelf	PASS	*	QUAL	*	0	0	0		0	0	2729480550	2382810862	0	0	.	.	0	0			0	.	.	0	0			0	.	.	0	0			0	.	.	0	0			0	.	.	0	0
INDEL	C16_PLUS	notinchainSelf_gt10kb	ALL	*	QUAL	*	0	0	0		0	0	2827992924	2458193242	0	0	.	.	0	0			0	.	.	0	0			0	.	.	0	0			0	.	.	0	0			0	.	.	0	0
INDEL	C16_PLUS	notinchainSelf_gt10kb	PASS	*	QUAL	*	0	0	0		0	0	2827992924	2458193242	0	0	.	.	0	0			0	.	.	0	0			0	.	.	0	0			0	.	.	0	0			0	.	.	0	0
INDEL	C16_PLUS	notinlowmappabilityall	ALL	*	QUAL	*	0	0	0		0	0	2686003642	2395155949	0	0	.	.	0	0			0	.	.	0	0			0	.	.	0	0			0	.	.	0	0			0	.	.	0	0
INDEL	C16_PLUS	notinlowmappabilityall	PASS	*	QUAL	*	0	0	0		0	0	2686003642	2395155949	0	0	.	.	0	0			0	.	.	0	0			0	.	.	0	0			0	.	.	0	0			0	.	.	0	0
INDEL	C16_PLUS	notinrefseq_cds	ALL	*	QUAL	*	0	0	0		0	0	2900797233	2461079161	0	0	.	.	0	0			0	.	.	0	0			0	.	.	0	0			0	.	.	0	0			0	.	.	0	0
INDEL	C16_PLUS	notinrefseq_cds	PASS	*	QUAL	*	0	0	0		0	0	2900797233	2461079161	0	0	.	.	0	0			0	.	.	0	0			0	.	.	0	0			0	.	.	0	0			0	.	.	0	0
INDEL	C16_PLUS	notinsegdups	ALL	*	QUAL	*	0	0	0		0	0	2768391002	2421610326	0	0	.	.	0	0			0	.	.	0	0			0	.	.	0	0			0	.	.	0	0			0	.	.	0	0
INDEL	C16_PLUS	notinsegdups	PASS	*	QUAL	*	0	0	0		0	0	2768391002	2421610326	0	0	.	.	0	0			0	.	.	0	0			0	.	.	0	0			0	.	.	0	0			0	.	.	0	0
INDEL	C16_PLUS	notinsegdups_gt10kb	ALL	*	QUAL	*	0	0	0		0	0	2783350286	2431880642	0	0	.	.	0	0			0	.	.	0	0			0	.	.	0	0			0	.	.	0	0			0	.	.	0	0
INDEL	C16_PLUS	notinsegdups_gt10kb	PASS	*	QUAL	*	0	0	0		0	0	2783350286	2431880642	0	0	.	.	0	0			0	.	.	0	0			0	.	.	0	0			0	.	.	0	0			0	.	.	0	0
INDEL	C16_PLUS	refseq_cds	ALL	*	QUAL	*	0	0	0		0	0	34083082	30448624	0	0	.	.	0	0			0	.	.	0	0			0	.	.	0	0			0	.	.	0	0			0	.	.	0	0
INDEL	C16_PLUS	refseq_cds	PASS	*	QUAL	*	0	0	0		0	0	34083082	30448624	0	0	.	.	0	0			0	.	.	0	0			0	.	.	0	0			0	.	.	0	0			0	.	.	0	0
INDEL	C16_PLUS	segdups	ALL	*	QUAL	*	0	0	0		0	0	166489409	69917545	0	0	.	.	0	0			0	.	.	0	0			0	.	.	0	0			0	.	.	0	0			0	.	.	0	0
INDEL	C16_PLUS	segdups	PASS	*	QUAL	*	0	0	0		0	0	166489409	69917545	0	0	.	.	0	0			0	.	.	0	0			0	.	.	0	0			0	.	.	0	0			0	.	.	0	0
INDEL	C16_PLUS	segdups_gt10kb	ALL	*	QUAL	*	0	0	0		0	0	151530125	59647229	0	0	.	.	0	0			0	.	.	0	0			0	.	.	0	0			0	.	.	0	0			0	.	.	0	0
INDEL	C16_PLUS	segdups_gt10kb	PASS	*	QUAL	*	0	0	0		0	0	151530125	59647229	0	0	.	.	0	0			0	.	.	0	0			0	.	.	0	0			0	.	.	0	0			0	.	.	0	0
INDEL	C1_5	*	ALL	*	QUAL	*	0	0	0		0	0	2809068885	2495932686	0	5	.	.	4	1		4	0	.	.	0	0			5	.	.	4	1		4	0	.	.	0	0			0	.	.	0	0
INDEL	C1_5	*	PASS	*	QUAL	*	0	0	0		0	0	2809068885	2495932686	0	5	.	.	4	1		4	0	.	.	0	0			5	.	.	4	1		4	0	.	.	0	0			0	.	.	0	0
INDEL	C1_5	AllHomopolymers_gt6bp_imperfectgt10bp_slop5	ALL	*	QUAL	*	0	0	0		0	0	83977437	58995592	0	4	.	.	4	0			0	.	.	0	0			4	.	.	4	0			0	.	.	0	0			0	.	.	0	0
INDEL	C1_5	AllHomopolymers_gt6bp_imperfectgt10bp_slop5	PASS	*	QUAL	*	0	0	0		0	0	83977437	58995592	0	4	.	.	4	0			0	.	.	0	0			4	.	.	4	0			0	.	.	0	0			0	.	.	0	0
INDEL	C1_5	AllTandemRepeats_201to10000bp_slop5	ALL	*	QUAL	*	0	0	0		0	0	38076769	12220286	0	0	.	.	0	0			0	.	.	0	0			0	.	.	0	0			0	.	.	0	0			0	.	.	0	0
INDEL	C1_5	AllTandemRepeats_201to10000bp_slop5	PASS	*	QUAL	*	0	0	0		0	0	38076769	12220286	0	0	.	.	0	0			0	.	.	0	0			0	.	.	0	0			0	.	.	0	0			0	.	.	0	0
INDEL	C1_5	AllTandemRepeats_51to200bp_slop5	ALL	*	QUAL	*	0	0	0		0	0	26604713	18896931	0	0	.	.	0	0			0	.	.	0	0			0	.	.	0	0			0	.	.	0	0			0	.	.	0	0
INDEL	C1_5	AllTandemRepeats_51to200bp_slop5	PASS	*	QUAL	*	0	0	0		0	0	26604713	18896931	0	0	.	.	0	0			0	.	.	0	0			0	.	.	0	0			0	.	.	0	0			0	.	.	0	0
INDEL	C1_5	AllTandemRepeats_gt10000bp_slop5	ALL	*	QUAL	*	0	0	0		0	0	71877742	0	0	0	.	.	0	0			0	.	.	0	0			0	.	.	0	0			0	.	.	0	0			0	.	.	0	0
INDEL	C1_5	AllTandemRepeats_gt10000bp_slop5	PASS	*	QUAL	*	0	0	0		0	0	71877742	0	0	0	.	.	0	0			0	.	.	0	0			0	.	.	0	0			0	.	.	0	0			0	.	.	0	0
INDEL	C1_5	AllTandemRepeats_gt100bp_slop5	ALL	*	QUAL	*	0	0	0		0	0	119934799	18916772	0	0	.	.	0	0			0	.	.	0	0			0	.	.	0	0			0	.	.	0	0			0	.	.	0	0
INDEL	C1_5	AllTandemRepeats_gt100bp_slop5	PASS	*	QUAL	*	0	0	0		0	0	119934799	18916772	0	0	.	.	0	0			0	.	.	0	0			0	.	.	0	0			0	.	.	0	0			0	.	.	0	0
INDEL	C1_5	AllTandemRepeats_lt51bp_slop5	ALL	*	QUAL	*	0	0	0		0	0	38085246	28826494	0	0	.	.	0	0			0	.	.	0	0			0	.	.	0	0			0	.	.	0	0			0	.	.	0	0
INDEL	C1_5	AllTandemRepeats_lt51bp_slop5	PASS	*	QUAL	*	0	0	0		0	0	38085246	28826494	0	0	.	.	0	0			0	.	.	0	0			0	.	.	0	0			0	.	.	0	0			0	.	.	0	0
INDEL	C1_5	AllTandemRepeatsandHomopolymers_slop5	ALL	*	QUAL	*	0	0	0		0	0	249348603	114511565	0	4	.	.	4	0			0	.	.	0	0			4	.	.	4	0			0	.	.	0	0			0	.	.	0	0
INDEL	C1_5	AllTandemRepeatsandHomopolymers_slop5	PASS	*	QUAL	*	0	0	0		0	0	249348603	114511565	0	4	.	.	4	0			0	.	.	0	0			4	.	.	4	0			0	.	.	0	0			0	.	.	0	0
INDEL	C1_5	BadPromoters	ALL	*	QUAL	*	0	0	0		0	0	197273	143063	0	0	.	.	0	0			0	.	.	0	0			0	.	.	0	0			0	.	.	0	0			0	.	.	0	0
INDEL	C1_5	BadPromoters	PASS	*	QUAL	*	0	0	0		0	0	197273	143063	0	0	.	.	0	0			0	.	.	0	0			0	.	.	0	0			0	.	.	0	0			0	.	.	0	0
INDEL	C1_5	CNV_CCSandONT_elliptical_outlier	ALL	*	QUAL	*	0	0	0		0	0	39152503	6876916	0	0	.	.	0	0			0	.	.	0	0			0	.	.	0	0			0	.	.	0	0			0	.	.	0	0
INDEL	C1_5	CNV_CCSandONT_elliptical_outlier	PASS	*	QUAL	*	0	0	0		0	0	39152503	6876916	0	0	.	.	0	0			0	.	.	0	0			0	.	.	0	0			0	.	.	0	0			0	.	.	0	0
INDEL	C1_5	CNV_mrcanavarIllumina_CCShighcov_ONThighcov_intersection	ALL	*	QUAL	*	0	0	0		0	0	13732774	1446801	0	0	.	.	0	0			0	.	.	0	0			0	.	.	0	0			0	.	.	0	0			0	.	.	0	0
INDEL	C1_5	CNV_mrcanavarIllumina_CCShighcov_ONThighcov_intersection	PASS	*	QUAL	*	0	0	0		0	0	13732774	1446801	0	0	.	.	0	0			0	.	.	0	0			0	.	.	0	0			0	.	.	0	0			0	.	.	0	0
INDEL	C1_5	GIABv3.2.2_compoundhet_slop50	ALL	*	QUAL	*	0	0	0		0	0	8073313	4155569	0	0	.	.	0	0			0	.	.	0	0			0	.	.	0	0			0	.	.	0	0			0	.	.	0	0
INDEL	C1_5	GIABv3.2.2_compoundhet_slop50	PASS	*	QUAL	*	0	0	0		0	0	8073313	4155569	0	0	.	.	0	0			0	.	.	0	0			0	.	.	0	0			0	.	.	0	0			0	.	.	0	0
INDEL	C1_5	GIABv3.2.2_varswithin50bp	ALL	*	QUAL	*	0	0	0		0	0	62127949	52569328	0	1	.	.	1	0			0	.	.	0	0			1	.	.	1	0			0	.	.	0	0			0	.	.	0	0
INDEL	C1_5	GIABv3.2.2_varswithin50bp	PASS	*	QUAL	*	0	0	0		0	0	62127949	52569328	0	1	.	.	1	0			0	.	.	0	0			1	.	.	1	0			0	.	.	0	0			0	.	.	0	0
INDEL	C1_5	GIABv3.3.2_comphetindel10bp_slop50	ALL	*	QUAL	*	0	0	0		0	0	4721423	3092771	0	0	.	.	0	0			0	.	.	0	0			0	.	.	0	0			0	.	.	0	0			0	.	.	0	0
INDEL	C1_5	GIABv3.3.2_comphetindel10bp_slop50	PASS	*	QUAL	*	0	0	0		0	0	4721423	3092771	0	0	.	.	0	0			0	.	.	0	0			0	.	.	0	0			0	.	.	0	0			0	.	.	0	0
INDEL	C1_5	GIABv3.3.2_comphetsnp10bp_slop50	ALL	*	QUAL	*	0	0	0		0	0	2193102	2051133	0	0	.	.	0	0			0	.	.	0	0			0	.	.	0	0			0	.	.	0	0			0	.	.	0	0
INDEL	C1_5	GIABv3.3.2_comphetsnp10bp_slop50	PASS	*	QUAL	*	0	0	0		0	0	2193102	2051133	0	0	.	.	0	0			0	.	.	0	0			0	.	.	0	0			0	.	.	0	0			0	.	.	0	0
INDEL	C1_5	GIABv3.3.2_complexandSVs	ALL	*	QUAL	*	0	0	0		0	0	197734673	135102910	0	0	.	.	0	0			0	.	.	0	0			0	.	.	0	0			0	.	.	0	0			0	.	.	0	0
INDEL	C1_5	GIABv3.3.2_complexandSVs	PASS	*	QUAL	*	0	0	0		0	0	197734673	135102910	0	0	.	.	0	0			0	.	.	0	0			0	.	.	0	0			0	.	.	0	0			0	.	.	0	0
INDEL	C1_5	GIABv3.3.2_complexandSVs_alldifficultregions	ALL	*	QUAL	*	0	0	0		0	0	749376598	487553696	0	5	.	.	4	1		4	0	.	.	0	0			5	.	.	4	1		4	0	.	.	0	0			0	.	.	0	0
INDEL	C1_5	GIABv3.3.2_complexandSVs_alldifficultregions	PASS	*	QUAL	*	0	0	0		0	0	749376598	487553696	0	5	.	.	4	1		4	0	.	.	0	0			5	.	.	4	1		4	0	.	.	0	0			0	.	.	0	0
INDEL	C1_5	GIABv3.3.2_complexindel10bp_slop50	ALL	*	QUAL	*	0	0	0		0	0	1759480	1260968	0	0	.	.	0	0			0	.	.	0	0			0	.	.	0	0			0	.	.	0	0			0	.	.	0	0
INDEL	C1_5	GIABv3.3.2_complexindel10bp_slop50	PASS	*	QUAL	*	0	0	0		0	0	1759480	1260968	0	0	.	.	0	0			0	.	.	0	0			0	.	.	0	0			0	.	.	0	0			0	.	.	0	0
INDEL	C1_5	GIABv3.3.2_notin_complexandSVs_alldifficultregions	ALL	*	QUAL	*	0	0	0		0	0	2185503813	2003974175	0	0	.	.	0	0			0	.	.	0	0			0	.	.	0	0			0	.	.	0	0			0	.	.	0	0
INDEL	C1_5	GIABv3.3.2_notin_complexandSVs_alldifficultregions	PASS	*	QUAL	*	0	0	0		0	0	2185503813	2003974175	0	0	.	.	0	0			0	.	.	0	0			0	.	.	0	0			0	.	.	0	0			0	.	.	0	0
INDEL	C1_5	GIABv3.3.2_snpswithin10bp_slop50	ALL	*	QUAL	*	0	0	0		0	0	7922938	7340962	0	0	.	.	0	0			0	.	.	0	0			0	.	.	0	0			0	.	.	0	0			0	.	.	0	0
INDEL	C1_5	GIABv3.3.2_snpswithin10bp_slop50	PASS	*	QUAL	*	0	0	0		0	0	7922938	7340962	0	0	.	.	0	0			0	.	.	0	0			0	.	.	0	0			0	.	.	0	0			0	.	.	0	0
INDEL	C1_5	GIABv4.1_CNVsandSVs	ALL	*	QUAL	*	0	0	0		0	0	90176126	28405834	0	0	.	.	0	0			0	.	.	0	0			0	.	.	0	0			0	.	.	0	0			0	.	.	0	0
INDEL	C1_5	GIABv4.1_CNVsandSVs	PASS	*	QUAL	*	0	0	0		0	0	90176126	28405834	0	0	.	.	0	0			0	.	.	0	0			0	.	.	0	0			0	.	.	0	0			0	.	.	0	0
INDEL	C1_5	GIABv4.1_comphetindel10bp_slop50	ALL	*	QUAL	*	0	0	0		0	0	5033347	3139585	0	0	.	.	0	0			0	.	.	0	0			0	.	.	0	0			0	.	.	0	0			0	.	.	0	0
INDEL	C1_5	GIABv4.1_comphetindel10bp_slop50	PASS	*	QUAL	*	0	0	0		0	0	5033347	3139585	0	0	.	.	0	0			0	.	.	0	0			0	.	.	0	0			0	.	.	0	0			0	.	.	0	0
INDEL	C1_5	GIABv4.1_comphetsnp10bp_slop50	ALL	*	QUAL	*	0	0	0		0	0	1363152	1239646	0	0	.	.	0	0			0	.	.	0	0			0	.	.	0	0			0	.	.	0	0			0	.	.	0	0
INDEL	C1_5	GIABv4.1_comphetsnp10bp_slop50	PASS	*	QUAL	*	0	0	0		0	0	1363152	1239646	0	0	.	.	0	0			0	.	.	0	0			0	.	.	0	0			0	.	.	0	0			0	.	.	0	0
INDEL	C1_5	GIABv4.1_complexandSVs	ALL	*	QUAL	*	0	0	0		0	0	111754251	45771848	0	2	.	.	2	0			0	.	.	0	0			2	.	.	2	0			0	.	.	0	0			0	.	.	0	0
INDEL	C1_5	GIABv4.1_complexandSVs	PASS	*	QUAL	*	0	0	0		0	0	111754251	45771848	0	2	.	.	2	0			0	.	.	0	0			2	.	.	2	0			0	.	.	0	0			0	.	.	0	0
INDEL	C1_5	GIABv4.1_complexandSVs_alldifficultregions	ALL	*	QUAL	*	0	0	0		0	0	666468574	415545165	0	5	.	.	4	1		4	0	.	.	0	0			5	.	.	4	1		4	0	.	.	0	0			0	.	.	0	0
INDEL	C1_5	GIABv4.1_complexandSVs_alldifficultregions	PASS	*	QUAL	*	0	0	0		0	0	666468574	415545165	0	5	.	.	4	1		4	0	.	.	0	0			5	.	.	4	1		4	0	.	.	0	0			0	.	.	0	0
INDEL	C1_5	GIABv4.1_complexindel10bp_slop50	ALL	*	QUAL	*	0	0	0		0	0	1601305	1136336	0	0	.	.	0	0			0	.	.	0	0			0	.	.	0	0			0	.	.	0	0			0	.	.	0	0
INDEL	C1_5	GIABv4.1_complexindel10bp_slop50	PASS	*	QUAL	*	0	0	0		0	0	1601305	1136336	0	0	.	.	0	0			0	.	.	0	0			0	.	.	0	0			0	.	.	0	0			0	.	.	0	0
INDEL	C1_5	GIABv4.1_notin_complexandSVs_alldifficultregions	ALL	*	QUAL	*	0	0	0		0	0	2268411837	2075982706	0	0	.	.	0	0			0	.	.	0	0			0	.	.	0	0			0	.	.	0	0			0	.	.	0	0
INDEL	C1_5	GIABv4.1_notin_complexandSVs_alldifficultregions	PASS	*	QUAL	*	0	0	0		0	0	2268411837	2075982706	0	0	.	.	0	0			0	.	.	0	0			0	.	.	0	0			0	.	.	0	0			0	.	.	0	0
INDEL	C1_5	GIABv4.1_othercomplexwithin10bp_slop50	ALL	*	QUAL	*	0	0	0		0	0	4636900	3575261	0	2	.	.	2	0			0	.	.	0	0			2	.	.	2	0			0	.	.	0	0			0	.	.	0	0
INDEL	C1_5	GIABv4.1_othercomplexwithin10bp_slop50	PASS	*	QUAL	*	0	0	0		0	0	4636900	3575261	0	2	.	.	2	0			0	.	.	0	0			2	.	.	2	0			0	.	.	0	0			0	.	.	0	0
INDEL	C1_5	GIABv4.1_snpswithin10bp_slop50	ALL	*	QUAL	*	0	0	0		0	0	9258719	8347563	0	0	.	.	0	0			0	.	.	0	0			0	.	.	0	0			0	.	.	0	0			0	.	.	0	0
INDEL	C1_5	GIABv4.1_snpswithin10bp_slop50	PASS	*	QUAL	*	0	0	0		0	0	9258719	8347563	0	0	.	.	0	0			0	.	.	0	0			0	.	.	0	0			0	.	.	0	0			0	.	.	0	0
INDEL	C1_5	HG002_HG003_HG004_allsvs	ALL	*	QUAL	*	0	0	0		0	0	181279748	121445433	0	0	.	.	0	0			0	.	.	0	0			0	.	.	0	0			0	.	.	0	0			0	.	.	0	0
INDEL	C1_5	HG002_HG003_HG004_allsvs	PASS	*	QUAL	*	0	0	0		0	0	181279748	121445433	0	0	.	.	0	0			0	.	.	0	0			0	.	.	0	0			0	.	.	0	0			0	.	.	0	0
INDEL	C1_5	HG2_SKor_TrioONTCanu_intersect_HG2_SKor_TrioONTFlye_intersect_HG2_SKor_CCS15_gt10kb	ALL	*	QUAL	*	0	0	0		0	0	12794035	2495911	0	0	.	.	0	0			0	.	.	0	0			0	.	.	0	0			0	.	.	0	0			0	.	.	0	0
INDEL	C1_5	HG2_SKor_TrioONTCanu_intersect_HG2_SKor_TrioONTFlye_intersect_HG2_SKor_CCS15_gt10kb	PASS	*	QUAL	*	0	0	0		0	0	12794035	2495911	0	0	.	.	0	0			0	.	.	0	0			0	.	.	0	0			0	.	.	0	0			0	.	.	0	0
INDEL	C1_5	L1H_gt500	ALL	*	QUAL	*	0	0	0		0	0	3288114	2138337	0	0	.	.	0	0			0	.	.	0	0			0	.	.	0	0			0	.	.	0	0			0	.	.	0	0
INDEL	C1_5	L1H_gt500	PASS	*	QUAL	*	0	0	0		0	0	3288114	2138337	0	0	.	.	0	0			0	.	.	0	0			0	.	.	0	0			0	.	.	0	0			0	.	.	0	0
INDEL	C1_5	MHC	ALL	*	QUAL	*	0	0	0		0	0	4970557	4096838	0	0	.	.	0	0			0	.	.	0	0			0	.	.	0	0			0	.	.	0	0			0	.	.	0	0
INDEL	C1_5	MHC	PASS	*	QUAL	*	0	0	0		0	0	4970557	4096838	0	0	.	.	0	0			0	.	.	0	0			0	.	.	0	0			0	.	.	0	0			0	.	.	0	0
INDEL	C1_5	SimpleRepeat_diTR_11to50_slop5	ALL	*	QUAL	*	0	0	0		0	0	14126406	9327719	0	0	.	.	0	0			0	.	.	0	0			0	.	.	0	0			0	.	.	0	0			0	.	.	0	0
INDEL	C1_5	SimpleRepeat_diTR_11to50_slop5	PASS	*	QUAL	*	0	0	0		0	0	14126406	9327719	0	0	.	.	0	0			0	.	.	0	0			0	.	.	0	0			0	.	.	0	0			0	.	.	0	0
INDEL	C1_5	SimpleRepeat_diTR_51to200_slop5	ALL	*	QUAL	*	0	0	0		0	0	313064	71010	0	0	.	.	0	0			0	.	.	0	0			0	.	.	0	0			0	.	.	0	0			0	.	.	0	0
INDEL	C1_5	SimpleRepeat_diTR_51to200_slop5	PASS	*	QUAL	*	0	0	0		0	0	313064	71010	0	0	.	.	0	0			0	.	.	0	0			0	.	.	0	0			0	.	.	0	0			0	.	.	0	0
INDEL	C1_5	SimpleRepeat_diTR_gt200_slop5	ALL	*	QUAL	*	0	0	0		0	0	1117	0	0	0	.	.	0	0			0	.	.	0	0			0	.	.	0	0			0	.	.	0	0			0	.	.	0	0
INDEL	C1_5	SimpleRepeat_diTR_gt200_slop5	PASS	*	QUAL	*	0	0	0		0	0	1117	0	0	0	.	.	0	0			0	.	.	0	0			0	.	.	0	0			0	.	.	0	0			0	.	.	0	0
INDEL	C1_5	SimpleRepeat_homopolymer_4to6_slop5	ALL	*	QUAL	*	0	0	0		0	0	789111519	677210084	0	0	.	.	0	0			0	.	.	0	0			0	.	.	0	0			0	.	.	0	0			0	.	.	0	0
INDEL	C1_5	SimpleRepeat_homopolymer_4to6_slop5	PASS	*	QUAL	*	0	0	0		0	0	789111519	677210084	0	0	.	.	0	0			0	.	.	0	0			0	.	.	0	0			0	.	.	0	0			0	.	.	0	0
INDEL	C1_5	SimpleRepeat_homopolymer_7to11_slop5	ALL	*	QUAL	*	0	0	0		0	0	49788855	39620764	0	4	.	.	4	0			0	.	.	0	0			4	.	.	4	0			0	.	.	0	0			0	.	.	0	0
INDEL	C1_5	SimpleRepeat_homopolymer_7to11_slop5	PASS	*	QUAL	*	0	0	0		0	0	49788855	39620764	0	4	.	.	4	0			0	.	.	0	0			4	.	.	4	0			0	.	.	0	0			0	.	.	0	0
INDEL	C1_5	SimpleRepeat_homopolymer_gt11_slop5	ALL	*	QUAL	*	0	0	0		0	0	18344341	7424559	0	0	.	.	0	0			0	.	.	0	0			0	.	.	0	0			0	.	.	0	0			0	.	.	0	0
INDEL	C1_5	SimpleRepeat_homopolymer_gt11_slop5	PASS	*	QUAL	*	0	0	0		0	0	18344341	7424559	0	0	.	.	0	0			0	.	.	0	0			0	.	.	0	0			0	.	.	0	0			0	.	.	0	0
INDEL	C1_5	SimpleRepeat_imperfecthomopolgt10_slop5	ALL	*	QUAL	*	0	0	0		0	0	44462862	27011469	0	0	.	.	0	0			0	.	.	0	0			0	.	.	0	0			0	.	.	0	0			0	.	.	0	0
INDEL	C1_5	SimpleRepeat_imperfecthomopolgt10_slop5	PASS	*	QUAL	*	0	0	0		0	0	44462862	27011469	0	0	.	.	0	0			0	.	.	0	0			0	.	.	0	0			0	.	.	0	0			0	.	.	0	0
INDEL	C1_5	SimpleRepeat_quadTR_20to50_slop5	ALL	*	QUAL	*	0	0	0		0	0	4260126	2779809	0	0	.	.	0	0			0	.	.	0	0			0	.	.	0	0			0	.	.	0	0			0	.	.	0	0
INDEL	C1_5	SimpleRepeat_quadTR_20to50_slop5	PASS	*	QUAL	*	0	0	0		0	0	4260126	2779809	0	0	.	.	0	0			0	.	.	0	0			0	.	.	0	0			0	.	.	0	0			0	.	.	0	0
INDEL	C1_5	SimpleRepeat_quadTR_51to200_slop5	ALL	*	QUAL	*	0	0	0		0	0	646435	162132	0	0	.	.	0	0			0	.	.	0	0			0	.	.	0	0			0	.	.	0	0			0	.	.	0	0
INDEL	C1_5	SimpleRepeat_quadTR_51to200_slop5	PASS	*	QUAL	*	0	0	0		0	0	646435	162132	0	0	.	.	0	0			0	.	.	0	0			0	.	.	0	0			0	.	.	0	0			0	.	.	0	0
INDEL	C1_5	SimpleRepeat_quadTR_gt200_slop5	ALL	*	QUAL	*	0	0	0		0	0	2145	0	0	0	.	.	0	0			0	.	.	0	0			0	.	.	0	0			0	.	.	0	0			0	.	.	0	0
INDEL	C1_5	SimpleRepeat_quadTR_gt200_slop5	PASS	*	QUAL	*	0	0	0		0	0	2145	0	0	0	.	.	0	0			0	.	.	0	0			0	.	.	0	0			0	.	.	0	0			0	.	.	0	0
INDEL	C1_5	SimpleRepeat_triTR_15to50_slop5	ALL	*	QUAL	*	0	0	0		0	0	3011899	2276462	0	0	.	.	0	0			0	.	.	0	0			0	.	.	0	0			0	.	.	0	0			0	.	.	0	0
INDEL	C1_5	SimpleRepeat_triTR_15to50_slop5	PASS	*	QUAL	*	0	0	0		0	0	3011899	2276462	0	0	.	.	0	0			0	.	.	0	0			0	.	.	0	0			0	.	.	0	0			0	.	.	0	0
INDEL	C1_5	SimpleRepeat_triTR_51to200_slop5	ALL	*	QUAL	*	0	0	0		0	0	58070	10843	0	0	.	.	0	0			0	.	.	0	0			0	.	.	0	0			0	.	.	0	0			0	.	.	0	0
INDEL	C1_5	SimpleRepeat_triTR_51to200_slop5	PASS	*	QUAL	*	0	0	0		0	0	58070	10843	0	0	.	.	0	0			0	.	.	0	0			0	.	.	0	0			0	.	.	0	0			0	.	.	0	0
INDEL	C1_5	SimpleRepeat_triTR_gt200_slop5	ALL	*	QUAL	*	0	0	0		0	0	1270	0	0	0	.	.	0	0			0	.	.	0	0			0	.	.	0	0			0	.	.	0	0			0	.	.	0	0
INDEL	C1_5	SimpleRepeat_triTR_gt200_slop5	PASS	*	QUAL	*	0	0	0		0	0	1270	0	0	0	.	.	0	0			0	.	.	0	0			0	.	.	0	0			0	.	.	0	0			0	.	.	0	0
INDEL	C1_5	TS_boundary	ALL	*	QUAL	*	0	0	0		0	0	3030848912	2495932686	0	0	.	.	0	0			0	.	.	0	0			0	.	.	0	0			0	.	.	0	0			0	.	.	0	0
INDEL	C1_5	TS_boundary	PASS	*	QUAL	*	0	0	0		0	0	3030848912	2495932686	0	0	.	.	0	0			0	.	.	0	0			0	.	.	0	0			0	.	.	0	0			0	.	.	0	0
INDEL	C1_5	TS_contained	ALL	*	QUAL	*	0	0	0		0	0	2495932686	2495932686	0	5	.	.	4	1		4	0	.	.	0	0			5	.	.	4	1		4	0	.	.	0	0			0	.	.	0	0
INDEL	C1_5	TS_contained	PASS	*	QUAL	*	0	0	0		0	0	2495932686	2495932686	0	5	.	.	4	1		4	0	.	.	0	0			5	.	.	4	1		4	0	.	.	0	0			0	.	.	0	0
INDEL	C1_5	Tier1plusTier2_v0.6.1	ALL	*	QUAL	*	0	0	0		0	0	32635612	9699073	0	0	.	.	0	0			0	.	.	0	0			0	.	.	0	0			0	.	.	0	0			0	.	.	0	0
INDEL	C1_5	Tier1plusTier2_v0.6.1	PASS	*	QUAL	*	0	0	0		0	0	32635612	9699073	0	0	.	.	0	0			0	.	.	0	0			0	.	.	0	0			0	.	.	0	0			0	.	.	0	0
INDEL	C1_5	VDJ	ALL	*	QUAL	*	0	0	0		0	0	3348717	1216528	0	1	.	.	0	1		0	0	.	.	0	0			1	.	.	0	1		0	0	.	.	0	0			0	.	.	0	0
INDEL	C1_5	VDJ	PASS	*	QUAL	*	0	0	0		0	0	3348717	1216528	0	1	.	.	0	1		0	0	.	.	0	0			1	.	.	0	1		0	0	.	.	0	0			0	.	.	0	0
INDEL	C1_5	allOtherDifficult	ALL	*	QUAL	*	0	0	0		0	0	55810260	7451703	0	1	.	.	0	1		0	0	.	.	0	0			1	.	.	0	1		0	0	.	.	0	0			0	.	.	0	0
INDEL	C1_5	allOtherDifficult	PASS	*	QUAL	*	0	0	0		0	0	55810260	7451703	0	1	.	.	0	1		0	0	.	.	0	0			1	.	.	0	1		0	0	.	.	0	0			0	.	.	0	0
INDEL	C1_5	alldifficultregions	ALL	*	QUAL	*	0	0	0		0	0	628689391	385477608	0	5	.	.	4	1		4	0	.	.	0	0			5	.	.	4	1		4	0	.	.	0	0			0	.	.	0	0
INDEL	C1_5	alldifficultregions	PASS	*	QUAL	*	0	0	0		0	0	628689391	385477608	0	5	.	.	4	1		4	0	.	.	0	0			5	.	.	4	1		4	0	.	.	0	0			0	.	.	0	0
INDEL	C1_5	alllowmapandsegdupregions	ALL	*	QUAL	*	0	0	0		0	0	305614803	129889443	0	0	.	.	0	0			0	.	.	0	0			0	.	.	0	0			0	.	.	0	0			0	.	.	0	0
INDEL	C1_5	alllowmapandsegdupregions	PASS	*	QUAL	*	0	0	0		0	0	305614803	129889443	0	0	.	.	0	0			0	.	.	0	0			0	.	.	0	0			0	.	.	0	0			0	.	.	0	0
INDEL	C1_5	chainSelf	ALL	*	QUAL	*	0	0	0		0	0	205399861	108717009	0	0	.	.	0	0			0	.	.	0	0			0	.	.	0	0			0	.	.	0	0			0	.	.	0	0
INDEL	C1_5	chainSelf	PASS	*	QUAL	*	0	0	0		0	0	205399861	108717009	0	0	.	.	0	0			0	.	.	0	0			0	.	.	0	0			0	.	.	0	0			0	.	.	0	0
INDEL	C1_5	chainSelf_gt10kb	ALL	*	QUAL	*	0	0	0		0	0	106887487	33334629	0	0	.	.	0	0			0	.	.	0	0			0	.	.	0	0			0	.	.	0	0			0	.	.	0	0
INDEL	C1_5	chainSelf_gt10kb	PASS	*	QUAL	*	0	0	0		0	0	106887487	33334629	0	0	.	.	0	0			0	.	.	0	0			0	.	.	0	0			0	.	.	0	0			0	.	.	0	0
INDEL	C1_5	chr1-22_gte_10kb_identity_gte_990_segdups_counts_gt_5	ALL	*	QUAL	*	0	0	0		0	0	2094143	0	0	0	.	.	0	0			0	.	.	0	0			0	.	.	0	0			0	.	.	0	0			0	.	.	0	0
INDEL	C1_5	chr1-22_gte_10kb_identity_gte_990_segdups_counts_gt_5	PASS	*	QUAL	*	0	0	0		0	0	2094143	0	0	0	.	.	0	0			0	.	.	0	0			0	.	.	0	0			0	.	.	0	0			0	.	.	0	0
INDEL	C1_5	expanded_150_Tier1plusTier2_v0.6.1	ALL	*	QUAL	*	0	0	0		0	0	48088781	19301737	0	0	.	.	0	0			0	.	.	0	0			0	.	.	0	0			0	.	.	0	0			0	.	.	0	0
INDEL	C1_5	expanded_150_Tier1plusTier2_v0.6.1	PASS	*	QUAL	*	0	0	0		0	0	48088781	19301737	0	0	.	.	0	0			0	.	.	0	0			0	.	.	0	0			0	.	.	0	0			0	.	.	0	0
INDEL	C1_5	gaps_slop15kb	ALL	*	QUAL	*	0	0	0		0	0	26560636	0	0	0	.	.	0	0			0	.	.	0	0			0	.	.	0	0			0	.	.	0	0			0	.	.	0	0
INDEL	C1_5	gaps_slop15kb	PASS	*	QUAL	*	0	0	0		0	0	26560636	0	0	0	.	.	0	0			0	.	.	0	0			0	.	.	0	0			0	.	.	0	0			0	.	.	0	0
INDEL	C1_5	gc15_slop50	ALL	*	QUAL	*	0	0	0		0	0	5303101	2773329	0	0	.	.	0	0			0	.	.	0	0			0	.	.	0	0			0	.	.	0	0			0	.	.	0	0
INDEL	C1_5	gc15_slop50	PASS	*	QUAL	*	0	0	0		0	0	5303101	2773329	0	0	.	.	0	0			0	.	.	0	0			0	.	.	0	0			0	.	.	0	0			0	.	.	0	0
INDEL	C1_5	gc15to20_slop50	ALL	*	QUAL	*	0	0	0		0	0	14314006	11885230	0	0	.	.	0	0			0	.	.	0	0			0	.	.	0	0			0	.	.	0	0			0	.	.	0	0
INDEL	C1_5	gc15to20_slop50	PASS	*	QUAL	*	0	0	0		0	0	14314006	11885230	0	0	.	.	0	0			0	.	.	0	0			0	.	.	0	0			0	.	.	0	0			0	.	.	0	0
INDEL	C1_5	gc20to25_slop50	ALL	*	QUAL	*	0	0	0		0	0	117189860	103213255	0	1	.	.	1	0			0	.	.	0	0			1	.	.	1	0			0	.	.	0	0			0	.	.	0	0
INDEL	C1_5	gc20to25_slop50	PASS	*	QUAL	*	0	0	0		0	0	117189860	103213255	0	1	.	.	1	0			0	.	.	0	0			1	.	.	1	0			0	.	.	0	0			0	.	.	0	0
INDEL	C1_5	gc25to30_slop50	ALL	*	QUAL	*	0	0	0		0	0	394144353	347465005	0	2	.	.	2	0			0	.	.	0	0			2	.	.	2	0			0	.	.	0	0			0	.	.	0	0
INDEL	C1_5	gc25to30_slop50	PASS	*	QUAL	*	0	0	0		0	0	394144353	347465005	0	2	.	.	2	0			0	.	.	0	0			2	.	.	2	0			0	.	.	0	0			0	.	.	0	0
INDEL	C1_5	gc30to55_slop50	ALL	*	QUAL	*	0	0	0		0	0	2011401955	1697935422	0	2	.	.	1	1		1	0	.	.	0	0			2	.	.	1	1		1	0	.	.	0	0			0	.	.	0	0
INDEL	C1_5	gc30to55_slop50	PASS	*	QUAL	*	0	0	0		0	0	2011401955	1697935422	0	2	.	.	1	1		1	0	.	.	0	0			2	.	.	1	1		1	0	.	.	0	0			0	.	.	0	0
INDEL	C1_5	gc55to60_slop50	ALL	*	QUAL	*	0	0	0		0	0	244507530	206506988	0	0	.	.	0	0			0	.	.	0	0			0	.	.	0	0			0	.	.	0	0			0	.	.	0	0
INDEL	C1_5	gc55to60_slop50	PASS	*	QUAL	*	0	0	0		0	0	244507530	206506988	0	0	.	.	0	0			0	.	.	0	0			0	.	.	0	0			0	.	.	0	0			0	.	.	0	0
INDEL	C1_5	gc60to65_slop50	ALL	*	QUAL	*	0	0	0		0	0	102791705	85016727	0	0	.	.	0	0			0	.	.	0	0			0	.	.	0	0			0	.	.	0	0			0	.	.	0	0
INDEL	C1_5	gc60to65_slop50	PASS	*	QUAL	*	0	0	0		0	0	102791705	85016727	0	0	.	.	0	0			0	.	.	0	0			0	.	.	0	0			0	.	.	0	0			0	.	.	0	0
INDEL	C1_5	gc65to70_slop50	ALL	*	QUAL	*	0	0	0		0	0	34883665	28140025	0	0	.	.	0	0			0	.	.	0	0			0	.	.	0	0			0	.	.	0	0			0	.	.	0	0
INDEL	C1_5	gc65to70_slop50	PASS	*	QUAL	*	0	0	0		0	0	34883665	28140025	0	0	.	.	0	0			0	.	.	0	0			0	.	.	0	0			0	.	.	0	0			0	.	.	0	0
INDEL	C1_5	gc70to75_slop50	ALL	*	QUAL	*	0	0	0		0	0	11790706	9330190	0	0	.	.	0	0			0	.	.	0	0			0	.	.	0	0			0	.	.	0	0			0	.	.	0	0
INDEL	C1_5	gc70to75_slop50	PASS	*	QUAL	*	0	0	0		0	0	11790706	9330190	0	0	.	.	0	0			0	.	.	0	0			0	.	.	0	0			0	.	.	0	0			0	.	.	0	0
INDEL	C1_5	gc75to80_slop50	ALL	*	QUAL	*	0	0	0		0	0	5248298	4110150	0	0	.	.	0	0			0	.	.	0	0			0	.	.	0	0			0	.	.	0	0			0	.	.	0	0
INDEL	C1_5	gc75to80_slop50	PASS	*	QUAL	*	0	0	0		0	0	5248298	4110150	0	0	.	.	0	0			0	.	.	0	0			0	.	.	0	0			0	.	.	0	0			0	.	.	0	0
INDEL	C1_5	gc80to85_slop50	ALL	*	QUAL	*	0	0	0		0	0	2596229	1640058	0	0	.	.	0	0			0	.	.	0	0			0	.	.	0	0			0	.	.	0	0			0	.	.	0	0
INDEL	C1_5	gc80to85_slop50	PASS	*	QUAL	*	0	0	0		0	0	2596229	1640058	0	0	.	.	0	0			0	.	.	0	0			0	.	.	0	0			0	.	.	0	0			0	.	.	0	0
INDEL	C1_5	gc85_slop50	ALL	*	QUAL	*	0	0	0		0	0	544746	382030	0	0	.	.	0	0			0	.	.	0	0			0	.	.	0	0			0	.	.	0	0			0	.	.	0	0
INDEL	C1_5	gc85_slop50	PASS	*	QUAL	*	0	0	0		0	0	544746	382030	0	0	.	.	0	0			0	.	.	0	0			0	.	.	0	0			0	.	.	0	0			0	.	.	0	0
INDEL	C1_5	gclt25orgt65_slop50	ALL	*	QUAL	*	0	0	0		0	0	191795155	161447712	0	1	.	.	1	0			0	.	.	0	0			1	.	.	1	0			0	.	.	0	0			0	.	.	0	0
INDEL	C1_5	gclt25orgt65_slop50	PASS	*	QUAL	*	0	0	0		0	0	191795155	161447712	0	1	.	.	1	0			0	.	.	0	0			1	.	.	1	0			0	.	.	0	0			0	.	.	0	0
INDEL	C1_5	gclt30orgt55_slop50	ALL	*	QUAL	*	0	0	0		0	0	923478456	793592449	0	3	.	.	3	0			0	.	.	0	0			3	.	.	3	0			0	.	.	0	0			0	.	.	0	0
INDEL	C1_5	gclt30orgt55_slop50	PASS	*	QUAL	*	0	0	0		0	0	923478456	793592449	0	3	.	.	3	0			0	.	.	0	0			3	.	.	3	0			0	.	.	0	0			0	.	.	0	0
INDEL	C1_5	inversions_slop25percent	ALL	*	QUAL	*	0	0	0		0	0	966818	626804	0	0	.	.	0	0			0	.	.	0	0			0	.	.	0	0			0	.	.	0	0			0	.	.	0	0
INDEL	C1_5	inversions_slop25percent	PASS	*	QUAL	*	0	0	0		0	0	966818	626804	0	0	.	.	0	0			0	.	.	0	0			0	.	.	0	0			0	.	.	0	0			0	.	.	0	0
INDEL	C1_5	l100_m2_e1	ALL	*	QUAL	*	0	0	0		0	0	248846792	96371922	0	0	.	.	0	0			0	.	.	0	0			0	.	.	0	0			0	.	.	0	0			0	.	.	0	0
INDEL	C1_5	l100_m2_e1	PASS	*	QUAL	*	0	0	0		0	0	248846792	96371922	0	0	.	.	0	0			0	.	.	0	0			0	.	.	0	0			0	.	.	0	0			0	.	.	0	0
INDEL	C1_5	l250_m0_e0	ALL	*	QUAL	*	0	0	0		0	0	89246198	11117085	0	0	.	.	0	0			0	.	.	0	0			0	.	.	0	0			0	.	.	0	0			0	.	.	0	0
INDEL	C1_5	l250_m0_e0	PASS	*	QUAL	*	0	0	0		0	0	89246198	11117085	0	0	.	.	0	0			0	.	.	0	0			0	.	.	0	0			0	.	.	0	0			0	.	.	0	0
INDEL	C1_5	lowmappabilityall	ALL	*	QUAL	*	0	0	0		0	0	248876769	96371922	0	0	.	.	0	0			0	.	.	0	0			0	.	.	0	0			0	.	.	0	0			0	.	.	0	0
INDEL	C1_5	lowmappabilityall	PASS	*	QUAL	*	0	0	0		0	0	248876769	96371922	0	0	.	.	0	0			0	.	.	0	0			0	.	.	0	0			0	.	.	0	0			0	.	.	0	0
INDEL	C1_5	notinAllHomopolymers_gt6bp_imperfectgt10bp_slop5	ALL	*	QUAL	*	0	0	0		0	0	2850902974	2432532279	0	1	.	.	0	1		0	0	.	.	0	0			1	.	.	0	1		0	0	.	.	0	0			0	.	.	0	0
INDEL	C1_5	notinAllHomopolymers_gt6bp_imperfectgt10bp_slop5	PASS	*	QUAL	*	0	0	0		0	0	2850902974	2432532279	0	1	.	.	0	1		0	0	.	.	0	0			1	.	.	0	1		0	0	.	.	0	0			0	.	.	0	0
INDEL	C1_5	notinAllTandemRepeatsandHomopolymers_slop5	ALL	*	QUAL	*	0	0	0		0	0	2685531808	2377016306	0	1	.	.	0	1		0	0	.	.	0	0			1	.	.	0	1		0	0	.	.	0	0			0	.	.	0	0
INDEL	C1_5	notinAllTandemRepeatsandHomopolymers_slop5	PASS	*	QUAL	*	0	0	0		0	0	2685531808	2377016306	0	1	.	.	0	1		0	0	.	.	0	0			1	.	.	0	1		0	0	.	.	0	0			0	.	.	0	0
INDEL	C1_5	notinalldifficultregions	ALL	*	QUAL	*	0	0	0		0	0	2306191020	2106050263	0	0	.	.	0	0			0	.	.	0	0			0	.	.	0	0			0	.	.	0	0			0	.	.	0	0
INDEL	C1_5	notinalldifficultregions	PASS	*	QUAL	*	0	0	0		0	0	2306191020	2106050263	0	0	.	.	0	0			0	.	.	0	0			0	.	.	0	0			0	.	.	0	0			0	.	.	0	0
INDEL	C1_5	notinalllowmapandsegdupregions	ALL	*	QUAL	*	0	0	0		0	0	2629265608	2361638428	0	5	.	.	4	1		4	0	.	.	0	0			5	.	.	4	1		4	0	.	.	0	0			0	.	.	0	0
INDEL	C1_5	notinalllowmapandsegdupregions	PASS	*	QUAL	*	0	0	0		0	0	2629265608	2361638428	0	5	.	.	4	1		4	0	.	.	0	0			5	.	.	4	1		4	0	.	.	0	0			0	.	.	0	0
INDEL	C1_5	notinchainSelf	ALL	*	QUAL	*	0	0	0		0	0	2729480550	2382810862	0	5	.	.	4	1		4	0	.	.	0	0			5	.	.	4	1		4	0	.	.	0	0			0	.	.	0	0
INDEL	C1_5	notinchainSelf	PASS	*	QUAL	*	0	0	0		0	0	2729480550	2382810862	0	5	.	.	4	1		4	0	.	.	0	0			5	.	.	4	1		4	0	.	.	0	0			0	.	.	0	0
INDEL	C1_5	notinchainSelf_gt10kb	ALL	*	QUAL	*	0	0	0		0	0	2827992924	2458193242	0	5	.	.	4	1		4	0	.	.	0	0			5	.	.	4	1		4	0	.	.	0	0			0	.	.	0	0
INDEL	C1_5	notinchainSelf_gt10kb	PASS	*	QUAL	*	0	0	0		0	0	2827992924	2458193242	0	5	.	.	4	1		4	0	.	.	0	0			5	.	.	4	1		4	0	.	.	0	0			0	.	.	0	0
INDEL	C1_5	notinlowmappabilityall	ALL	*	QUAL	*	0	0	0		0	0	2686003642	2395155949	0	5	.	.	4	1		4	0	.	.	0	0			5	.	.	4	1		4	0	.	.	0	0			0	.	.	0	0
INDEL	C1_5	notinlowmappabilityall	PASS	*	QUAL	*	0	0	0		0	0	2686003642	2395155949	0	5	.	.	4	1		4	0	.	.	0	0			5	.	.	4	1		4	0	.	.	0	0			0	.	.	0	0
INDEL	C1_5	notinrefseq_cds	ALL	*	QUAL	*	0	0	0		0	0	2900797233	2461079161	0	5	.	.	4	1		4	0	.	.	0	0			5	.	.	4	1		4	0	.	.	0	0			0	.	.	0	0
INDEL	C1_5	notinrefseq_cds	PASS	*	QUAL	*	0	0	0		0	0	2900797233	2461079161	0	5	.	.	4	1		4	0	.	.	0	0			5	.	.	4	1		4	0	.	.	0	0			0	.	.	0	0
INDEL	C1_5	notinsegdups	ALL	*	QUAL	*	0	0	0		0	0	2768391002	2421610326	0	5	.	.	4	1		4	0	.	.	0	0			5	.	.	4	1		4	0	.	.	0	0			0	.	.	0	0
INDEL	C1_5	notinsegdups	PASS	*	QUAL	*	0	0	0		0	0	2768391002	2421610326	0	5	.	.	4	1		4	0	.	.	0	0			5	.	.	4	1		4	0	.	.	0	0			0	.	.	0	0
INDEL	C1_5	notinsegdups_gt10kb	ALL	*	QUAL	*	0	0	0		0	0	2783350286	2431880642	0	5	.	.	4	1		4	0	.	.	0	0			5	.	.	4	1		4	0	.	.	0	0			0	.	.	0	0
INDEL	C1_5	notinsegdups_gt10kb	PASS	*	QUAL	*	0	0	0		0	0	2783350286	2431880642	0	5	.	.	4	1		4	0	.	.	0	0			5	.	.	4	1		4	0	.	.	0	0			0	.	.	0	0
INDEL	C1_5	refseq_cds	ALL	*	QUAL	*	0	0	0		0	0	34083082	30448624	0	0	.	.	0	0			0	.	.	0	0			0	.	.	0	0			0	.	.	0	0			0	.	.	0	0
INDEL	C1_5	refseq_cds	PASS	*	QUAL	*	0	0	0		0	0	34083082	30448624	0	0	.	.	0	0			0	.	.	0	0			0	.	.	0	0			0	.	.	0	0			0	.	.	0	0
INDEL	C1_5	segdups	ALL	*	QUAL	*	0	0	0		0	0	166489409	69917545	0	0	.	.	0	0			0	.	.	0	0			0	.	.	0	0			0	.	.	0	0			0	.	.	0	0
INDEL	C1_5	segdups	PASS	*	QUAL	*	0	0	0		0	0	166489409	69917545	0	0	.	.	0	0			0	.	.	0	0			0	.	.	0	0			0	.	.	0	0			0	.	.	0	0
INDEL	C1_5	segdups_gt10kb	ALL	*	QUAL	*	0	0	0		0	0	151530125	59647229	0	0	.	.	0	0			0	.	.	0	0			0	.	.	0	0			0	.	.	0	0			0	.	.	0	0
INDEL	C1_5	segdups_gt10kb	PASS	*	QUAL	*	0	0	0		0	0	151530125	59647229	0	0	.	.	0	0			0	.	.	0	0			0	.	.	0	0			0	.	.	0	0			0	.	.	0	0
INDEL	C6_15	*	ALL	*	QUAL	*	0	0	0		0	0	2809068885	2495932686	0	3	.	.	2	1		2	0	.	.	0	0			3	.	.	2	1		2	0	.	.	0	0			0	.	.	0	0
INDEL	C6_15	*	PASS	*	QUAL	*	0	0	0		0	0	2809068885	2495932686	0	3	.	.	2	1		2	0	.	.	0	0			3	.	.	2	1		2	0	.	.	0	0			0	.	.	0	0
INDEL	C6_15	AllHomopolymers_gt6bp_imperfectgt10bp_slop5	ALL	*	QUAL	*	0	0	0		0	0	83977437	58995592	0	1	.	.	0	1		0	0	.	.	0	0			1	.	.	0	1		0	0	.	.	0	0			0	.	.	0	0
INDEL	C6_15	AllHomopolymers_gt6bp_imperfectgt10bp_slop5	PASS	*	QUAL	*	0	0	0		0	0	83977437	58995592	0	1	.	.	0	1		0	0	.	.	0	0			1	.	.	0	1		0	0	.	.	0	0			0	.	.	0	0
INDEL	C6_15	AllTandemRepeats_201to10000bp_slop5	ALL	*	QUAL	*	0	0	0		0	0	38076769	12220286	0	0	.	.	0	0			0	.	.	0	0			0	.	.	0	0			0	.	.	0	0			0	.	.	0	0
INDEL	C6_15	AllTandemRepeats_201to10000bp_slop5	PASS	*	QUAL	*	0	0	0		0	0	38076769	12220286	0	0	.	.	0	0			0	.	.	0	0			0	.	.	0	0			0	.	.	0	0			0	.	.	0	0
INDEL	C6_15	AllTandemRepeats_51to200bp_slop5	ALL	*	QUAL	*	0	0	0		0	0	26604713	18896931	0	0	.	.	0	0			0	.	.	0	0			0	.	.	0	0			0	.	.	0	0			0	.	.	0	0
INDEL	C6_15	AllTandemRepeats_51to200bp_slop5	PASS	*	QUAL	*	0	0	0		0	0	26604713	18896931	0	0	.	.	0	0			0	.	.	0	0			0	.	.	0	0			0	.	.	0	0			0	.	.	0	0
INDEL	C6_15	AllTandemRepeats_gt10000bp_slop5	ALL	*	QUAL	*	0	0	0		0	0	71877742	0	0	0	.	.	0	0			0	.	.	0	0			0	.	.	0	0			0	.	.	0	0			0	.	.	0	0
INDEL	C6_15	AllTandemRepeats_gt10000bp_slop5	PASS	*	QUAL	*	0	0	0		0	0	71877742	0	0	0	.	.	0	0			0	.	.	0	0			0	.	.	0	0			0	.	.	0	0			0	.	.	0	0
INDEL	C6_15	AllTandemRepeats_gt100bp_slop5	ALL	*	QUAL	*	0	0	0		0	0	119934799	18916772	0	0	.	.	0	0			0	.	.	0	0			0	.	.	0	0			0	.	.	0	0			0	.	.	0	0
INDEL	C6_15	AllTandemRepeats_gt100bp_slop5	PASS	*	QUAL	*	0	0	0		0	0	119934799	18916772	0	0	.	.	0	0			0	.	.	0	0			0	.	.	0	0			0	.	.	0	0			0	.	.	0	0
INDEL	C6_15	AllTandemRepeats_lt51bp_slop5	ALL	*	QUAL	*	0	0	0		0	0	38085246	28826494	0	0	.	.	0	0			0	.	.	0	0			0	.	.	0	0			0	.	.	0	0			0	.	.	0	0
INDEL	C6_15	AllTandemRepeats_lt51bp_slop5	PASS	*	QUAL	*	0	0	0		0	0	38085246	28826494	0	0	.	.	0	0			0	.	.	0	0			0	.	.	0	0			0	.	.	0	0			0	.	.	0	0
INDEL	C6_15	AllTandemRepeatsandHomopolymers_slop5	ALL	*	QUAL	*	0	0	0		0	0	249348603	114511565	0	1	.	.	0	1		0	0	.	.	0	0			1	.	.	0	1		0	0	.	.	0	0			0	.	.	0	0
INDEL	C6_15	AllTandemRepeatsandHomopolymers_slop5	PASS	*	QUAL	*	0	0	0		0	0	249348603	114511565	0	1	.	.	0	1		0	0	.	.	0	0			1	.	.	0	1		0	0	.	.	0	0			0	.	.	0	0
INDEL	C6_15	BadPromoters	ALL	*	QUAL	*	0	0	0		0	0	197273	143063	0	0	.	.	0	0			0	.	.	0	0			0	.	.	0	0			0	.	.	0	0			0	.	.	0	0
INDEL	C6_15	BadPromoters	PASS	*	QUAL	*	0	0	0		0	0	197273	143063	0	0	.	.	0	0			0	.	.	0	0			0	.	.	0	0			0	.	.	0	0			0	.	.	0	0
INDEL	C6_15	CNV_CCSandONT_elliptical_outlier	ALL	*	QUAL	*	0	0	0		0	0	39152503	6876916	0	0	.	.	0	0			0	.	.	0	0			0	.	.	0	0			0	.	.	0	0			0	.	.	0	0
INDEL	C6_15	CNV_CCSandONT_elliptical_outlier	PASS	*	QUAL	*	0	0	0		0	0	39152503	6876916	0	0	.	.	0	0			0	.	.	0	0			0	.	.	0	0			0	.	.	0	0			0	.	.	0	0
INDEL	C6_15	CNV_mrcanavarIllumina_CCShighcov_ONThighcov_intersection	ALL	*	QUAL	*	0	0	0		0	0	13732774	1446801	0	0	.	.	0	0			0	.	.	0	0			0	.	.	0	0			0	.	.	0	0			0	.	.	0	0
INDEL	C6_15	CNV_mrcanavarIllumina_CCShighcov_ONThighcov_intersection	PASS	*	QUAL	*	0	0	0		0	0	13732774	1446801	0	0	.	.	0	0			0	.	.	0	0			0	.	.	0	0			0	.	.	0	0			0	.	.	0	0
INDEL	C6_15	GIABv3.2.2_compoundhet_slop50	ALL	*	QUAL	*	0	0	0		0	0	8073313	4155569	0	0	.	.	0	0			0	.	.	0	0			0	.	.	0	0			0	.	.	0	0			0	.	.	0	0
INDEL	C6_15	GIABv3.2.2_compoundhet_slop50	PASS	*	QUAL	*	0	0	0		0	0	8073313	4155569	0	0	.	.	0	0			0	.	.	0	0			0	.	.	0	0			0	.	.	0	0			0	.	.	0	0
INDEL	C6_15	GIABv3.2.2_varswithin50bp	ALL	*	QUAL	*	0	0	0		0	0	62127949	52569328	0	1	.	.	1	0			0	.	.	0	0			1	.	.	1	0			0	.	.	0	0			0	.	.	0	0
INDEL	C6_15	GIABv3.2.2_varswithin50bp	PASS	*	QUAL	*	0	0	0		0	0	62127949	52569328	0	1	.	.	1	0			0	.	.	0	0			1	.	.	1	0			0	.	.	0	0			0	.	.	0	0
INDEL	C6_15	GIABv3.3.2_comphetindel10bp_slop50	ALL	*	QUAL	*	0	0	0		0	0	4721423	3092771	0	0	.	.	0	0			0	.	.	0	0			0	.	.	0	0			0	.	.	0	0			0	.	.	0	0
INDEL	C6_15	GIABv3.3.2_comphetindel10bp_slop50	PASS	*	QUAL	*	0	0	0		0	0	4721423	3092771	0	0	.	.	0	0			0	.	.	0	0			0	.	.	0	0			0	.	.	0	0			0	.	.	0	0
INDEL	C6_15	GIABv3.3.2_comphetsnp10bp_slop50	ALL	*	QUAL	*	0	0	0		0	0	2193102	2051133	0	0	.	.	0	0			0	.	.	0	0			0	.	.	0	0			0	.	.	0	0			0	.	.	0	0
INDEL	C6_15	GIABv3.3.2_comphetsnp10bp_slop50	PASS	*	QUAL	*	0	0	0		0	0	2193102	2051133	0	0	.	.	0	0			0	.	.	0	0			0	.	.	0	0			0	.	.	0	0			0	.	.	0	0
INDEL	C6_15	GIABv3.3.2_complexandSVs	ALL	*	QUAL	*	0	0	0		0	0	197734673	135102910	0	1	.	.	1	0			0	.	.	0	0			1	.	.	1	0			0	.	.	0	0			0	.	.	0	0
INDEL	C6_15	GIABv3.3.2_complexandSVs	PASS	*	QUAL	*	0	0	0		0	0	197734673	135102910	0	1	.	.	1	0			0	.	.	0	0			1	.	.	1	0			0	.	.	0	0			0	.	.	0	0
INDEL	C6_15	GIABv3.3.2_complexandSVs_alldifficultregions	ALL	*	QUAL	*	0	0	0		0	0	749376598	487553696	0	2	.	.	1	1		1	0	.	.	0	0			2	.	.	1	1		1	0	.	.	0	0			0	.	.	0	0
INDEL	C6_15	GIABv3.3.2_complexandSVs_alldifficultregions	PASS	*	QUAL	*	0	0	0		0	0	749376598	487553696	0	2	.	.	1	1		1	0	.	.	0	0			2	.	.	1	1		1	0	.	.	0	0			0	.	.	0	0
INDEL	C6_15	GIABv3.3.2_complexindel10bp_slop50	ALL	*	QUAL	*	0	0	0		0	0	1759480	1260968	0	0	.	.	0	0			0	.	.	0	0			0	.	.	0	0			0	.	.	0	0			0	.	.	0	0
INDEL	C6_15	GIABv3.3.2_complexindel10bp_slop50	PASS	*	QUAL	*	0	0	0		0	0	1759480	1260968	0	0	.	.	0	0			0	.	.	0	0			0	.	.	0	0			0	.	.	0	0			0	.	.	0	0
INDEL	C6_15	GIABv3.3.2_notin_complexandSVs_alldifficultregions	ALL	*	QUAL	*	0	0	0		0	0	2185503813	2003974175	0	1	.	.	1	0			0	.	.	0	0			1	.	.	1	0			0	.	.	0	0			0	.	.	0	0
INDEL	C6_15	GIABv3.3.2_notin_complexandSVs_alldifficultregions	PASS	*	QUAL	*	0	0	0		0	0	2185503813	2003974175	0	1	.	.	1	0			0	.	.	0	0			1	.	.	1	0			0	.	.	0	0			0	.	.	0	0
INDEL	C6_15	GIABv3.3.2_snpswithin10bp_slop50	ALL	*	QUAL	*	0	0	0		0	0	7922938	7340962	0	1	.	.	1	0			0	.	.	0	0			1	.	.	1	0			0	.	.	0	0			0	.	.	0	0
INDEL	C6_15	GIABv3.3.2_snpswithin10bp_slop50	PASS	*	QUAL	*	0	0	0		0	0	7922938	7340962	0	1	.	.	1	0			0	.	.	0	0			1	.	.	1	0			0	.	.	0	0			0	.	.	0	0
INDEL	C6_15	GIABv4.1_CNVsandSVs	ALL	*	QUAL	*	0	0	0		0	0	90176126	28405834	0	0	.	.	0	0			0	.	.	0	0			0	.	.	0	0			0	.	.	0	0			0	.	.	0	0
INDEL	C6_15	GIABv4.1_CNVsandSVs	PASS	*	QUAL	*	0	0	0		0	0	90176126	28405834	0	0	.	.	0	0			0	.	.	0	0			0	.	.	0	0			0	.	.	0	0			0	.	.	0	0
INDEL	C6_15	GIABv4.1_comphetindel10bp_slop50	ALL	*	QUAL	*	0	0	0		0	0	5033347	3139585	0	0	.	.	0	0			0	.	.	0	0			0	.	.	0	0			0	.	.	0	0			0	.	.	0	0
INDEL	C6_15	GIABv4.1_comphetindel10bp_slop50	PASS	*	QUAL	*	0	0	0		0	0	5033347	3139585	0	0	.	.	0	0			0	.	.	0	0			0	.	.	0	0			0	.	.	0	0			0	.	.	0	0
INDEL	C6_15	GIABv4.1_comphetsnp10bp_slop50	ALL	*	QUAL	*	0	0	0		0	0	1363152	1239646	0	0	.	.	0	0			0	.	.	0	0			0	.	.	0	0			0	.	.	0	0			0	.	.	0	0
INDEL	C6_15	GIABv4.1_comphetsnp10bp_slop50	PASS	*	QUAL	*	0	0	0		0	0	1363152	1239646	0	0	.	.	0	0			0	.	.	0	0			0	.	.	0	0			0	.	.	0	0			0	.	.	0	0
INDEL	C6_15	GIABv4.1_complexandSVs	ALL	*	QUAL	*	0	0	0		0	0	111754251	45771848	0	1	.	.	1	0			0	.	.	0	0			1	.	.	1	0			0	.	.	0	0			0	.	.	0	0
INDEL	C6_15	GIABv4.1_complexandSVs	PASS	*	QUAL	*	0	0	0		0	0	111754251	45771848	0	1	.	.	1	0			0	.	.	0	0			1	.	.	1	0			0	.	.	0	0			0	.	.	0	0
INDEL	C6_15	GIABv4.1_complexandSVs_alldifficultregions	ALL	*	QUAL	*	0	0	0		0	0	666468574	415545165	0	2	.	.	1	1		1	0	.	.	0	0			2	.	.	1	1		1	0	.	.	0	0			0	.	.	0	0
INDEL	C6_15	GIABv4.1_complexandSVs_alldifficultregions	PASS	*	QUAL	*	0	0	0		0	0	666468574	415545165	0	2	.	.	1	1		1	0	.	.	0	0			2	.	.	1	1		1	0	.	.	0	0			0	.	.	0	0
INDEL	C6_15	GIABv4.1_complexindel10bp_slop50	ALL	*	QUAL	*	0	0	0		0	0	1601305	1136336	0	0	.	.	0	0			0	.	.	0	0			0	.	.	0	0			0	.	.	0	0			0	.	.	0	0
INDEL	C6_15	GIABv4.1_complexindel10bp_slop50	PASS	*	QUAL	*	0	0	0		0	0	1601305	1136336	0	0	.	.	0	0			0	.	.	0	0			0	.	.	0	0			0	.	.	0	0			0	.	.	0	0
INDEL	C6_15	GIABv4.1_notin_complexandSVs_alldifficultregions	ALL	*	QUAL	*	0	0	0		0	0	2268411837	2075982706	0	1	.	.	1	0			0	.	.	0	0			1	.	.	1	0			0	.	.	0	0			0	.	.	0	0
INDEL	C6_15	GIABv4.1_notin_complexandSVs_alldifficultregions	PASS	*	QUAL	*	0	0	0		0	0	2268411837	2075982706	0	1	.	.	1	0			0	.	.	0	0			1	.	.	1	0			0	.	.	0	0			0	.	.	0	0
INDEL	C6_15	GIABv4.1_othercomplexwithin10bp_slop50	ALL	*	QUAL	*	0	0	0		0	0	4636900	3575261	0	0	.	.	0	0			0	.	.	0	0			0	.	.	0	0			0	.	.	0	0			0	.	.	0	0
INDEL	C6_15	GIABv4.1_othercomplexwithin10bp_slop50	PASS	*	QUAL	*	0	0	0		0	0	4636900	3575261	0	0	.	.	0	0			0	.	.	0	0			0	.	.	0	0			0	.	.	0	0			0	.	.	0	0
INDEL	C6_15	GIABv4.1_snpswithin10bp_slop50	ALL	*	QUAL	*	0	0	0		0	0	9258719	8347563	0	1	.	.	1	0			0	.	.	0	0			1	.	.	1	0			0	.	.	0	0			0	.	.	0	0
INDEL	C6_15	GIABv4.1_snpswithin10bp_slop50	PASS	*	QUAL	*	0	0	0		0	0	9258719	8347563	0	1	.	.	1	0			0	.	.	0	0			1	.	.	1	0			0	.	.	0	0			0	.	.	0	0
INDEL	C6_15	HG002_HG003_HG004_allsvs	ALL	*	QUAL	*	0	0	0		0	0	181279748	121445433	0	0	.	.	0	0			0	.	.	0	0			0	.	.	0	0			0	.	.	0	0			0	.	.	0	0
INDEL	C6_15	HG002_HG003_HG004_allsvs	PASS	*	QUAL	*	0	0	0		0	0	181279748	121445433	0	0	.	.	0	0			0	.	.	0	0			0	.	.	0	0			0	.	.	0	0			0	.	.	0	0
INDEL	C6_15	HG2_SKor_TrioONTCanu_intersect_HG2_SKor_TrioONTFlye_intersect_HG2_SKor_CCS15_gt10kb	ALL	*	QUAL	*	0	0	0		0	0	12794035	2495911	0	0	.	.	0	0			0	.	.	0	0			0	.	.	0	0			0	.	.	0	0			0	.	.	0	0
INDEL	C6_15	HG2_SKor_TrioONTCanu_intersect_HG2_SKor_TrioONTFlye_intersect_HG2_SKor_CCS15_gt10kb	PASS	*	QUAL	*	0	0	0		0	0	12794035	2495911	0	0	.	.	0	0			0	.	.	0	0			0	.	.	0	0			0	.	.	0	0			0	.	.	0	0
INDEL	C6_15	L1H_gt500	ALL	*	QUAL	*	0	0	0		0	0	3288114	2138337	0	0	.	.	0	0			0	.	.	0	0			0	.	.	0	0			0	.	.	0	0			0	.	.	0	0
INDEL	C6_15	L1H_gt500	PASS	*	QUAL	*	0	0	0		0	0	3288114	2138337	0	0	.	.	0	0			0	.	.	0	0			0	.	.	0	0			0	.	.	0	0			0	.	.	0	0
INDEL	C6_15	MHC	ALL	*	QUAL	*	0	0	0		0	0	4970557	4096838	0	0	.	.	0	0			0	.	.	0	0			0	.	.	0	0			0	.	.	0	0			0	.	.	0	0
INDEL	C6_15	MHC	PASS	*	QUAL	*	0	0	0		0	0	4970557	4096838	0	0	.	.	0	0			0	.	.	0	0			0	.	.	0	0			0	.	.	0	0			0	.	.	0	0
INDEL	C6_15	SimpleRepeat_diTR_11to50_slop5	ALL	*	QUAL	*	0	0	0		0	0	14126406	9327719	0	0	.	.	0	0			0	.	.	0	0			0	.	.	0	0			0	.	.	0	0			0	.	.	0	0
INDEL	C6_15	SimpleRepeat_diTR_11to50_slop5	PASS	*	QUAL	*	0	0	0		0	0	14126406	9327719	0	0	.	.	0	0			0	.	.	0	0			0	.	.	0	0			0	.	.	0	0			0	.	.	0	0
INDEL	C6_15	SimpleRepeat_diTR_51to200_slop5	ALL	*	QUAL	*	0	0	0		0	0	313064	71010	0	0	.	.	0	0			0	.	.	0	0			0	.	.	0	0			0	.	.	0	0			0	.	.	0	0
INDEL	C6_15	SimpleRepeat_diTR_51to200_slop5	PASS	*	QUAL	*	0	0	0		0	0	313064	71010	0	0	.	.	0	0			0	.	.	0	0			0	.	.	0	0			0	.	.	0	0			0	.	.	0	0
INDEL	C6_15	SimpleRepeat_diTR_gt200_slop5	ALL	*	QUAL	*	0	0	0		0	0	1117	0	0	0	.	.	0	0			0	.	.	0	0			0	.	.	0	0			0	.	.	0	0			0	.	.	0	0
INDEL	C6_15	SimpleRepeat_diTR_gt200_slop5	PASS	*	QUAL	*	0	0	0		0	0	1117	0	0	0	.	.	0	0			0	.	.	0	0			0	.	.	0	0			0	.	.	0	0			0	.	.	0	0
INDEL	C6_15	SimpleRepeat_homopolymer_4to6_slop5	ALL	*	QUAL	*	0	0	0		0	0	789111519	677210084	0	1	.	.	1	0			0	.	.	0	0			1	.	.	1	0			0	.	.	0	0			0	.	.	0	0
INDEL	C6_15	SimpleRepeat_homopolymer_4to6_slop5	PASS	*	QUAL	*	0	0	0		0	0	789111519	677210084	0	1	.	.	1	0			0	.	.	0	0			1	.	.	1	0			0	.	.	0	0			0	.	.	0	0
INDEL	C6_15	SimpleRepeat_homopolymer_7to11_slop5	ALL	*	QUAL	*	0	0	0		0	0	49788855	39620764	0	1	.	.	0	1		0	0	.	.	0	0			1	.	.	0	1		0	0	.	.	0	0			0	.	.	0	0
INDEL	C6_15	SimpleRepeat_homopolymer_7to11_slop5	PASS	*	QUAL	*	0	0	0		0	0	49788855	39620764	0	1	.	.	0	1		0	0	.	.	0	0			1	.	.	0	1		0	0	.	.	0	0			0	.	.	0	0
INDEL	C6_15	SimpleRepeat_homopolymer_gt11_slop5	ALL	*	QUAL	*	0	0	0		0	0	18344341	7424559	0	0	.	.	0	0			0	.	.	0	0			0	.	.	0	0			0	.	.	0	0			0	.	.	0	0
INDEL	C6_15	SimpleRepeat_homopolymer_gt11_slop5	PASS	*	QUAL	*	0	0	0		0	0	18344341	7424559	0	0	.	.	0	0			0	.	.	0	0			0	.	.	0	0			0	.	.	0	0			0	.	.	0	0
INDEL	C6_15	SimpleRepeat_imperfecthomopolgt10_slop5	ALL	*	QUAL	*	0	0	0		0	0	44462862	27011469	0	0	.	.	0	0			0	.	.	0	0			0	.	.	0	0			0	.	.	0	0			0	.	.	0	0
INDEL	C6_15	SimpleRepeat_imperfecthomopolgt10_slop5	PASS	*	QUAL	*	0	0	0		0	0	44462862	27011469	0	0	.	.	0	0			0	.	.	0	0			0	.	.	0	0			0	.	.	0	0			0	.	.	0	0
INDEL	C6_15	SimpleRepeat_quadTR_20to50_slop5	ALL	*	QUAL	*	0	0	0		0	0	4260126	2779809	0	0	.	.	0	0			0	.	.	0	0			0	.	.	0	0			0	.	.	0	0			0	.	.	0	0
INDEL	C6_15	SimpleRepeat_quadTR_20to50_slop5	PASS	*	QUAL	*	0	0	0		0	0	4260126	2779809	0	0	.	.	0	0			0	.	.	0	0			0	.	.	0	0			0	.	.	0	0			0	.	.	0	0
INDEL	C6_15	SimpleRepeat_quadTR_51to200_slop5	ALL	*	QUAL	*	0	0	0		0	0	646435	162132	0	0	.	.	0	0			0	.	.	0	0			0	.	.	0	0			0	.	.	0	0			0	.	.	0	0
INDEL	C6_15	SimpleRepeat_quadTR_51to200_slop5	PASS	*	QUAL	*	0	0	0		0	0	646435	162132	0	0	.	.	0	0			0	.	.	0	0			0	.	.	0	0			0	.	.	0	0			0	.	.	0	0
INDEL	C6_15	SimpleRepeat_quadTR_gt200_slop5	ALL	*	QUAL	*	0	0	0		0	0	2145	0	0	0	.	.	0	0			0	.	.	0	0			0	.	.	0	0			0	.	.	0	0			0	.	.	0	0
INDEL	C6_15	SimpleRepeat_quadTR_gt200_slop5	PASS	*	QUAL	*	0	0	0		0	0	2145	0	0	0	.	.	0	0			0	.	.	0	0			0	.	.	0	0			0	.	.	0	0			0	.	.	0	0
INDEL	C6_15	SimpleRepeat_triTR_15to50_slop5	ALL	*	QUAL	*	0	0	0		0	0	3011899	2276462	0	0	.	.	0	0			0	.	.	0	0			0	.	.	0	0			0	.	.	0	0			0	.	.	0	0
INDEL	C6_15	SimpleRepeat_triTR_15to50_slop5	PASS	*	QUAL	*	0	0	0		0	0	3011899	2276462	0	0	.	.	0	0			0	.	.	0	0			0	.	.	0	0			0	.	.	0	0			0	.	.	0	0
INDEL	C6_15	SimpleRepeat_triTR_51to200_slop5	ALL	*	QUAL	*	0	0	0		0	0	58070	10843	0	0	.	.	0	0			0	.	.	0	0			0	.	.	0	0			0	.	.	0	0			0	.	.	0	0
INDEL	C6_15	SimpleRepeat_triTR_51to200_slop5	PASS	*	QUAL	*	0	0	0		0	0	58070	10843	0	0	.	.	0	0			0	.	.	0	0			0	.	.	0	0			0	.	.	0	0			0	.	.	0	0
INDEL	C6_15	SimpleRepeat_triTR_gt200_slop5	ALL	*	QUAL	*	0	0	0		0	0	1270	0	0	0	.	.	0	0			0	.	.	0	0			0	.	.	0	0			0	.	.	0	0			0	.	.	0	0
INDEL	C6_15	SimpleRepeat_triTR_gt200_slop5	PASS	*	QUAL	*	0	0	0		0	0	1270	0	0	0	.	.	0	0			0	.	.	0	0			0	.	.	0	0			0	.	.	0	0			0	.	.	0	0
INDEL	C6_15	TS_boundary	ALL	*	QUAL	*	0	0	0		0	0	3030848912	2495932686	0	0	.	.	0	0			0	.	.	0	0			0	.	.	0	0			0	.	.	0	0			0	.	.	0	0
INDEL	C6_15	TS_boundary	PASS	*	QUAL	*	0	0	0		0	0	3030848912	2495932686	0	0	.	.	0	0			0	.	.	0	0			0	.	.	0	0			0	.	.	0	0			0	.	.	0	0
INDEL	C6_15	TS_contained	ALL	*	QUAL	*	0	0	0		0	0	2495932686	2495932686	0	3	.	.	2	1		2	0	.	.	0	0			3	.	.	2	1		2	0	.	.	0	0			0	.	.	0	0
INDEL	C6_15	TS_contained	PASS	*	QUAL	*	0	0	0		0	0	2495932686	2495932686	0	3	.	.	2	1		2	0	.	.	0	0			3	.	.	2	1		2	0	.	.	0	0			0	.	.	0	0
INDEL	C6_15	Tier1plusTier2_v0.6.1	ALL	*	QUAL	*	0	0	0		0	0	32635612	9699073	0	0	.	.	0	0			0	.	.	0	0			0	.	.	0	0			0	.	.	0	0			0	.	.	0	0
INDEL	C6_15	Tier1plusTier2_v0.6.1	PASS	*	QUAL	*	0	0	0		0	0	32635612	9699073	0	0	.	.	0	0			0	.	.	0	0			0	.	.	0	0			0	.	.	0	0			0	.	.	0	0
INDEL	C6_15	VDJ	ALL	*	QUAL	*	0	0	0		0	0	3348717	1216528	0	0	.	.	0	0			0	.	.	0	0			0	.	.	0	0			0	.	.	0	0			0	.	.	0	0
INDEL	C6_15	VDJ	PASS	*	QUAL	*	0	0	0		0	0	3348717	1216528	0	0	.	.	0	0			0	.	.	0	0			0	.	.	0	0			0	.	.	0	0			0	.	.	0	0
INDEL	C6_15	allOtherDifficult	ALL	*	QUAL	*	0	0	0		0	0	55810260	7451703	0	0	.	.	0	0			0	.	.	0	0			0	.	.	0	0			0	.	.	0	0			0	.	.	0	0
INDEL	C6_15	allOtherDifficult	PASS	*	QUAL	*	0	0	0		0	0	55810260	7451703	0	0	.	.	0	0			0	.	.	0	0			0	.	.	0	0			0	.	.	0	0			0	.	.	0	0
INDEL	C6_15	alldifficultregions	ALL	*	QUAL	*	0	0	0		0	0	628689391	385477608	0	1	.	.	0	1		0	0	.	.	0	0			1	.	.	0	1		0	0	.	.	0	0			0	.	.	0	0
INDEL	C6_15	alldifficultregions	PASS	*	QUAL	*	0	0	0		0	0	628689391	385477608	0	1	.	.	0	1		0	0	.	.	0	0			1	.	.	0	1		0	0	.	.	0	0			0	.	.	0	0
INDEL	C6_15	alllowmapandsegdupregions	ALL	*	QUAL	*	0	0	0		0	0	305614803	129889443	0	0	.	.	0	0			0	.	.	0	0			0	.	.	0	0			0	.	.	0	0			0	.	.	0	0
INDEL	C6_15	alllowmapandsegdupregions	PASS	*	QUAL	*	0	0	0		0	0	305614803	129889443	0	0	.	.	0	0			0	.	.	0	0			0	.	.	0	0			0	.	.	0	0			0	.	.	0	0
INDEL	C6_15	chainSelf	ALL	*	QUAL	*	0	0	0		0	0	205399861	108717009	0	0	.	.	0	0			0	.	.	0	0			0	.	.	0	0			0	.	.	0	0			0	.	.	0	0
INDEL	C6_15	chainSelf	PASS	*	QUAL	*	0	0	0		0	0	205399861	108717009	0	0	.	.	0	0			0	.	.	0	0			0	.	.	0	0			0	.	.	0	0			0	.	.	0	0
INDEL	C6_15	chainSelf_gt10kb	ALL	*	QUAL	*	0	0	0		0	0	106887487	33334629	0	0	.	.	0	0			0	.	.	0	0			0	.	.	0	0			0	.	.	0	0			0	.	.	0	0
INDEL	C6_15	chainSelf_gt10kb	PASS	*	QUAL	*	0	0	0		0	0	106887487	33334629	0	0	.	.	0	0			0	.	.	0	0			0	.	.	0	0			0	.	.	0	0			0	.	.	0	0
INDEL	C6_15	chr1-22_gte_10kb_identity_gte_990_segdups_counts_gt_5	ALL	*	QUAL	*	0	0	0		0	0	2094143	0	0	0	.	.	0	0			0	.	.	0	0			0	.	.	0	0			0	.	.	0	0			0	.	.	0	0
INDEL	C6_15	chr1-22_gte_10kb_identity_gte_990_segdups_counts_gt_5	PASS	*	QUAL	*	0	0	0		0	0	2094143	0	0	0	.	.	0	0			0	.	.	0	0			0	.	.	0	0			0	.	.	0	0			0	.	.	0	0
INDEL	C6_15	expanded_150_Tier1plusTier2_v0.6.1	ALL	*	QUAL	*	0	0	0		0	0	48088781	19301737	0	0	.	.	0	0			0	.	.	0	0			0	.	.	0	0			0	.	.	0	0			0	.	.	0	0
INDEL	C6_15	expanded_150_Tier1plusTier2_v0.6.1	PASS	*	QUAL	*	0	0	0		0	0	48088781	19301737	0	0	.	.	0	0			0	.	.	0	0			0	.	.	0	0			0	.	.	0	0			0	.	.	0	0
INDEL	C6_15	gaps_slop15kb	ALL	*	QUAL	*	0	0	0		0	0	26560636	0	0	0	.	.	0	0			0	.	.	0	0			0	.	.	0	0			0	.	.	0	0			0	.	.	0	0
INDEL	C6_15	gaps_slop15kb	PASS	*	QUAL	*	0	0	0		0	0	26560636	0	0	0	.	.	0	0			0	.	.	0	0			0	.	.	0	0			0	.	.	0	0			0	.	.	0	0
INDEL	C6_15	gc15_slop50	ALL	*	QUAL	*	0	0	0		0	0	5303101	2773329	0	0	.	.	0	0			0	.	.	0	0			0	.	.	0	0			0	.	.	0	0			0	.	.	0	0
INDEL	C6_15	gc15_slop50	PASS	*	QUAL	*	0	0	0		0	0	5303101	2773329	0	0	.	.	0	0			0	.	.	0	0			0	.	.	0	0			0	.	.	0	0			0	.	.	0	0
INDEL	C6_15	gc15to20_slop50	ALL	*	QUAL	*	0	0	0		0	0	14314006	11885230	0	0	.	.	0	0			0	.	.	0	0			0	.	.	0	0			0	.	.	0	0			0	.	.	0	0
INDEL	C6_15	gc15to20_slop50	PASS	*	QUAL	*	0	0	0		0	0	14314006	11885230	0	0	.	.	0	0			0	.	.	0	0			0	.	.	0	0			0	.	.	0	0			0	.	.	0	0
INDEL	C6_15	gc20to25_slop50	ALL	*	QUAL	*	0	0	0		0	0	117189860	103213255	0	1	.	.	0	1		0	0	.	.	0	0			1	.	.	0	1		0	0	.	.	0	0			0	.	.	0	0
INDEL	C6_15	gc20to25_slop50	PASS	*	QUAL	*	0	0	0		0	0	117189860	103213255	0	1	.	.	0	1		0	0	.	.	0	0			1	.	.	0	1		0	0	.	.	0	0			0	.	.	0	0
INDEL	C6_15	gc25to30_slop50	ALL	*	QUAL	*	0	0	0		0	0	394144353	347465005	0	0	.	.	0	0			0	.	.	0	0			0	.	.	0	0			0	.	.	0	0			0	.	.	0	0
INDEL	C6_15	gc25to30_slop50	PASS	*	QUAL	*	0	0	0		0	0	394144353	347465005	0	0	.	.	0	0			0	.	.	0	0			0	.	.	0	0			0	.	.	0	0			0	.	.	0	0
INDEL	C6_15	gc30to55_slop50	ALL	*	QUAL	*	0	0	0		0	0	2011401955	1697935422	0	1	.	.	1	0			0	.	.	0	0			1	.	.	1	0			0	.	.	0	0			0	.	.	0	0
INDEL	C6_15	gc30to55_slop50	PASS	*	QUAL	*	0	0	0		0	0	2011401955	1697935422	0	1	.	.	1	0			0	.	.	0	0			1	.	.	1	0			0	.	.	0	0			0	.	.	0	0
INDEL	C6_15	gc55to60_slop50	ALL	*	QUAL	*	0	0	0		0	0	244507530	206506988	0	1	.	.	1	0			0	.	.	0	0			1	.	.	1	0			0	.	.	0	0			0	.	.	0	0
INDEL	C6_15	gc55to60_slop50	PASS	*	QUAL	*	0	0	0		0	0	244507530	206506988	0	1	.	.	1	0			0	.	.	0	0			1	.	.	1	0			0	.	.	0	0			0	.	.	0	0
INDEL	C6_15	gc60to65_slop50	ALL	*	QUAL	*	0	0	0		0	0	102791705	85016727	0	0	.	.	0	0			0	.	.	0	0			0	.	.	0	0			0	.	.	0	0			0	.	.	0	0
INDEL	C6_15	gc60to65_slop50	PASS	*	QUAL	*	0	0	0		0	0	102791705	85016727	0	0	.	.	0	0			0	.	.	0	0			0	.	.	0	0			0	.	.	0	0			0	.	.	0	0
INDEL	C6_15	gc65to70_slop50	ALL	*	QUAL	*	0	0	0		0	0	34883665	28140025	0	0	.	.	0	0			0	.	.	0	0			0	.	.	0	0			0	.	.	0	0			0	.	.	0	0
INDEL	C6_15	gc65to70_slop50	PASS	*	QUAL	*	0	0	0		0	0	34883665	28140025	0	0	.	.	0	0			0	.	.	0	0			0	.	.	0	0			0	.	.	0	0			0	.	.	0	0
INDEL	C6_15	gc70to75_slop50	ALL	*	QUAL	*	0	0	0		0	0	11790706	9330190	0	0	.	.	0	0			0	.	.	0	0			0	.	.	0	0			0	.	.	0	0			0	.	.	0	0
INDEL	C6_15	gc70to75_slop50	PASS	*	QUAL	*	0	0	0		0	0	11790706	9330190	0	0	.	.	0	0			0	.	.	0	0			0	.	.	0	0			0	.	.	0	0			0	.	.	0	0
INDEL	C6_15	gc75to80_slop50	ALL	*	QUAL	*	0	0	0		0	0	5248298	4110150	0	0	.	.	0	0			0	.	.	0	0			0	.	.	0	0			0	.	.	0	0			0	.	.	0	0
INDEL	C6_15	gc75to80_slop50	PASS	*	QUAL	*	0	0	0		0	0	5248298	4110150	0	0	.	.	0	0			0	.	.	0	0			0	.	.	0	0			0	.	.	0	0			0	.	.	0	0
INDEL	C6_15	gc80to85_slop50	ALL	*	QUAL	*	0	0	0		0	0	2596229	1640058	0	0	.	.	0	0			0	.	.	0	0			0	.	.	0	0			0	.	.	0	0			0	.	.	0	0
INDEL	C6_15	gc80to85_slop50	PASS	*	QUAL	*	0	0	0		0	0	2596229	1640058	0	0	.	.	0	0			0	.	.	0	0			0	.	.	0	0			0	.	.	0	0			0	.	.	0	0
INDEL	C6_15	gc85_slop50	ALL	*	QUAL	*	0	0	0		0	0	544746	382030	0	0	.	.	0	0			0	.	.	0	0			0	.	.	0	0			0	.	.	0	0			0	.	.	0	0
INDEL	C6_15	gc85_slop50	PASS	*	QUAL	*	0	0	0		0	0	544746	382030	0	0	.	.	0	0			0	.	.	0	0			0	.	.	0	0			0	.	.	0	0			0	.	.	0	0
INDEL	C6_15	gclt25orgt65_slop50	ALL	*	QUAL	*	0	0	0		0	0	191795155	161447712	0	1	.	.	0	1		0	0	.	.	0	0			1	.	.	0	1		0	0	.	.	0	0			0	.	.	0	0
INDEL	C6_15	gclt25orgt65_slop50	PASS	*	QUAL	*	0	0	0		0	0	191795155	161447712	0	1	.	.	0	1		0	0	.	.	0	0			1	.	.	0	1		0	0	.	.	0	0			0	.	.	0	0
INDEL	C6_15	gclt30orgt55_slop50	ALL	*	QUAL	*	0	0	0		0	0	923478456	793592449	0	2	.	.	1	1		1	0	.	.	0	0			2	.	.	1	1		1	0	.	.	0	0			0	.	.	0	0
INDEL	C6_15	gclt30orgt55_slop50	PASS	*	QUAL	*	0	0	0		0	0	923478456	793592449	0	2	.	.	1	1		1	0	.	.	0	0			2	.	.	1	1		1	0	.	.	0	0			0	.	.	0	0
INDEL	C6_15	inversions_slop25percent	ALL	*	QUAL	*	0	0	0		0	0	966818	626804	0	0	.	.	0	0			0	.	.	0	0			0	.	.	0	0			0	.	.	0	0			0	.	.	0	0
INDEL	C6_15	inversions_slop25percent	PASS	*	QUAL	*	0	0	0		0	0	966818	626804	0	0	.	.	0	0			0	.	.	0	0			0	.	.	0	0			0	.	.	0	0			0	.	.	0	0
INDEL	C6_15	l100_m2_e1	ALL	*	QUAL	*	0	0	0		0	0	248846792	96371922	0	0	.	.	0	0			0	.	.	0	0			0	.	.	0	0			0	.	.	0	0			0	.	.	0	0
INDEL	C6_15	l100_m2_e1	PASS	*	QUAL	*	0	0	0		0	0	248846792	96371922	0	0	.	.	0	0			0	.	.	0	0			0	.	.	0	0			0	.	.	0	0			0	.	.	0	0
INDEL	C6_15	l250_m0_e0	ALL	*	QUAL	*	0	0	0		0	0	89246198	11117085	0	0	.	.	0	0			0	.	.	0	0			0	.	.	0	0			0	.	.	0	0			0	.	.	0	0
INDEL	C6_15	l250_m0_e0	PASS	*	QUAL	*	0	0	0		0	0	89246198	11117085	0	0	.	.	0	0			0	.	.	0	0			0	.	.	0	0			0	.	.	0	0			0	.	.	0	0
INDEL	C6_15	lowmappabilityall	ALL	*	QUAL	*	0	0	0		0	0	248876769	96371922	0	0	.	.	0	0			0	.	.	0	0			0	.	.	0	0			0	.	.	0	0			0	.	.	0	0
INDEL	C6_15	lowmappabilityall	PASS	*	QUAL	*	0	0	0		0	0	248876769	96371922	0	0	.	.	0	0			0	.	.	0	0			0	.	.	0	0			0	.	.	0	0			0	.	.	0	0
INDEL	C6_15	notinAllHomopolymers_gt6bp_imperfectgt10bp_slop5	ALL	*	QUAL	*	0	0	0		0	0	2850902974	2432532279	0	2	.	.	2	0			0	.	.	0	0			2	.	.	2	0			0	.	.	0	0			0	.	.	0	0
INDEL	C6_15	notinAllHomopolymers_gt6bp_imperfectgt10bp_slop5	PASS	*	QUAL	*	0	0	0		0	0	2850902974	2432532279	0	2	.	.	2	0			0	.	.	0	0			2	.	.	2	0			0	.	.	0	0			0	.	.	0	0
INDEL	C6_15	notinAllTandemRepeatsandHomopolymers_slop5	ALL	*	QUAL	*	0	0	0		0	0	2685531808	2377016306	0	2	.	.	2	0			0	.	.	0	0			2	.	.	2	0			0	.	.	0	0			0	.	.	0	0
INDEL	C6_15	notinAllTandemRepeatsandHomopolymers_slop5	PASS	*	QUAL	*	0	0	0		0	0	2685531808	2377016306	0	2	.	.	2	0			0	.	.	0	0			2	.	.	2	0			0	.	.	0	0			0	.	.	0	0
INDEL	C6_15	notinalldifficultregions	ALL	*	QUAL	*	0	0	0		0	0	2306191020	2106050263	0	2	.	.	2	0			0	.	.	0	0			2	.	.	2	0			0	.	.	0	0			0	.	.	0	0
INDEL	C6_15	notinalldifficultregions	PASS	*	QUAL	*	0	0	0		0	0	2306191020	2106050263	0	2	.	.	2	0			0	.	.	0	0			2	.	.	2	0			0	.	.	0	0			0	.	.	0	0
INDEL	C6_15	notinalllowmapandsegdupregions	ALL	*	QUAL	*	0	0	0		0	0	2629265608	2361638428	0	3	.	.	2	1		2	0	.	.	0	0			3	.	.	2	1		2	0	.	.	0	0			0	.	.	0	0
INDEL	C6_15	notinalllowmapandsegdupregions	PASS	*	QUAL	*	0	0	0		0	0	2629265608	2361638428	0	3	.	.	2	1		2	0	.	.	0	0			3	.	.	2	1		2	0	.	.	0	0			0	.	.	0	0
INDEL	C6_15	notinchainSelf	ALL	*	QUAL	*	0	0	0		0	0	2729480550	2382810862	0	3	.	.	2	1		2	0	.	.	0	0			3	.	.	2	1		2	0	.	.	0	0			0	.	.	0	0
INDEL	C6_15	notinchainSelf	PASS	*	QUAL	*	0	0	0		0	0	2729480550	2382810862	0	3	.	.	2	1		2	0	.	.	0	0			3	.	.	2	1		2	0	.	.	0	0			0	.	.	0	0
INDEL	C6_15	notinchainSelf_gt10kb	ALL	*	QUAL	*	0	0	0		0	0	2827992924	2458193242	0	3	.	.	2	1		2	0	.	.	0	0			3	.	.	2	1		2	0	.	.	0	0			0	.	.	0	0
INDEL	C6_15	notinchainSelf_gt10kb	PASS	*	QUAL	*	0	0	0		0	0	2827992924	2458193242	0	3	.	.	2	1		2	0	.	.	0	0			3	.	.	2	1		2	0	.	.	0	0			0	.	.	0	0
INDEL	C6_15	notinlowmappabilityall	ALL	*	QUAL	*	0	0	0		0	0	2686003642	2395155949	0	3	.	.	2	1		2	0	.	.	0	0			3	.	.	2	1		2	0	.	.	0	0			0	.	.	0	0
INDEL	C6_15	notinlowmappabilityall	PASS	*	QUAL	*	0	0	0		0	0	2686003642	2395155949	0	3	.	.	2	1		2	0	.	.	0	0			3	.	.	2	1		2	0	.	.	0	0			0	.	.	0	0
INDEL	C6_15	notinrefseq_cds	ALL	*	QUAL	*	0	0	0		0	0	2900797233	2461079161	0	3	.	.	2	1		2	0	.	.	0	0			3	.	.	2	1		2	0	.	.	0	0			0	.	.	0	0
INDEL	C6_15	notinrefseq_cds	PASS	*	QUAL	*	0	0	0		0	0	2900797233	2461079161	0	3	.	.	2	1		2	0	.	.	0	0			3	.	.	2	1		2	0	.	.	0	0			0	.	.	0	0
INDEL	C6_15	notinsegdups	ALL	*	QUAL	*	0	0	0		0	0	2768391002	2421610326	0	3	.	.	2	1		2	0	.	.	0	0			3	.	.	2	1		2	0	.	.	0	0			0	.	.	0	0
INDEL	C6_15	notinsegdups	PASS	*	QUAL	*	0	0	0		0	0	2768391002	2421610326	0	3	.	.	2	1		2	0	.	.	0	0			3	.	.	2	1		2	0	.	.	0	0			0	.	.	0	0
INDEL	C6_15	notinsegdups_gt10kb	ALL	*	QUAL	*	0	0	0		0	0	2783350286	2431880642	0	3	.	.	2	1		2	0	.	.	0	0			3	.	.	2	1		2	0	.	.	0	0			0	.	.	0	0
INDEL	C6_15	notinsegdups_gt10kb	PASS	*	QUAL	*	0	0	0		0	0	2783350286	2431880642	0	3	.	.	2	1		2	0	.	.	0	0			3	.	.	2	1		2	0	.	.	0	0			0	.	.	0	0
INDEL	C6_15	refseq_cds	ALL	*	QUAL	*	0	0	0		0	0	34083082	30448624	0	0	.	.	0	0			0	.	.	0	0			0	.	.	0	0			0	.	.	0	0			0	.	.	0	0
INDEL	C6_15	refseq_cds	PASS	*	QUAL	*	0	0	0		0	0	34083082	30448624	0	0	.	.	0	0			0	.	.	0	0			0	.	.	0	0			0	.	.	0	0			0	.	.	0	0
INDEL	C6_15	segdups	ALL	*	QUAL	*	0	0	0		0	0	166489409	69917545	0	0	.	.	0	0			0	.	.	0	0			0	.	.	0	0			0	.	.	0	0			0	.	.	0	0
INDEL	C6_15	segdups	PASS	*	QUAL	*	0	0	0		0	0	166489409	69917545	0	0	.	.	0	0			0	.	.	0	0			0	.	.	0	0			0	.	.	0	0			0	.	.	0	0
INDEL	C6_15	segdups_gt10kb	ALL	*	QUAL	*	0	0	0		0	0	151530125	59647229	0	0	.	.	0	0			0	.	.	0	0			0	.	.	0	0			0	.	.	0	0			0	.	.	0	0
INDEL	C6_15	segdups_gt10kb	PASS	*	QUAL	*	0	0	0		0	0	151530125	59647229	0	0	.	.	0	0			0	.	.	0	0			0	.	.	0	0			0	.	.	0	0			0	.	.	0	0
INDEL	D16_PLUS	*	ALL	*	QUAL	*	0.132875	0.986842	0	0.234214	8	0	2809068885	2495932686	0	4508	.	.	2680	1484		1.80593	599	.	.	395	147		2.68707	3909	.	.	2285	1337		1.70905	608	.	.	460	148		3.10811	600	.	.	453	147
INDEL	D6_15	gc20to25_slop50	PASS	*	QUAL	*	0.470144	0.933432	0	0.625327	41	4	117189860	103213255	0	1323	.	.	647	380		1.70263	622	.	.	380	156		2.4359	701	.	.	267	224		1.19196	676	.	.	508	168		3.02381	631	.	.	475	156
INDEL	D16_PLUS	AllHomopolymers_gt6bp_imperfectgt10bp_slop5	ALL	*	QUAL	*	0.077236	1	0	0.143396	0	0	83977437	58995592	0	246	.	.	113	110		1.02727	19	.	.	9	8		1.125	227	.	.	104	102		1.01961	19	.	.	11	8		1.375	19	.	.	11	8
INDEL	D16_PLUS	AllHomopolymers_gt6bp_imperfectgt10bp_slop5	PASS	*	QUAL	*	0.077236	1	0	0.143396	0	0	83977437	58995592	0	246	.	.	113	110		1.02727	19	.	.	9	8		1.125	227	.	.	104	102		1.01961	19	.	.	11	8		1.375	19	.	.	11	8
INDEL	D16_PLUS	AllTandemRepeats_201to10000bp_slop5	ALL	*	QUAL	*	0.018824	1	0	0.036952	0	0	38076769	12220286	0	425	.	.	286	121		2.36364	8	.	.	4	3		1.33333	417	.	.	282	118		2.38983	8	.	.	5	3		1.66667	8	.	.	5	3
INDEL	D16_PLUS	AllTandemRepeats_201to10000bp_slop5	PASS	*	QUAL	*	0.018824	1	0	0.036952	0	0	38076769	12220286	0	425	.	.	286	121		2.36364	8	.	.	4	3		1.33333	417	.	.	282	118		2.38983	8	.	.	5	3		1.66667	8	.	.	5	3
INDEL	D16_PLUS	AllTandemRepeats_51to200bp_slop5	ALL	*	QUAL	*	0.058756	0.953704	0	0.110692	5	0	26604713	18896931	0	1736	.	.	896	568		1.57746	102	.	.	37	28		1.32143	1634	.	.	859	540		1.59074	108	.	.	79	29		2.72414	103	.	.	75	28
INDEL	*	GIABv3.3.2_complexandSVs_alldifficultregions	PASS	*	QUAL	*	0.611239	0.93432	0	0.739011	14925	112	749376598	487553696	0	341063	.	.	184642	127070		1.45307	208471	.	.	109520	89729		1.22056	132592	.	.	75122	37341		2.01178	228974	.	.	131957	93256		1.415	213935	.	.	120492	89729
INDEL	D16_PLUS	AllTandemRepeats_gt10000bp_slop5	ALL	*	QUAL	*	0	0	0		0	0	71877742	0	0	0	.	.	0	0			0	.	.	0	0			0	.	.	0	0			0	.	.	0	0			0	.	.	0	0
INDEL	D16_PLUS	AllTandemRepeats_gt10000bp_slop5	PASS	*	QUAL	*	0	0	0		0	0	71877742	0	0	0	.	.	0	0			0	.	.	0	0			0	.	.	0	0			0	.	.	0	0			0	.	.	0	0
INDEL	D16_PLUS	AllTandemRepeats_gt100bp_slop5	ALL	*	QUAL	*	0.027027	1	0	0.052632	0	0	119934799	18916772	0	925	.	.	556	281		1.97865	25	.	.	11	6		1.83333	900	.	.	545	275		1.98182	25	.	.	19	6		3.16667	25	.	.	19	6
INDEL	D16_PLUS	AllTandemRepeats_gt100bp_slop5	PASS	*	QUAL	*	0.027027	1	0	0.052632	0	0	119934799	18916772	0	925	.	.	556	281		1.97865	25	.	.	11	6		1.83333	900	.	.	545	275		1.98182	25	.	.	19	6		3.16667	25	.	.	19	6
INDEL	D16_PLUS	AllTandemRepeats_lt51bp_slop5	ALL	*	QUAL	*	0.120223	0.986928	0	0.214336	2	0	38085246	28826494	0	1256	.	.	658	493		1.33469	151	.	.	70	53		1.32075	1105	.	.	588	440		1.33636	153	.	.	100	53		1.88679	151	.	.	98	53
INDEL	*	SimpleRepeat_quadTR_51to200_slop5	PASS	*	QUAL	*	0.238946	0.934426	0	0.380573	52	0	646435	162132	0	2352	.	.	1065	463		2.30022	562	.	.	182	179		1.01676	1790	.	.	883	284		3.10915	793	.	.	568	202		2.81188	741	.	.	540	179
INDEL	D16_PLUS	AllTandemRepeatsandHomopolymers_slop5	ALL	*	QUAL	*	0.078939	0.975207	0	0.146055	6	0	249348603	114511565	0	2977	.	.	1563	1070		1.46075	235	.	.	100	78		1.28205	2742	.	.	1463	992		1.4748	242	.	.	163	79		2.06329	236	.	.	158	78
INDEL	I16_PLUS	AllTandemRepeatsandHomopolymers_slop5	PASS	*	QUAL	*	0.154418	0.935	0	0.26506	25	1	249348603	114511565	0	2422	.	.	1450	412		3.51942	374	.	.	74	136		0.544118	2048	.	.	1376	276		4.98551	400	.	.	105	147		0.714286	374	.	.	93	136
INDEL	D16_PLUS	BadPromoters	ALL	*	QUAL	*	0	0	0		0	0	197273	143063	0	5	.	.	5	0			0	.	.	0	0			5	.	.	5	0			0	.	.	0	0			0	.	.	0	0
INDEL	D16_PLUS	BadPromoters	PASS	*	QUAL	*	0	0	0		0	0	197273	143063	0	5	.	.	5	0			0	.	.	0	0			5	.	.	5	0			0	.	.	0	0			0	.	.	0	0
INDEL	D16_PLUS	CNV_CCSandONT_elliptical_outlier	ALL	*	QUAL	*	0.083333	1	0	0.153846	0	0	39152503	6876916	0	12	.	.	7	5		1.4	1	.	.	1	0			11	.	.	6	5		1.2	1	.	.	1	0			1	.	.	1	0
INDEL	D16_PLUS	CNV_CCSandONT_elliptical_outlier	PASS	*	QUAL	*	0.083333	1	0	0.153846	0	0	39152503	6876916	0	12	.	.	7	5		1.4	1	.	.	1	0			11	.	.	6	5		1.2	1	.	.	1	0			1	.	.	1	0
INDEL	D16_PLUS	CNV_mrcanavarIllumina_CCShighcov_ONThighcov_intersection	ALL	*	QUAL	*	0	0	0		0	0	13732774	1446801	0	2	.	.	1	1		1	0	.	.	0	0			2	.	.	1	1		1	0	.	.	0	0			0	.	.	0	0
INDEL	D16_PLUS	CNV_mrcanavarIllumina_CCShighcov_ONThighcov_intersection	PASS	*	QUAL	*	0	0	0		0	0	13732774	1446801	0	2	.	.	1	1		1	0	.	.	0	0			2	.	.	1	1		1	0	.	.	0	0			0	.	.	0	0
INDEL	D16_PLUS	GIABv3.2.2_compoundhet_slop50	ALL	*	QUAL	*	0.109859	0.928571	0	0.196474	3	0	8073313	4155569	0	355	.	.	87	92		0.945652	39	.	.	4	7		0.571429	316	.	.	83	85		0.976471	42	.	.	34	8		4.25	39	.	.	32	7
INDEL	D16_PLUS	GIABv3.2.2_compoundhet_slop50	PASS	*	QUAL	*	0.109859	0.928571	0	0.196474	3	0	8073313	4155569	0	355	.	.	87	92		0.945652	39	.	.	4	7		0.571429	316	.	.	83	85		0.976471	42	.	.	34	8		4.25	39	.	.	32	7
INDEL	D16_PLUS	GIABv3.2.2_varswithin50bp	ALL	*	QUAL	*	0.074576	1	0	0.138801	0	0	62127949	52569328	0	590	.	.	301	239		1.25941	44	.	.	23	12		1.91667	546	.	.	278	227		1.22467	45	.	.	33	12		2.75	45	.	.	33	12
INDEL	D16_PLUS	GIABv3.2.2_varswithin50bp	PASS	*	QUAL	*	0.074576	1	0	0.138801	0	0	62127949	52569328	0	590	.	.	301	239		1.25941	44	.	.	23	12		1.91667	546	.	.	278	227		1.22467	45	.	.	33	12		2.75	45	.	.	33	12
INDEL	D16_PLUS	GIABv3.3.2_comphetindel10bp_slop50	ALL	*	QUAL	*	0.136546	0.944444	0	0.238596	2	0	4721423	3092771	0	249	.	.	55	53		1.03774	34	.	.	4	4		1	215	.	.	51	49		1.04082	36	.	.	31	5		6.2	34	.	.	30	4
INDEL	D16_PLUS	GIABv3.3.2_comphetindel10bp_slop50	PASS	*	QUAL	*	0.136546	0.944444	0	0.238596	2	0	4721423	3092771	0	249	.	.	55	53		1.03774	34	.	.	4	4		1	215	.	.	51	49		1.04082	36	.	.	31	5		6.2	34	.	.	30	4
INDEL	D16_PLUS	GIABv3.3.2_comphetsnp10bp_slop50	ALL	*	QUAL	*	0	0	0		0	0	2193102	2051133	0	9	.	.	7	2		3.5	0	.	.	0	0			9	.	.	7	2		3.5	0	.	.	0	0			0	.	.	0	0
INDEL	D16_PLUS	GIABv3.3.2_comphetsnp10bp_slop50	PASS	*	QUAL	*	0	0	0		0	0	2193102	2051133	0	9	.	.	7	2		3.5	0	.	.	0	0			9	.	.	7	2		3.5	0	.	.	0	0			0	.	.	0	0
INDEL	D16_PLUS	GIABv3.3.2_complexandSVs	ALL	*	QUAL	*	0.109961	0.977011	0	0.197674	2	0	197734673	135102910	0	773	.	.	380	218		1.74312	85	.	.	31	21		1.47619	688	.	.	349	197		1.77157	87	.	.	65	22		2.95455	85	.	.	64	21
INDEL	D16_PLUS	GIABv3.3.2_complexandSVs	PASS	*	QUAL	*	0.109961	0.977011	0	0.197674	2	0	197734673	135102910	0	773	.	.	380	218		1.74312	85	.	.	31	21		1.47619	688	.	.	349	197		1.77157	87	.	.	65	22		2.95455	85	.	.	64	21
INDEL	D16_PLUS	GIABv3.3.2_complexandSVs_alldifficultregions	ALL	*	QUAL	*	0.088509	0.976898	0	0.162312	7	0	749376598	487553696	0	3333	.	.	1813	1176		1.54167	295	.	.	147	91		1.61538	3038	.	.	1666	1085		1.53548	303	.	.	211	92		2.29348	296	.	.	205	91
INDEL	D1_5	AllTandemRepeatsandHomopolymers_slop5	PASS	*	QUAL	*	0.54166	0.935569	0	0.686096	5505	19	249348603	114511565	0	146496	.	.	74786	54906		1.36207	79351	.	.	36761	37944		0.968822	67145	.	.	38025	16962		2.24178	85735	.	.	46792	38943		1.20155	80211	.	.	42267	37944
INDEL	D16_PLUS	GIABv3.3.2_complexindel10bp_slop50	ALL	*	QUAL	*	0.111111	1	0	0.2	0	0	1759480	1260968	0	45	.	.	22	19		1.15789	5	.	.	3	1		3	40	.	.	19	18		1.05556	5	.	.	4	1		4	5	.	.	4	1
INDEL	D16_PLUS	GIABv3.3.2_complexindel10bp_slop50	PASS	*	QUAL	*	0.111111	1	0	0.2	0	0	1759480	1260968	0	45	.	.	22	19		1.15789	5	.	.	3	1		3	40	.	.	19	18		1.05556	5	.	.	4	1		4	5	.	.	4	1
INDEL	D16_PLUS	GIABv3.3.2_notin_complexandSVs_alldifficultregions	ALL	*	QUAL	*	0.253135	0.996914	0	0.40375	1	0	2185503813	2003974175	0	1276	.	.	938	338		2.77515	323	.	.	261	62		4.20968	953	.	.	677	276		2.4529	324	.	.	262	62		4.22581	323	.	.	261	62
INDEL	I6_15	AllHomopolymers_gt6bp_imperfectgt10bp_slop5	PASS	*	QUAL	*	0.440267	0.937581	0	0.599175	47	1	83977437	58995592	0	1649	.	.	924	368		2.51087	726	.	.	355	277		1.28159	923	.	.	569	91		6.25275	769	.	.	382	313		1.22045	721	.	.	370	277
INDEL	D16_PLUS	GIABv3.3.2_snpswithin10bp_slop50	ALL	*	QUAL	*	0.105263	1	0	0.190476	0	0	7922938	7340962	0	19	.	.	15	2		7.5	2	.	.	2	0			17	.	.	13	2		6.5	2	.	.	2	0			2	.	.	2	0
INDEL	D16_PLUS	GIABv3.3.2_snpswithin10bp_slop50	PASS	*	QUAL	*	0.105263	1	0	0.190476	0	0	7922938	7340962	0	19	.	.	15	2		7.5	2	.	.	2	0			17	.	.	13	2		6.5	2	.	.	2	0			2	.	.	2	0
INDEL	D16_PLUS	GIABv4.1_CNVsandSVs	ALL	*	QUAL	*	0.023438	0.857143	0	0.045627	1	0	90176126	28405834	0	256	.	.	133	87		1.52874	6	.	.	2	2		1	250	.	.	131	85		1.54118	7	.	.	5	2		2.5	6	.	.	4	2
INDEL	D16_PLUS	GIABv4.1_CNVsandSVs	PASS	*	QUAL	*	0.023438	0.857143	0	0.045627	1	0	90176126	28405834	0	256	.	.	133	87		1.52874	6	.	.	2	2		1	250	.	.	131	85		1.54118	7	.	.	5	2		2.5	6	.	.	4	2
INDEL	D16_PLUS	GIABv4.1_comphetindel10bp_slop50	ALL	*	QUAL	*	0.139442	0.921053	0	0.242215	3	0	5033347	3139585	0	251	.	.	58	54		1.07407	35	.	.	4	5		0.8	216	.	.	54	49		1.10204	38	.	.	32	6		5.33333	35	.	.	30	5
INDEL	D16_PLUS	GIABv4.1_comphetindel10bp_slop50	PASS	*	QUAL	*	0.139442	0.921053	0	0.242215	3	0	5033347	3139585	0	251	.	.	58	54		1.07407	35	.	.	4	5		0.8	216	.	.	54	49		1.10204	38	.	.	32	6		5.33333	35	.	.	30	5
INDEL	D16_PLUS	GIABv4.1_comphetsnp10bp_slop50	ALL	*	QUAL	*	0	0	0		0	0	1363152	1239646	0	4	.	.	4	0			0	.	.	0	0			4	.	.	4	0			0	.	.	0	0			0	.	.	0	0
INDEL	D16_PLUS	GIABv4.1_comphetsnp10bp_slop50	PASS	*	QUAL	*	0	0	0		0	0	1363152	1239646	0	4	.	.	4	0			0	.	.	0	0			4	.	.	4	0			0	.	.	0	0			0	.	.	0	0
INDEL	D16_PLUS	GIABv4.1_complexandSVs	ALL	*	QUAL	*	0.086495	0.934426	0	0.158333	4	0	111754251	45771848	0	659	.	.	287	190		1.51053	57	.	.	16	11		1.45455	602	.	.	271	179		1.51397	61	.	.	49	12		4.08333	57	.	.	46	11
INDEL	D16_PLUS	GIABv4.1_complexandSVs	PASS	*	QUAL	*	0.086495	0.934426	0	0.158333	4	0	111754251	45771848	0	659	.	.	287	190		1.51053	57	.	.	16	11		1.45455	602	.	.	271	179		1.51397	61	.	.	49	12		4.08333	57	.	.	46	11
INDEL	D16_PLUS	GIABv4.1_complexandSVs_alldifficultregions	ALL	*	QUAL	*	0.086732	0.976109	0	0.159308	7	0	666468574	415545165	0	3286	.	.	1783	1159		1.5384	285	.	.	137	91		1.50549	3001	.	.	1646	1068		1.5412	293	.	.	201	92		2.18478	286	.	.	195	91
INDEL	I1_5	gc60to65_slop50	PASS	*	QUAL	*	0.657552	0.938309	0	0.773234	358	3	102791705	85016727	0	8375	.	.	4309	3348		1.28704	5507	.	.	2848	2528		1.12658	2868	.	.	1461	820		1.78171	5868	.	.	3177	2619		1.21306	5506	.	.	2907	2528
INDEL	D16_PLUS	GIABv4.1_complexindel10bp_slop50	ALL	*	QUAL	*	0.128205	1	0	0.227273	0	0	1601305	1136336	0	39	.	.	19	19		1	5	.	.	3	2		1.5	34	.	.	16	17		0.941176	5	.	.	3	2		1.5	5	.	.	3	2
INDEL	D16_PLUS	GIABv4.1_complexindel10bp_slop50	PASS	*	QUAL	*	0.128205	1	0	0.227273	0	0	1601305	1136336	0	39	.	.	19	19		1	5	.	.	3	2		1.5	34	.	.	16	17		0.941176	5	.	.	3	2		1.5	5	.	.	3	2
INDEL	D16_PLUS	GIABv4.1_notin_complexandSVs_alldifficultregions	ALL	*	QUAL	*	0.251696	0.997015	0	0.401925	1	0	2268411837	2075982706	0	1327	.	.	970	357		2.71709	334	.	.	271	63		4.30159	993	.	.	699	294		2.37755	335	.	.	272	63		4.31746	334	.	.	271	63
INDEL	*	AllTandemRepeats_51to200bp_slop5	PASS	*	QUAL	*	0.457125	0.938788	0	0.614857	912	15	26604713	18896931	0	29458	.	.	16515	8592		1.92214	13466	.	.	7514	4734		1.58724	15992	.	.	9001	3858		2.33307	15144	.	.	9692	4997		1.93956	14217	.	.	9034	4734
INDEL	D16_PLUS	GIABv4.1_othercomplexwithin10bp_slop50	ALL	*	QUAL	*	0.098901	1	0	0.18	0	0	4636900	3575261	0	91	.	.	61	26		2.34615	9	.	.	6	2		3	82	.	.	55	24		2.29167	9	.	.	7	2		3.5	9	.	.	7	2
INDEL	D16_PLUS	GIABv4.1_othercomplexwithin10bp_slop50	PASS	*	QUAL	*	0.098901	1	0	0.18	0	0	4636900	3575261	0	91	.	.	61	26		2.34615	9	.	.	6	2		3	82	.	.	55	24		2.29167	9	.	.	7	2		3.5	9	.	.	7	2
INDEL	D16_PLUS	GIABv4.1_snpswithin10bp_slop50	ALL	*	QUAL	*	0.090909	1	0	0.166667	0	0	9258719	8347563	0	22	.	.	15	5		3	2	.	.	1	0			20	.	.	14	5		2.8	2	.	.	2	0			2	.	.	2	0
INDEL	D16_PLUS	GIABv4.1_snpswithin10bp_slop50	PASS	*	QUAL	*	0.090909	1	0	0.166667	0	0	9258719	8347563	0	22	.	.	15	5		3	2	.	.	1	0			20	.	.	14	5		2.8	2	.	.	2	0			2	.	.	2	0
INDEL	D16_PLUS	HG002_HG003_HG004_allsvs	ALL	*	QUAL	*	0.09607	1	0	0.175299	0	0	181279748	121445433	0	458	.	.	284	144		1.97222	44	.	.	22	16		1.375	414	.	.	262	128		2.04688	44	.	.	28	16		1.75	44	.	.	28	16
INDEL	D16_PLUS	HG002_HG003_HG004_allsvs	PASS	*	QUAL	*	0.09607	1	0	0.175299	0	0	181279748	121445433	0	458	.	.	284	144		1.97222	44	.	.	22	16		1.375	414	.	.	262	128		2.04688	44	.	.	28	16		1.75	44	.	.	28	16
INDEL	D16_PLUS	HG2_SKor_TrioONTCanu_intersect_HG2_SKor_TrioONTFlye_intersect_HG2_SKor_CCS15_gt10kb	ALL	*	QUAL	*	0	0	0		0	0	12794035	2495911	0	3	.	.	2	1		2	0	.	.	0	0			3	.	.	2	1		2	0	.	.	0	0			0	.	.	0	0
INDEL	D16_PLUS	HG2_SKor_TrioONTCanu_intersect_HG2_SKor_TrioONTFlye_intersect_HG2_SKor_CCS15_gt10kb	PASS	*	QUAL	*	0	0	0		0	0	12794035	2495911	0	3	.	.	2	1		2	0	.	.	0	0			3	.	.	2	1		2	0	.	.	0	0			0	.	.	0	0
INDEL	D16_PLUS	L1H_gt500	ALL	*	QUAL	*	0	0	0		0	0	3288114	2138337	0	1	.	.	1	0			0	.	.	0	0			1	.	.	1	0			0	.	.	0	0			0	.	.	0	0
INDEL	D16_PLUS	L1H_gt500	PASS	*	QUAL	*	0	0	0		0	0	3288114	2138337	0	1	.	.	1	0			0	.	.	0	0			1	.	.	1	0			0	.	.	0	0			0	.	.	0	0
INDEL	D16_PLUS	MHC	ALL	*	QUAL	*	0.1	1	0	0.181818	0	0	4970557	4096838	0	10	.	.	7	2		3.5	1	.	.	0	0			9	.	.	7	2		3.5	1	.	.	1	0			1	.	.	1	0
INDEL	D16_PLUS	MHC	PASS	*	QUAL	*	0.1	1	0	0.181818	0	0	4970557	4096838	0	10	.	.	7	2		3.5	1	.	.	0	0			9	.	.	7	2		3.5	1	.	.	1	0			1	.	.	1	0
INDEL	D16_PLUS	SimpleRepeat_diTR_11to50_slop5	ALL	*	QUAL	*	0.068841	0.95	0	0.128378	2	0	14126406	9327719	0	552	.	.	288	204		1.41176	38	.	.	20	6		3.33333	514	.	.	268	198		1.35354	40	.	.	34	6		5.66667	38	.	.	32	6
INDEL	D16_PLUS	SimpleRepeat_diTR_11to50_slop5	PASS	*	QUAL	*	0.068841	0.95	0	0.128378	2	0	14126406	9327719	0	552	.	.	288	204		1.41176	38	.	.	20	6		3.33333	514	.	.	268	198		1.35354	40	.	.	34	6		5.66667	38	.	.	32	6
INDEL	D16_PLUS	SimpleRepeat_diTR_51to200_slop5	ALL	*	QUAL	*	0.076389	0.857143	0	0.140276	2	0	313064	71010	0	144	.	.	25	44		0.568182	11	.	.	0	3		0	133	.	.	25	41		0.609756	14	.	.	11	3		3.66667	12	.	.	9	3
INDEL	D16_PLUS	SimpleRepeat_diTR_51to200_slop5	PASS	*	QUAL	*	0.076389	0.857143	0	0.140276	2	0	313064	71010	0	144	.	.	25	44		0.568182	11	.	.	0	3		0	133	.	.	25	41		0.609756	14	.	.	11	3		3.66667	12	.	.	9	3
INDEL	D16_PLUS	SimpleRepeat_diTR_gt200_slop5	ALL	*	QUAL	*	0	0	0		0	0	1117	0	0	0	.	.	0	0			0	.	.	0	0			0	.	.	0	0			0	.	.	0	0			0	.	.	0	0
INDEL	D16_PLUS	SimpleRepeat_diTR_gt200_slop5	PASS	*	QUAL	*	0	0	0		0	0	1117	0	0	0	.	.	0	0			0	.	.	0	0			0	.	.	0	0			0	.	.	0	0			0	.	.	0	0
INDEL	D16_PLUS	SimpleRepeat_homopolymer_4to6_slop5	ALL	*	QUAL	*	0.141385	0.988	0	0.247371	3	0	789111519	677210084	0	1747	.	.	1109	546		2.03114	247	.	.	169	59		2.86441	1500	.	.	940	487		1.93018	250	.	.	190	60		3.16667	247	.	.	188	59
INDEL	D6_15	gc30to55_slop50	PASS	*	QUAL	*	0.466716	0.93906	0	0.623534	437	21	2011401955	1697935422	0	14827	.	.	7043	4238		1.66187	6920	.	.	3829	2013		1.90214	7907	.	.	3214	2225		1.44449	7532	.	.	5365	2167		2.47577	7073	.	.	5060	2013
INDEL	D16_PLUS	SimpleRepeat_homopolymer_7to11_slop5	ALL	*	QUAL	*	0.115789	1	0	0.207547	0	0	49788855	39620764	0	95	.	.	57	34		1.67647	11	.	.	5	5		1	84	.	.	52	29		1.7931	11	.	.	6	5		1.2	11	.	.	6	5
INDEL	D16_PLUS	SimpleRepeat_homopolymer_7to11_slop5	PASS	*	QUAL	*	0.115789	1	0	0.207547	0	0	49788855	39620764	0	95	.	.	57	34		1.67647	11	.	.	5	5		1	84	.	.	52	29		1.7931	11	.	.	6	5		1.2	11	.	.	6	5
INDEL	D16_PLUS	SimpleRepeat_homopolymer_gt11_slop5	ALL	*	QUAL	*	0.02521	1	0	0.04918	0	0	18344341	7424559	0	119	.	.	36	74		0.486486	3	.	.	0	3		0	116	.	.	36	71		0.507042	3	.	.	0	3		0	3	.	.	0	3
INDEL	D16_PLUS	SimpleRepeat_homopolymer_gt11_slop5	PASS	*	QUAL	*	0.02521	1	0	0.04918	0	0	18344341	7424559	0	119	.	.	36	74		0.486486	3	.	.	0	3		0	116	.	.	36	71		0.507042	3	.	.	0	3		0	3	.	.	0	3
INDEL	D16_PLUS	SimpleRepeat_imperfecthomopolgt10_slop5	ALL	*	QUAL	*	0.054348	1	0	0.103093	0	0	44462862	27011469	0	184	.	.	77	87		0.885057	10	.	.	4	5		0.8	174	.	.	73	82		0.890244	10	.	.	5	5		1	10	.	.	5	5
INDEL	D16_PLUS	SimpleRepeat_imperfecthomopolgt10_slop5	PASS	*	QUAL	*	0.054348	1	0	0.103093	0	0	44462862	27011469	0	184	.	.	77	87		0.885057	10	.	.	4	5		0.8	174	.	.	73	82		0.890244	10	.	.	5	5		1	10	.	.	5	5
INDEL	D16_PLUS	SimpleRepeat_quadTR_20to50_slop5	ALL	*	QUAL	*	0.114583	1	0	0.205607	0	0	4260126	2779809	0	192	.	.	110	54		2.03704	22	.	.	8	3		2.66667	170	.	.	102	51		2	22	.	.	19	3		6.33333	22	.	.	19	3
INDEL	D16_PLUS	SimpleRepeat_quadTR_20to50_slop5	PASS	*	QUAL	*	0.114583	1	0	0.205607	0	0	4260126	2779809	0	192	.	.	110	54		2.03704	22	.	.	8	3		2.66667	170	.	.	102	51		2	22	.	.	19	3		6.33333	22	.	.	19	3
INDEL	D16_PLUS	SimpleRepeat_quadTR_51to200_slop5	ALL	*	QUAL	*	0.120192	0.925926	0	0.212766	2	0	646435	162132	0	208	.	.	42	31		1.35484	25	.	.	0	2		0	183	.	.	42	29		1.44828	27	.	.	24	3		8	25	.	.	23	2
INDEL	D16_PLUS	SimpleRepeat_quadTR_51to200_slop5	PASS	*	QUAL	*	0.120192	0.925926	0	0.212766	2	0	646435	162132	0	208	.	.	42	31		1.35484	25	.	.	0	2		0	183	.	.	42	29		1.44828	27	.	.	24	3		8	25	.	.	23	2
INDEL	D16_PLUS	SimpleRepeat_quadTR_gt200_slop5	ALL	*	QUAL	*	0	0	0		0	0	2145	0	0	0	.	.	0	0			0	.	.	0	0			0	.	.	0	0			0	.	.	0	0			0	.	.	0	0
INDEL	D16_PLUS	SimpleRepeat_quadTR_gt200_slop5	PASS	*	QUAL	*	0	0	0		0	0	2145	0	0	0	.	.	0	0			0	.	.	0	0			0	.	.	0	0			0	.	.	0	0			0	.	.	0	0
INDEL	D16_PLUS	SimpleRepeat_triTR_15to50_slop5	ALL	*	QUAL	*	0.12	1	0	0.214286	0	0	3011899	2276462	0	50	.	.	28	18		1.55556	6	.	.	1	3		0.333333	44	.	.	27	15		1.8	6	.	.	3	3		1	6	.	.	3	3
INDEL	D16_PLUS	SimpleRepeat_triTR_15to50_slop5	PASS	*	QUAL	*	0.12	1	0	0.214286	0	0	3011899	2276462	0	50	.	.	28	18		1.55556	6	.	.	1	3		0.333333	44	.	.	27	15		1.8	6	.	.	3	3		1	6	.	.	3	3
INDEL	D16_PLUS	SimpleRepeat_triTR_51to200_slop5	ALL	*	QUAL	*	0.083333	1	0	0.153846	0	0	58070	10843	0	12	.	.	4	3		1.33333	1	.	.	0	0			11	.	.	4	3		1.33333	1	.	.	1	0			1	.	.	1	0
INDEL	D16_PLUS	SimpleRepeat_triTR_51to200_slop5	PASS	*	QUAL	*	0.083333	1	0	0.153846	0	0	58070	10843	0	12	.	.	4	3		1.33333	1	.	.	0	0			11	.	.	4	3		1.33333	1	.	.	1	0			1	.	.	1	0
INDEL	D16_PLUS	SimpleRepeat_triTR_gt200_slop5	ALL	*	QUAL	*	0	0	0		0	0	1270	0	0	0	.	.	0	0			0	.	.	0	0			0	.	.	0	0			0	.	.	0	0			0	.	.	0	0
INDEL	D16_PLUS	SimpleRepeat_triTR_gt200_slop5	PASS	*	QUAL	*	0	0	0		0	0	1270	0	0	0	.	.	0	0			0	.	.	0	0			0	.	.	0	0			0	.	.	0	0			0	.	.	0	0
INDEL	D16_PLUS	TS_boundary	ALL	*	QUAL	*	0.123205	0.985185	0	0.21902	4	0	3030848912	2495932686	0	2159	.	.	1348	681		1.97944	266	.	.	181	61		2.96721	1893	.	.	1167	620		1.88226	270	.	.	208	62		3.35484	266	.	.	205	61
INDEL	D6_15	TS_contained	PASS	*	QUAL	*	0.465576	0.939609	0	0.622636	528	32	2495932686	2495932686	0	18461	.	.	8792	5391		1.63087	8595	.	.	4759	2552		1.86481	9866	.	.	4033	2839		1.42057	9306	.	.	6585	2721		2.42007	8744	.	.	6192	2552
INDEL	D16_PLUS	TS_contained	ALL	*	QUAL	*	0.141762	0.988166	0	0.247953	4	0	2495932686	2495932686	0	2349	.	.	1332	803		1.65878	333	.	.	214	86		2.48837	2016	.	.	1118	717		1.55927	338	.	.	252	86		2.93023	334	.	.	248	86
INDEL	D1_5	alldifficultregions	PASS	*	QUAL	*	0.549011	0.940875	0	0.69341	5519	19	628689391	385477608	0	158955	.	.	83010	59138		1.40367	87268	.	.	42078	40543		1.03786	71687	.	.	40932	18595		2.20124	93666	.	.	52122	41544		1.25462	88128	.	.	47585	40543
INDEL	D16_PLUS	Tier1plusTier2_v0.6.1	ALL	*	QUAL	*	0.013514	0.75	0	0.026549	1	0	32635612	9699073	0	222	.	.	113	76		1.48684	3	.	.	1	1		1	219	.	.	112	75		1.49333	4	.	.	3	1		3	3	.	.	2	1
INDEL	D16_PLUS	Tier1plusTier2_v0.6.1	PASS	*	QUAL	*	0.013514	0.75	0	0.026549	1	0	32635612	9699073	0	222	.	.	113	76		1.48684	3	.	.	1	1		1	219	.	.	112	75		1.49333	4	.	.	3	1		3	3	.	.	2	1
INDEL	D16_PLUS	VDJ	ALL	*	QUAL	*	0	0	0		0	0	3348717	1216528	0	2	.	.	1	1		1	0	.	.	0	0			2	.	.	1	1		1	0	.	.	0	0			0	.	.	0	0
INDEL	D16_PLUS	VDJ	PASS	*	QUAL	*	0	0	0		0	0	3348717	1216528	0	2	.	.	1	1		1	0	.	.	0	0			2	.	.	1	1		1	0	.	.	0	0			0	.	.	0	0
INDEL	D16_PLUS	allOtherDifficult	ALL	*	QUAL	*	0.076923	1	0	0.142857	0	0	55810260	7451703	0	13	.	.	9	3		3	1	.	.	0	0			12	.	.	9	3		3	1	.	.	1	0			1	.	.	1	0
INDEL	D16_PLUS	allOtherDifficult	PASS	*	QUAL	*	0.076923	1	0	0.142857	0	0	55810260	7451703	0	13	.	.	9	3		3	1	.	.	0	0			12	.	.	9	3		3	1	.	.	1	0			1	.	.	1	0
INDEL	D16_PLUS	alldifficultregions	ALL	*	QUAL	*	0.085199	0.975177	0	0.156707	7	0	628689391	385477608	0	3216	.	.	1731	1141		1.51709	274	.	.	129	88		1.46591	2942	.	.	1602	1053		1.52137	282	.	.	193	89		2.16854	275	.	.	187	88
INDEL	I6_15	SimpleRepeat_imperfecthomopolgt10_slop5	PASS	*	QUAL	*	0.424564	0.940978	0	0.585124	35	0	44462862	27011469	0	1319	.	.	748	289		2.58824	560	.	.	282	218		1.29358	759	.	.	466	71		6.56338	593	.	.	300	244		1.22951	558	.	.	291	218
INDEL	D16_PLUS	alllowmapandsegdupregions	ALL	*	QUAL	*	0.015748	1	0	0.031008	0	0	305614803	129889443	0	254	.	.	165	77		2.14286	4	.	.	1	3		0.333333	250	.	.	164	74		2.21622	4	.	.	1	3		0.333333	4	.	.	1	3
INDEL	D16_PLUS	alllowmapandsegdupregions	PASS	*	QUAL	*	0.015748	1	0	0.031008	0	0	305614803	129889443	0	254	.	.	165	77		2.14286	4	.	.	1	3		0.333333	250	.	.	164	74		2.21622	4	.	.	1	3		0.333333	4	.	.	1	3
INDEL	D16_PLUS	chainSelf	ALL	*	QUAL	*	0.062687	0.954545	0	0.117647	1	0	205399861	108717009	0	335	.	.	217	103		2.1068	21	.	.	16	3		5.33333	314	.	.	201	100		2.01	22	.	.	19	3		6.33333	21	.	.	18	3
INDEL	D16_PLUS	chainSelf	PASS	*	QUAL	*	0.062687	0.954545	0	0.117647	1	0	205399861	108717009	0	335	.	.	217	103		2.1068	21	.	.	16	3		5.33333	314	.	.	201	100		2.01	22	.	.	19	3		6.33333	21	.	.	18	3
INDEL	D16_PLUS	chainSelf_gt10kb	ALL	*	QUAL	*	0.041667	1	0	0.08	0	0	106887487	33334629	0	48	.	.	27	20		1.35	2	.	.	0	1		0	46	.	.	27	19		1.42105	2	.	.	1	1		1	2	.	.	1	1
INDEL	D16_PLUS	chainSelf_gt10kb	PASS	*	QUAL	*	0.041667	1	0	0.08	0	0	106887487	33334629	0	48	.	.	27	20		1.35	2	.	.	0	1		0	46	.	.	27	19		1.42105	2	.	.	1	1		1	2	.	.	1	1
INDEL	D16_PLUS	chr1-22_gte_10kb_identity_gte_990_segdups_counts_gt_5	ALL	*	QUAL	*	0	0	0		0	0	2094143	0	0	0	.	.	0	0			0	.	.	0	0			0	.	.	0	0			0	.	.	0	0			0	.	.	0	0
INDEL	D16_PLUS	chr1-22_gte_10kb_identity_gte_990_segdups_counts_gt_5	PASS	*	QUAL	*	0	0	0		0	0	2094143	0	0	0	.	.	0	0			0	.	.	0	0			0	.	.	0	0			0	.	.	0	0			0	.	.	0	0
INDEL	D16_PLUS	expanded_150_Tier1plusTier2_v0.6.1	ALL	*	QUAL	*	0.020492	0.833333	0	0.04	1	0	48088781	19301737	0	244	.	.	126	82		1.53659	5	.	.	1	2		0.5	239	.	.	125	80		1.5625	6	.	.	4	2		2	5	.	.	3	2
INDEL	D16_PLUS	expanded_150_Tier1plusTier2_v0.6.1	PASS	*	QUAL	*	0.020492	0.833333	0	0.04	1	0	48088781	19301737	0	244	.	.	126	82		1.53659	5	.	.	1	2		0.5	239	.	.	125	80		1.5625	6	.	.	4	2		2	5	.	.	3	2
INDEL	D16_PLUS	gaps_slop15kb	ALL	*	QUAL	*	0	0	0		0	0	26560636	0	0	0	.	.	0	0			0	.	.	0	0			0	.	.	0	0			0	.	.	0	0			0	.	.	0	0
INDEL	D16_PLUS	gaps_slop15kb	PASS	*	QUAL	*	0	0	0		0	0	26560636	0	0	0	.	.	0	0			0	.	.	0	0			0	.	.	0	0			0	.	.	0	0			0	.	.	0	0
INDEL	D16_PLUS	gc15_slop50	ALL	*	QUAL	*	0.030488	1	0	0.059172	0	0	5303101	2773329	0	164	.	.	99	58		1.7069	5	.	.	2	2		1	159	.	.	97	56		1.73214	5	.	.	3	2		1.5	5	.	.	3	2
INDEL	D16_PLUS	gc15_slop50	PASS	*	QUAL	*	0.030488	1	0	0.059172	0	0	5303101	2773329	0	164	.	.	99	58		1.7069	5	.	.	2	2		1	159	.	.	97	56		1.73214	5	.	.	3	2		1.5	5	.	.	3	2
INDEL	D16_PLUS	gc15to20_slop50	ALL	*	QUAL	*	0.06383	1	0	0.12	0	0	14314006	11885230	0	94	.	.	55	34		1.61765	6	.	.	4	1		4	88	.	.	51	33		1.54545	6	.	.	5	1		5	6	.	.	5	1
INDEL	D16_PLUS	gc15to20_slop50	PASS	*	QUAL	*	0.06383	1	0	0.12	0	0	14314006	11885230	0	94	.	.	55	34		1.61765	6	.	.	4	1		4	88	.	.	51	33		1.54545	6	.	.	5	1		5	6	.	.	5	1
INDEL	D16_PLUS	gc20to25_slop50	ALL	*	QUAL	*	0.178439	0.98	0	0.301906	1	0	117189860	103213255	0	269	.	.	154	94		1.6383	48	.	.	34	8		4.25	221	.	.	120	86		1.39535	50	.	.	42	8		5.25	49	.	.	41	8
INDEL	D16_PLUS	gc20to25_slop50	PASS	*	QUAL	*	0.178439	0.98	0	0.301906	1	0	117189860	103213255	0	269	.	.	154	94		1.6383	48	.	.	34	8		4.25	221	.	.	120	86		1.39535	50	.	.	42	8		5.25	49	.	.	41	8
INDEL	D16_PLUS	gc25to30_slop50	ALL	*	QUAL	*	0.164286	1	0	0.282209	0	0	394144353	347465005	0	560	.	.	307	179		1.71508	92	.	.	63	12		5.25	468	.	.	244	167		1.46108	92	.	.	80	12		6.66667	92	.	.	80	12
INDEL	D16_PLUS	gc25to30_slop50	PASS	*	QUAL	*	0.164286	1	0	0.282209	0	0	394144353	347465005	0	560	.	.	307	179		1.71508	92	.	.	63	12		5.25	468	.	.	244	167		1.46108	92	.	.	80	12		6.66667	92	.	.	80	12
INDEL	D16_PLUS	gc30to55_slop50	ALL	*	QUAL	*	0.152351	0.984925	0	0.263884	6	0	2011401955	1697935422	0	2573	.	.	1540	832		1.85096	392	.	.	265	101		2.62376	2181	.	.	1275	731		1.74419	398	.	.	297	101		2.94059	392	.	.	291	101
INDEL	D6_15	notinchainSelf	PASS	*	QUAL	*	0.463463	0.941676	0	0.621194	630	34	2729480550	2382810862	0	22744	.	.	11089	6573		1.68705	10541	.	.	5950	3050		1.95082	12203	.	.	5139	3523		1.4587	11419	.	.	8173	3246		2.51787	10753	.	.	7703	3050
INDEL	D16_PLUS	gc55to60_slop50	ALL	*	QUAL	*	0.089015	0.979167	0	0.163194	1	0	244507530	206506988	0	528	.	.	311	179		1.73743	47	.	.	25	15		1.66667	481	.	.	286	164		1.7439	48	.	.	32	16		2	47	.	.	32	15
INDEL	D16_PLUS	gc55to60_slop50	PASS	*	QUAL	*	0.089015	0.979167	0	0.163194	1	0	244507530	206506988	0	528	.	.	311	179		1.73743	47	.	.	25	15		1.66667	481	.	.	286	164		1.7439	48	.	.	32	16		2	47	.	.	32	15
INDEL	D16_PLUS	gc60to65_slop50	ALL	*	QUAL	*	0.091205	1	0	0.167164	0	0	102791705	85016727	0	307	.	.	191	100		1.91	28	.	.	15	9		1.66667	279	.	.	176	91		1.93407	28	.	.	19	9		2.11111	28	.	.	19	9
INDEL	D16_PLUS	gc60to65_slop50	PASS	*	QUAL	*	0.091205	1	0	0.167164	0	0	102791705	85016727	0	307	.	.	191	100		1.91	28	.	.	15	9		1.66667	279	.	.	176	91		1.93407	28	.	.	19	9		2.11111	28	.	.	19	9
INDEL	D16_PLUS	gc65to70_slop50	ALL	*	QUAL	*	0.077419	1	0	0.143713	0	0	34883665	28140025	0	155	.	.	90	60		1.5	12	.	.	5	6		0.833333	143	.	.	85	54		1.57407	12	.	.	6	6		1	12	.	.	6	6
INDEL	D16_PLUS	gc65to70_slop50	PASS	*	QUAL	*	0.077419	1	0	0.143713	0	0	34883665	28140025	0	155	.	.	90	60		1.5	12	.	.	5	6		0.833333	143	.	.	85	54		1.57407	12	.	.	6	6		1	12	.	.	6	6
INDEL	D16_PLUS	gc70to75_slop50	ALL	*	QUAL	*	0.013889	1	0	0.027397	0	0	11790706	9330190	0	72	.	.	53	18		2.94444	1	.	.	1	0			71	.	.	52	18		2.88889	1	.	.	1	0			1	.	.	1	0
INDEL	D16_PLUS	gc70to75_slop50	PASS	*	QUAL	*	0.013889	1	0	0.027397	0	0	11790706	9330190	0	72	.	.	53	18		2.94444	1	.	.	1	0			71	.	.	52	18		2.88889	1	.	.	1	0			1	.	.	1	0
INDEL	D16_PLUS	gc75to80_slop50	ALL	*	QUAL	*	0	0	0		0	0	5248298	4110150	0	35	.	.	25	10		2.5	0	.	.	0	0			35	.	.	25	10		2.5	0	.	.	0	0			0	.	.	0	0
INDEL	D16_PLUS	gc75to80_slop50	PASS	*	QUAL	*	0	0	0		0	0	5248298	4110150	0	35	.	.	25	10		2.5	0	.	.	0	0			35	.	.	25	10		2.5	0	.	.	0	0			0	.	.	0	0
INDEL	D16_PLUS	gc80to85_slop50	ALL	*	QUAL	*	0	0	0		0	0	2596229	1640058	0	15	.	.	12	2		6	0	.	.	0	0			15	.	.	12	2		6	0	.	.	0	0			0	.	.	0	0
INDEL	D16_PLUS	gc80to85_slop50	PASS	*	QUAL	*	0	0	0		0	0	2596229	1640058	0	15	.	.	12	2		6	0	.	.	0	0			15	.	.	12	2		6	0	.	.	0	0			0	.	.	0	0
INDEL	D16_PLUS	gc85_slop50	ALL	*	QUAL	*	0	0	0		0	0	544746	382030	0	6	.	.	4	2		2	0	.	.	0	0			6	.	.	4	2		2	0	.	.	0	0			0	.	.	0	0
INDEL	D16_PLUS	gc85_slop50	PASS	*	QUAL	*	0	0	0		0	0	544746	382030	0	6	.	.	4	2		2	0	.	.	0	0			6	.	.	4	2		2	0	.	.	0	0			0	.	.	0	0
INDEL	D16_PLUS	gclt25orgt65_slop50	ALL	*	QUAL	*	0.088972	0.986301	0	0.163221	1	0	191795155	161447712	0	798	.	.	482	276		1.74638	71	.	.	45	17		2.64706	727	.	.	437	259		1.68726	73	.	.	56	17		3.29412	72	.	.	55	17
INDEL	D16_PLUS	gclt25orgt65_slop50	PASS	*	QUAL	*	0.088972	0.986301	0	0.163221	1	0	191795155	161447712	0	798	.	.	482	276		1.74638	71	.	.	45	17		2.64706	727	.	.	437	259		1.68726	73	.	.	56	17		3.29412	72	.	.	55	17
INDEL	D16_PLUS	gclt30orgt55_slop50	ALL	*	QUAL	*	0.107379	0.991304	0	0.193769	2	0	923478456	793592449	0	2114	.	.	1245	711		1.75105	227	.	.	143	51		2.80392	1887	.	.	1102	660		1.6697	230	.	.	178	52		3.42308	228	.	.	177	51
INDEL	D6_15	GIABv3.2.2_varswithin50bp	PASS	*	QUAL	*	0.360828	0.941718	0	0.521744	67	8	62127949	52569328	0	3334	.	.	1510	1197		1.26149	1203	.	.	583	467		1.24839	2131	.	.	927	730		1.26986	1304	.	.	821	483		1.69979	1228	.	.	761	467
INDEL	D16_PLUS	inversions_slop25percent	ALL	*	QUAL	*	0	0	0		0	0	966818	626804	0	1	.	.	0	0			0	.	.	0	0			1	.	.	0	0			0	.	.	0	0			0	.	.	0	0
INDEL	D16_PLUS	inversions_slop25percent	PASS	*	QUAL	*	0	0	0		0	0	966818	626804	0	1	.	.	0	0			0	.	.	0	0			1	.	.	0	0			0	.	.	0	0			0	.	.	0	0
INDEL	D16_PLUS	l100_m2_e1	ALL	*	QUAL	*	0.015707	1	0	0.030928	0	0	248846792	96371922	0	191	.	.	130	53		2.45283	3	.	.	1	2		0.5	188	.	.	129	51		2.52941	3	.	.	1	2		0.5	3	.	.	1	2
INDEL	D16_PLUS	l100_m2_e1	PASS	*	QUAL	*	0.015707	1	0	0.030928	0	0	248846792	96371922	0	191	.	.	130	53		2.45283	3	.	.	1	2		0.5	188	.	.	129	51		2.52941	3	.	.	1	2		0.5	3	.	.	1	2
INDEL	D16_PLUS	l250_m0_e0	ALL	*	QUAL	*	0.166667	1	0	0.285714	0	0	89246198	11117085	0	6	.	.	3	2		1.5	1	.	.	0	1		0	5	.	.	3	1		3	1	.	.	0	1		0	1	.	.	0	1
INDEL	D16_PLUS	l250_m0_e0	PASS	*	QUAL	*	0.166667	1	0	0.285714	0	0	89246198	11117085	0	6	.	.	3	2		1.5	1	.	.	0	1		0	5	.	.	3	1		3	1	.	.	0	1		0	1	.	.	0	1
INDEL	D16_PLUS	lowmappabilityall	ALL	*	QUAL	*	0.015707	1	0	0.030928	0	0	248876769	96371922	0	191	.	.	130	53		2.45283	3	.	.	1	2		0.5	188	.	.	129	51		2.52941	3	.	.	1	2		0.5	3	.	.	1	2
INDEL	D16_PLUS	lowmappabilityall	PASS	*	QUAL	*	0.015707	1	0	0.030928	0	0	248876769	96371922	0	191	.	.	130	53		2.45283	3	.	.	1	2		0.5	188	.	.	129	51		2.52941	3	.	.	1	2		0.5	3	.	.	1	2
INDEL	D16_PLUS	notinAllHomopolymers_gt6bp_imperfectgt10bp_slop5	ALL	*	QUAL	*	0.135989	0.986733	0	0.239035	8	0	2850902974	2432532279	0	4368	.	.	2635	1406		1.87411	594	.	.	394	144		2.73611	3774	.	.	2241	1262		1.77575	603	.	.	458	145		3.15862	595	.	.	451	144
INDEL	D6_15	notinalllowmapandsegdupregions	PASS	*	QUAL	*	0.468179	0.941873	0	0.625459	640	35	2629265608	2361638428	0	22972	.	.	11186	6606		1.69331	10755	.	.	6071	3106		1.9546	12217	.	.	5115	3500		1.46143	11647	.	.	8339	3308		2.52086	10970	.	.	7864	3106
INDEL	D16_PLUS	notinAllTandemRepeatsandHomopolymers_slop5	ALL	*	QUAL	*	0.235258	0.994805	0	0.380527	2	0	2685531808	2377016306	0	1628	.	.	1178	450		2.61778	383	.	.	307	76		4.03947	1245	.	.	871	374		2.32888	385	.	.	309	76		4.06579	383	.	.	307	76
INDEL	D6_15	notinchainSelf_gt10kb	PASS	*	QUAL	*	0.460203	0.941886	0	0.618304	642	35	2827992924	2458193242	0	23444	.	.	11449	6770		1.69114	10789	.	.	6089	3121		1.95098	12655	.	.	5360	3649		1.4689	11684	.	.	8360	3324		2.51504	11005	.	.	7884	3121
INDEL	D16_PLUS	notinalldifficultregions	ALL	*	QUAL	*	0.246958	0.99711	0	0.395869	1	0	2306191020	2106050263	0	1397	.	.	1022	375		2.72533	345	.	.	279	66		4.22727	1052	.	.	743	309		2.40453	346	.	.	280	66		4.24242	345	.	.	279	66
INDEL	D6_15	notinlowmappabilityall	PASS	*	QUAL	*	0.462146	0.941908	0	0.620061	640	35	2686003642	2395155949	0	23287	.	.	11342	6718		1.6883	10762	.	.	6074	3110		1.95305	12525	.	.	5268	3608		1.46009	11654	.	.	8342	3312		2.51872	10977	.	.	7867	3110
INDEL	D16_PLUS	notinalllowmapandsegdupregions	ALL	*	QUAL	*	0.138436	0.986755	0	0.242808	8	0	2629265608	2361638428	0	4298	.	.	2546	1415		1.79929	595	.	.	394	144		2.73611	3703	.	.	2152	1271		1.69315	604	.	.	459	145		3.16552	596	.	.	452	144
INDEL	D6_15	notinrefseq_cds	PASS	*	QUAL	*	0.457287	0.941926	0	0.615675	642	35	2900797233	2461079161	0	23611	.	.	11527	6832		1.68721	10797	.	.	6086	3129		1.94503	12814	.	.	5441	3703		1.46935	11692	.	.	8360	3332		2.509	11013	.	.	7884	3129
INDEL	D16_PLUS	notinchainSelf	ALL	*	QUAL	*	0.138244	0.986371	0	0.242501	8	0	2729480550	2382810862	0	4181	.	.	2467	1383		1.7838	578	.	.	379	144		2.63194	3603	.	.	2088	1239		1.68523	587	.	.	442	145		3.04828	579	.	.	435	144
INDEL	D6_15	notinsegdups	PASS	*	QUAL	*	0.46571	0.941961	0	0.623271	642	35	2768391002	2421610326	0	23199	.	.	11316	6689		1.69173	10804	.	.	6094	3127		1.94883	12395	.	.	5222	3562		1.46603	11699	.	.	8369	3330		2.51321	11020	.	.	7893	3127
INDEL	D16_PLUS	notinchainSelf_gt10kb	ALL	*	QUAL	*	0.133826	0.986799	0	0.23569	8	0	2827992924	2458193242	0	4461	.	.	2654	1464		1.81284	597	.	.	395	146		2.70548	3864	.	.	2259	1318		1.71396	606	.	.	459	147		3.12245	598	.	.	452	146
INDEL	D6_15	notinsegdups_gt10kb	PASS	*	QUAL	*	0.464335	0.941971	0	0.622041	642	35	2783350286	2431880642	0	23272	.	.	11351	6724		1.68813	10806	.	.	6096	3127		1.94947	12466	.	.	5255	3597		1.46094	11701	.	.	8371	3330		2.51381	11022	.	.	7895	3127
INDEL	D16_PLUS	notinlowmappabilityall	ALL	*	QUAL	*	0.136572	0.986777	0	0.239936	8	0	2686003642	2395155949	0	4364	.	.	2582	1441		1.79181	596	.	.	394	145		2.71724	3768	.	.	2188	1296		1.68827	605	.	.	459	146		3.14384	597	.	.	452	145
INDEL	D6_15	*	PASS	*	QUAL	*	0.457051	0.942001	0	0.615477	642	35	2809068885	2495932686	0	23656	.	.	11552	6847		1.68716	10812	.	.	6097	3132		1.94668	12844	.	.	5455	3715		1.46837	11707	.	.	8372	3335		2.51034	11028	.	.	7896	3132
INDEL	D16_PLUS	notinrefseq_cds	ALL	*	QUAL	*	0.133304	0.98682	0	0.234879	8	0	2900797233	2461079161	0	4486	.	.	2664	1478		1.80244	598	.	.	395	146		2.70548	3888	.	.	2269	1332		1.70345	607	.	.	460	147		3.12925	599	.	.	453	146
INDEL	I16_PLUS	alldifficultregions	PASS	*	QUAL	*	0.160271	0.942478	0	0.273955	25	1	628689391	385477608	0	2658	.	.	1565	530		2.95283	426	.	.	84	178		0.47191	2232	.	.	1481	352		4.20739	452	.	.	115	189		0.608466	426	.	.	103	178
INDEL	D16_PLUS	notinsegdups	ALL	*	QUAL	*	0.13594	0.98682	0	0.238962	8	0	2768391002	2421610326	0	4399	.	.	2618	1443		1.81428	598	.	.	395	146		2.70548	3801	.	.	2223	1297		1.71396	607	.	.	460	147		3.12925	599	.	.	453	146
INDEL	D1_5	GIABv4.1_complexandSVs_alldifficultregions	PASS	*	QUAL	*	0.554396	0.942619	0	0.698168	5526	19	666468574	415545165	0	162752	.	.	85074	60869		1.39766	90229	.	.	43746	41835		1.04568	72523	.	.	41328	19034		2.17127	96634	.	.	53798	42836		1.25591	91089	.	.	49254	41835
INDEL	D16_PLUS	notinsegdups_gt10kb	ALL	*	QUAL	*	0.135478	0.98682	0	0.238248	8	0	2783350286	2431880642	0	4414	.	.	2628	1447		1.81617	598	.	.	395	146		2.70548	3816	.	.	2233	1301		1.71637	607	.	.	460	147		3.12925	599	.	.	453	146
INDEL	D6_15	gclt25orgt65_slop50	PASS	*	QUAL	*	0.408415	0.942829	0	0.569942	55	4	191795155	161447712	0	2353	.	.	1217	686		1.77405	961	.	.	588	252		2.33333	1392	.	.	629	434		1.44931	1032	.	.	763	269		2.83643	973	.	.	721	252
INDEL	D16_PLUS	refseq_cds	ALL	*	QUAL	*	0.045455	1	0	0.086957	0	0	34083082	30448624	0	22	.	.	16	6		2.66667	1	.	.	0	1		0	21	.	.	16	5		3.2	1	.	.	0	1		0	1	.	.	0	1
INDEL	D16_PLUS	refseq_cds	PASS	*	QUAL	*	0.045455	1	0	0.086957	0	0	34083082	30448624	0	22	.	.	16	6		2.66667	1	.	.	0	1		0	21	.	.	16	5		3.2	1	.	.	0	1		0	1	.	.	0	1
INDEL	D16_PLUS	segdups	ALL	*	QUAL	*	0.009091	1	0	0.018018	0	0	166489409	69917545	0	110	.	.	63	41		1.53659	1	.	.	0	1		0	109	.	.	63	40		1.575	1	.	.	0	1		0	1	.	.	0	1
INDEL	D16_PLUS	segdups	PASS	*	QUAL	*	0.009091	1	0	0.018018	0	0	166489409	69917545	0	110	.	.	63	41		1.53659	1	.	.	0	1		0	109	.	.	63	40		1.575	1	.	.	0	1		0	1	.	.	0	1
INDEL	D16_PLUS	segdups_gt10kb	ALL	*	QUAL	*	0.010638	1	0	0.021053	0	0	151530125	59647229	0	94	.	.	52	37		1.40541	1	.	.	0	1		0	93	.	.	52	36		1.44444	1	.	.	0	1		0	1	.	.	0	1
INDEL	D16_PLUS	segdups_gt10kb	PASS	*	QUAL	*	0.010638	1	0	0.021053	0	0	151530125	59647229	0	94	.	.	52	37		1.40541	1	.	.	0	1		0	93	.	.	52	36		1.44444	1	.	.	0	1		0	1	.	.	0	1
INDEL	D1_5	*	ALL	*	QUAL	*	0.661694	0.964258	0	0.784825	5572	19	2809068885	2495932686	0	226777	.	.	127733	82225		1.55346	150057	.	.	83898	61503		1.36413	76720	.	.	43835	20722		2.11538	156511	.	.	94003	62508		1.50386	150917	.	.	89414	61503
INDEL	I6_15	gc30to55_slop50	PASS	*	QUAL	*	0.585339	0.943564	0	0.722485	480	1	2011401955	1697935422	0	13751	.	.	6328	3812		1.66002	8049	.	.	3297	3128		1.05403	5702	.	.	3031	684		4.43129	8523	.	.	3915	3366		1.1631	8042	.	.	3685	3128
INDEL	D1_5	AllHomopolymers_gt6bp_imperfectgt10bp_slop5	ALL	*	QUAL	*	0.52404	0.92902	0	0.670094	4349	9	83977437	58995592	0	107217	.	.	55451	42576		1.3024	56186	.	.	24406	29763		0.820011	51031	.	.	31045	12813		2.42293	61398	.	.	31021	30377		1.0212	57040	.	.	27277	29763
INDEL	D1_5	GIABv3.3.2_complexandSVs_alldifficultregions	PASS	*	QUAL	*	0.559793	0.943797	0	0.702759	5526	19	749376598	487553696	0	164802	.	.	86512	61481		1.40713	92255	.	.	45169	42438		1.06435	72547	.	.	41343	19043		2.17103	98660	.	.	55221	43439		1.27123	93115	.	.	50677	42438
INDEL	D1_5	AllTandemRepeats_201to10000bp_slop5	ALL	*	QUAL	*	0.491078	0.984263	0	0.655238	21	1	38076769	12220286	0	2802	.	.	1792	876		2.04566	1376	.	.	883	471		1.87473	1426	.	.	909	405		2.24444	1398	.	.	919	479		1.91858	1376	.	.	905	471
INDEL	*	gc60to65_slop50	PASS	*	QUAL	*	0.570787	0.944552	0	0.711574	650	6	102791705	85016727	0	19375	.	.	10493	7685		1.36539	11059	.	.	5742	5098		1.12632	8316	.	.	4751	2587		1.83649	11849	.	.	6529	5234		1.24742	11192	.	.	6009	5098
INDEL	D1_5	AllTandemRepeats_51to200bp_slop5	ALL	*	QUAL	*	0.495037	0.955507	0	0.652185	264	3	26604713	18896931	0	11585	.	.	6026	3314		1.81835	5735	.	.	3249	1911		1.70016	5850	.	.	2777	1403		1.97933	6001	.	.	4002	1999		2.002	5734	.	.	3823	1911
INDEL	I16_PLUS	GIABv4.1_complexandSVs_alldifficultregions	PASS	*	QUAL	*	0.164497	0.945946	0	0.280259	25	1	666468574	415545165	0	2766	.	.	1612	588		2.7415	455	.	.	91	200		0.455	2311	.	.	1521	388		3.9201	481	.	.	122	211		0.578199	455	.	.	110	200
INDEL	D1_5	AllTandemRepeats_gt10000bp_slop5	ALL	*	QUAL	*	0	0	0		0	0	71877742	0	0	0	.	.	0	0			0	.	.	0	0			0	.	.	0	0			0	.	.	0	0			0	.	.	0	0
INDEL	D1_5	AllTandemRepeats_gt10000bp_slop5	PASS	*	QUAL	*	0	0	0		0	0	71877742	0	0	0	.	.	0	0			0	.	.	0	0			0	.	.	0	0			0	.	.	0	0			0	.	.	0	0
INDEL	D1_5	AllTandemRepeats_gt100bp_slop5	ALL	*	QUAL	*	0.489666	0.972521	0	0.651367	84	3	119934799	18916772	0	6290	.	.	3842	1841		2.08691	3080	.	.	1939	1001		1.93706	3210	.	.	1903	840		2.26548	3166	.	.	2141	1025		2.08878	3079	.	.	2078	1001
INDEL	D6_15	gc60to65_slop50	PASS	*	QUAL	*	0.376623	0.947126	0	0.538939	21	2	102791705	85016727	0	1078	.	.	574	336		1.70833	406	.	.	223	135		1.65185	672	.	.	351	201		1.74627	435	.	.	294	141		2.08511	412	.	.	277	135
INDEL	D1_5	AllTandemRepeats_lt51bp_slop5	ALL	*	QUAL	*	0.600787	0.948703	0	0.735685	1122	9	38085246	28826494	0	34816	.	.	16689	11197		1.49049	20917	.	.	10896	7538		1.44548	13899	.	.	5793	3659		1.58322	22048	.	.	14142	7906		1.78877	20917	.	.	13379	7538
INDEL	I1_5	Tier1plusTier2_v0.6.1	PASS	*	QUAL	*	0.588183	0.947443	0	0.725789	37	0	32635612	9699073	0	1134	.	.	543	476		1.14076	667	.	.	319	318		1.00314	467	.	.	224	158		1.41772	704	.	.	356	330		1.07879	667	.	.	331	318
INDEL	D1_5	AllTandemRepeatsandHomopolymers_slop5	ALL	*	QUAL	*	0.54166	0.935569	0	0.686096	5505	19	249348603	114511565	0	146496	.	.	74786	54906		1.36207	79351	.	.	36761	37944		0.968822	67145	.	.	38025	16962		2.24178	85735	.	.	46792	38943		1.20155	80211	.	.	42267	37944
INDEL	D6_15	gc55to60_slop50	PASS	*	QUAL	*	0.39931	0.947538	0	0.561848	62	2	244507530	206506988	0	2900	.	.	1485	867		1.7128	1158	.	.	634	371		1.70889	1742	.	.	851	496		1.71573	1239	.	.	854	385		2.21818	1174	.	.	803	371
INDEL	D1_5	BadPromoters	ALL	*	QUAL	*	0.0625	1	0	0.117647	0	0	197273	143063	0	16	.	.	5	10		0.5	1	.	.	0	1		0	15	.	.	5	9		0.555556	1	.	.	0	1		0	1	.	.	0	1
INDEL	D1_5	BadPromoters	PASS	*	QUAL	*	0.0625	1	0	0.117647	0	0	197273	143063	0	16	.	.	5	10		0.5	1	.	.	0	1		0	15	.	.	5	9		0.555556	1	.	.	0	1		0	1	.	.	0	1
INDEL	D1_5	CNV_CCSandONT_elliptical_outlier	ALL	*	QUAL	*	0.569328	0.964664	0	0.716053	10	0	39152503	6876916	0	476	.	.	284	158		1.79747	271	.	.	157	104		1.50962	205	.	.	127	54		2.35185	283	.	.	179	104		1.72115	273	.	.	169	104
INDEL	D1_5	CNV_CCSandONT_elliptical_outlier	PASS	*	QUAL	*	0.569328	0.964664	0	0.716053	10	0	39152503	6876916	0	476	.	.	284	158		1.79747	271	.	.	157	104		1.50962	205	.	.	127	54		2.35185	283	.	.	179	104		1.72115	273	.	.	169	104
INDEL	D1_5	CNV_mrcanavarIllumina_CCShighcov_ONThighcov_intersection	ALL	*	QUAL	*	0.169014	1	0	0.289157	0	0	13732774	1446801	0	71	.	.	50	19		2.63158	12	.	.	8	3		2.66667	59	.	.	42	16		2.625	12	.	.	9	3		3	12	.	.	9	3
INDEL	D1_5	CNV_mrcanavarIllumina_CCShighcov_ONThighcov_intersection	PASS	*	QUAL	*	0.169014	1	0	0.289157	0	0	13732774	1446801	0	71	.	.	50	19		2.63158	12	.	.	8	3		2.66667	59	.	.	42	16		2.625	12	.	.	9	3		3	12	.	.	9	3
INDEL	D1_5	GIABv3.2.2_compoundhet_slop50	ALL	*	QUAL	*	0.408551	0.848422	0	0.551521	1019	4	8073313	4155569	0	13472	.	.	3720	4402		0.84507	5504	.	.	1501	2581		0.581558	7968	.	.	2219	1821		1.21856	6749	.	.	3787	2962		1.27853	5726	.	.	3145	2581
INDEL	I6_15	AllTandemRepeats_gt100bp_slop5	PASS	*	QUAL	*	0.356008	0.947547	0	0.51756	31	0	119934799	18916772	0	1573	.	.	791	381		2.07612	560	.	.	211	224		0.941964	1013	.	.	580	157		3.69427	591	.	.	250	244		1.02459	560	.	.	240	224
INDEL	D1_5	GIABv3.2.2_varswithin50bp	ALL	*	QUAL	*	0.629884	0.967716	0	0.763081	668	2	62127949	52569328	0	31709	.	.	15715	13974		1.12459	19973	.	.	9500	9955		0.954294	11736	.	.	6215	4019		1.5464	20753	.	.	10672	10081		1.05863	20083	.	.	10128	9955
INDEL	*	Tier1plusTier2_v0.6.1	PASS	*	QUAL	*	0.437143	0.947832	0	0.598333	77	0	32635612	9699073	0	3150	.	.	1738	1134		1.53263	1377	.	.	708	620		1.14194	1773	.	.	1030	514		2.00389	1476	.	.	805	644		1.25	1399	.	.	752	620
INDEL	D1_5	GIABv3.3.2_comphetindel10bp_slop50	ALL	*	QUAL	*	0.448673	0.863566	0	0.59053	873	4	4721423	3092771	0	11904	.	.	3318	3979		0.833878	5341	.	.	1509	2500		0.6036	6563	.	.	1809	1479		1.22312	6428	.	.	3597	2831		1.27058	5551	.	.	3051	2500
INDEL	I1_5	chainSelf	PASS	*	QUAL	*	0.584079	0.948122	0	0.722853	248	2	205399861	108717009	0	7826	.	.	3948	3373		1.17047	4571	.	.	2348	2077		1.13048	3255	.	.	1600	1296		1.23457	4819	.	.	2594	2141		1.21158	4569	.	.	2408	2077
INDEL	D1_5	GIABv3.3.2_comphetsnp10bp_slop50	ALL	*	QUAL	*	0.572034	0.957447	0	0.71618	6	0	2193102	2051133	0	236	.	.	119	101		1.17822	135	.	.	60	72		0.833333	101	.	.	59	29		2.03448	141	.	.	68	73		0.931507	135	.	.	63	72
INDEL	D1_5	GIABv3.3.2_comphetsnp10bp_slop50	PASS	*	QUAL	*	0.572034	0.957447	0	0.71618	6	0	2193102	2051133	0	236	.	.	119	101		1.17822	135	.	.	60	72		0.833333	101	.	.	59	29		2.03448	141	.	.	68	73		0.931507	135	.	.	63	72
INDEL	D1_5	GIABv3.3.2_complexandSVs	ALL	*	QUAL	*	0.545708	0.930669	0	0.687999	1197	5	197734673	135102910	0	29076	.	.	12712	10725		1.18527	15867	.	.	7222	7051		1.02425	13209	.	.	5490	3674		1.49428	17337	.	.	9904	7433		1.33244	16135	.	.	9084	7051
INDEL	D6_15	AllTandemRepeats_gt100bp_slop5	PASS	*	QUAL	*	0.233789	0.948235	0	0.375098	21	1	119934799	18916772	0	1681	.	.	872	388		2.24742	393	.	.	231	88		2.625	1288	.	.	641	300		2.13667	425	.	.	328	97		3.38144	403	.	.	315	88
INDEL	D1_5	GIABv3.3.2_complexandSVs_alldifficultregions	ALL	*	QUAL	*	0.559793	0.943797	0	0.702759	5526	19	749376598	487553696	0	164802	.	.	86512	61481		1.40713	92255	.	.	45169	42438		1.06435	72547	.	.	41343	19043		2.17103	98660	.	.	55221	43439		1.27123	93115	.	.	50677	42438
INDEL	D6_15	notinAllHomopolymers_gt6bp_imperfectgt10bp_slop5	PASS	*	QUAL	*	0.479054	0.948428	0	0.636573	514	35	2850902974	2432532279	0	20720	.	.	10196	5886		1.73225	9926	.	.	5596	2799		1.99929	10794	.	.	4600	3087		1.49012	10684	.	.	7702	2982		2.58283	10133	.	.	7334	2799
INDEL	D1_5	GIABv3.3.2_complexindel10bp_slop50	ALL	*	QUAL	*	0.580786	0.978947	0	0.729046	46	0	1759480	1260968	0	3664	.	.	1805	1733		1.04155	2128	.	.	1034	1058		0.977316	1536	.	.	771	675		1.14222	2185	.	.	1123	1062		1.05744	2139	.	.	1081	1058
INDEL	D6_15	gclt30orgt55_slop50	PASS	*	QUAL	*	0.441167	0.948508	0	0.602228	211	14	923478456	793592449	0	9289	.	.	4735	2738		1.72936	4098	.	.	2377	1179		2.01612	5191	.	.	2358	1559		1.51251	4389	.	.	3161	1228		2.5741	4163	.	.	2984	1179
INDEL	D1_5	GIABv3.3.2_notin_complexandSVs_alldifficultregions	ALL	*	QUAL	*	0.931473	0.999124	0	0.964113	48	0	2185503813	2003974175	0	62428	.	.	41565	20852		1.99333	58150	.	.	39004	19138		2.03804	4278	.	.	2561	1714		1.49417	58201	.	.	39059	19142		2.04049	58150	.	.	39012	19138
INDEL	D1_5	gc60to65_slop50	PASS	*	QUAL	*	0.525568	0.948626	0	0.676394	258	0	102791705	85016727	0	9015	.	.	4790	3522		1.36002	4738	.	.	2454	2176		1.12776	4277	.	.	2336	1346		1.73551	5022	.	.	2812	2210		1.2724	4764	.	.	2588	2176
INDEL	D1_5	GIABv3.3.2_snpswithin10bp_slop50	ALL	*	QUAL	*	0.608769	0.978437	0	0.750554	16	0	7922938	7340962	0	1186	.	.	622	501		1.24152	722	.	.	372	339		1.09735	464	.	.	250	162		1.54321	742	.	.	399	343		1.16327	726	.	.	387	339
INDEL	D1_5	AllTandemRepeats_lt51bp_slop5	PASS	*	QUAL	*	0.600787	0.948703	0	0.735685	1122	9	38085246	28826494	0	34816	.	.	16689	11197		1.49049	20917	.	.	10896	7538		1.44548	13899	.	.	5793	3659		1.58322	22048	.	.	14142	7906		1.78877	20917	.	.	13379	7538
INDEL	D1_5	GIABv4.1_CNVsandSVs	ALL	*	QUAL	*	0.564142	0.965674	0	0.712212	53	0	90176126	28405834	0	2627	.	.	1460	970		1.50515	1482	.	.	794	647		1.2272	1145	.	.	666	323		2.06192	1544	.	.	891	653		1.36447	1491	.	.	844	647
INDEL	I6_15	notinchainSelf	PASS	*	QUAL	*	0.584322	0.948882	0	0.72326	659	4	2729480550	2382810862	0	21062	.	.	9910	5929		1.67145	12307	.	.	5079	4859		1.04528	8755	.	.	4831	1070		4.51495	12970	.	.	5975	5182		1.15303	12307	.	.	5653	4859
INDEL	D1_5	GIABv4.1_comphetindel10bp_slop50	ALL	*	QUAL	*	0.421179	0.851396	0	0.563567	949	4	5033347	3139585	0	12446	.	.	3325	4016		0.827938	5242	.	.	1398	2429		0.575545	7204	.	.	1927	1587		1.21424	6413	.	.	3624	2789		1.29939	5460	.	.	3031	2429
INDEL	I6_15	notinalllowmapandsegdupregions	PASS	*	QUAL	*	0.591939	0.948894	0	0.729069	673	4	2629265608	2361638428	0	21237	.	.	9945	5975		1.66444	12571	.	.	5169	4977		1.03858	8666	.	.	4776	998		4.78557	13247	.	.	6090	5307		1.14754	12570	.	.	5761	4977
INDEL	D1_5	GIABv4.1_comphetsnp10bp_slop50	ALL	*	QUAL	*	0.473684	0.931034	0	0.627907	2	0	1363152	1239646	0	57	.	.	28	23		1.21739	27	.	.	12	12		1	30	.	.	16	11		1.45455	29	.	.	17	12		1.41667	27	.	.	15	12
INDEL	D1_5	GIABv4.1_comphetsnp10bp_slop50	PASS	*	QUAL	*	0.473684	0.931034	0	0.627907	2	0	1363152	1239646	0	57	.	.	28	23		1.21739	27	.	.	12	12		1	30	.	.	16	11		1.45455	29	.	.	17	12		1.41667	27	.	.	15	12
INDEL	D1_5	GIABv4.1_complexandSVs	ALL	*	QUAL	*	0.489874	0.914953	0	0.638103	1120	5	111754251	45771848	0	24196	.	.	9442	9096		1.03804	11853	.	.	4702	5604		0.839044	12343	.	.	4740	3492		1.35739	13228	.	.	7246	5982		1.2113	12103	.	.	6499	5604
INDEL	I6_15	notinchainSelf_gt10kb	PASS	*	QUAL	*	0.581623	0.948901	0	0.721194	675	4	2827992924	2458193242	0	21679	.	.	10207	6115		1.66917	12609	.	.	5195	4988		1.0415	9070	.	.	5012	1127		4.4472	13288	.	.	6119	5319		1.1504	12609	.	.	5789	4988
INDEL	D1_5	GIABv4.1_complexandSVs_alldifficultregions	ALL	*	QUAL	*	0.554396	0.942619	0	0.698168	5526	19	666468574	415545165	0	162752	.	.	85074	60869		1.39766	90229	.	.	43746	41835		1.04568	72523	.	.	41328	19034		2.17127	96634	.	.	53798	42836		1.25591	91089	.	.	49254	41835
INDEL	I6_15	notinlowmappabilityall	PASS	*	QUAL	*	0.58415	0.94891	0	0.723136	673	4	2686003642	2395155949	0	21527	.	.	10099	6069		1.66403	12575	.	.	5173	4977		1.03938	8952	.	.	4926	1092		4.51099	13251	.	.	6094	5307		1.14829	12574	.	.	5765	4977
INDEL	D1_5	GIABv4.1_complexindel10bp_slop50	ALL	*	QUAL	*	0.542807	0.986148	0	0.700201	25	1	1601305	1136336	0	3399	.	.	1733	1596		1.08584	1845	.	.	940	885		1.06215	1554	.	.	793	711		1.11533	1877	.	.	991	886		1.11851	1851	.	.	966	885
INDEL	I6_15	notinsegdups_gt10kb	PASS	*	QUAL	*	0.586341	0.948947	0	0.724824	675	4	2783350286	2431880642	0	21525	.	.	10110	6078		1.66338	12621	.	.	5196	4995		1.04024	8904	.	.	4914	1083		4.5374	13300	.	.	6120	5326		1.14908	12621	.	.	5790	4995
INDEL	D1_5	GIABv4.1_notin_complexandSVs_alldifficultregions	ALL	*	QUAL	*	0.93329	0.999154	0	0.965099	48	0	2268411837	2075982706	0	64503	.	.	43018	21474		2.00326	60200	.	.	40443	19749		2.04785	4303	.	.	2575	1725		1.49275	60251	.	.	40498	19753		2.05022	60200	.	.	40451	19749
INDEL	I6_15	notinsegdups	PASS	*	QUAL	*	0.587789	0.948947	0	0.725929	675	4	2768391002	2421610326	0	21472	.	.	10084	6058		1.66458	12621	.	.	5196	4995		1.04024	8851	.	.	4888	1063		4.59831	13300	.	.	6120	5326		1.14908	12621	.	.	5790	4995
INDEL	D1_5	GIABv4.1_othercomplexwithin10bp_slop50	ALL	*	QUAL	*	0.562347	0.97087	0	0.712183	76	0	4636900	3575261	0	4483	.	.	2257	1984		1.1376	2521	.	.	1165	1295		0.899614	1962	.	.	1092	689		1.58491	2609	.	.	1306	1303		1.0023	2533	.	.	1238	1295
INDEL	I6_15	*	PASS	*	QUAL	*	0.576774	0.948963	0	0.717472	675	4	2809068885	2495932686	0	21889	.	.	10311	6198		1.6636	12625	.	.	5200	4995		1.04104	9264	.	.	5111	1203		4.24855	13304	.	.	6124	5326		1.14983	12625	.	.	5794	4995
INDEL	D1_5	GIABv4.1_snpswithin10bp_slop50	ALL	*	QUAL	*	0.582426	0.974668	0	0.729143	21	0	9258719	8347563	0	1377	.	.	710	597		1.18928	802	.	.	410	378		1.08466	575	.	.	300	219		1.36986	829	.	.	446	383		1.16449	808	.	.	430	378
INDEL	I6_15	notinrefseq_cds	PASS	*	QUAL	*	0.577316	0.948969	0	0.717893	674	4	2900797233	2461079161	0	21839	.	.	10285	6177		1.66505	12608	.	.	5193	4986		1.04152	9231	.	.	5092	1191		4.2754	13286	.	.	6115	5317		1.15008	12608	.	.	5786	4986
INDEL	D1_5	HG002_HG003_HG004_allsvs	ALL	*	QUAL	*	0.620743	0.966772	0	0.756046	263	1	181279748	121445433	0	12303	.	.	6924	4521		1.53152	7637	.	.	4275	3145		1.3593	4666	.	.	2649	1376		1.92515	7945	.	.	4756	3189		1.49138	7681	.	.	4536	3145
INDEL	I6_15	TS_contained	PASS	*	QUAL	*	0.578223	0.949067	0	0.718622	670	4	2495932686	2495932686	0	21720	.	.	10308	6197		1.66339	12559	.	.	5200	4995		1.04104	9161	.	.	5108	1202		4.24958	13233	.	.	6056	5323		1.1377	12559	.	.	5728	4995
INDEL	D1_5	HG2_SKor_TrioONTCanu_intersect_HG2_SKor_TrioONTFlye_intersect_HG2_SKor_CCS15_gt10kb	ALL	*	QUAL	*	0.346774	0.977273	0	0.511905	1	0	12794035	2495911	0	124	.	.	80	38		2.10526	43	.	.	24	17		1.41176	81	.	.	56	21		2.66667	44	.	.	27	17		1.58824	43	.	.	26	17
INDEL	D1_5	HG2_SKor_TrioONTCanu_intersect_HG2_SKor_TrioONTFlye_intersect_HG2_SKor_CCS15_gt10kb	PASS	*	QUAL	*	0.346774	0.977273	0	0.511905	1	0	12794035	2495911	0	124	.	.	80	38		2.10526	43	.	.	24	17		1.41176	81	.	.	56	21		2.66667	44	.	.	27	17		1.58824	43	.	.	26	17
INDEL	D1_5	L1H_gt500	ALL	*	QUAL	*	0.126582	1	0	0.224719	0	0	3288114	2138337	0	79	.	.	51	28		1.82143	10	.	.	6	4		1.5	69	.	.	45	24		1.875	10	.	.	6	4		1.5	10	.	.	6	4
INDEL	D1_5	L1H_gt500	PASS	*	QUAL	*	0.126582	1	0	0.224719	0	0	3288114	2138337	0	79	.	.	51	28		1.82143	10	.	.	6	4		1.5	69	.	.	45	24		1.875	10	.	.	6	4		1.5	10	.	.	6	4
INDEL	D1_5	MHC	ALL	*	QUAL	*	0.619765	0.966837	0	0.75534	13	0	4970557	4096838	0	597	.	.	390	154		2.53247	370	.	.	240	111		2.16216	227	.	.	150	43		3.48837	392	.	.	280	112		2.5	379	.	.	268	111
INDEL	D1_5	MHC	PASS	*	QUAL	*	0.619765	0.966837	0	0.75534	13	0	4970557	4096838	0	597	.	.	390	154		2.53247	370	.	.	240	111		2.16216	227	.	.	150	43		3.48837	392	.	.	280	112		2.5	379	.	.	268	111
INDEL	D1_5	SimpleRepeat_diTR_11to50_slop5	ALL	*	QUAL	*	0.586491	0.930786	0	0.719576	1096	9	14126406	9327719	0	25332	.	.	11516	7933		1.45166	14857	.	.	7579	5401		1.40326	10475	.	.	3937	2532		1.5549	15965	.	.	10207	5758		1.77266	14860	.	.	9459	5401
INDEL	I16_PLUS	GIABv3.3.2_complexandSVs_alldifficultregions	PASS	*	QUAL	*	0.171699	0.949515	0	0.290812	25	1	749376598	487553696	0	2848	.	.	1650	630		2.61905	489	.	.	97	227		0.427313	2359	.	.	1553	403		3.8536	515	.	.	128	238		0.537815	489	.	.	116	227
INDEL	D1_5	SimpleRepeat_diTR_51to200_slop5	ALL	*	QUAL	*	0.12426	0.707865	0	0.211409	26	0	313064	71010	0	507	.	.	112	78		1.4359	63	.	.	9	33		0.272727	444	.	.	103	45		2.28889	89	.	.	40	49		0.816327	63	.	.	30	33
INDEL	D1_5	SimpleRepeat_diTR_51to200_slop5	PASS	*	QUAL	*	0.12426	0.707865	0	0.211409	26	0	313064	71010	0	507	.	.	112	78		1.4359	63	.	.	9	33		0.272727	444	.	.	103	45		2.28889	89	.	.	40	49		0.816327	63	.	.	30	33
INDEL	D1_5	SimpleRepeat_diTR_gt200_slop5	ALL	*	QUAL	*	0	0	0		0	0	1117	0	0	0	.	.	0	0			0	.	.	0	0			0	.	.	0	0			0	.	.	0	0			0	.	.	0	0
INDEL	D1_5	SimpleRepeat_diTR_gt200_slop5	PASS	*	QUAL	*	0	0	0		0	0	1117	0	0	0	.	.	0	0			0	.	.	0	0			0	.	.	0	0			0	.	.	0	0			0	.	.	0	0
INDEL	D1_5	SimpleRepeat_homopolymer_4to6_slop5	ALL	*	QUAL	*	0.737952	0.98009	0	0.841958	899	1	789111519	677210084	0	59989	.	.	35946	21045		1.70805	44269	.	.	26665	16662		1.60035	15720	.	.	9281	4383		2.1175	45253	.	.	28446	16807		1.69251	44352	.	.	27690	16662
INDEL	I6_15	notinAllHomopolymers_gt6bp_imperfectgt10bp_slop5	PASS	*	QUAL	*	0.587493	0.949612	0	0.725898	627	3	2850902974	2432532279	0	20213	.	.	9368	5815		1.61101	11875	.	.	4829	4705		1.02635	8338	.	.	4539	1110		4.08919	12503	.	.	5724	4999		1.14503	11873	.	.	5406	4705
INDEL	D1_5	SimpleRepeat_homopolymer_7to11_slop5	ALL	*	QUAL	*	0.720742	0.989164	0	0.833884	359	0	49788855	39620764	0	45184	.	.	26493	17536		1.51078	32566	.	.	16340	15558		1.05026	12618	.	.	10153	1978		5.13296	33131	.	.	17525	15606		1.12297	32772	.	.	17214	15558
INDEL	I1_5	gclt30orgt55_slop50	PASS	*	QUAL	*	0.75563	0.950787	0	0.842049	3483	30	923478456	793592449	0	89925	.	.	46664	36387		1.28244	67950	.	.	35907	29767		1.20627	21975	.	.	10757	6620		1.62492	71445	.	.	39587	30627		1.29255	67929	.	.	36941	29767
INDEL	D1_5	SimpleRepeat_homopolymer_gt11_slop5	ALL	*	QUAL	*	0.366516	0.849806	0	0.512146	4062	9	18344341	7424559	0	61056	.	.	28120	24850		1.13159	22378	.	.	7082	13949		0.507707	38678	.	.	21038	10901		1.92991	27105	.	.	12589	14516		0.86725	23034	.	.	9085	13949
INDEL	I6_15	HG002_HG003_HG004_allsvs	PASS	*	QUAL	*	0.522422	0.95102	0	0.674385	36	0	181279748	121445433	0	1338	.	.	621	454		1.36784	699	.	.	271	313		0.865815	639	.	.	350	141		2.48227	735	.	.	308	328		0.939024	699	.	.	288	313
INDEL	D1_5	SimpleRepeat_imperfecthomopolgt10_slop5	ALL	*	QUAL	*	0.431371	0.889934	0	0.58108	4273	9	44462862	27011469	0	78487	.	.	38402	31358		1.22463	33857	.	.	12659	19493		0.649413	44630	.	.	25743	11865		2.16966	38904	.	.	18818	20086		0.936871	34622	.	.	15129	19493
INDEL	D6_15	gc25to30_slop50	PASS	*	QUAL	*	0.504638	0.95118	0	0.659425	85	6	394144353	347465005	0	3450	.	.	1690	986		1.714	1741	.	.	1011	475		2.12842	1709	.	.	679	511		1.32877	1864	.	.	1371	493		2.78093	1773	.	.	1298	475
INDEL	D1_5	SimpleRepeat_quadTR_20to50_slop5	ALL	*	QUAL	*	0.577446	0.987	0	0.728615	52	0	4260126	2779809	0	6837	.	.	3769	2337		1.61275	3948	.	.	2108	1461		1.44285	2889	.	.	1661	876		1.89612	4000	.	.	2527	1473		1.71555	3948	.	.	2487	1461
INDEL	D6_15	TS_boundary	PASS	*	QUAL	*	0.426756	0.95127	0	0.589191	114	3	3030848912	2495932686	0	5195	.	.	2760	1456		1.8956	2217	.	.	1338	580		2.3069	2978	.	.	1422	876		1.62329	2401	.	.	1787	614		2.91042	2284	.	.	1704	580
INDEL	D1_5	SimpleRepeat_quadTR_51to200_slop5	ALL	*	QUAL	*	0.303309	0.959302	0	0.460894	14	0	646435	162132	0	1088	.	.	399	201		1.98507	330	.	.	87	93		0.935484	758	.	.	312	108		2.88889	344	.	.	244	100		2.44	330	.	.	237	93
INDEL	I1_5	notinalllowmapandsegdupregions	PASS	*	QUAL	*	0.789221	0.952359	0	0.863149	8162	53	2629265608	2361638428	0	208156	.	.	108654	82729		1.31337	164281	.	.	87410	70522		1.23947	43875	.	.	21244	12207		1.74031	172497	.	.	96610	72500		1.33255	164279	.	.	90409	70522
INDEL	D1_5	SimpleRepeat_quadTR_gt200_slop5	ALL	*	QUAL	*	0	0	0		0	0	2145	0	0	0	.	.	0	0			0	.	.	0	0			0	.	.	0	0			0	.	.	0	0			0	.	.	0	0
INDEL	D1_5	SimpleRepeat_quadTR_gt200_slop5	PASS	*	QUAL	*	0	0	0		0	0	2145	0	0	0	.	.	0	0			0	.	.	0	0			0	.	.	0	0			0	.	.	0	0			0	.	.	0	0
INDEL	D1_5	SimpleRepeat_triTR_15to50_slop5	ALL	*	QUAL	*	0.657496	0.979291	0	0.786761	45	0	3011899	2276462	0	3235	.	.	1678	1127		1.48891	2127	.	.	1116	762		1.46457	1108	.	.	562	365		1.53973	2173	.	.	1401	772		1.81477	2128	.	.	1366	762
INDEL	I1_5	notinlowmappabilityall	PASS	*	QUAL	*	0.782189	0.95237	0	0.858931	8162	53	2686003642	2395155949	0	210081	.	.	109606	83623		1.31072	164323	.	.	87435	70539		1.23953	45758	.	.	22171	13084		1.69451	172539	.	.	96635	72517		1.33258	164321	.	.	90434	70539
INDEL	D1_5	SimpleRepeat_triTR_51to200_slop5	ALL	*	QUAL	*	0.338235	1	0	0.505495	0	0	58070	10843	0	68	.	.	24	10		2.4	23	.	.	6	5		1.2	45	.	.	18	5		3.6	23	.	.	18	5		3.6	23	.	.	18	5
INDEL	D1_5	SimpleRepeat_triTR_51to200_slop5	PASS	*	QUAL	*	0.338235	1	0	0.505495	0	0	58070	10843	0	68	.	.	24	10		2.4	23	.	.	6	5		1.2	45	.	.	18	5		3.6	23	.	.	18	5		3.6	23	.	.	18	5
INDEL	D1_5	SimpleRepeat_triTR_gt200_slop5	ALL	*	QUAL	*	0	0	0		0	0	1270	0	0	0	.	.	0	0			0	.	.	0	0			0	.	.	0	0			0	.	.	0	0			0	.	.	0	0
INDEL	D1_5	SimpleRepeat_triTR_gt200_slop5	PASS	*	QUAL	*	0	0	0		0	0	1270	0	0	0	.	.	0	0			0	.	.	0	0			0	.	.	0	0			0	.	.	0	0			0	.	.	0	0
INDEL	D1_5	TS_boundary	ALL	*	QUAL	*	0.657741	0.970161	0	0.783972	154	0	3030848912	2495932686	0	7544	.	.	4248	2006		2.11765	4962	.	.	3171	1420		2.2331	2582	.	.	1077	586		1.83788	5161	.	.	3682	1479		2.48952	5007	.	.	3587	1420
INDEL	I1_5	notinrefseq_cds	PASS	*	QUAL	*	0.774259	0.95258	0	0.854212	8173	53	2900797233	2461079161	0	213501	.	.	111373	85244		1.30652	165305	.	.	87859	71093		1.23583	48196	.	.	23514	14151		1.66165	173533	.	.	97066	73076		1.32829	165304	.	.	90859	71093
INDEL	D1_5	TS_contained	ALL	*	QUAL	*	0.66183	0.964057	0	0.784854	5418	19	2495932686	2495932686	0	219233	.	.	123485	80219		1.53935	145095	.	.	80727	60083		1.34359	74138	.	.	42758	20136		2.12346	151350	.	.	90321	61029		1.47997	145910	.	.	85827	60083
INDEL	I1_5	notinsegdups	PASS	*	QUAL	*	0.785376	0.952585	0	0.860937	8174	53	2768391002	2421610326	0	210531	.	.	109913	83829		1.31116	165346	.	.	87884	71107		1.23594	45185	.	.	22029	12722		1.73157	173575	.	.	97094	73090		1.32842	165345	.	.	90886	71107
INDEL	D1_5	Tier1plusTier2_v0.6.1	ALL	*	QUAL	*	0.513753	0.957166	0	0.668626	26	0	32635612	9699073	0	1127	.	.	627	400		1.5675	579	.	.	317	246		1.28862	548	.	.	310	154		2.01299	607	.	.	357	250		1.428	581	.	.	335	246
INDEL	I1_5	notinsegdups_gt10kb	PASS	*	QUAL	*	0.783524	0.952589	0	0.859824	8174	53	2783350286	2431880642	0	211044	.	.	110164	84079		1.31024	165358	.	.	87889	71114		1.23589	45686	.	.	22275	12965		1.71809	173587	.	.	97099	73097		1.32836	165357	.	.	90891	71114
INDEL	D1_5	VDJ	ALL	*	QUAL	*	0.47619	0.869565	0	0.615385	3	0	3348717	1216528	0	42	.	.	19	19		1	20	.	.	10	10		1	22	.	.	9	9		1	23	.	.	12	11		1.09091	20	.	.	10	10
INDEL	D1_5	VDJ	PASS	*	QUAL	*	0.47619	0.869565	0	0.615385	3	0	3348717	1216528	0	42	.	.	19	19		1	20	.	.	10	10		1	22	.	.	9	9		1	23	.	.	12	11		1.09091	20	.	.	10	10
INDEL	D1_5	allOtherDifficult	ALL	*	QUAL	*	0.557103	0.962353	0	0.705686	16	0	55810260	7451703	0	718	.	.	460	201		2.28856	400	.	.	256	125		2.048	318	.	.	204	76		2.68421	425	.	.	298	127		2.34646	409	.	.	284	125
INDEL	D1_5	allOtherDifficult	PASS	*	QUAL	*	0.557103	0.962353	0	0.705686	16	0	55810260	7451703	0	718	.	.	460	201		2.28856	400	.	.	256	125		2.048	318	.	.	204	76		2.68421	425	.	.	298	127		2.34646	409	.	.	284	125
INDEL	D1_5	alldifficultregions	ALL	*	QUAL	*	0.549011	0.940875	0	0.69341	5519	19	628689391	385477608	0	158955	.	.	83010	59138		1.40367	87268	.	.	42078	40543		1.03786	71687	.	.	40932	18595		2.20124	93666	.	.	52122	41544		1.25462	88128	.	.	47585	40543
INDEL	I1_5	notinchainSelf_gt10kb	PASS	*	QUAL	*	0.778656	0.952593	0	0.856887	8160	53	2827992924	2458193242	0	212023	.	.	110701	84505		1.30999	165093	.	.	87795	70957		1.2373	46930	.	.	22906	13548		1.69073	173308	.	.	96988	72936		1.32977	165092	.	.	90790	70957
INDEL	D1_5	alllowmapandsegdupregions	ALL	*	QUAL	*	0.184733	0.990234	0	0.311377	10	0	305614803	129889443	0	5489	.	.	3392	1968		1.72358	1014	.	.	612	396		1.54545	4475	.	.	2780	1572		1.76845	1024	.	.	627	397		1.57935	1014	.	.	618	396
INDEL	I1_5	*	PASS	*	QUAL	*	0.774197	0.952598	0	0.854182	8174	53	2809068885	2495932686	0	213633	.	.	111449	85296		1.30661	165394	.	.	87912	71127		1.23599	48239	.	.	23537	14169		1.66116	173623	.	.	97122	73110		1.32844	165393	.	.	90914	71127
INDEL	D1_5	chainSelf	ALL	*	QUAL	*	0.498986	0.962446	0	0.657228	164	0	205399861	108717009	0	8381	.	.	4735	3136		1.50989	4182	.	.	2332	1737		1.34254	4199	.	.	2403	1399		1.71766	4367	.	.	2609	1758		1.48407	4203	.	.	2466	1737
INDEL	I1_5	TS_contained	PASS	*	QUAL	*	0.775316	0.952664	0	0.854889	8149	53	2495932686	2495932686	0	212984	.	.	111436	85295		1.30648	165130	.	.	87910	71127		1.23596	47854	.	.	23526	14168		1.6605	173334	.	.	96844	73099		1.32483	165129	.	.	90650	71127
INDEL	D1_5	chainSelf_gt10kb	ALL	*	QUAL	*	0.167561	0.962457	0	0.28543	11	0	106887487	33334629	0	1677	.	.	930	685		1.35766	281	.	.	144	130		1.10769	1396	.	.	786	555		1.41622	293	.	.	163	130		1.25385	282	.	.	152	130
INDEL	I1_5	notinchainSelf	PASS	*	QUAL	*	0.781437	0.952718	0	0.858619	7925	51	2729480550	2382810862	0	205748	.	.	107469	81891		1.31234	160779	.	.	85542	69025		1.23929	44969	.	.	21927	12866		1.70426	168753	.	.	94504	70943		1.33211	160774	.	.	88482	69025
INDEL	D1_5	chr1-22_gte_10kb_identity_gte_990_segdups_counts_gt_5	ALL	*	QUAL	*	0	0	0		0	0	2094143	0	0	0	.	.	0	0			0	.	.	0	0			0	.	.	0	0			0	.	.	0	0			0	.	.	0	0
INDEL	D1_5	chr1-22_gte_10kb_identity_gte_990_segdups_counts_gt_5	PASS	*	QUAL	*	0	0	0		0	0	2094143	0	0	0	.	.	0	0			0	.	.	0	0			0	.	.	0	0			0	.	.	0	0			0	.	.	0	0
INDEL	D1_5	expanded_150_Tier1plusTier2_v0.6.1	ALL	*	QUAL	*	0.564746	0.964077	0	0.712259	43	0	48088781	19301737	0	2031	.	.	1111	762		1.45801	1147	.	.	608	510		1.19216	884	.	.	503	252		1.99603	1197	.	.	681	516		1.31977	1154	.	.	644	510
INDEL	D16_PLUS	AllTandemRepeats_51to200bp_slop5	PASS	*	QUAL	*	0.058756	0.953704	0	0.110692	5	0	26604713	18896931	0	1736	.	.	896	568		1.57746	102	.	.	37	28		1.32143	1634	.	.	859	540		1.59074	108	.	.	79	29		2.72414	103	.	.	75	28
INDEL	D1_5	gaps_slop15kb	ALL	*	QUAL	*	0	0	0		0	0	26560636	0	0	0	.	.	0	0			0	.	.	0	0			0	.	.	0	0			0	.	.	0	0			0	.	.	0	0
INDEL	D1_5	gaps_slop15kb	PASS	*	QUAL	*	0	0	0		0	0	26560636	0	0	0	.	.	0	0			0	.	.	0	0			0	.	.	0	0			0	.	.	0	0			0	.	.	0	0
INDEL	D1_5	gc15_slop50	ALL	*	QUAL	*	0.613748	0.972798	0	0.752645	20	1	5303101	2773329	0	1222	.	.	771	372		2.07258	750	.	.	483	245		1.97143	472	.	.	288	127		2.26772	772	.	.	524	248		2.1129	751	.	.	506	245
INDEL	I1_5	gc30to55_slop50	PASS	*	QUAL	*	0.787641	0.953831	0	0.862806	4682	23	2011401955	1697935422	0	123442	.	.	64597	48790		1.32398	97228	.	.	51859	41261		1.25685	26214	.	.	12738	7529		1.69186	101909	.	.	57373	42383		1.35368	97204	.	.	53819	41261
INDEL	D1_5	gc15to20_slop50	ALL	*	QUAL	*	0.685692	0.971164	0	0.803835	53	0	14314006	11885230	0	2593	.	.	1565	857		1.82614	1778	.	.	1102	630		1.74921	815	.	.	463	227		2.03965	1838	.	.	1200	638		1.88088	1785	.	.	1155	630
INDEL	*	chainSelf	PASS	*	QUAL	*	0.510921	0.954675	0	0.665618	443	3	205399861	108717009	0	18130	.	.	9960	7263		1.37133	9263	.	.	4979	4062		1.22575	8867	.	.	4981	3201		1.55608	9840	.	.	5589	4163		1.34254	9394	.	.	5244	4062
INDEL	D1_5	gc20to25_slop50	ALL	*	QUAL	*	0.709397	0.97356	0	0.820747	303	0	117189860	103213255	0	15664	.	.	9192	5563		1.65235	11112	.	.	6497	4333		1.49942	4552	.	.	2695	1230		2.19106	11460	.	.	7075	4385		1.61345	11157	.	.	6824	4333
INDEL	D6_15	HG002_HG003_HG004_allsvs	PASS	*	QUAL	*	0.423827	0.955128	0	0.587124	27	1	181279748	121445433	0	1385	.	.	713	396		1.80051	587	.	.	339	165		2.05455	798	.	.	374	231		1.61905	624	.	.	451	173		2.60694	596	.	.	431	165
INDEL	D1_5	gc25to30_slop50	ALL	*	QUAL	*	0.682889	0.967037	0	0.800495	986	2	394144353	347465005	0	42143	.	.	24077	15262		1.57758	28779	.	.	16064	11847		1.35596	13364	.	.	8013	3415		2.34641	29973	.	.	17957	12016		1.49442	28985	.	.	17138	11847
INDEL	*	gclt30orgt55_slop50	PASS	*	QUAL	*	0.674044	0.955224	0	0.790371	6430	55	923478456	793592449	0	202469	.	.	112075	78606		1.42578	136473	.	.	74280	58834		1.26254	65996	.	.	37795	19772		1.91154	144920	.	.	83318	60233		1.38326	138431	.	.	78242	58834
INDEL	D1_5	gc30to55_slop50	ALL	*	QUAL	*	0.684688	0.96692	0	0.80169	3048	12	2011401955	1697935422	0	130049	.	.	73513	46491		1.58123	89043	.	.	50184	35875		1.39886	41006	.	.	23329	10616		2.19753	92595	.	.	56104	36491		1.53747	89532	.	.	53657	35875
INDEL	I6_15	gc25to30_slop50	PASS	*	QUAL	*	0.631068	0.955348	0	0.760065	91	0	394144353	347465005	0	3090	.	.	1441	879		1.63936	1950	.	.	818	753		1.08632	1140	.	.	623	126		4.94444	2038	.	.	953	796		1.19724	1947	.	.	908	753
INDEL	D1_5	gc55to60_slop50	ALL	*	QUAL	*	0.5028	0.930033	0	0.652722	1083	4	244507530	206506988	0	28570	.	.	14843	11068		1.34107	14365	.	.	7126	6799		1.0481	14205	.	.	7717	4269		1.80768	15536	.	.	8587	6949		1.23572	14449	.	.	7650	6799
INDEL	D1_5	AllTandemRepeats_51to200bp_slop5	PASS	*	QUAL	*	0.495037	0.955507	0	0.652185	264	3	26604713	18896931	0	11585	.	.	6026	3314		1.81835	5735	.	.	3249	1911		1.70016	5850	.	.	2777	1403		1.97933	6001	.	.	4002	1999		2.002	5734	.	.	3823	1911
INDEL	D1_5	gc60to65_slop50	ALL	*	QUAL	*	0.525568	0.948626	0	0.676394	258	0	102791705	85016727	0	9015	.	.	4790	3522		1.36002	4738	.	.	2454	2176		1.12776	4277	.	.	2336	1346		1.73551	5022	.	.	2812	2210		1.2724	4764	.	.	2588	2176
INDEL	I1_5	HG002_HG003_HG004_allsvs	PASS	*	QUAL	*	0.731444	0.955525	0	0.828602	390	4	181279748	121445433	0	11573	.	.	5939	4825		1.23088	8465	.	.	4396	3773		1.16512	3108	.	.	1543	1052		1.46673	8859	.	.	4848	3871		1.25239	8465	.	.	4553	3773
INDEL	D1_5	gc65to70_slop50	ALL	*	QUAL	*	0.693118	0.97646	0	0.810747	27	0	34883665	28140025	0	1613	.	.	912	631		1.44532	1118	.	.	646	463		1.39525	495	.	.	266	168		1.58333	1147	.	.	678	469		1.44563	1120	.	.	657	463
INDEL	I1_5	chainSelf_gt10kb	PASS	*	QUAL	*	0.186957	0.955556	0	0.312727	14	0	106887487	33334629	0	1610	.	.	748	791		0.945638	301	.	.	117	170		0.688235	1309	.	.	631	621		1.0161	315	.	.	134	174		0.770115	301	.	.	124	170
INDEL	D1_5	gc70to75_slop50	ALL	*	QUAL	*	0.713024	0.984848	0	0.827177	5	0	11790706	9330190	0	453	.	.	257	189		1.35979	323	.	.	179	141		1.2695	130	.	.	78	48		1.625	330	.	.	187	143		1.30769	325	.	.	184	141
INDEL	D1_5	gc70to75_slop50	PASS	*	QUAL	*	0.713024	0.984848	0	0.827177	5	0	11790706	9330190	0	453	.	.	257	189		1.35979	323	.	.	179	141		1.2695	130	.	.	78	48		1.625	330	.	.	187	143		1.30769	325	.	.	184	141
INDEL	D1_5	gc75to80_slop50	ALL	*	QUAL	*	0.361607	1	0	0.531148	0	0	5248298	4110150	0	224	.	.	114	103		1.1068	81	.	.	42	38		1.10526	143	.	.	72	65		1.10769	81	.	.	43	38		1.13158	81	.	.	43	38
INDEL	D1_5	gc75to80_slop50	PASS	*	QUAL	*	0.361607	1	0	0.531148	0	0	5248298	4110150	0	224	.	.	114	103		1.1068	81	.	.	42	38		1.10526	143	.	.	72	65		1.10769	81	.	.	43	38		1.13158	81	.	.	43	38
INDEL	D1_5	gc80to85_slop50	ALL	*	QUAL	*	0.063063	1	0	0.118644	0	0	2596229	1640058	0	111	.	.	46	58		0.793103	7	.	.	3	4		0.75	104	.	.	43	54		0.796296	7	.	.	3	4		0.75	7	.	.	3	4
INDEL	D1_5	gc80to85_slop50	PASS	*	QUAL	*	0.063063	1	0	0.118644	0	0	2596229	1640058	0	111	.	.	46	58		0.793103	7	.	.	3	4		0.75	104	.	.	43	54		0.796296	7	.	.	3	4		0.75	7	.	.	3	4
INDEL	D1_5	gc85_slop50	ALL	*	QUAL	*	0.023256	1	0	0.045455	0	0	544746	382030	0	43	.	.	16	26		0.615385	1	.	.	0	1		0	42	.	.	16	25		0.64	1	.	.	0	1		0	1	.	.	0	1
INDEL	D1_5	gc85_slop50	PASS	*	QUAL	*	0.023256	1	0	0.045455	0	0	544746	382030	0	43	.	.	16	26		0.615385	1	.	.	0	1		0	42	.	.	16	25		0.64	1	.	.	0	1		0	1	.	.	0	1
INDEL	D1_5	gclt25orgt65_slop50	ALL	*	QUAL	*	0.69223	0.973817	0	0.809228	408	1	191795155	161447712	0	21893	.	.	12858	7788		1.651	15155	.	.	8945	5848		1.52958	6738	.	.	3913	1940		2.01701	15621	.	.	9702	5919		1.63913	15212	.	.	9364	5848
INDEL	I6_15	gc55to60_slop50	PASS	*	QUAL	*	0.515152	0.955591	0	0.669423	55	1	244507530	206506988	0	2343	.	.	1116	672		1.66071	1207	.	.	471	506		0.93083	1136	.	.	645	166		3.88554	1261	.	.	551	532		1.03571	1205	.	.	522	506
INDEL	D1_5	gclt30orgt55_slop50	ALL	*	QUAL	*	0.630653	0.960456	0	0.761374	2532	7	923478456	793592449	0	97204	.	.	54437	35870		1.51762	61302	.	.	33859	25732		1.31583	35902	.	.	20578	10138		2.02979	64207	.	.	38082	26125		1.45768	61668	.	.	35936	25732
INDEL	I1_5	AllTandemRepeats_gt100bp_slop5	PASS	*	QUAL	*	0.570545	0.956266	0	0.714683	151	5	119934799	18916772	0	5982	.	.	3220	2155		1.4942	3413	.	.	1734	1450		1.19586	2569	.	.	1486	705		2.1078	3567	.	.	1968	1468		1.3406	3411	.	.	1831	1450
INDEL	D1_5	inversions_slop25percent	ALL	*	QUAL	*	0.648649	0.979592	0	0.780488	1	0	966818	626804	0	74	.	.	39	34		1.14706	48	.	.	22	25		0.88	26	.	.	17	9		1.88889	49	.	.	24	25		0.96	48	.	.	23	25
INDEL	D1_5	inversions_slop25percent	PASS	*	QUAL	*	0.648649	0.979592	0	0.780488	1	0	966818	626804	0	74	.	.	39	34		1.14706	48	.	.	22	25		0.88	26	.	.	17	9		1.88889	49	.	.	24	25		0.96	48	.	.	23	25
INDEL	D1_5	l100_m2_e1	ALL	*	QUAL	*	0.268368	0.989659	0	0.422237	10	0	248846792	96371922	0	3566	.	.	2249	1272		1.76808	957	.	.	578	373		1.5496	2609	.	.	1671	899		1.85873	967	.	.	593	374		1.58556	957	.	.	584	373
INDEL	I1_5	GIABv4.1_othercomplexwithin10bp_slop50	PASS	*	QUAL	*	0.625233	0.956817	0	0.756276	120	1	4636900	3575261	0	4288	.	.	2248	1758		1.27873	2681	.	.	1346	1229		1.0952	1607	.	.	902	529		1.7051	2802	.	.	1492	1252		1.19169	2681	.	.	1394	1229
INDEL	D1_5	l250_m0_e0	ALL	*	QUAL	*	0.027397	1	0	0.053333	0	0	89246198	11117085	0	219	.	.	140	78		1.79487	6	.	.	4	2		2	213	.	.	136	76		1.78947	6	.	.	4	2		2	6	.	.	4	2
INDEL	D1_5	l250_m0_e0	PASS	*	QUAL	*	0.027397	1	0	0.053333	0	0	89246198	11117085	0	219	.	.	140	78		1.79487	6	.	.	4	2		2	213	.	.	136	76		1.78947	6	.	.	4	2		2	6	.	.	4	2
INDEL	D1_5	lowmappabilityall	ALL	*	QUAL	*	0.268368	0.989659	0	0.422237	10	0	248876769	96371922	0	3566	.	.	2249	1272		1.76808	957	.	.	578	373		1.5496	2609	.	.	1671	899		1.85873	967	.	.	593	374		1.58556	957	.	.	584	373
INDEL	*	notinalllowmapandsegdupregions	PASS	*	QUAL	*	0.712991	0.95699	0	0.817165	15066	112	2629265608	2361638428	0	466253	.	.	258861	178207		1.45259	332434	.	.	182627	140549		1.29938	133819	.	.	76234	37658		2.02438	353084	.	.	205213	144076		1.42434	337898	.	.	193601	140549
INDEL	D1_5	notinAllHomopolymers_gt6bp_imperfectgt10bp_slop5	ALL	*	QUAL	*	0.784459	0.986968	0	0.874138	1232	10	2850902974	2432532279	0	120195	.	.	72700	39803		1.8265	94288	.	.	59788	31843		1.87759	25907	.	.	12912	7960		1.62211	95534	.	.	63297	32237		1.96349	94289	.	.	62446	31843
INDEL	*	notinlowmappabilityall	PASS	*	QUAL	*	0.706394	0.957004	0	0.812821	15066	112	2686003642	2395155949	0	470764	.	.	261373	180056		1.45162	332545	.	.	182693	140594		1.29944	138219	.	.	78680	39462		1.99382	353195	.	.	205279	144121		1.42435	338009	.	.	193667	140594
INDEL	D1_5	notinAllTandemRepeatsandHomopolymers_slop5	ALL	*	QUAL	*	0.87971	0.998975	0	0.935556	70	0	2685531808	2377016306	0	80846	.	.	53372	27457		1.94384	71121	.	.	47461	23649		2.00689	9725	.	.	5911	3808		1.55226	71194	.	.	47539	23655		2.00968	71121	.	.	47472	23649
INDEL	*	TS_contained	PASS	*	QUAL	*	0.704801	0.957059	0	0.811784	14789	109	2495932686	2495932686	0	464415	.	.	257677	179183		1.43807	327320	.	.	179091	139528		1.28355	137095	.	.	78586	39655		1.98174	347130	.	.	200376	142954		1.40168	332224	.	.	188943	139528
INDEL	D1_5	notinalldifficultregions	ALL	*	QUAL	*	0.924619	0.999083	0	0.96041	55	0	2306191020	2106050263	0	68320	.	.	45095	23212		1.94275	63170	.	.	42116	21045		2.00124	5150	.	.	2979	2167		1.37471	63228	.	.	42179	21049		2.00385	63170	.	.	42125	21045
INDEL	D1_5	Tier1plusTier2_v0.6.1	PASS	*	QUAL	*	0.513753	0.957166	0	0.668626	26	0	32635612	9699073	0	1127	.	.	627	400		1.5675	579	.	.	317	246		1.28862	548	.	.	310	154		2.01299	607	.	.	357	250		1.428	581	.	.	335	246
INDEL	D1_5	notinalllowmapandsegdupregions	ALL	*	QUAL	*	0.67347	0.964087	0	0.792991	5563	19	2629265608	2361638428	0	221346	.	.	124370	80274		1.54932	149070	.	.	83302	61115		1.36304	72276	.	.	41068	19159		2.14354	155515	.	.	93395	62120		1.50346	149930	.	.	88815	61115
INDEL	*	notinrefseq_cds	PASS	*	QUAL	*	0.699045	0.957173	0	0.807994	15088	112	2900797233	2461079161	0	478401	.	.	265816	183180		1.45112	334424	.	.	183654	141504		1.29787	143977	.	.	82162	41676		1.97145	355101	.	.	206263	145038		1.42213	339893	.	.	194636	141504
INDEL	D1_5	notinchainSelf	ALL	*	QUAL	*	0.667898	0.964314	0	0.789191	5408	19	2729480550	2382810862	0	218436	.	.	123012	79101		1.55513	145893	.	.	81571	59773		1.36468	72543	.	.	41441	19328		2.14409	152162	.	.	91405	60757		1.50444	146732	.	.	86959	59773
INDEL	*	notinsegdups	PASS	*	QUAL	*	0.709388	0.957176	0	0.814861	15091	112	2768391002	2421610326	0	471550	.	.	262019	180313		1.45313	334512	.	.	183705	141538		1.29792	137038	.	.	78314	38775		2.0197	355195	.	.	206323	145072		1.42221	339984	.	.	194693	141538
INDEL	D1_5	notinchainSelf_gt10kb	ALL	*	QUAL	*	0.665375	0.964261	0	0.78741	5561	19	2827992924	2458193242	0	225100	.	.	126803	81540		1.5551	149776	.	.	83754	61373		1.36467	75324	.	.	43049	20167		2.13463	156218	.	.	93840	62378		1.50438	150635	.	.	89262	61373
INDEL	*	notinsegdups_gt10kb	PASS	*	QUAL	*	0.707741	0.95718	0	0.813775	15091	112	2783350286	2431880642	0	472694	.	.	262648	180806		1.45265	334545	.	.	183722	141554		1.29789	138149	.	.	78926	39252		2.01075	355228	.	.	206340	145088		1.42217	340017	.	.	194710	141554
INDEL	D1_5	notinlowmappabilityall	ALL	*	QUAL	*	0.667852	0.9641	0	0.789087	5563	19	2686003642	2395155949	0	223292	.	.	125528	80976		1.55019	149126	.	.	83335	61138		1.36306	74166	.	.	42193	19838		2.12688	155571	.	.	93428	62143		1.50344	149986	.	.	88848	61138
INDEL	*	notinchainSelf_gt10kb	PASS	*	QUAL	*	0.70316	0.957184	0	0.81074	15066	112	2827992924	2458193242	0	475041	.	.	264102	181646		1.45394	334030	.	.	183509	141269		1.299	141011	.	.	80593	40377		1.99601	354678	.	.	206086	144799		1.42326	339492	.	.	194477	141269
INDEL	D1_5	notinrefseq_cds	ALL	*	QUAL	*	0.661666	0.964242	0	0.7848	5571	19	2900797233	2461079161	0	226640	.	.	127652	82174		1.55344	149960	.	.	83839	61467		1.36397	76680	.	.	43813	20707		2.11585	156413	.	.	93941	62472		1.50373	150820	.	.	89353	61467
INDEL	*	*	PASS	*	QUAL	*	0.698928	0.957191	0	0.807922	15091	112	2809068885	2495932686	0	478793	.	.	266051	183328		1.45123	334642	.	.	183784	141589		1.29801	144151	.	.	82267	41739		1.97099	355325	.	.	206402	145123		1.42226	340114	.	.	194772	141589
INDEL	D1_5	notinsegdups	ALL	*	QUAL	*	0.670765	0.964243	0	0.791164	5572	19	2768391002	2421610326	0	223609	.	.	125846	81055		1.5526	149989	.	.	83855	61478		1.36398	73620	.	.	41991	19577		2.14491	156443	.	.	93960	62483		1.50377	150849	.	.	89371	61478
INDEL	*	notinchainSelf	PASS	*	QUAL	*	0.706296	0.957258	0	0.812847	14649	109	2729480550	2382810862	0	460655	.	.	256081	176053		1.45457	325359	.	.	178796	137510		1.30024	135296	.	.	77285	38543		2.00516	345466	.	.	200813	140942		1.42479	330700	.	.	189526	137510
INDEL	D1_5	notinsegdups_gt10kb	ALL	*	QUAL	*	0.669404	0.964247	0	0.790218	5572	19	2783350286	2431880642	0	224092	.	.	126139	81235		1.55277	150008	.	.	83865	61487		1.36395	74084	.	.	42274	19748		2.14067	156462	.	.	93970	62492		1.50371	150868	.	.	89381	61487
INDEL	*	expanded_150_Tier1plusTier2_v0.6.1	PASS	*	QUAL	*	0.516028	0.958243	0	0.670813	116	0	48088781	19301737	0	5085	.	.	2763	1948		1.41838	2624	.	.	1343	1208		1.11175	2461	.	.	1420	740		1.91892	2778	.	.	1505	1238		1.21567	2662	.	.	1419	1208
INDEL	D1_5	refseq_cds	ALL	*	QUAL	*	0.708029	0.989796	0	0.825532	1	0	34083082	30448624	0	137	.	.	81	51		1.58824	97	.	.	59	36		1.63889	40	.	.	22	15		1.46667	98	.	.	62	36		1.72222	97	.	.	61	36
INDEL	D1_5	refseq_cds	PASS	*	QUAL	*	0.708029	0.989796	0	0.825532	1	0	34083082	30448624	0	137	.	.	81	51		1.58824	97	.	.	59	36		1.63889	40	.	.	22	15		1.46667	98	.	.	62	36		1.72222	97	.	.	61	36
INDEL	D1_5	segdups	ALL	*	QUAL	*	0.021773	1	0	0.042619	0	0	166489409	69917545	0	3169	.	.	1888	1170		1.61368	69	.	.	44	25		1.76	3100	.	.	1844	1145		1.61048	69	.	.	44	25		1.76	69	.	.	44	25
INDEL	I1_5	GIABv3.2.2_varswithin50bp	PASS	*	QUAL	*	0.714865	0.958247	0	0.818854	994	12	62127949	52569328	0	32297	.	.	14848	15164		0.979161	23088	.	.	10313	11978		0.860995	9209	.	.	4535	3186		1.42341	24094	.	.	11394	12239		0.930958	23088	.	.	10651	11978
INDEL	D1_5	segdups_gt10kb	ALL	*	QUAL	*	0.01825	1	0	0.035845	0	0	151530125	59647229	0	2685	.	.	1594	990		1.6101	49	.	.	33	16		2.0625	2636	.	.	1561	974		1.60267	49	.	.	33	16		2.0625	49	.	.	33	16
INDEL	I6_15	gclt30orgt55_slop50	PASS	*	QUAL	*	0.563241	0.958552	0	0.709552	194	3	923478456	793592449	0	8096	.	.	3955	2371		1.66807	4560	.	.	1893	1856		1.01994	3536	.	.	2062	515		4.00388	4753	.	.	2197	1948		1.12782	4556	.	.	2097	1856
INDEL	D6_15	*	ALL	*	QUAL	*	0.457051	0.942001	0	0.615477	642	35	2809068885	2495932686	0	23656	.	.	11552	6847		1.68716	10812	.	.	6097	3132		1.94668	12844	.	.	5455	3715		1.46837	11707	.	.	8372	3335		2.51034	11028	.	.	7896	3132
INDEL	*	gc30to55_slop50	PASS	*	QUAL	*	0.716225	0.958573	0	0.819865	8665	57	2011401955	1697935422	0	276998	.	.	154301	104912		1.47077	198393	.	.	109613	82814		1.3236	78605	.	.	44688	22098		2.02226	210634	.	.	123260	84951		1.45095	201908	.	.	116704	82814
INDEL	D6_15	AllHomopolymers_gt6bp_imperfectgt10bp_slop5	ALL	*	QUAL	*	0.315645	0.883642	0	0.465138	137	1	83977437	58995592	0	3279	.	.	1577	1012		1.5583	1035	.	.	612	350		1.74857	2244	.	.	965	662		1.4577	1186	.	.	813	373		2.17962	1048	.	.	698	350
INDEL	I1_5	expanded_150_Tier1plusTier2_v0.6.1	PASS	*	QUAL	*	0.637007	0.958904	0	0.765492	54	0	48088781	19301737	0	1978	.	.	964	846		1.13948	1260	.	.	619	595		1.04034	718	.	.	345	251		1.3745	1314	.	.	679	609		1.11494	1260	.	.	639	595
INDEL	D6_15	AllTandemRepeats_201to10000bp_slop5	ALL	*	QUAL	*	0.22449	0.978261	0	0.365179	3	0	38076769	12220286	0	588	.	.	336	160		2.1	132	.	.	83	33		2.51515	456	.	.	253	127		1.99213	138	.	.	103	35		2.94286	135	.	.	102	33
INDEL	D6_15	AllTandemRepeats_201to10000bp_slop5	PASS	*	QUAL	*	0.22449	0.978261	0	0.365179	3	0	38076769	12220286	0	588	.	.	336	160		2.1	132	.	.	83	33		2.51515	456	.	.	253	127		1.99213	138	.	.	103	35		2.94286	135	.	.	102	33
INDEL	D6_15	AllTandemRepeats_51to200bp_slop5	ALL	*	QUAL	*	0.258746	0.913947	0	0.403311	111	5	26604713	18896931	0	4545	.	.	1791	1012		1.76976	1176	.	.	467	320		1.45938	3369	.	.	1324	692		1.91329	1348	.	.	981	367		2.67302	1232	.	.	912	320
INDEL	I6_15	SimpleRepeat_quadTR_20to50_slop5	PASS	*	QUAL	*	0.544676	0.959052	0	0.69477	57	0	4260126	2779809	0	2451	.	.	1072	471		2.27601	1335	.	.	416	390		1.06667	1116	.	.	656	81		8.09877	1392	.	.	524	428		1.2243	1335	.	.	506	390
INDEL	D6_15	AllTandemRepeats_gt10000bp_slop5	ALL	*	QUAL	*	0	0	0		0	0	71877742	0	0	0	.	.	0	0			0	.	.	0	0			0	.	.	0	0			0	.	.	0	0			0	.	.	0	0
INDEL	D6_15	AllTandemRepeats_gt10000bp_slop5	PASS	*	QUAL	*	0	0	0		0	0	71877742	0	0	0	.	.	0	0			0	.	.	0	0			0	.	.	0	0			0	.	.	0	0			0	.	.	0	0
INDEL	D6_15	AllTandemRepeats_gt100bp_slop5	ALL	*	QUAL	*	0.233789	0.948235	0	0.375098	21	1	119934799	18916772	0	1681	.	.	872	388		2.24742	393	.	.	231	88		2.625	1288	.	.	641	300		2.13667	425	.	.	328	97		3.38144	403	.	.	315	88
INDEL	D1_5	SimpleRepeat_quadTR_51to200_slop5	PASS	*	QUAL	*	0.303309	0.959302	0	0.460894	14	0	646435	162132	0	1088	.	.	399	201		1.98507	330	.	.	87	93		0.935484	758	.	.	312	108		2.88889	344	.	.	244	100		2.44	330	.	.	237	93
INDEL	D6_15	AllTandemRepeats_lt51bp_slop5	ALL	*	QUAL	*	0.414693	0.908594	0	0.569472	450	34	38085246	28826494	0	11189	.	.	4330	3009		1.43902	4640	.	.	1889	1364		1.3849	6549	.	.	2441	1645		1.48389	5306	.	.	3778	1528		2.47251	4821	.	.	3457	1364
INDEL	I1_5	SimpleRepeat_quadTR_20to50_slop5	PASS	*	QUAL	*	0.659723	0.959524	0	0.78187	186	1	4260126	2779809	0	6721	.	.	3899	1822		2.13996	4434	.	.	2447	1397		1.75161	2287	.	.	1452	425		3.41647	4620	.	.	2778	1437		1.93319	4433	.	.	2632	1397
INDEL	D6_15	AllTandemRepeatsandHomopolymers_slop5	ALL	*	QUAL	*	0.371608	0.906695	0	0.527161	612	35	249348603	114511565	0	16364	.	.	6657	4451		1.49562	6081	.	.	2673	1826		1.46386	10283	.	.	3984	2625		1.51771	6945	.	.	4916	2029		2.42287	6297	.	.	4471	1826
INDEL	I1_5	gc25to30_slop50	PASS	*	QUAL	*	0.806888	0.959634	0	0.876657	1322	9	394144353	347465005	0	39226	.	.	20620	15764		1.30804	31651	.	.	16979	13524		1.25547	7575	.	.	3641	2240		1.62545	32973	.	.	18493	13857		1.33456	31642	.	.	17498	13524
INDEL	D6_15	BadPromoters	ALL	*	QUAL	*	0	0	0		0	0	197273	143063	0	13	.	.	11	1		11	0	.	.	0	0			13	.	.	11	1		11	0	.	.	0	0			0	.	.	0	0
INDEL	D6_15	BadPromoters	PASS	*	QUAL	*	0	0	0		0	0	197273	143063	0	13	.	.	11	1		11	0	.	.	0	0			13	.	.	11	1		11	0	.	.	0	0			0	.	.	0	0
INDEL	D6_15	CNV_CCSandONT_elliptical_outlier	ALL	*	QUAL	*	0.372881	0.916667	0	0.53012	2	0	39152503	6876916	0	59	.	.	29	17		1.70588	22	.	.	12	6		2	37	.	.	17	11		1.54545	24	.	.	18	6		3	22	.	.	16	6
INDEL	D6_15	CNV_CCSandONT_elliptical_outlier	PASS	*	QUAL	*	0.372881	0.916667	0	0.53012	2	0	39152503	6876916	0	59	.	.	29	17		1.70588	22	.	.	12	6		2	37	.	.	17	11		1.54545	24	.	.	18	6		3	22	.	.	16	6
INDEL	D6_15	CNV_mrcanavarIllumina_CCShighcov_ONThighcov_intersection	ALL	*	QUAL	*	0.333333	1	0	0.5	0	0	13732774	1446801	0	6	.	.	5	1		5	2	.	.	1	1		1	4	.	.	4	0			2	.	.	1	1		1	2	.	.	1	1
INDEL	D6_15	CNV_mrcanavarIllumina_CCShighcov_ONThighcov_intersection	PASS	*	QUAL	*	0.333333	1	0	0.5	0	0	13732774	1446801	0	6	.	.	5	1		5	2	.	.	1	1		1	4	.	.	4	0			2	.	.	1	1		1	2	.	.	1	1
INDEL	D6_15	GIABv3.2.2_compoundhet_slop50	ALL	*	QUAL	*	0.335452	0.847169	0	0.480601	258	20	8073313	4155569	0	4248	.	.	989	1038		0.952794	1425	.	.	300	473		0.634249	2823	.	.	689	565		1.21947	1819	.	.	1252	567		2.20811	1541	.	.	1068	473
INDEL	I6_15	SimpleRepeat_homopolymer_4to6_slop5	PASS	*	QUAL	*	0.609925	0.959802	0	0.745872	136	2	789111519	677210084	0	5481	.	.	2632	1680		1.56667	3343	.	.	1407	1388		1.01369	2138	.	.	1225	292		4.19521	3433	.	.	1571	1462		1.07456	3295	.	.	1510	1388
INDEL	D6_15	GIABv3.2.2_varswithin50bp	ALL	*	QUAL	*	0.360828	0.941718	0	0.521744	67	8	62127949	52569328	0	3334	.	.	1510	1197		1.26149	1203	.	.	583	467		1.24839	2131	.	.	927	730		1.26986	1304	.	.	821	483		1.69979	1228	.	.	761	467
INDEL	I6_15	GIABv3.2.2_varswithin50bp	PASS	*	QUAL	*	0.507956	0.960093	0	0.664399	69	0	62127949	52569328	0	3268	.	.	1496	1056		1.41667	1660	.	.	585	784		0.746173	1608	.	.	911	272		3.34926	1729	.	.	664	826		0.803874	1660	.	.	638	784
INDEL	D6_15	GIABv3.3.2_comphetindel10bp_slop50	ALL	*	QUAL	*	0.364135	0.852152	0	0.510239	217	20	4721423	3092771	0	3463	.	.	746	851		0.876616	1261	.	.	246	417		0.589928	2202	.	.	500	434		1.15207	1603	.	.	1110	493		2.25152	1366	.	.	949	417
INDEL	*	HG002_HG003_HG004_allsvs	PASS	*	QUAL	*	0.642676	0.960283	0	0.770015	717	6	181279748	121445433	0	26788	.	.	14801	10492		1.41069	17216	.	.	9318	7460		1.24906	9572	.	.	5483	3032		1.80838	18204	.	.	10406	7626		1.36454	17481	.	.	9851	7460
INDEL	D6_15	GIABv3.3.2_comphetsnp10bp_slop50	ALL	*	QUAL	*	0.222222	0.75	0	0.342857	2	0	2193102	2051133	0	27	.	.	12	9		1.33333	6	.	.	4	2		2	21	.	.	8	7		1.14286	8	.	.	6	2		3	6	.	.	4	2
INDEL	D6_15	GIABv3.3.2_comphetsnp10bp_slop50	PASS	*	QUAL	*	0.222222	0.75	0	0.342857	2	0	2193102	2051133	0	27	.	.	12	9		1.33333	6	.	.	4	2		2	21	.	.	8	7		1.14286	8	.	.	6	2		3	6	.	.	4	2
INDEL	D6_15	GIABv3.3.2_complexandSVs	ALL	*	QUAL	*	0.382207	0.886288	0	0.53409	251	21	197734673	135102910	0	5238	.	.	1658	1387		1.19539	2002	.	.	669	638		1.04859	3236	.	.	989	749		1.32043	2392	.	.	1669	723		2.30844	2120	.	.	1482	638
INDEL	*	GIABv4.1_CNVsandSVs	PASS	*	QUAL	*	0.53095	0.960287	0	0.683814	144	0	90176126	28405834	0	6462	.	.	3537	2481		1.42563	3431	.	.	1782	1554		1.14672	3031	.	.	1755	927		1.8932	3626	.	.	1993	1589		1.25425	3482	.	.	1884	1554
INDEL	D6_15	GIABv3.3.2_complexandSVs_alldifficultregions	ALL	*	QUAL	*	0.381763	0.915261	0	0.538792	617	35	749376598	487553696	0	17909	.	.	7681	4972		1.54485	6837	.	.	3215	2040		1.57598	11072	.	.	4466	2932		1.52319	7706	.	.	5463	2243		2.43558	7053	.	.	5013	2040
INDEL	D1_5	gclt30orgt55_slop50	PASS	*	QUAL	*	0.630653	0.960456	0	0.761374	2532	7	923478456	793592449	0	97204	.	.	54437	35870		1.51762	61302	.	.	33859	25732		1.31583	35902	.	.	20578	10138		2.02979	64207	.	.	38082	26125		1.45768	61668	.	.	35936	25732
INDEL	D6_15	GIABv3.3.2_complexindel10bp_slop50	ALL	*	QUAL	*	0.425856	0.966102	0	0.591138	4	0	1759480	1260968	0	263	.	.	134	93		1.44086	112	.	.	60	42		1.42857	151	.	.	74	51		1.45098	118	.	.	75	43		1.74419	114	.	.	72	42
INDEL	D6_15	GIABv3.3.2_complexindel10bp_slop50	PASS	*	QUAL	*	0.425856	0.966102	0	0.591138	4	0	1759480	1260968	0	263	.	.	134	93		1.44086	112	.	.	60	42		1.42857	151	.	.	74	51		1.45098	118	.	.	75	43		1.74419	114	.	.	72	42
INDEL	D6_15	GIABv3.3.2_notin_complexandSVs_alldifficultregions	ALL	*	QUAL	*	0.686281	0.993671	0	0.811854	25	0	2185503813	2003974175	0	5948	.	.	4014	1932		2.07764	4082	.	.	2967	1114		2.66338	1866	.	.	1047	818		1.27995	4108	.	.	2994	1114		2.68761	4082	.	.	2968	1114
INDEL	I1_5	GIABv4.1_CNVsandSVs	PASS	*	QUAL	*	0.640565	0.961032	0	0.768737	68	0	90176126	28405834	0	2618	.	.	1296	1108		1.16968	1677	.	.	839	777		1.07979	941	.	.	457	331		1.38066	1745	.	.	916	795		1.1522	1677	.	.	866	777
INDEL	D6_15	GIABv3.3.2_snpswithin10bp_slop50	ALL	*	QUAL	*	0.309353	0.918367	0	0.462808	3	1	7922938	7340962	0	139	.	.	64	52		1.23077	43	.	.	23	16		1.4375	96	.	.	41	36		1.13889	49	.	.	33	16		2.0625	45	.	.	29	16
INDEL	D6_15	GIABv3.3.2_snpswithin10bp_slop50	PASS	*	QUAL	*	0.309353	0.918367	0	0.462808	3	1	7922938	7340962	0	139	.	.	64	52		1.23077	43	.	.	23	16		1.4375	96	.	.	41	36		1.13889	49	.	.	33	16		2.0625	45	.	.	29	16
INDEL	D6_15	GIABv4.1_CNVsandSVs	ALL	*	QUAL	*	0.323601	0.971429	0	0.48548	4	0	90176126	28405834	0	411	.	.	215	99		2.17172	133	.	.	79	39		2.02564	278	.	.	136	60		2.26667	140	.	.	100	40		2.5	136	.	.	97	39
INDEL	D6_15	GIABv4.1_CNVsandSVs	PASS	*	QUAL	*	0.323601	0.971429	0	0.48548	4	0	90176126	28405834	0	411	.	.	215	99		2.17172	133	.	.	79	39		2.02564	278	.	.	136	60		2.26667	140	.	.	100	40		2.5	136	.	.	97	39
INDEL	D6_15	GIABv4.1_comphetindel10bp_slop50	ALL	*	QUAL	*	0.351575	0.850548	0	0.497505	237	22	5033347	3139585	0	3874	.	.	851	929		0.916039	1362	.	.	273	444		0.614865	2512	.	.	578	485		1.19175	1733	.	.	1204	529		2.27599	1474	.	.	1030	444
INDEL	*	chainSelf_gt10kb	PASS	*	QUAL	*	0.163026	0.96136	0	0.278778	25	0	106887487	33334629	0	3754	.	.	1950	1682		1.15933	612	.	.	275	320		0.859375	3142	.	.	1675	1362		1.22981	647	.	.	316	324		0.975309	622	.	.	295	320
INDEL	D6_15	GIABv4.1_comphetsnp10bp_slop50	ALL	*	QUAL	*	0.5	1	0	0.666667	0	0	1363152	1239646	0	6	.	.	2	1		2	3	.	.	2	0			3	.	.	0	1		0	3	.	.	3	0			3	.	.	3	0
INDEL	D6_15	GIABv4.1_comphetsnp10bp_slop50	PASS	*	QUAL	*	0.5	1	0	0.666667	0	0	1363152	1239646	0	6	.	.	2	1		2	3	.	.	2	0			3	.	.	0	1		0	3	.	.	3	0			3	.	.	3	0
INDEL	D6_15	GIABv4.1_complexandSVs	ALL	*	QUAL	*	0.35	0.874372	0	0.499897	253	22	111754251	45771848	0	5120	.	.	1490	1334		1.11694	1792	.	.	509	593		0.858347	3328	.	.	981	741		1.32389	2189	.	.	1507	682		2.20968	1914	.	.	1321	593
INDEL	*	CNV_CCSandONT_elliptical_outlier	PASS	*	QUAL	*	0.600362	0.961538	0	0.73919	27	0	39152503	6876916	0	1106	.	.	645	399		1.61654	664	.	.	378	268		1.41045	442	.	.	267	131		2.03817	702	.	.	423	272		1.55515	675	.	.	400	268
INDEL	D6_15	GIABv4.1_complexandSVs_alldifficultregions	ALL	*	QUAL	*	0.377563	0.913893	0	0.534361	616	35	666468574	415545165	0	17756	.	.	7552	4948		1.52627	6704	.	.	3109	2013		1.54446	11052	.	.	4443	2935		1.5138	7572	.	.	5356	2216		2.41697	6920	.	.	4907	2013
INDEL	*	AllTandemRepeats_gt100bp_slop5	PASS	*	QUAL	*	0.445136	0.961652	0	0.608572	288	10	119934799	18916772	0	16395	.	.	9841	5241		1.8777	7298	.	.	4144	2815		1.47211	9097	.	.	5697	2426		2.34831	7771	.	.	4727	2887		1.63734	7473	.	.	4503	2815
INDEL	D6_15	GIABv4.1_complexindel10bp_slop50	ALL	*	QUAL	*	0.393013	0.96875	0	0.559174	3	0	1601305	1136336	0	229	.	.	125	80		1.5625	90	.	.	51	32		1.59375	139	.	.	74	48		1.54167	96	.	.	62	34		1.82353	93	.	.	61	32
INDEL	D6_15	GIABv4.1_complexindel10bp_slop50	PASS	*	QUAL	*	0.393013	0.96875	0	0.559174	3	0	1601305	1136336	0	229	.	.	125	80		1.5625	90	.	.	51	32		1.59375	139	.	.	74	48		1.54167	96	.	.	62	34		1.82353	93	.	.	61	32
INDEL	D6_15	GIABv4.1_notin_complexandSVs_alldifficultregions	ALL	*	QUAL	*	0.691263	0.99365	0	0.815322	26	0	2268411837	2075982706	0	6112	.	.	4153	1957		2.12213	4225	.	.	3082	1142		2.69877	1887	.	.	1071	815		1.31411	4252	.	.	3110	1142		2.72329	4225	.	.	3083	1142
INDEL	I1_5	SimpleRepeat_triTR_15to50_slop5	PASS	*	QUAL	*	0.704234	0.961722	0	0.81308	88	0	3011899	2276462	0	3141	.	.	1806	844		2.13981	2212	.	.	1261	648		1.94599	929	.	.	545	196		2.78061	2299	.	.	1492	664		2.24699	2211	.	.	1420	648
INDEL	D6_15	GIABv4.1_othercomplexwithin10bp_slop50	ALL	*	QUAL	*	0.344828	0.955556	0	0.506777	8	0	4636900	3575261	0	493	.	.	241	183		1.31694	170	.	.	86	66		1.30303	323	.	.	155	117		1.32479	180	.	.	113	67		1.68657	172	.	.	106	66
INDEL	D6_15	GIABv4.1_othercomplexwithin10bp_slop50	PASS	*	QUAL	*	0.344828	0.955556	0	0.506777	8	0	4636900	3575261	0	493	.	.	241	183		1.31694	170	.	.	86	66		1.30303	323	.	.	155	117		1.32479	180	.	.	113	67		1.68657	172	.	.	106	66
INDEL	D6_15	GIABv4.1_snpswithin10bp_slop50	ALL	*	QUAL	*	0.292208	0.94	0	0.445826	3	0	9258719	8347563	0	154	.	.	71	61		1.16393	45	.	.	23	18		1.27778	109	.	.	48	43		1.11628	50	.	.	32	18		1.77778	47	.	.	29	18
INDEL	D6_15	GIABv4.1_snpswithin10bp_slop50	PASS	*	QUAL	*	0.292208	0.94	0	0.445826	3	0	9258719	8347563	0	154	.	.	71	61		1.16393	45	.	.	23	18		1.27778	109	.	.	48	43		1.11628	50	.	.	32	18		1.77778	47	.	.	29	18
INDEL	D6_15	HG002_HG003_HG004_allsvs	ALL	*	QUAL	*	0.423827	0.955128	0	0.587124	27	1	181279748	121445433	0	1385	.	.	713	396		1.80051	587	.	.	339	165		2.05455	798	.	.	374	231		1.61905	624	.	.	451	173		2.60694	596	.	.	431	165
INDEL	*	GIABv3.2.2_varswithin50bp	PASS	*	QUAL	*	0.649976	0.961852	0	0.775741	1802	22	62127949	52569328	0	69878	.	.	34167	31819		1.07379	45419	.	.	21021	23275		0.903158	24459	.	.	13146	8544		1.53862	47840	.	.	23603	23723		0.994942	46015	.	.	22229	23275
INDEL	D6_15	HG2_SKor_TrioONTCanu_intersect_HG2_SKor_TrioONTFlye_intersect_HG2_SKor_CCS15_gt10kb	ALL	*	QUAL	*	0.444444	1	0	0.615385	0	0	12794035	2495911	0	18	.	.	12	5		2.4	8	.	.	5	3		1.66667	10	.	.	7	2		3.5	8	.	.	5	3		1.66667	8	.	.	5	3
INDEL	D6_15	HG2_SKor_TrioONTCanu_intersect_HG2_SKor_TrioONTFlye_intersect_HG2_SKor_CCS15_gt10kb	PASS	*	QUAL	*	0.444444	1	0	0.615385	0	0	12794035	2495911	0	18	.	.	12	5		2.4	8	.	.	5	3		1.66667	10	.	.	7	2		3.5	8	.	.	5	3		1.66667	8	.	.	5	3
INDEL	D6_15	L1H_gt500	ALL	*	QUAL	*	0	0	0		0	0	3288114	2138337	0	9	.	.	6	3		2	0	.	.	0	0			9	.	.	6	3		2	0	.	.	0	0			0	.	.	0	0
INDEL	D6_15	L1H_gt500	PASS	*	QUAL	*	0	0	0		0	0	3288114	2138337	0	9	.	.	6	3		2	0	.	.	0	0			9	.	.	6	3		2	0	.	.	0	0			0	.	.	0	0
INDEL	D6_15	MHC	ALL	*	QUAL	*	0.409091	0.964286	0	0.574468	1	0	4970557	4096838	0	66	.	.	41	14		2.92857	27	.	.	16	7		2.28571	39	.	.	25	7		3.57143	28	.	.	21	7		3	27	.	.	20	7
INDEL	D6_15	MHC	PASS	*	QUAL	*	0.409091	0.964286	0	0.574468	1	0	4970557	4096838	0	66	.	.	41	14		2.92857	27	.	.	16	7		2.28571	39	.	.	25	7		3.57143	28	.	.	21	7		3	27	.	.	20	7
INDEL	D6_15	SimpleRepeat_diTR_11to50_slop5	ALL	*	QUAL	*	0.374521	0.860861	0	0.521961	402	30	14126406	9327719	0	6782	.	.	2219	1719		1.29087	2540	.	.	925	753		1.22842	4242	.	.	1294	966		1.33954	3112	.	.	2212	900		2.45778	2679	.	.	1926	753
INDEL	I6_15	gc20to25_slop50	PASS	*	QUAL	*	0.613345	0.962315	0	0.749186	26	2	117189860	103213255	0	1169	.	.	549	328		1.67378	717	.	.	297	271		1.09594	452	.	.	252	57		4.42105	743	.	.	351	286		1.22727	715	.	.	339	271
INDEL	D6_15	SimpleRepeat_diTR_51to200_slop5	ALL	*	QUAL	*	0.145833	0.746377	0	0.243993	34	1	313064	71010	0	576	.	.	105	95		1.10526	84	.	.	12	37		0.324324	492	.	.	93	58		1.60345	138	.	.	83	55		1.50909	103	.	.	66	37
INDEL	D6_15	SimpleRepeat_diTR_51to200_slop5	PASS	*	QUAL	*	0.145833	0.746377	0	0.243993	34	1	313064	71010	0	576	.	.	105	95		1.10526	84	.	.	12	37		0.324324	492	.	.	93	58		1.60345	138	.	.	83	55		1.50909	103	.	.	66	37
INDEL	D6_15	SimpleRepeat_diTR_gt200_slop5	ALL	*	QUAL	*	0	0	0		0	0	1117	0	0	0	.	.	0	0			0	.	.	0	0			0	.	.	0	0			0	.	.	0	0			0	.	.	0	0
INDEL	D6_15	SimpleRepeat_diTR_gt200_slop5	PASS	*	QUAL	*	0	0	0		0	0	1117	0	0	0	.	.	0	0			0	.	.	0	0			0	.	.	0	0			0	.	.	0	0			0	.	.	0	0
INDEL	D6_15	SimpleRepeat_homopolymer_4to6_slop5	ALL	*	QUAL	*	0.501952	0.964168	0	0.6602	128	3	789111519	677210084	0	6917	.	.	3821	1991		1.91914	3472	.	.	2121	947		2.2397	3445	.	.	1700	1044		1.62835	3656	.	.	2672	984		2.71545	3525	.	.	2578	947
INDEL	D1_5	chainSelf	PASS	*	QUAL	*	0.498986	0.962446	0	0.657228	164	0	205399861	108717009	0	8381	.	.	4735	3136		1.50989	4182	.	.	2332	1737		1.34254	4199	.	.	2403	1399		1.71766	4367	.	.	2609	1758		1.48407	4203	.	.	2466	1737
INDEL	D6_15	SimpleRepeat_homopolymer_7to11_slop5	ALL	*	QUAL	*	0.450954	0.968023	0	0.615279	10	1	49788855	39620764	0	734	.	.	484	181		2.67403	331	.	.	243	66		3.68182	403	.	.	241	115		2.09565	344	.	.	276	68		4.05882	333	.	.	267	66
INDEL	D6_15	SimpleRepeat_homopolymer_7to11_slop5	PASS	*	QUAL	*	0.450954	0.968023	0	0.615279	10	1	49788855	39620764	0	734	.	.	484	181		2.67403	331	.	.	243	66		3.68182	403	.	.	241	115		2.09565	344	.	.	276	68		4.05882	333	.	.	267	66
INDEL	D6_15	SimpleRepeat_homopolymer_gt11_slop5	ALL	*	QUAL	*	0.168908	0.718121	0	0.273489	126	0	18344341	7424559	0	1859	.	.	631	684		0.922515	314	.	.	98	184		0.532609	1545	.	.	533	500		1.066	447	.	.	244	203		1.20197	321	.	.	137	184
INDEL	D1_5	chainSelf_gt10kb	PASS	*	QUAL	*	0.167561	0.962457	0	0.28543	11	0	106887487	33334629	0	1677	.	.	930	685		1.35766	281	.	.	144	130		1.10769	1396	.	.	786	555		1.41622	293	.	.	163	130		1.25385	282	.	.	152	130
INDEL	D6_15	SimpleRepeat_imperfecthomopolgt10_slop5	ALL	*	QUAL	*	0.296433	0.871945	0	0.442448	131	0	44462862	27011469	0	2972	.	.	1380	944		1.46186	881	.	.	499	325		1.53538	2091	.	.	881	619		1.42326	1023	.	.	677	346		1.95665	892	.	.	567	325
INDEL	*	gc25to30_slop50	PASS	*	QUAL	*	0.73328	0.962541	0	0.832414	2488	17	394144353	347465005	0	86439	.	.	48395	33200		1.45768	63384	.	.	34984	26708		1.30987	23055	.	.	13411	6492		2.06577	66874	.	.	38910	27274		1.42663	64369	.	.	36977	26708
INDEL	D6_15	SimpleRepeat_quadTR_20to50_slop5	ALL	*	QUAL	*	0.458566	0.979269	0	0.624633	19	2	4260126	2779809	0	2148	.	.	1024	562		1.82206	985	.	.	414	275		1.50545	1163	.	.	610	287		2.12544	1013	.	.	730	283		2.57951	992	.	.	717	275
INDEL	*	TS_boundary	PASS	*	QUAL	*	0.50925	0.962782	0	0.66615	302	3	3030848912	2495932686	0	14378	.	.	8374	4145		2.02027	7322	.	.	4693	2061		2.27705	7056	.	.	3681	2084		1.76631	8195	.	.	6026	2169		2.77824	7890	.	.	5829	2061
INDEL	D6_15	SimpleRepeat_quadTR_51to200_slop5	ALL	*	QUAL	*	0.221118	0.968254	0	0.360019	6	0	646435	162132	0	805	.	.	236	135		1.74815	178	.	.	28	41		0.682927	627	.	.	208	94		2.21277	189	.	.	145	44		3.29545	183	.	.	142	41
INDEL	D6_15	SimpleRepeat_quadTR_51to200_slop5	PASS	*	QUAL	*	0.221118	0.968254	0	0.360019	6	0	646435	162132	0	805	.	.	236	135		1.74815	178	.	.	28	41		0.682927	627	.	.	208	94		2.21277	189	.	.	145	44		3.29545	183	.	.	142	41
INDEL	D6_15	SimpleRepeat_quadTR_gt200_slop5	ALL	*	QUAL	*	0	0	0		0	0	2145	0	0	0	.	.	0	0			0	.	.	0	0			0	.	.	0	0			0	.	.	0	0			0	.	.	0	0
INDEL	D6_15	SimpleRepeat_quadTR_gt200_slop5	PASS	*	QUAL	*	0	0	0		0	0	2145	0	0	0	.	.	0	0			0	.	.	0	0			0	.	.	0	0			0	.	.	0	0			0	.	.	0	0
INDEL	D6_15	SimpleRepeat_triTR_15to50_slop5	ALL	*	QUAL	*	0.523444	0.967347	0	0.679306	23	1	3011899	2276462	0	1301	.	.	557	365		1.52603	681	.	.	279	184		1.5163	620	.	.	278	181		1.53591	735	.	.	544	191		2.84817	711	.	.	527	184
INDEL	*	GIABv4.1_othercomplexwithin10bp_slop50	PASS	*	QUAL	*	0.571102	0.96279	0	0.716936	214	1	4636900	3575261	0	9620	.	.	5038	4096		1.22998	5494	.	.	2670	2687		0.993673	4126	.	.	2368	1409		1.68062	5778	.	.	2993	2723		1.09916	5563	.	.	2814	2687
INDEL	D6_15	SimpleRepeat_triTR_51to200_slop5	ALL	*	QUAL	*	0.287356	1	0	0.446429	0	0	58070	10843	0	87	.	.	21	15		1.4	25	.	.	4	7		0.571429	62	.	.	17	8		2.125	28	.	.	21	7		3	28	.	.	21	7
INDEL	D6_15	SimpleRepeat_triTR_51to200_slop5	PASS	*	QUAL	*	0.287356	1	0	0.446429	0	0	58070	10843	0	87	.	.	21	15		1.4	25	.	.	4	7		0.571429	62	.	.	17	8		2.125	28	.	.	21	7		3	28	.	.	21	7
INDEL	D6_15	SimpleRepeat_triTR_gt200_slop5	ALL	*	QUAL	*	0	0	0		0	0	1270	0	0	0	.	.	0	0			0	.	.	0	0			0	.	.	0	0			0	.	.	0	0			0	.	.	0	0
INDEL	D6_15	SimpleRepeat_triTR_gt200_slop5	PASS	*	QUAL	*	0	0	0		0	0	1270	0	0	0	.	.	0	0			0	.	.	0	0			0	.	.	0	0			0	.	.	0	0			0	.	.	0	0
INDEL	D6_15	TS_boundary	ALL	*	QUAL	*	0.426756	0.95127	0	0.589191	114	3	3030848912	2495932686	0	5195	.	.	2760	1456		1.8956	2217	.	.	1338	580		2.3069	2978	.	.	1422	876		1.62329	2401	.	.	1787	614		2.91042	2284	.	.	1704	580
INDEL	*	allOtherDifficult	PASS	*	QUAL	*	0.581891	0.963362	0	0.72554	34	0	55810260	7451703	0	1502	.	.	935	476		1.96429	874	.	.	544	300		1.81333	628	.	.	391	176		2.22159	928	.	.	608	310		1.96129	894	.	.	584	300
INDEL	D6_15	TS_contained	ALL	*	QUAL	*	0.465576	0.939609	0	0.622636	528	32	2495932686	2495932686	0	18461	.	.	8792	5391		1.63087	8595	.	.	4759	2552		1.86481	9866	.	.	4033	2839		1.42057	9306	.	.	6585	2721		2.42007	8744	.	.	6192	2552
INDEL	D1_5	TS_contained	PASS	*	QUAL	*	0.66183	0.964057	0	0.784854	5418	19	2495932686	2495932686	0	219233	.	.	123485	80219		1.53935	145095	.	.	80727	60083		1.34359	74138	.	.	42758	20136		2.12346	151350	.	.	90321	61029		1.47997	145910	.	.	85827	60083
INDEL	D6_15	Tier1plusTier2_v0.6.1	ALL	*	QUAL	*	0.228448	0.982143	0	0.370677	1	0	32635612	9699073	0	232	.	.	117	44		2.65909	53	.	.	32	13		2.46154	179	.	.	85	31		2.74194	56	.	.	43	13		3.30769	55	.	.	42	13
INDEL	D6_15	Tier1plusTier2_v0.6.1	PASS	*	QUAL	*	0.228448	0.982143	0	0.370677	1	0	32635612	9699073	0	232	.	.	117	44		2.65909	53	.	.	32	13		2.46154	179	.	.	85	31		2.74194	56	.	.	43	13		3.30769	55	.	.	42	13
INDEL	D6_15	VDJ	ALL	*	QUAL	*	0	0	0		0	0	3348717	1216528	0	5	.	.	3	2		1.5	0	.	.	0	0			5	.	.	3	2		1.5	0	.	.	0	0			0	.	.	0	0
INDEL	D6_15	VDJ	PASS	*	QUAL	*	0	0	0		0	0	3348717	1216528	0	5	.	.	3	2		1.5	0	.	.	0	0			5	.	.	3	2		1.5	0	.	.	0	0			0	.	.	0	0
INDEL	D6_15	allOtherDifficult	ALL	*	QUAL	*	0.3375	0.964286	0	0.5	1	0	55810260	7451703	0	80	.	.	50	19		2.63158	27	.	.	16	7		2.28571	53	.	.	34	12		2.83333	28	.	.	21	7		3	27	.	.	20	7
INDEL	D6_15	allOtherDifficult	PASS	*	QUAL	*	0.3375	0.964286	0	0.5	1	0	55810260	7451703	0	80	.	.	50	19		2.63158	27	.	.	16	7		2.28571	53	.	.	34	12		2.83333	28	.	.	21	7		3	27	.	.	20	7
INDEL	D6_15	alldifficultregions	ALL	*	QUAL	*	0.37449	0.911936	0	0.530945	614	35	628689391	385477608	0	17397	.	.	7338	4803		1.5278	6515	.	.	2990	1943		1.53886	10882	.	.	4348	2860		1.52028	7381	.	.	5235	2146		2.43942	6731	.	.	4788	1943
INDEL	D1_5	expanded_150_Tier1plusTier2_v0.6.1	PASS	*	QUAL	*	0.564746	0.964077	0	0.712259	43	0	48088781	19301737	0	2031	.	.	1111	762		1.45801	1147	.	.	608	510		1.19216	884	.	.	503	252		1.99603	1197	.	.	681	516		1.31977	1154	.	.	644	510
INDEL	D6_15	alllowmapandsegdupregions	ALL	*	QUAL	*	0.086538	0.969697	0	0.158897	2	0	305614803	129889443	0	728	.	.	389	251		1.5498	63	.	.	27	28		0.964286	665	.	.	362	223		1.62332	66	.	.	37	29		1.27586	64	.	.	36	28
INDEL	D6_15	alllowmapandsegdupregions	PASS	*	QUAL	*	0.086538	0.969697	0	0.158897	2	0	305614803	129889443	0	728	.	.	389	251		1.5498	63	.	.	27	28		0.964286	665	.	.	362	223		1.62332	66	.	.	37	29		1.27586	64	.	.	36	28
INDEL	D6_15	chainSelf	ALL	*	QUAL	*	0.302449	0.953795	0	0.459265	13	1	205399861	108717009	0	939	.	.	478	280		1.70714	284	.	.	157	83		1.89157	655	.	.	321	197		1.62944	303	.	.	213	90		2.36667	289	.	.	206	83
INDEL	D6_15	chainSelf	PASS	*	QUAL	*	0.302449	0.953795	0	0.459265	13	1	205399861	108717009	0	939	.	.	478	280		1.70714	284	.	.	157	83		1.89157	655	.	.	321	197		1.62944	303	.	.	213	90		2.36667	289	.	.	206	83
INDEL	D6_15	chainSelf_gt10kb	ALL	*	QUAL	*	0.107981	1	0	0.194915	0	0	106887487	33334629	0	213	.	.	103	77		1.33766	23	.	.	8	11		0.727273	190	.	.	95	66		1.43939	23	.	.	12	11		1.09091	23	.	.	12	11
INDEL	D6_15	chainSelf_gt10kb	PASS	*	QUAL	*	0.107981	1	0	0.194915	0	0	106887487	33334629	0	213	.	.	103	77		1.33766	23	.	.	8	11		0.727273	190	.	.	95	66		1.43939	23	.	.	12	11		1.09091	23	.	.	12	11
INDEL	D6_15	chr1-22_gte_10kb_identity_gte_990_segdups_counts_gt_5	ALL	*	QUAL	*	0	0	0		0	0	2094143	0	0	0	.	.	0	0			0	.	.	0	0			0	.	.	0	0			0	.	.	0	0			0	.	.	0	0
INDEL	D6_15	chr1-22_gte_10kb_identity_gte_990_segdups_counts_gt_5	PASS	*	QUAL	*	0	0	0		0	0	2094143	0	0	0	.	.	0	0			0	.	.	0	0			0	.	.	0	0			0	.	.	0	0			0	.	.	0	0
INDEL	D6_15	expanded_150_Tier1plusTier2_v0.6.1	ALL	*	QUAL	*	0.317507	0.982143	0	0.479879	2	0	48088781	19301737	0	337	.	.	178	76		2.34211	107	.	.	64	32		2	230	.	.	114	44		2.59091	112	.	.	79	33		2.39394	110	.	.	78	32
INDEL	D6_15	expanded_150_Tier1plusTier2_v0.6.1	PASS	*	QUAL	*	0.317507	0.982143	0	0.479879	2	0	48088781	19301737	0	337	.	.	178	76		2.34211	107	.	.	64	32		2	230	.	.	114	44		2.59091	112	.	.	79	33		2.39394	110	.	.	78	32
INDEL	D6_15	gaps_slop15kb	ALL	*	QUAL	*	0	0	0		0	0	26560636	0	0	0	.	.	0	0			0	.	.	0	0			0	.	.	0	0			0	.	.	0	0			0	.	.	0	0
INDEL	D6_15	gaps_slop15kb	PASS	*	QUAL	*	0	0	0		0	0	26560636	0	0	0	.	.	0	0			0	.	.	0	0			0	.	.	0	0			0	.	.	0	0			0	.	.	0	0
INDEL	D6_15	gc15_slop50	ALL	*	QUAL	*	0.402235	0.935897	0	0.562651	5	0	5303101	2773329	0	179	.	.	95	50		1.9	72	.	.	41	22		1.86364	107	.	.	54	28		1.92857	78	.	.	54	24		2.25	73	.	.	51	22
INDEL	D6_15	gc15_slop50	PASS	*	QUAL	*	0.402235	0.935897	0	0.562651	5	0	5303101	2773329	0	179	.	.	95	50		1.9	72	.	.	41	22		1.86364	107	.	.	54	28		1.92857	78	.	.	54	24		2.25	73	.	.	51	22
INDEL	D6_15	gc15to20_slop50	ALL	*	QUAL	*	0.342593	0.940678	0	0.502262	7	0	14314006	11885230	0	324	.	.	160	83		1.92771	111	.	.	63	31		2.03226	213	.	.	97	52		1.86538	118	.	.	84	34		2.47059	111	.	.	80	31
INDEL	D6_15	gc15to20_slop50	PASS	*	QUAL	*	0.342593	0.940678	0	0.502262	7	0	14314006	11885230	0	324	.	.	160	83		1.92771	111	.	.	63	31		2.03226	213	.	.	97	52		1.86538	118	.	.	84	34		2.47059	111	.	.	80	31
INDEL	D6_15	gc20to25_slop50	ALL	*	QUAL	*	0.470144	0.933432	0	0.625327	41	4	117189860	103213255	0	1323	.	.	647	380		1.70263	622	.	.	380	156		2.4359	701	.	.	267	224		1.19196	676	.	.	508	168		3.02381	631	.	.	475	156
INDEL	D1_5	notinalllowmapandsegdupregions	PASS	*	QUAL	*	0.67347	0.964087	0	0.792991	5563	19	2629265608	2361638428	0	221346	.	.	124370	80274		1.54932	149070	.	.	83302	61115		1.36304	72276	.	.	41068	19159		2.14354	155515	.	.	93395	62120		1.50346	149930	.	.	88815	61115
INDEL	D6_15	gc25to30_slop50	ALL	*	QUAL	*	0.504638	0.95118	0	0.659425	85	6	394144353	347465005	0	3450	.	.	1690	986		1.714	1741	.	.	1011	475		2.12842	1709	.	.	679	511		1.32877	1864	.	.	1371	493		2.78093	1773	.	.	1298	475
INDEL	D1_5	notinlowmappabilityall	PASS	*	QUAL	*	0.667852	0.9641	0	0.789087	5563	19	2686003642	2395155949	0	223292	.	.	125528	80976		1.55019	149126	.	.	83335	61138		1.36306	74166	.	.	42193	19838		2.12688	155571	.	.	93428	62143		1.50344	149986	.	.	88848	61138
INDEL	D6_15	gc30to55_slop50	ALL	*	QUAL	*	0.466716	0.93906	0	0.623534	437	21	2011401955	1697935422	0	14827	.	.	7043	4238		1.66187	6920	.	.	3829	2013		1.90214	7907	.	.	3214	2225		1.44449	7532	.	.	5365	2167		2.47577	7073	.	.	5060	2013
INDEL	D6_15	SimpleRepeat_homopolymer_4to6_slop5	PASS	*	QUAL	*	0.501952	0.964168	0	0.6602	128	3	789111519	677210084	0	6917	.	.	3821	1991		1.91914	3472	.	.	2121	947		2.2397	3445	.	.	1700	1044		1.62835	3656	.	.	2672	984		2.71545	3525	.	.	2578	947
INDEL	D6_15	gc55to60_slop50	ALL	*	QUAL	*	0.39931	0.947538	0	0.561848	62	2	244507530	206506988	0	2900	.	.	1485	867		1.7128	1158	.	.	634	371		1.70889	1742	.	.	851	496		1.71573	1239	.	.	854	385		2.21818	1174	.	.	803	371
INDEL	I1_5	gc15_slop50	PASS	*	QUAL	*	0.670222	0.964194	0	0.790771	27	1	5303101	2773329	0	1125	.	.	623	438		1.42237	754	.	.	394	338		1.16568	371	.	.	229	100		2.29	782	.	.	431	342		1.26023	754	.	.	407	338
INDEL	D6_15	gc60to65_slop50	ALL	*	QUAL	*	0.376623	0.947126	0	0.538939	21	2	102791705	85016727	0	1078	.	.	574	336		1.70833	406	.	.	223	135		1.65185	672	.	.	351	201		1.74627	435	.	.	294	141		2.08511	412	.	.	277	135
INDEL	D1_5	notinrefseq_cds	PASS	*	QUAL	*	0.661666	0.964242	0	0.7848	5571	19	2900797233	2461079161	0	226640	.	.	127652	82174		1.55344	149960	.	.	83839	61467		1.36397	76680	.	.	43813	20707		2.11585	156413	.	.	93941	62472		1.50373	150820	.	.	89353	61467
INDEL	D6_15	gc65to70_slop50	ALL	*	QUAL	*	0.385714	0.981982	0	0.553872	2	0	34883665	28140025	0	280	.	.	163	91		1.79121	108	.	.	66	34		1.94118	172	.	.	97	57		1.70175	111	.	.	77	34		2.26471	109	.	.	75	34
INDEL	D6_15	gc65to70_slop50	PASS	*	QUAL	*	0.385714	0.981982	0	0.553872	2	0	34883665	28140025	0	280	.	.	163	91		1.79121	108	.	.	66	34		1.94118	172	.	.	97	57		1.70175	111	.	.	77	34		2.26471	109	.	.	75	34
INDEL	D6_15	gc70to75_slop50	ALL	*	QUAL	*	0.409524	0.977778	0	0.577269	1	0	11790706	9330190	0	105	.	.	67	37		1.81081	43	.	.	32	10		3.2	62	.	.	35	27		1.2963	45	.	.	35	10		3.5	44	.	.	34	10
INDEL	D6_15	gc70to75_slop50	PASS	*	QUAL	*	0.409524	0.977778	0	0.577269	1	0	11790706	9330190	0	105	.	.	67	37		1.81081	43	.	.	32	10		3.2	62	.	.	35	27		1.2963	45	.	.	35	10		3.5	44	.	.	34	10
INDEL	D6_15	gc75to80_slop50	ALL	*	QUAL	*	0.141026	1	0	0.247191	0	0	5248298	4110150	0	78	.	.	51	23		2.21739	11	.	.	10	1		10	67	.	.	41	22		1.86364	11	.	.	10	1		10	11	.	.	10	1
INDEL	D6_15	gc75to80_slop50	PASS	*	QUAL	*	0.141026	1	0	0.247191	0	0	5248298	4110150	0	78	.	.	51	23		2.21739	11	.	.	10	1		10	67	.	.	41	22		1.86364	11	.	.	10	1		10	11	.	.	10	1
INDEL	D6_15	gc80to85_slop50	ALL	*	QUAL	*	0	0	0		0	0	2596229	1640058	0	61	.	.	33	21		1.57143	0	.	.	0	0			61	.	.	33	21		1.57143	0	.	.	0	0			0	.	.	0	0
INDEL	D6_15	gc80to85_slop50	PASS	*	QUAL	*	0	0	0		0	0	2596229	1640058	0	61	.	.	33	21		1.57143	0	.	.	0	0			61	.	.	33	21		1.57143	0	.	.	0	0			0	.	.	0	0
INDEL	D6_15	gc85_slop50	ALL	*	QUAL	*	0	0	0		0	0	544746	382030	0	27	.	.	15	9		1.66667	0	.	.	0	0			27	.	.	15	9		1.66667	0	.	.	0	0			0	.	.	0	0
INDEL	D6_15	gc85_slop50	PASS	*	QUAL	*	0	0	0		0	0	544746	382030	0	27	.	.	15	9		1.66667	0	.	.	0	0			27	.	.	15	9		1.66667	0	.	.	0	0			0	.	.	0	0
INDEL	D6_15	gclt25orgt65_slop50	ALL	*	QUAL	*	0.408415	0.942829	0	0.569942	55	4	191795155	161447712	0	2353	.	.	1217	686		1.77405	961	.	.	588	252		2.33333	1392	.	.	629	434		1.44931	1032	.	.	763	269		2.83643	973	.	.	721	252
INDEL	D1_5	notinsegdups	PASS	*	QUAL	*	0.670765	0.964243	0	0.791164	5572	19	2768391002	2421610326	0	223609	.	.	125846	81055		1.5526	149989	.	.	83855	61478		1.36398	73620	.	.	41991	19577		2.14491	156443	.	.	93960	62483		1.50377	150849	.	.	89371	61478
INDEL	D6_15	gclt30orgt55_slop50	ALL	*	QUAL	*	0.441167	0.948508	0	0.602228	211	14	923478456	793592449	0	9289	.	.	4735	2738		1.72936	4098	.	.	2377	1179		2.01612	5191	.	.	2358	1559		1.51251	4389	.	.	3161	1228		2.5741	4163	.	.	2984	1179
INDEL	D1_5	notinsegdups_gt10kb	PASS	*	QUAL	*	0.669404	0.964247	0	0.790218	5572	19	2783350286	2431880642	0	224092	.	.	126139	81235		1.55277	150008	.	.	83865	61487		1.36395	74084	.	.	42274	19748		2.14067	156462	.	.	93970	62492		1.50371	150868	.	.	89381	61487
INDEL	D6_15	inversions_slop25percent	ALL	*	QUAL	*	0.25	1	0	0.4	0	0	966818	626804	0	8	.	.	1	7		0.142857	2	.	.	0	2		0	6	.	.	1	5		0.2	2	.	.	0	2		0	2	.	.	0	2
INDEL	D6_15	inversions_slop25percent	PASS	*	QUAL	*	0.25	1	0	0.4	0	0	966818	626804	0	8	.	.	1	7		0.142857	2	.	.	0	2		0	6	.	.	1	5		0.2	2	.	.	0	2		0	2	.	.	0	2
INDEL	D6_15	l100_m2_e1	ALL	*	QUAL	*	0.130841	0.966102	0	0.230469	2	0	248846792	96371922	0	428	.	.	242	144		1.68056	56	.	.	24	24		1	372	.	.	218	120		1.81667	59	.	.	34	25		1.36	57	.	.	33	24
INDEL	D6_15	l100_m2_e1	PASS	*	QUAL	*	0.130841	0.966102	0	0.230469	2	0	248846792	96371922	0	428	.	.	242	144		1.68056	56	.	.	24	24		1	372	.	.	218	120		1.81667	59	.	.	34	25		1.36	57	.	.	33	24
INDEL	D6_15	l250_m0_e0	ALL	*	QUAL	*	0	0	0		0	0	89246198	11117085	0	20	.	.	14	6		2.33333	0	.	.	0	0			20	.	.	14	6		2.33333	0	.	.	0	0			0	.	.	0	0
INDEL	D6_15	l250_m0_e0	PASS	*	QUAL	*	0	0	0		0	0	89246198	11117085	0	20	.	.	14	6		2.33333	0	.	.	0	0			20	.	.	14	6		2.33333	0	.	.	0	0			0	.	.	0	0
INDEL	D6_15	lowmappabilityall	ALL	*	QUAL	*	0.130841	0.966102	0	0.230469	2	0	248876769	96371922	0	428	.	.	242	144		1.68056	56	.	.	24	24		1	372	.	.	218	120		1.81667	59	.	.	34	25		1.36	57	.	.	33	24
INDEL	D6_15	lowmappabilityall	PASS	*	QUAL	*	0.130841	0.966102	0	0.230469	2	0	248876769	96371922	0	428	.	.	242	144		1.68056	56	.	.	24	24		1	372	.	.	218	120		1.81667	59	.	.	34	25		1.36	57	.	.	33	24
INDEL	D6_15	notinAllHomopolymers_gt6bp_imperfectgt10bp_slop5	ALL	*	QUAL	*	0.479054	0.948428	0	0.636573	514	35	2850902974	2432532279	0	20720	.	.	10196	5886		1.73225	9926	.	.	5596	2799		1.99929	10794	.	.	4600	3087		1.49012	10684	.	.	7702	2982		2.58283	10133	.	.	7334	2799
INDEL	D1_5	*	PASS	*	QUAL	*	0.661694	0.964258	0	0.784825	5572	19	2809068885	2495932686	0	226777	.	.	127733	82225		1.55346	150057	.	.	83898	61503		1.36413	76720	.	.	43835	20722		2.11538	156511	.	.	94003	62508		1.50386	150917	.	.	89414	61503
INDEL	D6_15	notinAllTandemRepeatsandHomopolymers_slop5	ALL	*	QUAL	*	0.646078	0.99364	0	0.783023	30	0	2685531808	2377016306	0	7496	.	.	5049	2445		2.06503	4843	.	.	3517	1325		2.65434	2653	.	.	1532	1120		1.36786	4874	.	.	3549	1325		2.67849	4843	.	.	3518	1325
INDEL	D1_5	notinchainSelf_gt10kb	PASS	*	QUAL	*	0.665375	0.964261	0	0.78741	5561	19	2827992924	2458193242	0	225100	.	.	126803	81540		1.5551	149776	.	.	83754	61373		1.36467	75324	.	.	43049	20167		2.13463	156218	.	.	93840	62378		1.50438	150635	.	.	89262	61373
INDEL	D6_15	notinalldifficultregions	ALL	*	QUAL	*	0.682177	0.993471	0	0.808908	28	0	2306191020	2106050263	0	6469	.	.	4365	2102		2.07659	4413	.	.	3200	1212		2.64026	2056	.	.	1165	890		1.30899	4442	.	.	3230	1212		2.66502	4413	.	.	3201	1212
INDEL	D1_5	notinchainSelf	PASS	*	QUAL	*	0.667898	0.964314	0	0.789191	5408	19	2729480550	2382810862	0	218436	.	.	123012	79101		1.55513	145893	.	.	81571	59773		1.36468	72543	.	.	41441	19328		2.14409	152162	.	.	91405	60757		1.50444	146732	.	.	86959	59773
INDEL	D6_15	notinalllowmapandsegdupregions	ALL	*	QUAL	*	0.468179	0.941873	0	0.625459	640	35	2629265608	2361638428	0	22972	.	.	11186	6606		1.69331	10755	.	.	6071	3106		1.9546	12217	.	.	5115	3500		1.46143	11647	.	.	8339	3308		2.52086	10970	.	.	7864	3106
INDEL	I6_15	gclt25orgt65_slop50	PASS	*	QUAL	*	0.527053	0.96457	0	0.681646	38	2	191795155	161447712	0	2070	.	.	1056	609		1.73399	1091	.	.	458	442		1.0362	979	.	.	598	167		3.58084	1129	.	.	535	461		1.16052	1089	.	.	515	442
INDEL	D6_15	notinchainSelf	ALL	*	QUAL	*	0.463463	0.941676	0	0.621194	630	34	2729480550	2382810862	0	22744	.	.	11089	6573		1.68705	10541	.	.	5950	3050		1.95082	12203	.	.	5139	3523		1.4587	11419	.	.	8173	3246		2.51787	10753	.	.	7703	3050
INDEL	*	MHC	PASS	*	QUAL	*	0.652209	0.964581	0	0.778219	30	0	4970557	4096838	0	1222	.	.	795	340		2.33824	797	.	.	516	251		2.05578	425	.	.	279	89		3.13483	847	.	.	578	259		2.23166	817	.	.	556	251
INDEL	D6_15	notinchainSelf_gt10kb	ALL	*	QUAL	*	0.460203	0.941886	0	0.618304	642	35	2827992924	2458193242	0	23444	.	.	11449	6770		1.69114	10789	.	.	6089	3121		1.95098	12655	.	.	5360	3649		1.4689	11684	.	.	8360	3324		2.51504	11005	.	.	7884	3121
INDEL	I1_5	gc20to25_slop50	PASS	*	QUAL	*	0.813569	0.965482	0	0.88304	405	3	117189860	103213255	0	14032	.	.	7476	5647		1.32389	11416	.	.	6149	4864		1.26419	2616	.	.	1327	783		1.69476	11820	.	.	6648	4951		1.34276	11412	.	.	6328	4864
INDEL	D6_15	notinlowmappabilityall	ALL	*	QUAL	*	0.462146	0.941908	0	0.620061	640	35	2686003642	2395155949	0	23287	.	.	11342	6718		1.6883	10762	.	.	6074	3110		1.95305	12525	.	.	5268	3608		1.46009	11654	.	.	8342	3312		2.51872	10977	.	.	7867	3110
INDEL	*	gc15_slop50	PASS	*	QUAL	*	0.567699	0.965598	0	0.71502	57	2	5303101	2773329	0	2873	.	.	1761	976		1.8043	1631	.	.	953	642		1.48442	1242	.	.	808	334		2.41916	1715	.	.	1051	653		1.60949	1656	.	.	1003	642
INDEL	D6_15	notinrefseq_cds	ALL	*	QUAL	*	0.457287	0.941926	0	0.615675	642	35	2900797233	2461079161	0	23611	.	.	11527	6832		1.68721	10797	.	.	6086	3129		1.94503	12814	.	.	5441	3703		1.46935	11692	.	.	8360	3332		2.509	11013	.	.	7884	3129
INDEL	D1_5	GIABv4.1_CNVsandSVs	PASS	*	QUAL	*	0.564142	0.965674	0	0.712212	53	0	90176126	28405834	0	2627	.	.	1460	970		1.50515	1482	.	.	794	647		1.2272	1145	.	.	666	323		2.06192	1544	.	.	891	653		1.36447	1491	.	.	844	647
INDEL	D6_15	notinsegdups	ALL	*	QUAL	*	0.46571	0.941961	0	0.623271	642	35	2768391002	2421610326	0	23199	.	.	11316	6689		1.69173	10804	.	.	6094	3127		1.94883	12395	.	.	5222	3562		1.46603	11699	.	.	8369	3330		2.51321	11020	.	.	7893	3127
INDEL	I1_5	AllTandemRepeats_201to10000bp_slop5	PASS	*	QUAL	*	0.571595	0.965789	0	0.718156	48	4	38076769	12220286	0	2570	.	.	1320	1123		1.17542	1469	.	.	688	737		0.933514	1101	.	.	632	386		1.63731	1520	.	.	746	744		1.00269	1468	.	.	701	737
INDEL	D6_15	notinsegdups_gt10kb	ALL	*	QUAL	*	0.464335	0.941971	0	0.622041	642	35	2783350286	2431880642	0	23272	.	.	11351	6724		1.68813	10806	.	.	6096	3127		1.94947	12466	.	.	5255	3597		1.46094	11701	.	.	8371	3330		2.51381	11022	.	.	7895	3127
INDEL	D1_5	HG002_HG003_HG004_allsvs	PASS	*	QUAL	*	0.620743	0.966772	0	0.756046	263	1	181279748	121445433	0	12303	.	.	6924	4521		1.53152	7637	.	.	4275	3145		1.3593	4666	.	.	2649	1376		1.92515	7945	.	.	4756	3189		1.49138	7681	.	.	4536	3145
INDEL	D6_15	refseq_cds	ALL	*	QUAL	*	0.326087	1	0	0.491803	0	0	34083082	30448624	0	46	.	.	26	15		1.73333	15	.	.	11	3		3.66667	31	.	.	15	12		1.25	15	.	.	12	3		4	15	.	.	12	3
INDEL	D6_15	refseq_cds	PASS	*	QUAL	*	0.326087	1	0	0.491803	0	0	34083082	30448624	0	46	.	.	26	15		1.73333	15	.	.	11	3		3.66667	31	.	.	15	12		1.25	15	.	.	12	3		4	15	.	.	12	3
INDEL	D6_15	segdups	ALL	*	QUAL	*	0.017505	1	0	0.034409	0	0	166489409	69917545	0	457	.	.	236	158		1.49367	8	.	.	3	5		0.6	449	.	.	233	153		1.52288	8	.	.	3	5		0.6	8	.	.	3	5
INDEL	D6_15	segdups	PASS	*	QUAL	*	0.017505	1	0	0.034409	0	0	166489409	69917545	0	457	.	.	236	158		1.49367	8	.	.	3	5		0.6	449	.	.	233	153		1.52288	8	.	.	3	5		0.6	8	.	.	3	5
INDEL	D6_15	segdups_gt10kb	ALL	*	QUAL	*	0.015625	1	0	0.030769	0	0	151530125	59647229	0	384	.	.	201	123		1.63415	6	.	.	1	5		0.2	378	.	.	200	118		1.69492	6	.	.	1	5		0.2	6	.	.	1	5
INDEL	D6_15	segdups_gt10kb	PASS	*	QUAL	*	0.015625	1	0	0.030769	0	0	151530125	59647229	0	384	.	.	201	123		1.63415	6	.	.	1	5		0.2	378	.	.	200	118		1.69492	6	.	.	1	5		0.2	6	.	.	1	5
INDEL	I16_PLUS	*	ALL	*	QUAL	*	0.272291	0.97094	0	0.425309	33	1	2809068885	2495932686	0	4172	.	.	2320	1276		1.81818	1136	.	.	282	685		0.411679	3036	.	.	2038	591		3.44839	1170	.	.	321	696		0.461207	1136	.	.	301	685
INDEL	I1_5	gclt25orgt65_slop50	PASS	*	QUAL	*	0.780423	0.966889	0	0.863706	536	5	191795155	161447712	0	20248	.	.	10659	8383		1.2715	15802	.	.	8379	6914		1.21189	4446	.	.	2280	1469		1.55208	16339	.	.	9039	7027		1.28632	15798	.	.	8612	6914
INDEL	I16_PLUS	AllHomopolymers_gt6bp_imperfectgt10bp_slop5	ALL	*	QUAL	*	0.101695	1	0	0.184615	0	0	83977437	58995592	0	59	.	.	37	2		18.5	6	.	.	1	1		1	53	.	.	36	1		36	6	.	.	1	1		1	6	.	.	1	1
INDEL	I16_PLUS	AllHomopolymers_gt6bp_imperfectgt10bp_slop5	PASS	*	QUAL	*	0.101695	1	0	0.184615	0	0	83977437	58995592	0	59	.	.	37	2		18.5	6	.	.	1	1		1	53	.	.	36	1		36	6	.	.	1	1		1	6	.	.	1	1
INDEL	I16_PLUS	AllTandemRepeats_201to10000bp_slop5	ALL	*	QUAL	*	0.061785	1	0	0.116379	0	0	38076769	12220286	0	437	.	.	293	119		2.46218	27	.	.	7	18		0.388889	410	.	.	286	101		2.83168	27	.	.	7	18		0.388889	27	.	.	7	18
INDEL	I16_PLUS	AllTandemRepeats_201to10000bp_slop5	PASS	*	QUAL	*	0.061785	1	0	0.116379	0	0	38076769	12220286	0	437	.	.	293	119		2.46218	27	.	.	7	18		0.388889	410	.	.	286	101		2.83168	27	.	.	7	18		0.388889	27	.	.	7	18
INDEL	I16_PLUS	AllTandemRepeats_51to200bp_slop5	ALL	*	QUAL	*	0.145192	0.980519	0	0.252931	2	1	26604713	18896931	0	1040	.	.	659	186		3.54301	151	.	.	39	71		0.549296	889	.	.	620	115		5.3913	154	.	.	44	73		0.60274	151	.	.	43	71
INDEL	D1_5	gc30to55_slop50	PASS	*	QUAL	*	0.684688	0.96692	0	0.80169	3048	12	2011401955	1697935422	0	130049	.	.	73513	46491		1.58123	89043	.	.	50184	35875		1.39886	41006	.	.	23329	10616		2.19753	92595	.	.	56104	36491		1.53747	89532	.	.	53657	35875
INDEL	I16_PLUS	AllTandemRepeats_gt10000bp_slop5	ALL	*	QUAL	*	0	0	0		0	0	71877742	0	0	0	.	.	0	0			0	.	.	0	0			0	.	.	0	0			0	.	.	0	0			0	.	.	0	0
INDEL	I16_PLUS	AllTandemRepeats_gt10000bp_slop5	PASS	*	QUAL	*	0	0	0		0	0	71877742	0	0	0	.	.	0	0			0	.	.	0	0			0	.	.	0	0			0	.	.	0	0			0	.	.	0	0
INDEL	I16_PLUS	AllTandemRepeats_gt100bp_slop5	ALL	*	QUAL	*	0.094077	0.975904	0	0.17161	1	1	119934799	18916772	0	861	.	.	560	195		2.87179	81	.	.	18	46		0.391304	780	.	.	542	149		3.63758	83	.	.	21	47		0.446809	81	.	.	20	46
INDEL	I16_PLUS	AllTandemRepeats_gt100bp_slop5	PASS	*	QUAL	*	0.094077	0.975904	0	0.17161	1	1	119934799	18916772	0	861	.	.	560	195		2.87179	81	.	.	18	46		0.391304	780	.	.	542	149		3.63758	83	.	.	21	47		0.446809	81	.	.	20	46
INDEL	I16_PLUS	AllTandemRepeats_lt51bp_slop5	ALL	*	QUAL	*	0.182005	0.916955	0	0.303725	24	0	38085246	28826494	0	1456	.	.	802	180		4.45556	265	.	.	43	73		0.589041	1191	.	.	759	107		7.09346	289	.	.	72	83		0.86747	265	.	.	61	73
INDEL	I1_5	gc15to20_slop50	PASS	*	QUAL	*	0.777731	0.966964	0	0.862085	62	1	14314006	11885230	0	2371	.	.	1241	971		1.27806	1844	.	.	960	814		1.17936	527	.	.	281	157		1.78981	1907	.	.	1041	829		1.25573	1844	.	.	993	814
INDEL	I16_PLUS	AllTandemRepeatsandHomopolymers_slop5	ALL	*	QUAL	*	0.154418	0.935	0	0.26506	25	1	249348603	114511565	0	2422	.	.	1450	412		3.51942	374	.	.	74	136		0.544118	2048	.	.	1376	276		4.98551	400	.	.	105	147		0.714286	374	.	.	93	136
INDEL	D1_5	gc25to30_slop50	PASS	*	QUAL	*	0.682889	0.967037	0	0.800495	986	2	394144353	347465005	0	42143	.	.	24077	15262		1.57758	28779	.	.	16064	11847		1.35596	13364	.	.	8013	3415		2.34641	29973	.	.	17957	12016		1.49442	28985	.	.	17138	11847
INDEL	I16_PLUS	BadPromoters	ALL	*	QUAL	*	0	0	0		0	0	197273	143063	0	2	.	.	1	1		1	0	.	.	0	0			2	.	.	1	1		1	0	.	.	0	0			0	.	.	0	0
INDEL	I16_PLUS	BadPromoters	PASS	*	QUAL	*	0	0	0		0	0	197273	143063	0	2	.	.	1	1		1	0	.	.	0	0			2	.	.	1	1		1	0	.	.	0	0			0	.	.	0	0
INDEL	I16_PLUS	CNV_CCSandONT_elliptical_outlier	ALL	*	QUAL	*	0.117647	1	0	0.210526	0	0	39152503	6876916	0	17	.	.	9	5		1.8	2	.	.	1	1		1	15	.	.	8	4		2	2	.	.	1	1		1	2	.	.	1	1
INDEL	I16_PLUS	CNV_CCSandONT_elliptical_outlier	PASS	*	QUAL	*	0.117647	1	0	0.210526	0	0	39152503	6876916	0	17	.	.	9	5		1.8	2	.	.	1	1		1	15	.	.	8	4		2	2	.	.	1	1		1	2	.	.	1	1
INDEL	I16_PLUS	CNV_mrcanavarIllumina_CCShighcov_ONThighcov_intersection	ALL	*	QUAL	*	0.142857	1	0	0.25	0	0	13732774	1446801	0	7	.	.	5	2		2.5	1	.	.	1	0			6	.	.	4	2		2	1	.	.	1	0			1	.	.	1	0
INDEL	I16_PLUS	CNV_mrcanavarIllumina_CCShighcov_ONThighcov_intersection	PASS	*	QUAL	*	0.142857	1	0	0.25	0	0	13732774	1446801	0	7	.	.	5	2		2.5	1	.	.	1	0			6	.	.	4	2		2	1	.	.	1	0			1	.	.	1	0
INDEL	I16_PLUS	GIABv3.2.2_compoundhet_slop50	ALL	*	QUAL	*	0.222458	0.913043	0	0.357751	10	0	8073313	4155569	0	472	.	.	172	47		3.65957	105	.	.	9	13		0.692308	367	.	.	163	34		4.79412	115	.	.	22	20		1.1	105	.	.	20	13
INDEL	I16_PLUS	GIABv3.2.2_compoundhet_slop50	PASS	*	QUAL	*	0.222458	0.913043	0	0.357751	10	0	8073313	4155569	0	472	.	.	172	47		3.65957	105	.	.	9	13		0.692308	367	.	.	163	34		4.79412	115	.	.	22	20		1.1	105	.	.	20	13
INDEL	I16_PLUS	GIABv3.2.2_varswithin50bp	ALL	*	QUAL	*	0.19965	0.957983	0	0.330435	5	0	62127949	52569328	0	571	.	.	295	189		1.56085	114	.	.	17	79		0.21519	457	.	.	278	110		2.52727	119	.	.	19	82		0.231707	114	.	.	18	79
INDEL	I16_PLUS	GIABv3.2.2_varswithin50bp	PASS	*	QUAL	*	0.19965	0.957983	0	0.330435	5	0	62127949	52569328	0	571	.	.	295	189		1.56085	114	.	.	17	79		0.21519	457	.	.	278	110		2.52727	119	.	.	19	82		0.231707	114	.	.	18	79
INDEL	I16_PLUS	GIABv3.3.2_comphetindel10bp_slop50	ALL	*	QUAL	*	0.25784	0.91358	0	0.402174	7	0	4721423	3092771	0	287	.	.	91	33		2.75758	74	.	.	6	7		0.857143	213	.	.	85	26		3.26923	81	.	.	18	11		1.63636	74	.	.	16	7
INDEL	I16_PLUS	GIABv3.3.2_comphetindel10bp_slop50	PASS	*	QUAL	*	0.25784	0.91358	0	0.402174	7	0	4721423	3092771	0	287	.	.	91	33		2.75758	74	.	.	6	7		0.857143	213	.	.	85	26		3.26923	81	.	.	18	11		1.63636	74	.	.	16	7
INDEL	I16_PLUS	GIABv3.3.2_comphetsnp10bp_slop50	ALL	*	QUAL	*	0	0	0		0	0	2193102	2051133	0	1	.	.	0	1		0	0	.	.	0	0			1	.	.	0	1		0	0	.	.	0	0			0	.	.	0	0
INDEL	I16_PLUS	GIABv3.3.2_comphetsnp10bp_slop50	PASS	*	QUAL	*	0	0	0		0	0	2193102	2051133	0	1	.	.	0	1		0	0	.	.	0	0			1	.	.	0	1		0	0	.	.	0	0			0	.	.	0	0
INDEL	I16_PLUS	GIABv3.3.2_complexandSVs	ALL	*	QUAL	*	0.190805	0.948571	0	0.317703	9	0	197734673	135102910	0	870	.	.	442	208		2.125	166	.	.	27	66		0.409091	704	.	.	415	142		2.92254	175	.	.	39	71		0.549296	166	.	.	37	66
INDEL	I16_PLUS	GIABv3.3.2_complexandSVs	PASS	*	QUAL	*	0.190805	0.948571	0	0.317703	9	0	197734673	135102910	0	870	.	.	442	208		2.125	166	.	.	27	66		0.409091	704	.	.	415	142		2.92254	175	.	.	39	71		0.549296	166	.	.	37	66
INDEL	I16_PLUS	GIABv3.3.2_complexandSVs_alldifficultregions	ALL	*	QUAL	*	0.171699	0.949515	0	0.290812	25	1	749376598	487553696	0	2848	.	.	1650	630		2.61905	489	.	.	97	227		0.427313	2359	.	.	1553	403		3.8536	515	.	.	128	238		0.537815	489	.	.	116	227
INDEL	D6_15	SimpleRepeat_triTR_15to50_slop5	PASS	*	QUAL	*	0.523444	0.967347	0	0.679306	23	1	3011899	2276462	0	1301	.	.	557	365		1.52603	681	.	.	279	184		1.5163	620	.	.	278	181		1.53591	735	.	.	544	191		2.84817	711	.	.	527	184
INDEL	I16_PLUS	GIABv3.3.2_complexindel10bp_slop50	ALL	*	QUAL	*	0.304348	1	0	0.466667	0	0	1759480	1260968	0	46	.	.	24	18		1.33333	14	.	.	5	9		0.555556	32	.	.	19	9		2.11111	14	.	.	5	9		0.555556	14	.	.	5	9
INDEL	I16_PLUS	GIABv3.3.2_complexindel10bp_slop50	PASS	*	QUAL	*	0.304348	1	0	0.466667	0	0	1759480	1260968	0	46	.	.	24	18		1.33333	14	.	.	5	9		0.555556	32	.	.	19	9		2.11111	14	.	.	5	9		0.555556	14	.	.	5	9
INDEL	I16_PLUS	GIABv3.3.2_notin_complexandSVs_alldifficultregions	ALL	*	QUAL	*	0.490494	0.987749	0	0.655488	8	0	2185503813	2003974175	0	1315	.	.	665	643		1.03421	645	.	.	184	458		0.401747	670	.	.	481	185		2.6	653	.	.	192	458		0.419214	645	.	.	184	458
INDEL	D1_5	GIABv3.2.2_varswithin50bp	PASS	*	QUAL	*	0.629884	0.967716	0	0.763081	668	2	62127949	52569328	0	31709	.	.	15715	13974		1.12459	19973	.	.	9500	9955		0.954294	11736	.	.	6215	4019		1.5464	20753	.	.	10672	10081		1.05863	20083	.	.	10128	9955
INDEL	I16_PLUS	GIABv3.3.2_snpswithin10bp_slop50	ALL	*	QUAL	*	0.176471	1	0	0.3	0	0	7922938	7340962	0	17	.	.	10	7		1.42857	3	.	.	1	2		0.5	14	.	.	9	5		1.8	3	.	.	1	2		0.5	3	.	.	1	2
INDEL	I16_PLUS	GIABv3.3.2_snpswithin10bp_slop50	PASS	*	QUAL	*	0.176471	1	0	0.3	0	0	7922938	7340962	0	17	.	.	10	7		1.42857	3	.	.	1	2		0.5	14	.	.	9	5		1.8	3	.	.	1	2		0.5	3	.	.	1	2
INDEL	I16_PLUS	GIABv4.1_CNVsandSVs	ALL	*	QUAL	*	0.086747	0.923077	0	0.15859	3	0	90176126	28405834	0	415	.	.	243	109		2.22936	36	.	.	7	21		0.333333	379	.	.	236	88		2.68182	39	.	.	8	24		0.333333	36	.	.	8	21
INDEL	I16_PLUS	GIABv4.1_CNVsandSVs	PASS	*	QUAL	*	0.086747	0.923077	0	0.15859	3	0	90176126	28405834	0	415	.	.	243	109		2.22936	36	.	.	7	21		0.333333	379	.	.	236	88		2.68182	39	.	.	8	24		0.333333	36	.	.	8	21
INDEL	I16_PLUS	GIABv4.1_comphetindel10bp_slop50	ALL	*	QUAL	*	0.24581	0.907216	0	0.386813	9	0	5033347	3139585	0	358	.	.	117	32		3.65625	88	.	.	5	9		0.555556	270	.	.	112	23		4.86957	97	.	.	16	15		1.06667	88	.	.	14	9
INDEL	I16_PLUS	GIABv4.1_comphetindel10bp_slop50	PASS	*	QUAL	*	0.24581	0.907216	0	0.386813	9	0	5033347	3139585	0	358	.	.	117	32		3.65625	88	.	.	5	9		0.555556	270	.	.	112	23		4.86957	97	.	.	16	15		1.06667	88	.	.	14	9
INDEL	I16_PLUS	GIABv4.1_comphetsnp10bp_slop50	ALL	*	QUAL	*	0	0	0		0	0	1363152	1239646	0	0	.	.	0	0			0	.	.	0	0			0	.	.	0	0			0	.	.	0	0			0	.	.	0	0
INDEL	I16_PLUS	GIABv4.1_comphetsnp10bp_slop50	PASS	*	QUAL	*	0	0	0		0	0	1363152	1239646	0	0	.	.	0	0			0	.	.	0	0			0	.	.	0	0			0	.	.	0	0			0	.	.	0	0
INDEL	I16_PLUS	GIABv4.1_complexandSVs	ALL	*	QUAL	*	0.165188	0.925466	0	0.280339	12	0	111754251	45771848	0	902	.	.	431	190		2.26842	149	.	.	20	47		0.425532	753	.	.	411	143		2.87413	161	.	.	32	56		0.571429	149	.	.	30	47
INDEL	I16_PLUS	GIABv4.1_complexandSVs	PASS	*	QUAL	*	0.165188	0.925466	0	0.280339	12	0	111754251	45771848	0	902	.	.	431	190		2.26842	149	.	.	20	47		0.425532	753	.	.	411	143		2.87413	161	.	.	32	56		0.571429	149	.	.	30	47
INDEL	I16_PLUS	GIABv4.1_complexandSVs_alldifficultregions	ALL	*	QUAL	*	0.164497	0.945946	0	0.280259	25	1	666468574	415545165	0	2766	.	.	1612	588		2.7415	455	.	.	91	200		0.455	2311	.	.	1521	388		3.9201	481	.	.	122	211		0.578199	455	.	.	110	200
INDEL	*	gc20to25_slop50	PASS	*	QUAL	*	0.742646	0.968113	0	0.840522	779	9	117189860	103213255	0	31785	.	.	18128	12062		1.5029	23605	.	.	13371	9661		1.38402	8180	.	.	4757	2401		1.98126	24712	.	.	14640	9828		1.48962	23924	.	.	14021	9661
INDEL	I16_PLUS	GIABv4.1_complexindel10bp_slop50	ALL	*	QUAL	*	0.285714	1	0	0.444444	0	0	1601305	1136336	0	49	.	.	25	23		1.08696	14	.	.	4	10		0.4	35	.	.	21	13		1.61538	14	.	.	4	10		0.4	14	.	.	4	10
INDEL	I16_PLUS	GIABv4.1_complexindel10bp_slop50	PASS	*	QUAL	*	0.285714	1	0	0.444444	0	0	1601305	1136336	0	49	.	.	25	23		1.08696	14	.	.	4	10		0.4	35	.	.	21	13		1.61538	14	.	.	4	10		0.4	14	.	.	4	10
INDEL	I16_PLUS	GIABv4.1_notin_complexandSVs_alldifficultregions	ALL	*	QUAL	*	0.487088	0.988355	0	0.652571	8	0	2268411837	2075982706	0	1394	.	.	701	684		1.02485	679	.	.	190	485		0.391753	715	.	.	511	199		2.56784	687	.	.	198	485		0.408247	679	.	.	190	485
INDEL	I1_5	GIABv3.3.2_snpswithin10bp_slop50	PASS	*	QUAL	*	0.655108	0.968144	0	0.781442	23	0	7922938	7340962	0	1067	.	.	555	445		1.24719	699	.	.	351	330		1.06364	368	.	.	204	115		1.77391	722	.	.	374	337		1.10979	699	.	.	358	330
INDEL	I16_PLUS	GIABv4.1_othercomplexwithin10bp_slop50	ALL	*	QUAL	*	0.152542	1	0	0.264706	0	0	4636900	3575261	0	59	.	.	34	18		1.88889	9	.	.	3	6		0.5	50	.	.	31	12		2.58333	9	.	.	3	6		0.5	9	.	.	3	6
INDEL	I16_PLUS	GIABv4.1_othercomplexwithin10bp_slop50	PASS	*	QUAL	*	0.152542	1	0	0.264706	0	0	4636900	3575261	0	59	.	.	34	18		1.88889	9	.	.	3	6		0.5	50	.	.	31	12		2.58333	9	.	.	3	6		0.5	9	.	.	3	6
INDEL	I16_PLUS	GIABv4.1_snpswithin10bp_slop50	ALL	*	QUAL	*	0.107143	1	0	0.193548	0	0	9258719	8347563	0	28	.	.	15	11		1.36364	3	.	.	1	2		0.5	25	.	.	14	9		1.55556	3	.	.	1	2		0.5	3	.	.	1	2
INDEL	I16_PLUS	GIABv4.1_snpswithin10bp_slop50	PASS	*	QUAL	*	0.107143	1	0	0.193548	0	0	9258719	8347563	0	28	.	.	15	11		1.36364	3	.	.	1	2		0.5	25	.	.	14	9		1.55556	3	.	.	1	2		0.5	3	.	.	1	2
INDEL	I16_PLUS	HG002_HG003_HG004_allsvs	ALL	*	QUAL	*	0.142857	0.974026	0	0.249169	2	0	181279748	121445433	0	525	.	.	320	152		2.10526	75	.	.	15	48		0.3125	450	.	.	305	104		2.93269	77	.	.	15	49		0.306122	75	.	.	15	48
INDEL	I16_PLUS	HG002_HG003_HG004_allsvs	PASS	*	QUAL	*	0.142857	0.974026	0	0.249169	2	0	181279748	121445433	0	525	.	.	320	152		2.10526	75	.	.	15	48		0.3125	450	.	.	305	104		2.93269	77	.	.	15	49		0.306122	75	.	.	15	48
INDEL	I16_PLUS	HG2_SKor_TrioONTCanu_intersect_HG2_SKor_TrioONTFlye_intersect_HG2_SKor_CCS15_gt10kb	ALL	*	QUAL	*	0.125	1	0	0.222222	0	0	12794035	2495911	0	8	.	.	6	1		6	1	.	.	1	0			7	.	.	5	1		5	1	.	.	1	0			1	.	.	1	0
INDEL	I16_PLUS	HG2_SKor_TrioONTCanu_intersect_HG2_SKor_TrioONTFlye_intersect_HG2_SKor_CCS15_gt10kb	PASS	*	QUAL	*	0.125	1	0	0.222222	0	0	12794035	2495911	0	8	.	.	6	1		6	1	.	.	1	0			7	.	.	5	1		5	1	.	.	1	0			1	.	.	1	0
INDEL	I16_PLUS	L1H_gt500	ALL	*	QUAL	*	0	0	0		0	0	3288114	2138337	0	0	.	.	0	0			0	.	.	0	0			0	.	.	0	0			0	.	.	0	0			0	.	.	0	0
INDEL	I16_PLUS	L1H_gt500	PASS	*	QUAL	*	0	0	0		0	0	3288114	2138337	0	0	.	.	0	0			0	.	.	0	0			0	.	.	0	0			0	.	.	0	0			0	.	.	0	0
INDEL	I16_PLUS	MHC	ALL	*	QUAL	*	0.090909	1	0	0.166667	0	0	4970557	4096838	0	11	.	.	9	2		4.5	1	.	.	1	0			10	.	.	8	2		4	1	.	.	1	0			1	.	.	1	0
INDEL	I16_PLUS	MHC	PASS	*	QUAL	*	0.090909	1	0	0.166667	0	0	4970557	4096838	0	11	.	.	9	2		4.5	1	.	.	1	0			10	.	.	8	2		4	1	.	.	1	0			1	.	.	1	0
INDEL	I16_PLUS	SimpleRepeat_diTR_11to50_slop5	ALL	*	QUAL	*	0.171206	0.862745	0	0.285714	21	0	14126406	9327719	0	771	.	.	438	77		5.68831	132	.	.	19	32		0.59375	639	.	.	419	45		9.31111	153	.	.	36	40		0.9	132	.	.	26	32
INDEL	I16_PLUS	SimpleRepeat_diTR_11to50_slop5	PASS	*	QUAL	*	0.171206	0.862745	0	0.285714	21	0	14126406	9327719	0	771	.	.	438	77		5.68831	132	.	.	19	32		0.59375	639	.	.	419	45		9.31111	153	.	.	36	40		0.9	132	.	.	26	32
INDEL	I16_PLUS	SimpleRepeat_diTR_51to200_slop5	ALL	*	QUAL	*	0	0	0		0	0	313064	71010	0	1	.	.	1	0			0	.	.	0	0			1	.	.	1	0			0	.	.	0	0			0	.	.	0	0
INDEL	I16_PLUS	SimpleRepeat_diTR_51to200_slop5	PASS	*	QUAL	*	0	0	0		0	0	313064	71010	0	1	.	.	1	0			0	.	.	0	0			1	.	.	1	0			0	.	.	0	0			0	.	.	0	0
INDEL	I16_PLUS	SimpleRepeat_diTR_gt200_slop5	ALL	*	QUAL	*	0	0	0		0	0	1117	0	0	0	.	.	0	0			0	.	.	0	0			0	.	.	0	0			0	.	.	0	0			0	.	.	0	0
INDEL	I16_PLUS	SimpleRepeat_diTR_gt200_slop5	PASS	*	QUAL	*	0	0	0		0	0	1117	0	0	0	.	.	0	0			0	.	.	0	0			0	.	.	0	0			0	.	.	0	0			0	.	.	0	0
INDEL	I16_PLUS	SimpleRepeat_homopolymer_4to6_slop5	ALL	*	QUAL	*	0.286369	0.964981	0	0.441668	8	1	789111519	677210084	0	873	.	.	477	287		1.66202	250	.	.	62	142		0.43662	623	.	.	415	145		2.86207	257	.	.	74	142		0.521127	248	.	.	66	142
INDEL	I16_PLUS	SimpleRepeat_homopolymer_4to6_slop5	PASS	*	QUAL	*	0.286369	0.964981	0	0.441668	8	1	789111519	677210084	0	873	.	.	477	287		1.66202	250	.	.	62	142		0.43662	623	.	.	415	145		2.86207	257	.	.	74	142		0.521127	248	.	.	66	142
INDEL	I16_PLUS	SimpleRepeat_homopolymer_7to11_slop5	ALL	*	QUAL	*	0.090909	1	0	0.166667	0	0	49788855	39620764	0	22	.	.	14	1		14	2	.	.	0	1		0	20	.	.	14	0			2	.	.	0	1		0	2	.	.	0	1
INDEL	I16_PLUS	SimpleRepeat_homopolymer_7to11_slop5	PASS	*	QUAL	*	0.090909	1	0	0.166667	0	0	49788855	39620764	0	22	.	.	14	1		14	2	.	.	0	1		0	20	.	.	14	0			2	.	.	0	1		0	2	.	.	0	1
INDEL	I16_PLUS	SimpleRepeat_homopolymer_gt11_slop5	ALL	*	QUAL	*	0	0	0		0	0	18344341	7424559	0	8	.	.	2	0			0	.	.	0	0			8	.	.	2	0			0	.	.	0	0			0	.	.	0	0
INDEL	I16_PLUS	SimpleRepeat_homopolymer_gt11_slop5	PASS	*	QUAL	*	0	0	0		0	0	18344341	7424559	0	8	.	.	2	0			0	.	.	0	0			8	.	.	2	0			0	.	.	0	0			0	.	.	0	0
INDEL	I16_PLUS	SimpleRepeat_imperfecthomopolgt10_slop5	ALL	*	QUAL	*	0.093023	1	0	0.170213	0	0	44462862	27011469	0	43	.	.	27	1		27	4	.	.	1	0			39	.	.	26	1		26	4	.	.	1	0			4	.	.	1	0
INDEL	I16_PLUS	SimpleRepeat_imperfecthomopolgt10_slop5	PASS	*	QUAL	*	0.093023	1	0	0.170213	0	0	44462862	27011469	0	43	.	.	27	1		27	4	.	.	1	0			39	.	.	26	1		26	4	.	.	1	0			4	.	.	1	0
INDEL	I16_PLUS	SimpleRepeat_quadTR_20to50_slop5	ALL	*	QUAL	*	0.179654	0.965116	0	0.30292	3	0	4260126	2779809	0	462	.	.	214	51		4.19608	83	.	.	8	17		0.470588	379	.	.	206	34		6.05882	86	.	.	19	19		1	83	.	.	18	17
INDEL	I16_PLUS	SimpleRepeat_quadTR_20to50_slop5	PASS	*	QUAL	*	0.179654	0.965116	0	0.30292	3	0	4260126	2779809	0	462	.	.	214	51		4.19608	83	.	.	8	17		0.470588	379	.	.	206	34		6.05882	86	.	.	19	19		1	83	.	.	18	17
INDEL	I16_PLUS	SimpleRepeat_quadTR_51to200_slop5	ALL	*	QUAL	*	0.086957	0.857143	0	0.157895	1	0	646435	162132	0	69	.	.	34	3		11.3333	6	.	.	1	1		1	63	.	.	33	2		16.5	7	.	.	1	2		0.5	6	.	.	1	1
INDEL	I16_PLUS	SimpleRepeat_quadTR_51to200_slop5	PASS	*	QUAL	*	0.086957	0.857143	0	0.157895	1	0	646435	162132	0	69	.	.	34	3		11.3333	6	.	.	1	1		1	63	.	.	33	2		16.5	7	.	.	1	2		0.5	6	.	.	1	1
INDEL	I16_PLUS	SimpleRepeat_quadTR_gt200_slop5	ALL	*	QUAL	*	0	0	0		0	0	2145	0	0	0	.	.	0	0			0	.	.	0	0			0	.	.	0	0			0	.	.	0	0			0	.	.	0	0
INDEL	I16_PLUS	SimpleRepeat_quadTR_gt200_slop5	PASS	*	QUAL	*	0	0	0		0	0	2145	0	0	0	.	.	0	0			0	.	.	0	0			0	.	.	0	0			0	.	.	0	0			0	.	.	0	0
INDEL	I16_PLUS	SimpleRepeat_triTR_15to50_slop5	ALL	*	QUAL	*	0.108434	1	0	0.195652	0	0	3011899	2276462	0	83	.	.	54	6		9	9	.	.	1	1		1	74	.	.	53	5		10.6	9	.	.	1	1		1	9	.	.	1	1
INDEL	I16_PLUS	SimpleRepeat_triTR_15to50_slop5	PASS	*	QUAL	*	0.108434	1	0	0.195652	0	0	3011899	2276462	0	83	.	.	54	6		9	9	.	.	1	1		1	74	.	.	53	5		10.6	9	.	.	1	1		1	9	.	.	1	1
INDEL	I16_PLUS	SimpleRepeat_triTR_51to200_slop5	ALL	*	QUAL	*	0	0	0		0	0	58070	10843	0	1	.	.	1	0			0	.	.	0	0			1	.	.	1	0			0	.	.	0	0			0	.	.	0	0
INDEL	I16_PLUS	SimpleRepeat_triTR_51to200_slop5	PASS	*	QUAL	*	0	0	0		0	0	58070	10843	0	1	.	.	1	0			0	.	.	0	0			1	.	.	1	0			0	.	.	0	0			0	.	.	0	0
INDEL	I16_PLUS	SimpleRepeat_triTR_gt200_slop5	ALL	*	QUAL	*	0	0	0		0	0	1270	0	0	0	.	.	0	0			0	.	.	0	0			0	.	.	0	0			0	.	.	0	0			0	.	.	0	0
INDEL	I16_PLUS	SimpleRepeat_triTR_gt200_slop5	PASS	*	QUAL	*	0	0	0		0	0	1270	0	0	0	.	.	0	0			0	.	.	0	0			0	.	.	0	0			0	.	.	0	0			0	.	.	0	0
INDEL	I16_PLUS	TS_boundary	ALL	*	QUAL	*	0.333333	1	0	0.5	0	0	3030848912	2495932686	0	9	.	.	2	0			3	.	.	1	0			6	.	.	1	0			3	.	.	3	0			3	.	.	3	0
INDEL	I16_PLUS	TS_boundary	PASS	*	QUAL	*	0.333333	1	0	0.5	0	0	3030848912	2495932686	0	9	.	.	2	0			3	.	.	1	0			6	.	.	1	0			3	.	.	3	0			3	.	.	3	0
INDEL	I16_PLUS	TS_contained	ALL	*	QUAL	*	0.27216	0.970865	0	0.425141	33	1	2495932686	2495932686	0	4163	.	.	2318	1276		1.81661	1133	.	.	281	685		0.410219	3030	.	.	2037	591		3.4467	1167	.	.	318	696		0.456897	1133	.	.	298	685
INDEL	*	gc15to20_slop50	PASS	*	QUAL	*	0.691038	0.968178	0	0.806463	126	1	14314006	11885230	0	5512	.	.	3184	2025		1.57235	3809	.	.	2181	1531		1.42456	1703	.	.	1003	494		2.03036	3991	.	.	2393	1558		1.53594	3864	.	.	2293	1531
INDEL	I16_PLUS	Tier1plusTier2_v0.6.1	ALL	*	QUAL	*	0.074667	0.903226	0	0.137931	3	0	32635612	9699073	0	375	.	.	222	96		2.3125	28	.	.	4	16		0.25	347	.	.	218	80		2.725	31	.	.	5	19		0.263158	28	.	.	5	16
INDEL	I16_PLUS	Tier1plusTier2_v0.6.1	PASS	*	QUAL	*	0.074667	0.903226	0	0.137931	3	0	32635612	9699073	0	375	.	.	222	96		2.3125	28	.	.	4	16		0.25	347	.	.	218	80		2.725	31	.	.	5	19		0.263158	28	.	.	5	16
INDEL	I16_PLUS	VDJ	ALL	*	QUAL	*	0	0	0		0	0	3348717	1216528	0	1	.	.	1	0			0	.	.	0	0			1	.	.	1	0			0	.	.	0	0			0	.	.	0	0
INDEL	I16_PLUS	VDJ	PASS	*	QUAL	*	0	0	0		0	0	3348717	1216528	0	1	.	.	1	0			0	.	.	0	0			1	.	.	1	0			0	.	.	0	0			0	.	.	0	0
INDEL	I16_PLUS	allOtherDifficult	ALL	*	QUAL	*	0.083333	1	0	0.153846	0	0	55810260	7451703	0	12	.	.	10	2		5	1	.	.	1	0			11	.	.	9	2		4.5	1	.	.	1	0			1	.	.	1	0
INDEL	I16_PLUS	allOtherDifficult	PASS	*	QUAL	*	0.083333	1	0	0.153846	0	0	55810260	7451703	0	12	.	.	10	2		5	1	.	.	1	0			11	.	.	9	2		4.5	1	.	.	1	0			1	.	.	1	0
INDEL	I16_PLUS	alldifficultregions	ALL	*	QUAL	*	0.160271	0.942478	0	0.273955	25	1	628689391	385477608	0	2658	.	.	1565	530		2.95283	426	.	.	84	178		0.47191	2232	.	.	1481	352		4.20739	452	.	.	115	189		0.608466	426	.	.	103	178
INDEL	I1_5	GIABv4.1_snpswithin10bp_slop50	PASS	*	QUAL	*	0.607198	0.968254	0	0.746353	26	0	9258719	8347563	0	1306	.	.	647	583		1.10978	793	.	.	380	396		0.959596	513	.	.	267	187		1.42781	819	.	.	406	403		1.00744	793	.	.	387	396
INDEL	I16_PLUS	alllowmapandsegdupregions	ALL	*	QUAL	*	0.004184	1	0	0.008333	0	0	305614803	129889443	0	239	.	.	159	65		2.44615	1	.	.	1	0			238	.	.	158	65		2.43077	1	.	.	1	0			1	.	.	1	0
INDEL	I16_PLUS	alllowmapandsegdupregions	PASS	*	QUAL	*	0.004184	1	0	0.008333	0	0	305614803	129889443	0	239	.	.	159	65		2.44615	1	.	.	1	0			238	.	.	158	65		2.43077	1	.	.	1	0			1	.	.	1	0
INDEL	I16_PLUS	chainSelf	ALL	*	QUAL	*	0.113636	0.972222	0	0.203488	1	0	205399861	108717009	0	308	.	.	187	102		1.83333	35	.	.	7	26		0.269231	273	.	.	180	76		2.36842	36	.	.	7	27		0.259259	35	.	.	7	26
INDEL	I16_PLUS	chainSelf	PASS	*	QUAL	*	0.113636	0.972222	0	0.203488	1	0	205399861	108717009	0	308	.	.	187	102		1.83333	35	.	.	7	26		0.269231	273	.	.	180	76		2.36842	36	.	.	7	27		0.259259	35	.	.	7	26
INDEL	I16_PLUS	chainSelf_gt10kb	ALL	*	QUAL	*	0.028571	1	0	0.055556	0	0	106887487	33334629	0	70	.	.	38	26		1.46154	2	.	.	1	1		1	68	.	.	37	25		1.48	2	.	.	1	1		1	2	.	.	1	1
INDEL	I16_PLUS	chainSelf_gt10kb	PASS	*	QUAL	*	0.028571	1	0	0.055556	0	0	106887487	33334629	0	70	.	.	38	26		1.46154	2	.	.	1	1		1	68	.	.	37	25		1.48	2	.	.	1	1		1	2	.	.	1	1
INDEL	I16_PLUS	chr1-22_gte_10kb_identity_gte_990_segdups_counts_gt_5	ALL	*	QUAL	*	0	0	0		0	0	2094143	0	0	0	.	.	0	0			0	.	.	0	0			0	.	.	0	0			0	.	.	0	0			0	.	.	0	0
INDEL	I16_PLUS	chr1-22_gte_10kb_identity_gte_990_segdups_counts_gt_5	PASS	*	QUAL	*	0	0	0		0	0	2094143	0	0	0	.	.	0	0			0	.	.	0	0			0	.	.	0	0			0	.	.	0	0			0	.	.	0	0
INDEL	I16_PLUS	expanded_150_Tier1plusTier2_v0.6.1	ALL	*	QUAL	*	0.083333	0.916667	0	0.152778	3	0	48088781	19301737	0	396	.	.	233	104		2.24038	33	.	.	6	19		0.315789	363	.	.	227	85		2.67059	36	.	.	7	22		0.318182	33	.	.	7	19
INDEL	I16_PLUS	expanded_150_Tier1plusTier2_v0.6.1	PASS	*	QUAL	*	0.083333	0.916667	0	0.152778	3	0	48088781	19301737	0	396	.	.	233	104		2.24038	33	.	.	6	19		0.315789	363	.	.	227	85		2.67059	36	.	.	7	22		0.318182	33	.	.	7	19
INDEL	I16_PLUS	gaps_slop15kb	ALL	*	QUAL	*	0	0	0		0	0	26560636	0	0	0	.	.	0	0			0	.	.	0	0			0	.	.	0	0			0	.	.	0	0			0	.	.	0	0
INDEL	I16_PLUS	gaps_slop15kb	PASS	*	QUAL	*	0	0	0		0	0	26560636	0	0	0	.	.	0	0			0	.	.	0	0			0	.	.	0	0			0	.	.	0	0			0	.	.	0	0
INDEL	I16_PLUS	gc15_slop50	ALL	*	QUAL	*	0.076923	1	0	0.142857	0	0	5303101	2773329	0	117	.	.	92	18		5.11111	9	.	.	3	5		0.6	108	.	.	89	13		6.84615	9	.	.	3	5		0.6	9	.	.	3	5
INDEL	I16_PLUS	gc15_slop50	PASS	*	QUAL	*	0.076923	1	0	0.142857	0	0	5303101	2773329	0	117	.	.	92	18		5.11111	9	.	.	3	5		0.6	108	.	.	89	13		6.84615	9	.	.	3	5		0.6	9	.	.	3	5
INDEL	I16_PLUS	gc15to20_slop50	ALL	*	QUAL	*	0.184615	1	0	0.311688	0	0	14314006	11885230	0	65	.	.	43	17		2.52941	12	.	.	3	9		0.333333	53	.	.	40	8		5	12	.	.	3	9		0.333333	12	.	.	3	9
INDEL	I16_PLUS	gc15to20_slop50	PASS	*	QUAL	*	0.184615	1	0	0.311688	0	0	14314006	11885230	0	65	.	.	43	17		2.52941	12	.	.	3	9		0.333333	53	.	.	40	8		5	12	.	.	3	9		0.333333	12	.	.	3	9
INDEL	I16_PLUS	gc20to25_slop50	ALL	*	QUAL	*	0.273224	0.943396	0	0.423729	3	0	117189860	103213255	0	183	.	.	109	49		2.22449	50	.	.	14	29		0.482759	133	.	.	95	20		4.75	53	.	.	16	30		0.533333	50	.	.	14	29
INDEL	I16_PLUS	gc20to25_slop50	PASS	*	QUAL	*	0.273224	0.943396	0	0.423729	3	0	117189860	103213255	0	183	.	.	109	49		2.22449	50	.	.	14	29		0.482759	133	.	.	95	20		4.75	53	.	.	16	30		0.533333	50	.	.	14	29
INDEL	I16_PLUS	gc25to30_slop50	ALL	*	QUAL	*	0.390756	0.973822	0	0.557721	5	0	394144353	347465005	0	476	.	.	258	130		1.98462	186	.	.	49	97		0.505155	290	.	.	209	33		6.33333	191	.	.	56	100		0.56	186	.	.	55	97
INDEL	I16_PLUS	gc25to30_slop50	PASS	*	QUAL	*	0.390756	0.973822	0	0.557721	5	0	394144353	347465005	0	476	.	.	258	130		1.98462	186	.	.	49	97		0.505155	290	.	.	209	33		6.33333	191	.	.	56	100		0.56	186	.	.	55	97
INDEL	I16_PLUS	gc30to55_slop50	ALL	*	QUAL	*	0.2975	0.970109	0	0.455357	22	0	2011401955	1697935422	0	2400	.	.	1278	748		1.70856	714	.	.	179	436		0.41055	1686	.	.	1099	312		3.52244	736	.	.	206	443		0.465011	714	.	.	192	436
INDEL	*	gclt25orgt65_slop50	PASS	*	QUAL	*	0.699126	0.969166	0	0.812291	1042	12	191795155	161447712	0	46787	.	.	26674	17913		1.48909	32710	.	.	18439	13537		1.36212	14077	.	.	8235	4376		1.88186	34183	.	.	20122	13758		1.46257	33129	.	.	19291	13537
INDEL	I16_PLUS	gc55to60_slop50	ALL	*	QUAL	*	0.202532	0.97561	0	0.33543	2	0	244507530	206506988	0	395	.	.	223	129		1.72868	80	.	.	16	48		0.333333	315	.	.	207	81		2.55556	82	.	.	17	48		0.354167	80	.	.	16	48
INDEL	I16_PLUS	gc55to60_slop50	PASS	*	QUAL	*	0.202532	0.97561	0	0.33543	2	0	244507530	206506988	0	395	.	.	223	129		1.72868	80	.	.	16	48		0.333333	315	.	.	207	81		2.55556	82	.	.	17	48		0.354167	80	.	.	16	48
INDEL	I16_PLUS	gc60to65_slop50	ALL	*	QUAL	*	0.207921	0.984375	0	0.343324	0	1	102791705	85016727	0	303	.	.	169	105		1.60952	63	.	.	12	42		0.285714	240	.	.	157	63		2.49206	64	.	.	13	42		0.309524	63	.	.	12	42
INDEL	I16_PLUS	gc60to65_slop50	PASS	*	QUAL	*	0.207921	0.984375	0	0.343324	0	1	102791705	85016727	0	303	.	.	169	105		1.60952	63	.	.	12	42		0.285714	240	.	.	157	63		2.49206	64	.	.	13	42		0.309524	63	.	.	12	42
INDEL	I16_PLUS	gc65to70_slop50	ALL	*	QUAL	*	0.104478	0.933333	0	0.187919	1	0	34883665	28140025	0	134	.	.	88	41		2.14634	14	.	.	2	11		0.181818	120	.	.	86	30		2.86667	15	.	.	3	11		0.272727	14	.	.	2	11
INDEL	I16_PLUS	gc65to70_slop50	PASS	*	QUAL	*	0.104478	0.933333	0	0.187919	1	0	34883665	28140025	0	134	.	.	88	41		2.14634	14	.	.	2	11		0.181818	120	.	.	86	30		2.86667	15	.	.	3	11		0.272727	14	.	.	2	11
INDEL	I16_PLUS	gc70to75_slop50	ALL	*	QUAL	*	0.135135	1	0	0.238095	0	0	11790706	9330190	0	74	.	.	42	29		1.44828	10	.	.	2	8		0.25	64	.	.	40	21		1.90476	10	.	.	2	8		0.25	10	.	.	2	8
INDEL	I16_PLUS	gc70to75_slop50	PASS	*	QUAL	*	0.135135	1	0	0.238095	0	0	11790706	9330190	0	74	.	.	42	29		1.44828	10	.	.	2	8		0.25	64	.	.	40	21		1.90476	10	.	.	2	8		0.25	10	.	.	2	8
INDEL	I16_PLUS	gc75to80_slop50	ALL	*	QUAL	*	0.04	1	0	0.076923	0	0	5248298	4110150	0	25	.	.	14	7		2	1	.	.	0	1		0	24	.	.	14	6		2.33333	1	.	.	0	1		0	1	.	.	0	1
INDEL	I16_PLUS	gc75to80_slop50	PASS	*	QUAL	*	0.04	1	0	0.076923	0	0	5248298	4110150	0	25	.	.	14	7		2	1	.	.	0	1		0	24	.	.	14	6		2.33333	1	.	.	0	1		0	1	.	.	0	1
INDEL	I16_PLUS	gc80to85_slop50	ALL	*	QUAL	*	0	0	0		0	0	2596229	1640058	0	20	.	.	10	8		1.25	0	.	.	0	0			20	.	.	10	8		1.25	0	.	.	0	0			0	.	.	0	0
INDEL	I16_PLUS	gc80to85_slop50	PASS	*	QUAL	*	0	0	0		0	0	2596229	1640058	0	20	.	.	10	8		1.25	0	.	.	0	0			20	.	.	10	8		1.25	0	.	.	0	0			0	.	.	0	0
INDEL	I16_PLUS	gc85_slop50	ALL	*	QUAL	*	0	0	0		0	0	544746	382030	0	5	.	.	3	0			0	.	.	0	0			5	.	.	3	0			0	.	.	0	0			0	.	.	0	0
INDEL	I16_PLUS	gc85_slop50	PASS	*	QUAL	*	0	0	0		0	0	544746	382030	0	5	.	.	3	0			0	.	.	0	0			5	.	.	3	0			0	.	.	0	0			0	.	.	0	0
INDEL	I16_PLUS	gclt25orgt65_slop50	ALL	*	QUAL	*	0.155449	0.960396	0	0.267586	4	0	191795155	161447712	0	624	.	.	401	170		2.35882	97	.	.	24	64		0.375	527	.	.	377	106		3.5566	101	.	.	27	65		0.415385	97	.	.	24	64
INDEL	I16_PLUS	gclt25orgt65_slop50	PASS	*	QUAL	*	0.155449	0.960396	0	0.267586	4	0	191795155	161447712	0	624	.	.	401	170		2.35882	97	.	.	24	64		0.375	527	.	.	377	106		3.5566	101	.	.	27	65		0.415385	97	.	.	24	64
INDEL	I16_PLUS	gclt30orgt55_slop50	ALL	*	QUAL	*	0.237826	0.972222	0	0.382166	11	1	923478456	793592449	0	1766	.	.	1035	528		1.96023	420	.	.	101	249		0.405622	1346	.	.	934	279		3.34767	432	.	.	113	253		0.44664	420	.	.	107	249
INDEL	*	SimpleRepeat_triTR_15to50_slop5	PASS	*	QUAL	*	0.636039	0.969367	0	0.768098	179	1	3011899	2276462	0	8391	.	.	4762	2655		1.7936	5337	.	.	2947	1831		1.6095	3054	.	.	1815	824		2.20267	5876	.	.	3802	1876		2.02665	5696	.	.	3667	1831
INDEL	I16_PLUS	inversions_slop25percent	ALL	*	QUAL	*	0.333333	1	0	0.5	0	0	966818	626804	0	3	.	.	1	2		0.5	1	.	.	0	1		0	2	.	.	1	1		1	1	.	.	0	1		0	1	.	.	0	1
INDEL	I16_PLUS	inversions_slop25percent	PASS	*	QUAL	*	0.333333	1	0	0.5	0	0	966818	626804	0	3	.	.	1	2		0.5	1	.	.	0	1		0	2	.	.	1	1		1	1	.	.	0	1		0	1	.	.	0	1
INDEL	I16_PLUS	l100_m2_e1	ALL	*	QUAL	*	0	0	0		0	0	248846792	96371922	0	147	.	.	99	43		2.30233	0	.	.	0	0			147	.	.	99	43		2.30233	0	.	.	0	0			0	.	.	0	0
INDEL	I16_PLUS	l100_m2_e1	PASS	*	QUAL	*	0	0	0		0	0	248846792	96371922	0	147	.	.	99	43		2.30233	0	.	.	0	0			147	.	.	99	43		2.30233	0	.	.	0	0			0	.	.	0	0
INDEL	I16_PLUS	l250_m0_e0	ALL	*	QUAL	*	0	0	0		0	0	89246198	11117085	0	5	.	.	1	4		0.25	0	.	.	0	0			5	.	.	1	4		0.25	0	.	.	0	0			0	.	.	0	0
INDEL	I16_PLUS	l250_m0_e0	PASS	*	QUAL	*	0	0	0		0	0	89246198	11117085	0	5	.	.	1	4		0.25	0	.	.	0	0			5	.	.	1	4		0.25	0	.	.	0	0			0	.	.	0	0
INDEL	I16_PLUS	lowmappabilityall	ALL	*	QUAL	*	0	0	0		0	0	248876769	96371922	0	147	.	.	99	43		2.30233	0	.	.	0	0			147	.	.	99	43		2.30233	0	.	.	0	0			0	.	.	0	0
INDEL	I16_PLUS	lowmappabilityall	PASS	*	QUAL	*	0	0	0		0	0	248876769	96371922	0	147	.	.	99	43		2.30233	0	.	.	0	0			147	.	.	99	43		2.30233	0	.	.	0	0			0	.	.	0	0
INDEL	I16_PLUS	notinAllHomopolymers_gt6bp_imperfectgt10bp_slop5	ALL	*	QUAL	*	0.274872	0.97079	0	0.428436	33	1	2850902974	2432532279	0	4111	.	.	2281	1274		1.79042	1130	.	.	281	684		0.410819	2981	.	.	2000	590		3.38983	1164	.	.	320	695		0.460432	1130	.	.	300	684
INDEL	I16_PLUS	gc30to55_slop50	PASS	*	QUAL	*	0.2975	0.970109	0	0.455357	22	0	2011401955	1697935422	0	2400	.	.	1278	748		1.70856	714	.	.	179	436		0.41055	1686	.	.	1099	312		3.52244	736	.	.	206	443		0.465011	714	.	.	192	436
INDEL	I16_PLUS	notinAllTandemRepeatsandHomopolymers_slop5	ALL	*	QUAL	*	0.43628	0.989583	0	0.605578	8	0	2685531808	2377016306	0	1742	.	.	866	861		1.00581	760	.	.	208	548		0.379562	982	.	.	658	313		2.10224	768	.	.	216	548		0.394161	760	.	.	208	548
INDEL	D1_5	TS_boundary	PASS	*	QUAL	*	0.657741	0.970161	0	0.783972	154	0	3030848912	2495932686	0	7544	.	.	4248	2006		2.11765	4962	.	.	3171	1420		2.2331	2582	.	.	1077	586		1.83788	5161	.	.	3682	1479		2.48952	5007	.	.	3587	1420
INDEL	I16_PLUS	notinalldifficultregions	ALL	*	QUAL	*	0.471372	0.988827	0	0.638413	8	0	2306191020	2106050263	0	1502	.	.	748	742		1.00809	708	.	.	197	507		0.38856	794	.	.	551	235		2.34468	716	.	.	205	507		0.404339	708	.	.	197	507
INDEL	*	SimpleRepeat_quadTR_20to50_slop5	PASS	*	QUAL	*	0.574819	0.970223	0	0.721925	316	3	4260126	2779809	0	17235	.	.	10088	5297		1.90447	9907	.	.	5401	3543		1.52441	7328	.	.	4687	1754		2.67218	10713	.	.	6597	3643		1.81087	10394	.	.	6379	3543
INDEL	I16_PLUS	notinalllowmapandsegdupregions	ALL	*	QUAL	*	0.289467	0.970915	0	0.445972	33	1	2629265608	2361638428	0	3921	.	.	2154	1206		1.78607	1135	.	.	281	685		0.410219	2786	.	.	1873	521		3.59501	1169	.	.	320	696		0.45977	1135	.	.	300	685
INDEL	*	GIABv4.1_snpswithin10bp_slop50	PASS	*	QUAL	*	0.566903	0.97032	0	0.715676	52	0	9258719	8347563	0	2967	.	.	1544	1285		1.20156	1682	.	.	841	811		1.03699	1285	.	.	703	474		1.48312	1752	.	.	916	824		1.11165	1700	.	.	877	811
INDEL	I16_PLUS	notinchainSelf	ALL	*	QUAL	*	0.285307	0.970899	0	0.441017	32	1	2729480550	2382810862	0	3859	.	.	2128	1174		1.81261	1101	.	.	275	659		0.417299	2758	.	.	1853	515		3.59806	1134	.	.	314	669		0.469357	1101	.	.	294	659
INDEL	I16_PLUS	notinAllHomopolymers_gt6bp_imperfectgt10bp_slop5	PASS	*	QUAL	*	0.274872	0.97079	0	0.428436	33	1	2850902974	2432532279	0	4111	.	.	2281	1274		1.79042	1130	.	.	281	684		0.410819	2981	.	.	2000	590		3.38983	1164	.	.	320	695		0.460432	1130	.	.	300	684
INDEL	I16_PLUS	notinchainSelf_gt10kb	ALL	*	QUAL	*	0.276451	0.97089	0	0.430361	33	1	2827992924	2458193242	0	4102	.	.	2282	1250		1.8256	1134	.	.	281	684		0.410819	2968	.	.	2001	566		3.53534	1168	.	.	320	695		0.460432	1134	.	.	300	684
INDEL	I16_PLUS	TS_contained	PASS	*	QUAL	*	0.27216	0.970865	0	0.425141	33	1	2495932686	2495932686	0	4163	.	.	2318	1276		1.81661	1133	.	.	281	685		0.410219	3030	.	.	2037	591		3.4467	1167	.	.	318	696		0.456897	1133	.	.	298	685
INDEL	I16_PLUS	notinlowmappabilityall	ALL	*	QUAL	*	0.283433	0.97094	0	0.438779	33	1	2686003642	2395155949	0	4008	.	.	2210	1227		1.80114	1136	.	.	282	685		0.411679	2872	.	.	1928	542		3.5572	1170	.	.	321	696		0.461207	1136	.	.	301	685
INDEL	D1_5	GIABv4.1_othercomplexwithin10bp_slop50	PASS	*	QUAL	*	0.562347	0.97087	0	0.712183	76	0	4636900	3575261	0	4483	.	.	2257	1984		1.1376	2521	.	.	1165	1295		0.899614	1962	.	.	1092	689		1.58491	2609	.	.	1306	1303		1.0023	2533	.	.	1238	1295
INDEL	I16_PLUS	notinrefseq_cds	ALL	*	QUAL	*	0.272727	0.97089	0	0.425836	33	1	2900797233	2461079161	0	4158	.	.	2309	1273		1.81383	1134	.	.	282	683		0.412884	3024	.	.	2027	590		3.43559	1168	.	.	321	694		0.462536	1134	.	.	301	683
INDEL	I16_PLUS	notinrefseq_cds	PASS	*	QUAL	*	0.272727	0.97089	0	0.425836	33	1	2900797233	2461079161	0	4158	.	.	2309	1273		1.81383	1134	.	.	282	683		0.412884	3024	.	.	2027	590		3.43559	1168	.	.	321	694		0.462536	1134	.	.	301	683
INDEL	I16_PLUS	notinsegdups	ALL	*	QUAL	*	0.281149	0.970915	0	0.436035	33	1	2768391002	2421610326	0	4037	.	.	2236	1237		1.8076	1135	.	.	281	685		0.410219	2902	.	.	1955	552		3.54167	1169	.	.	320	696		0.45977	1135	.	.	300	685
INDEL	I16_PLUS	notinchainSelf_gt10kb	PASS	*	QUAL	*	0.276451	0.97089	0	0.430361	33	1	2827992924	2458193242	0	4102	.	.	2282	1250		1.8256	1134	.	.	281	684		0.410819	2968	.	.	2001	566		3.53534	1168	.	.	320	695		0.460432	1134	.	.	300	684
INDEL	I16_PLUS	notinsegdups_gt10kb	ALL	*	QUAL	*	0.279694	0.970915	0	0.434284	33	1	2783350286	2431880642	0	4058	.	.	2250	1241		1.81305	1135	.	.	281	685		0.410219	2923	.	.	1969	556		3.54137	1169	.	.	320	696		0.45977	1135	.	.	300	685
INDEL	I16_PLUS	notinchainSelf	PASS	*	QUAL	*	0.285307	0.970899	0	0.441017	32	1	2729480550	2382810862	0	3859	.	.	2128	1174		1.81261	1101	.	.	275	659		0.417299	2758	.	.	1853	515		3.59806	1134	.	.	314	669		0.469357	1101	.	.	294	659
INDEL	I16_PLUS	refseq_cds	ALL	*	QUAL	*	0.153846	1	0	0.266667	0	0	34083082	30448624	0	13	.	.	11	2		5.5	2	.	.	0	2		0	11	.	.	11	0			2	.	.	0	2		0	2	.	.	0	2
INDEL	I16_PLUS	refseq_cds	PASS	*	QUAL	*	0.153846	1	0	0.266667	0	0	34083082	30448624	0	13	.	.	11	2		5.5	2	.	.	0	2		0	11	.	.	11	0			2	.	.	0	2		0	2	.	.	0	2
INDEL	I16_PLUS	segdups	ALL	*	QUAL	*	0.007407	1	0	0.014706	0	0	166489409	69917545	0	135	.	.	84	39		2.15385	1	.	.	1	0			134	.	.	83	39		2.12821	1	.	.	1	0			1	.	.	1	0
INDEL	I16_PLUS	segdups	PASS	*	QUAL	*	0.007407	1	0	0.014706	0	0	166489409	69917545	0	135	.	.	84	39		2.15385	1	.	.	1	0			134	.	.	83	39		2.12821	1	.	.	1	0			1	.	.	1	0
INDEL	I16_PLUS	segdups_gt10kb	ALL	*	QUAL	*	0.008772	1	0	0.017391	0	0	151530125	59647229	0	114	.	.	70	35		2	1	.	.	1	0			113	.	.	69	35		1.97143	1	.	.	1	0			1	.	.	1	0
INDEL	I16_PLUS	segdups_gt10kb	PASS	*	QUAL	*	0.008772	1	0	0.017391	0	0	151530125	59647229	0	114	.	.	70	35		2	1	.	.	1	0			113	.	.	69	35		1.97143	1	.	.	1	0			1	.	.	1	0
INDEL	I1_5	*	ALL	*	QUAL	*	0.774197	0.952598	0	0.854182	8174	53	2809068885	2495932686	0	213633	.	.	111449	85296		1.30661	165394	.	.	87912	71127		1.23599	48239	.	.	23537	14169		1.66116	173623	.	.	97122	73110		1.32844	165393	.	.	90914	71127
INDEL	I16_PLUS	notinsegdups_gt10kb	PASS	*	QUAL	*	0.279694	0.970915	0	0.434284	33	1	2783350286	2431880642	0	4058	.	.	2250	1241		1.81305	1135	.	.	281	685		0.410219	2923	.	.	1969	556		3.54137	1169	.	.	320	696		0.45977	1135	.	.	300	685
INDEL	I1_5	AllHomopolymers_gt6bp_imperfectgt10bp_slop5	ALL	*	QUAL	*	0.718675	0.921946	0	0.807718	5677	38	83977437	58995592	0	93959	.	.	50099	34816		1.43896	67526	.	.	37550	27614		1.35982	26433	.	.	12549	7202		1.74243	73231	.	.	42886	29095		1.474	67515	.	.	38669	27614
INDEL	I16_PLUS	notinsegdups	PASS	*	QUAL	*	0.281149	0.970915	0	0.436035	33	1	2768391002	2421610326	0	4037	.	.	2236	1237		1.8076	1135	.	.	281	685		0.410219	2902	.	.	1955	552		3.54167	1169	.	.	320	696		0.45977	1135	.	.	300	685
INDEL	I1_5	AllTandemRepeats_201to10000bp_slop5	ALL	*	QUAL	*	0.571595	0.965789	0	0.718156	48	4	38076769	12220286	0	2570	.	.	1320	1123		1.17542	1469	.	.	688	737		0.933514	1101	.	.	632	386		1.63731	1520	.	.	746	744		1.00269	1468	.	.	701	737
INDEL	I16_PLUS	notinalllowmapandsegdupregions	PASS	*	QUAL	*	0.289467	0.970915	0	0.445972	33	1	2629265608	2361638428	0	3921	.	.	2154	1206		1.78607	1135	.	.	281	685		0.410219	2786	.	.	1873	521		3.59501	1169	.	.	320	696		0.45977	1135	.	.	300	685
INDEL	I1_5	AllTandemRepeats_51to200bp_slop5	ALL	*	QUAL	*	0.576304	0.932351	0	0.712313	430	6	26604713	18896931	0	10432	.	.	5635	2931		1.92255	6012	.	.	3249	2023		1.60603	4420	.	.	2386	908		2.62775	6445	.	.	3957	2101		1.88339	6009	.	.	3604	2023
INDEL	I16_PLUS	*	PASS	*	QUAL	*	0.272291	0.97094	0	0.425309	33	1	2809068885	2495932686	0	4172	.	.	2320	1276		1.81818	1136	.	.	282	685		0.411679	3036	.	.	2038	591		3.44839	1170	.	.	321	696		0.461207	1136	.	.	301	685
INDEL	I1_5	AllTandemRepeats_gt10000bp_slop5	ALL	*	QUAL	*	0	0	0		0	0	71877742	0	0	0	.	.	0	0			0	.	.	0	0			0	.	.	0	0			0	.	.	0	0			0	.	.	0	0
INDEL	I1_5	AllTandemRepeats_gt10000bp_slop5	PASS	*	QUAL	*	0	0	0		0	0	71877742	0	0	0	.	.	0	0			0	.	.	0	0			0	.	.	0	0			0	.	.	0	0			0	.	.	0	0
INDEL	I1_5	AllTandemRepeats_gt100bp_slop5	ALL	*	QUAL	*	0.570545	0.956266	0	0.714683	151	5	119934799	18916772	0	5982	.	.	3220	2155		1.4942	3413	.	.	1734	1450		1.19586	2569	.	.	1486	705		2.1078	3567	.	.	1968	1468		1.3406	3411	.	.	1831	1450
INDEL	I16_PLUS	notinlowmappabilityall	PASS	*	QUAL	*	0.283433	0.97094	0	0.438779	33	1	2686003642	2395155949	0	4008	.	.	2210	1227		1.80114	1136	.	.	282	685		0.411679	2872	.	.	1928	542		3.5572	1170	.	.	321	696		0.461207	1136	.	.	301	685
INDEL	I1_5	AllTandemRepeats_lt51bp_slop5	ALL	*	QUAL	*	0.658819	0.906086	0	0.762917	2365	13	38085246	28826494	0	34829	.	.	18473	9000		2.05256	22946	.	.	12802	6290		2.03529	11883	.	.	5671	2710		2.09262	25321	.	.	16494	6769		2.4367	22943	.	.	14615	6290
INDEL	I6_15	SimpleRepeat_triTR_15to50_slop5	PASS	*	QUAL	*	0.577496	0.971142	0	0.724289	23	0	3011899	2276462	0	1342	.	.	639	295		2.1661	775	.	.	289	233		1.24034	567	.	.	350	62		5.64516	797	.	.	361	245		1.47347	774	.	.	350	233
INDEL	I1_5	AllTandemRepeatsandHomopolymers_slop5	ALL	*	QUAL	*	0.698881	0.919354	0	0.794098	8096	52	249348603	114511565	0	132924	.	.	70564	45546		1.54929	92898	.	.	51445	35151		1.46354	40026	.	.	19119	10395		1.83925	101046	.	.	60574	37127		1.63154	92897	.	.	54440	35151
INDEL	D1_5	gc15to20_slop50	PASS	*	QUAL	*	0.685692	0.971164	0	0.803835	53	0	14314006	11885230	0	2593	.	.	1565	857		1.82614	1778	.	.	1102	630		1.74921	815	.	.	463	227		2.03965	1838	.	.	1200	638		1.88088	1785	.	.	1155	630
INDEL	I1_5	BadPromoters	ALL	*	QUAL	*	0.133333	0.666667	0	0.222222	1	0	197273	143063	0	15	.	.	7	8		0.875	2	.	.	0	2		0	13	.	.	7	6		1.16667	3	.	.	1	2		0.5	2	.	.	0	2
INDEL	I1_5	BadPromoters	PASS	*	QUAL	*	0.133333	0.666667	0	0.222222	1	0	197273	143063	0	15	.	.	7	8		0.875	2	.	.	0	2		0	13	.	.	7	6		1.16667	3	.	.	1	2		0.5	2	.	.	0	2
INDEL	I1_5	CNV_CCSandONT_elliptical_outlier	ALL	*	QUAL	*	0.675835	0.963585	0	0.794457	13	0	39152503	6876916	0	509	.	.	280	189		1.48148	344	.	.	191	142		1.34507	165	.	.	89	47		1.89362	357	.	.	206	145		1.42069	344	.	.	196	142
INDEL	I1_5	CNV_CCSandONT_elliptical_outlier	PASS	*	QUAL	*	0.675835	0.963585	0	0.794457	13	0	39152503	6876916	0	509	.	.	280	189		1.48148	344	.	.	191	142		1.34507	165	.	.	89	47		1.89362	357	.	.	206	145		1.42069	344	.	.	196	142
INDEL	I1_5	CNV_mrcanavarIllumina_CCShighcov_ONThighcov_intersection	ALL	*	QUAL	*	0.3	1	0	0.461538	0	0	13732774	1446801	0	50	.	.	26	23		1.13043	15	.	.	8	6		1.33333	35	.	.	18	17		1.05882	15	.	.	9	6		1.5	15	.	.	9	6
INDEL	I1_5	CNV_mrcanavarIllumina_CCShighcov_ONThighcov_intersection	PASS	*	QUAL	*	0.3	1	0	0.461538	0	0	13732774	1446801	0	50	.	.	26	23		1.13043	15	.	.	8	6		1.33333	35	.	.	18	17		1.05882	15	.	.	9	6		1.5	15	.	.	9	6
INDEL	I1_5	GIABv3.2.2_compoundhet_slop50	ALL	*	QUAL	*	0.505366	0.798128	0	0.61887	1586	10	8073313	4155569	0	12486	.	.	3628	3653		0.993156	6310	.	.	1929	2415		0.798758	6176	.	.	1699	1238		1.37237	7906	.	.	3767	3025		1.24529	6310	.	.	2790	2415
INDEL	*	GIABv3.3.2_snpswithin10bp_slop50	PASS	*	QUAL	*	0.601281	0.971191	0	0.742727	44	1	7922938	7340962	0	2498	.	.	1336	1035		1.29082	1502	.	.	768	706		1.08782	996	.	.	568	329		1.72644	1562	.	.	830	719		1.15438	1517	.	.	798	706
INDEL	I1_5	GIABv3.2.2_varswithin50bp	ALL	*	QUAL	*	0.714865	0.958247	0	0.818854	994	12	62127949	52569328	0	32297	.	.	14848	15164		0.979161	23088	.	.	10313	11978		0.860995	9209	.	.	4535	3186		1.42341	24094	.	.	11394	12239		0.930958	23088	.	.	10651	11978
INDEL	I16_PLUS	gclt30orgt55_slop50	PASS	*	QUAL	*	0.237826	0.972222	0	0.382166	11	1	923478456	793592449	0	1766	.	.	1035	528		1.96023	420	.	.	101	249		0.405622	1346	.	.	934	279		3.34767	432	.	.	113	253		0.44664	420	.	.	107	249
INDEL	I1_5	GIABv3.3.2_comphetindel10bp_slop50	ALL	*	QUAL	*	0.555143	0.815209	0	0.660498	1419	5	4721423	3092771	0	11316	.	.	3329	3526		0.944129	6282	.	.	1964	2506		0.783719	5034	.	.	1365	1020		1.33824	7706	.	.	3646	3051		1.19502	6282	.	.	2776	2506
INDEL	D1_5	AllTandemRepeats_gt100bp_slop5	PASS	*	QUAL	*	0.489666	0.972521	0	0.651367	84	3	119934799	18916772	0	6290	.	.	3842	1841		2.08691	3080	.	.	1939	1001		1.93706	3210	.	.	1903	840		2.26548	3166	.	.	2141	1025		2.08878	3079	.	.	2078	1001
INDEL	I1_5	GIABv3.3.2_comphetsnp10bp_slop50	ALL	*	QUAL	*	0.72695	0.957944	0	0.826613	9	0	2193102	2051133	0	282	.	.	161	106		1.51887	205	.	.	114	86		1.32558	77	.	.	47	20		2.35	214	.	.	125	87		1.43678	205	.	.	117	86
INDEL	I1_5	GIABv3.3.2_comphetsnp10bp_slop50	PASS	*	QUAL	*	0.72695	0.957944	0	0.826613	9	0	2193102	2051133	0	282	.	.	161	106		1.51887	205	.	.	114	86		1.32558	77	.	.	47	20		2.35	214	.	.	125	87		1.43678	205	.	.	117	86
INDEL	I1_5	GIABv3.3.2_complexandSVs	ALL	*	QUAL	*	0.64509	0.905301	0	0.753359	1904	11	197734673	135102910	0	28379	.	.	12000	10884		1.10254	18307	.	.	8088	8022		1.00823	10072	.	.	3912	2862		1.36688	20222	.	.	10329	8686		1.18915	18307	.	.	9088	8022
INDEL	D1_5	gc15_slop50	PASS	*	QUAL	*	0.613748	0.972798	0	0.752645	20	1	5303101	2773329	0	1222	.	.	771	372		2.07258	750	.	.	483	245		1.97143	472	.	.	288	127		2.26772	772	.	.	524	248		2.1129	751	.	.	506	245
INDEL	I1_5	GIABv3.3.2_complexandSVs_alldifficultregions	ALL	*	QUAL	*	0.702063	0.928763	0	0.799656	8120	53	749376598	487553696	0	151797	.	.	79693	55256		1.44225	106571	.	.	57942	42305		1.36963	45226	.	.	21751	12951		1.67948	114744	.	.	67093	44286		1.51499	106570	.	.	60939	42305
INDEL	D1_5	gc20to25_slop50	PASS	*	QUAL	*	0.709397	0.97356	0	0.820747	303	0	117189860	103213255	0	15664	.	.	9192	5563		1.65235	11112	.	.	6497	4333		1.49942	4552	.	.	2695	1230		2.19106	11460	.	.	7075	4385		1.61345	11157	.	.	6824	4333
INDEL	I1_5	GIABv3.3.2_complexindel10bp_slop50	ALL	*	QUAL	*	0.631688	0.975532	0	0.766829	67	2	1759480	1260968	0	4355	.	.	2119	2064		1.02665	2751	.	.	1307	1369		0.954711	1604	.	.	812	695		1.16835	2820	.	.	1386	1383		1.00217	2751	.	.	1331	1369
INDEL	I1_5	SimpleRepeat_homopolymer_4to6_slop5	PASS	*	QUAL	*	0.816534	0.973661	0	0.888202	1239	7	789111519	677210084	0	56659	.	.	30590	23023		1.32867	46264	.	.	25016	20000		1.2508	10395	.	.	5574	3023		1.84386	47307	.	.	26362	20313		1.29779	46061	.	.	25435	20000
INDEL	I1_5	GIABv3.3.2_notin_complexandSVs_alldifficultregions	ALL	*	QUAL	*	0.952136	0.999059	0	0.975033	53	0	2185503813	2003974175	0	61299	.	.	31483	29777		1.05729	58365	.	.	29750	28585		1.04076	2934	.	.	1733	1192		1.45386	58420	.	.	29808	28587		1.04271	58365	.	.	29755	28585
INDEL	D1_5	gclt25orgt65_slop50	PASS	*	QUAL	*	0.69223	0.973817	0	0.809228	408	1	191795155	161447712	0	21893	.	.	12858	7788		1.651	15155	.	.	8945	5848		1.52958	6738	.	.	3913	1940		2.01701	15621	.	.	9702	5919		1.63913	15212	.	.	9364	5848
INDEL	I1_5	GIABv3.3.2_snpswithin10bp_slop50	ALL	*	QUAL	*	0.655108	0.968144	0	0.781442	23	0	7922938	7340962	0	1067	.	.	555	445		1.24719	699	.	.	351	330		1.06364	368	.	.	204	115		1.77391	722	.	.	374	337		1.10979	699	.	.	358	330
INDEL	*	AllTandemRepeats_201to10000bp_slop5	PASS	*	QUAL	*	0.441258	0.973828	0	0.607327	81	5	38076769	12220286	0	7184	.	.	4307	2587		1.66486	3170	.	.	1733	1370		1.26496	4014	.	.	2574	1217		2.11504	3286	.	.	1856	1394		1.33142	3200	.	.	1794	1370
INDEL	I1_5	GIABv4.1_CNVsandSVs	ALL	*	QUAL	*	0.640565	0.961032	0	0.768737	68	0	90176126	28405834	0	2618	.	.	1296	1108		1.16968	1677	.	.	839	777		1.07979	941	.	.	457	331		1.38066	1745	.	.	916	795		1.1522	1677	.	.	866	777
INDEL	D1_5	GIABv4.1_snpswithin10bp_slop50	PASS	*	QUAL	*	0.582426	0.974668	0	0.729143	21	0	9258719	8347563	0	1377	.	.	710	597		1.18928	802	.	.	410	378		1.08466	575	.	.	300	219		1.36986	829	.	.	446	383		1.16449	808	.	.	430	378
INDEL	I1_5	GIABv4.1_comphetindel10bp_slop50	ALL	*	QUAL	*	0.523592	0.799	0	0.632621	1520	7	5033347	3139585	0	11593	.	.	3243	3461		0.937012	6070	.	.	1803	2337		0.771502	5523	.	.	1440	1124		1.28114	7597	.	.	3588	2929		1.22499	6070	.	.	2662	2337
INDEL	I1_5	notinAllHomopolymers_gt6bp_imperfectgt10bp_slop5	PASS	*	QUAL	*	0.817738	0.974893	0	0.889427	2495	15	2850902974	2432532279	0	119284	.	.	61108	50316		1.21448	97543	.	.	50171	43371		1.15679	21741	.	.	10937	6945		1.5748	100053	.	.	54043	43872		1.23183	97541	.	.	52053	43371
INDEL	I1_5	GIABv4.1_comphetsnp10bp_slop50	ALL	*	QUAL	*	0.545455	0.947368	0	0.692308	2	0	1363152	1239646	0	66	.	.	41	19		2.15789	36	.	.	22	11		2	30	.	.	19	8		2.375	38	.	.	25	12		2.08333	36	.	.	24	11
INDEL	I1_5	GIABv4.1_comphetsnp10bp_slop50	PASS	*	QUAL	*	0.545455	0.947368	0	0.692308	2	0	1363152	1239646	0	66	.	.	41	19		2.15789	36	.	.	22	11		2	30	.	.	19	8		2.375	38	.	.	25	12		2.08333	36	.	.	24	11
INDEL	I1_5	GIABv4.1_complexandSVs	ALL	*	QUAL	*	0.573431	0.884172	0	0.695679	1771	8	111754251	45771848	0	23682	.	.	9317	8835		1.05456	13580	.	.	5505	5932		0.928018	10102	.	.	3812	2903		1.31312	15359	.	.	7580	6579		1.15215	13580	.	.	6457	5932
INDEL	D16_PLUS	alldifficultregions	PASS	*	QUAL	*	0.085199	0.975177	0	0.156707	7	0	628689391	385477608	0	3216	.	.	1731	1141		1.51709	274	.	.	129	88		1.46591	2942	.	.	1602	1053		1.52137	282	.	.	193	89		2.16854	275	.	.	187	88
INDEL	I1_5	GIABv4.1_complexandSVs_alldifficultregions	ALL	*	QUAL	*	0.697655	0.927356	0	0.796271	8117	52	666468574	415545165	0	149498	.	.	78492	54157		1.44934	104298	.	.	56788	41186		1.37882	45200	.	.	21704	12971		1.67327	112467	.	.	65936	43166		1.5275	104297	.	.	59785	41186
INDEL	D16_PLUS	AllTandemRepeatsandHomopolymers_slop5	PASS	*	QUAL	*	0.078939	0.975207	0	0.146055	6	0	249348603	114511565	0	2977	.	.	1563	1070		1.46075	235	.	.	100	78		1.28205	2742	.	.	1463	992		1.4748	242	.	.	163	79		2.06329	236	.	.	158	78
INDEL	I1_5	GIABv4.1_complexindel10bp_slop50	ALL	*	QUAL	*	0.595867	0.984369	0	0.742361	38	0	1601305	1136336	0	4016	.	.	1931	1990		0.970352	2393	.	.	1142	1214		0.940692	1623	.	.	789	776		1.01675	2431	.	.	1185	1222		0.969722	2393	.	.	1155	1214
INDEL	I1_5	GIABv3.3.2_complexindel10bp_slop50	PASS	*	QUAL	*	0.631688	0.975532	0	0.766829	67	2	1759480	1260968	0	4355	.	.	2119	2064		1.02665	2751	.	.	1307	1369		0.954711	1604	.	.	812	695		1.16835	2820	.	.	1386	1383		1.00217	2751	.	.	1331	1369
INDEL	I1_5	GIABv4.1_notin_complexandSVs_alldifficultregions	ALL	*	QUAL	*	0.953456	0.999044	0	0.975718	55	1	2268411837	2075982706	0	63574	.	.	32676	30860		1.05885	60615	.	.	30896	29689		1.04065	2959	.	.	1780	1171		1.52007	60673	.	.	30956	29692		1.04257	60615	.	.	30901	29689
INDEL	*	SimpleRepeat_homopolymer_4to6_slop5	PASS	*	QUAL	*	0.751392	0.975701	0	0.84898	2410	14	789111519	677210084	0	128447	.	.	74576	48572		1.53537	96514	.	.	55440	39198		1.41436	31933	.	.	19136	9374		2.04139	99800	.	.	59315	39768		1.49153	97375	.	.	57467	39198
INDEL	I1_5	GIABv4.1_othercomplexwithin10bp_slop50	ALL	*	QUAL	*	0.625233	0.956817	0	0.756276	120	1	4636900	3575261	0	4288	.	.	2248	1758		1.27873	2681	.	.	1346	1229		1.0952	1607	.	.	902	529		1.7051	2802	.	.	1492	1252		1.19169	2681	.	.	1394	1229
INDEL	I1_5	gc65to70_slop50	PASS	*	QUAL	*	0.742551	0.975724	0	0.843316	31	0	34883665	28140025	0	1678	.	.	879	746		1.17828	1246	.	.	644	591		1.08968	432	.	.	235	155		1.51613	1277	.	.	678	595		1.1395	1246	.	.	651	591
INDEL	I1_5	GIABv4.1_snpswithin10bp_slop50	ALL	*	QUAL	*	0.607198	0.968254	0	0.746353	26	0	9258719	8347563	0	1306	.	.	647	583		1.10978	793	.	.	380	396		0.959596	513	.	.	267	187		1.42781	819	.	.	406	403		1.00744	793	.	.	387	396
INDEL	D16_PLUS	GIABv4.1_complexandSVs_alldifficultregions	PASS	*	QUAL	*	0.086732	0.976109	0	0.159308	7	0	666468574	415545165	0	3286	.	.	1783	1159		1.5384	285	.	.	137	91		1.50549	3001	.	.	1646	1068		1.5412	293	.	.	201	92		2.18478	286	.	.	195	91
INDEL	I1_5	HG002_HG003_HG004_allsvs	ALL	*	QUAL	*	0.731444	0.955525	0	0.828602	390	4	181279748	121445433	0	11573	.	.	5939	4825		1.23088	8465	.	.	4396	3773		1.16512	3108	.	.	1543	1052		1.46673	8859	.	.	4848	3871		1.25239	8465	.	.	4553	3773
INDEL	D1_5	gc65to70_slop50	PASS	*	QUAL	*	0.693118	0.97646	0	0.810747	27	0	34883665	28140025	0	1613	.	.	912	631		1.44532	1118	.	.	646	463		1.39525	495	.	.	266	168		1.58333	1147	.	.	678	469		1.44563	1120	.	.	657	463
INDEL	I1_5	HG2_SKor_TrioONTCanu_intersect_HG2_SKor_TrioONTFlye_intersect_HG2_SKor_CCS15_gt10kb	ALL	*	QUAL	*	0.367647	0.980392	0	0.534759	1	0	12794035	2495911	0	136	.	.	76	53		1.43396	50	.	.	30	17		1.76471	86	.	.	46	36		1.27778	51	.	.	32	18		1.77778	50	.	.	32	17
INDEL	I1_5	HG2_SKor_TrioONTCanu_intersect_HG2_SKor_TrioONTFlye_intersect_HG2_SKor_CCS15_gt10kb	PASS	*	QUAL	*	0.367647	0.980392	0	0.534759	1	0	12794035	2495911	0	136	.	.	76	53		1.43396	50	.	.	30	17		1.76471	86	.	.	46	36		1.27778	51	.	.	32	18		1.77778	50	.	.	32	17
INDEL	I1_5	L1H_gt500	ALL	*	QUAL	*	0.2375	1	0	0.383838	0	0	3288114	2138337	0	80	.	.	33	47		0.702128	19	.	.	5	14		0.357143	61	.	.	28	33		0.848485	19	.	.	5	14		0.357143	19	.	.	5	14
INDEL	I1_5	L1H_gt500	PASS	*	QUAL	*	0.2375	1	0	0.383838	0	0	3288114	2138337	0	80	.	.	33	47		0.702128	19	.	.	5	14		0.357143	61	.	.	28	33		0.848485	19	.	.	5	14		0.357143	19	.	.	5	14
INDEL	I1_5	MHC	ALL	*	QUAL	*	0.743738	0.965	0	0.840044	14	0	4970557	4096838	0	519	.	.	320	153		2.0915	386	.	.	247	124		1.99194	133	.	.	73	29		2.51724	400	.	.	260	131		1.98473	386	.	.	253	124
INDEL	I1_5	MHC	PASS	*	QUAL	*	0.743738	0.965	0	0.840044	14	0	4970557	4096838	0	519	.	.	320	153		2.0915	386	.	.	247	124		1.99194	133	.	.	73	29		2.51724	400	.	.	260	131		1.98473	386	.	.	253	124
INDEL	I1_5	SimpleRepeat_diTR_11to50_slop5	ALL	*	QUAL	*	0.642586	0.883203	0	0.743922	2178	12	14126406	9327719	0	25788	.	.	13402	6254		2.14295	16571	.	.	9402	4147		2.26718	9217	.	.	4000	2107		1.89843	18759	.	.	12608	4598		2.74206	16568	.	.	10887	4147
INDEL	*	gc65to70_slop50	PASS	*	QUAL	*	0.645257	0.976589	0	0.777078	63	0	34883665	28140025	0	4048	.	.	2273	1658		1.37093	2612	.	.	1421	1169		1.21557	1436	.	.	852	489		1.74233	2691	.	.	1505	1180		1.27542	2628	.	.	1453	1169
INDEL	I1_5	SimpleRepeat_diTR_51to200_slop5	ALL	*	QUAL	*	0.055	0.37931	0	0.09607	18	0	313064	71010	0	200	.	.	50	23		2.17391	11	.	.	3	2		1.5	189	.	.	47	21		2.2381	29	.	.	25	4		6.25	11	.	.	9	2
INDEL	I1_5	SimpleRepeat_diTR_51to200_slop5	PASS	*	QUAL	*	0.055	0.37931	0	0.09607	18	0	313064	71010	0	200	.	.	50	23		2.17391	11	.	.	3	2		1.5	189	.	.	47	21		2.2381	29	.	.	25	4		6.25	11	.	.	9	2
INDEL	I1_5	SimpleRepeat_diTR_gt200_slop5	ALL	*	QUAL	*	0	0	0		0	0	1117	0	0	0	.	.	0	0			0	.	.	0	0			0	.	.	0	0			0	.	.	0	0			0	.	.	0	0
INDEL	I1_5	SimpleRepeat_diTR_gt200_slop5	PASS	*	QUAL	*	0	0	0		0	0	1117	0	0	0	.	.	0	0			0	.	.	0	0			0	.	.	0	0			0	.	.	0	0			0	.	.	0	0
INDEL	I1_5	SimpleRepeat_homopolymer_4to6_slop5	ALL	*	QUAL	*	0.816534	0.973661	0	0.888202	1239	7	789111519	677210084	0	56659	.	.	30590	23023		1.32867	46264	.	.	25016	20000		1.2508	10395	.	.	5574	3023		1.84386	47307	.	.	26362	20313		1.29779	46061	.	.	25435	20000
INDEL	D16_PLUS	GIABv3.3.2_complexandSVs_alldifficultregions	PASS	*	QUAL	*	0.088509	0.976898	0	0.162312	7	0	749376598	487553696	0	3333	.	.	1813	1176		1.54167	295	.	.	147	91		1.61538	3038	.	.	1666	1085		1.53548	303	.	.	211	92		2.29348	296	.	.	205	91
INDEL	I1_5	SimpleRepeat_homopolymer_7to11_slop5	ALL	*	QUAL	*	0.863678	0.979928	0	0.918138	904	2	49788855	39620764	0	51283	.	.	31701	17577		1.80355	44292	.	.	27117	16079		1.68649	6991	.	.	4584	1498		3.06008	45188	.	.	28131	16401		1.7152	44281	.	.	27549	16079
INDEL	*	notinAllHomopolymers_gt6bp_imperfectgt10bp_slop5	PASS	*	QUAL	*	0.757406	0.977321	0	0.853424	4896	64	2850902974	2432532279	0	278045	.	.	158290	104501		1.51472	210593	.	.	121059	83546		1.44901	67452	.	.	37231	20955		1.77671	219009	.	.	131544	84930		1.54885	214042	.	.	127990	83546
INDEL	I1_5	SimpleRepeat_homopolymer_gt11_slop5	ALL	*	QUAL	*	0.530406	0.817555	0	0.643396	4830	36	18344341	7424559	0	41110	.	.	17257	16796		1.02745	21805	.	.	9483	11082		0.855712	19305	.	.	7774	5714		1.36052	26671	.	.	13845	12257		1.12956	21805	.	.	10169	11082
INDEL	*	GIABv3.3.2_complexindel10bp_slop50	PASS	*	QUAL	*	0.598119	0.977598	0	0.742164	117	2	1759480	1260968	0	8612	.	.	4276	4062		1.05268	5151	.	.	2484	2570		0.966537	3461	.	.	1792	1492		1.20107	5312	.	.	2670	2589		1.03129	5193	.	.	2570	2570
INDEL	I1_5	SimpleRepeat_imperfecthomopolgt10_slop5	ALL	*	QUAL	*	0.618774	0.872691	0	0.724118	5311	38	44462862	27011469	0	59264	.	.	28326	22914		1.23619	36671	.	.	18493	16418		1.12639	22593	.	.	9833	6496		1.5137	42016	.	.	23424	17734		1.32085	36667	.	.	19407	16418
INDEL	D1_5	GIABv3.3.2_snpswithin10bp_slop50	PASS	*	QUAL	*	0.608769	0.978437	0	0.750554	16	0	7922938	7340962	0	1186	.	.	622	501		1.24152	722	.	.	372	339		1.09735	464	.	.	250	162		1.54321	742	.	.	399	343		1.16327	726	.	.	387	339
INDEL	I1_5	SimpleRepeat_quadTR_20to50_slop5	ALL	*	QUAL	*	0.659723	0.959524	0	0.78187	186	1	4260126	2779809	0	6721	.	.	3899	1822		2.13996	4434	.	.	2447	1397		1.75161	2287	.	.	1452	425		3.41647	4620	.	.	2778	1437		1.93319	4433	.	.	2632	1397
INDEL	D1_5	GIABv3.3.2_complexindel10bp_slop50	PASS	*	QUAL	*	0.580786	0.978947	0	0.729046	46	0	1759480	1260968	0	3664	.	.	1805	1733		1.04155	2128	.	.	1034	1058		0.977316	1536	.	.	771	675		1.14222	2185	.	.	1123	1062		1.05744	2139	.	.	1081	1058
INDEL	I1_5	SimpleRepeat_quadTR_51to200_slop5	ALL	*	QUAL	*	0.262799	0.865169	0	0.403141	24	0	646435	162132	0	586	.	.	234	68		3.44118	154	.	.	47	30		1.56667	432	.	.	187	38		4.92105	178	.	.	118	39		3.02564	154	.	.	104	30
INDEL	I1_5	SimpleRepeat_quadTR_51to200_slop5	PASS	*	QUAL	*	0.262799	0.865169	0	0.403141	24	0	646435	162132	0	586	.	.	234	68		3.44118	154	.	.	47	30		1.56667	432	.	.	187	38		4.92105	178	.	.	118	39		3.02564	154	.	.	104	30
INDEL	I1_5	SimpleRepeat_quadTR_gt200_slop5	ALL	*	QUAL	*	0	0	0		0	0	2145	0	0	0	.	.	0	0			0	.	.	0	0			0	.	.	0	0			0	.	.	0	0			0	.	.	0	0
INDEL	I1_5	SimpleRepeat_quadTR_gt200_slop5	PASS	*	QUAL	*	0	0	0		0	0	2145	0	0	0	.	.	0	0			0	.	.	0	0			0	.	.	0	0			0	.	.	0	0			0	.	.	0	0
INDEL	I1_5	SimpleRepeat_triTR_15to50_slop5	ALL	*	QUAL	*	0.704234	0.961722	0	0.81308	88	0	3011899	2276462	0	3141	.	.	1806	844		2.13981	2212	.	.	1261	648		1.94599	929	.	.	545	196		2.78061	2299	.	.	1492	664		2.24699	2211	.	.	1420	648
INDEL	D6_15	SimpleRepeat_quadTR_20to50_slop5	PASS	*	QUAL	*	0.458566	0.979269	0	0.624633	19	2	4260126	2779809	0	2148	.	.	1024	562		1.82206	985	.	.	414	275		1.50545	1163	.	.	610	287		2.12544	1013	.	.	730	283		2.57951	992	.	.	717	275
INDEL	I1_5	SimpleRepeat_triTR_51to200_slop5	ALL	*	QUAL	*	0.192308	0.833333	0	0.3125	1	0	58070	10843	0	26	.	.	12	5		2.4	5	.	.	2	1		2	21	.	.	10	4		2.5	6	.	.	4	1		4	5	.	.	3	1
INDEL	I1_5	SimpleRepeat_triTR_51to200_slop5	PASS	*	QUAL	*	0.192308	0.833333	0	0.3125	1	0	58070	10843	0	26	.	.	12	5		2.4	5	.	.	2	1		2	21	.	.	10	4		2.5	6	.	.	4	1		4	5	.	.	3	1
INDEL	I1_5	SimpleRepeat_triTR_gt200_slop5	ALL	*	QUAL	*	0	0	0		0	0	1270	0	0	0	.	.	0	0			0	.	.	0	0			0	.	.	0	0			0	.	.	0	0			0	.	.	0	0
INDEL	I1_5	SimpleRepeat_triTR_gt200_slop5	PASS	*	QUAL	*	0	0	0		0	0	1270	0	0	0	.	.	0	0			0	.	.	0	0			0	.	.	0	0			0	.	.	0	0			0	.	.	0	0
INDEL	I1_5	TS_boundary	ALL	*	QUAL	*	0.40678	0.913495	0	0.5629	25	0	3030848912	2495932686	0	649	.	.	13	1		13	264	.	.	2	0			385	.	.	11	1		11	289	.	.	278	11		25.2727	264	.	.	264	0
INDEL	I1_5	TS_boundary	PASS	*	QUAL	*	0.40678	0.913495	0	0.5629	25	0	3030848912	2495932686	0	649	.	.	13	1		13	264	.	.	2	0			385	.	.	11	1		11	289	.	.	278	11		25.2727	264	.	.	264	0
INDEL	I1_5	TS_contained	ALL	*	QUAL	*	0.775316	0.952664	0	0.854889	8149	53	2495932686	2495932686	0	212984	.	.	111436	85295		1.30648	165130	.	.	87910	71127		1.23596	47854	.	.	23526	14168		1.6605	173334	.	.	96844	73099		1.32483	165129	.	.	90650	71127
INDEL	D1_5	SimpleRepeat_triTR_15to50_slop5	PASS	*	QUAL	*	0.657496	0.979291	0	0.786761	45	0	3011899	2276462	0	3235	.	.	1678	1127		1.48891	2127	.	.	1116	762		1.46457	1108	.	.	562	365		1.53973	2173	.	.	1401	772		1.81477	2128	.	.	1366	762
INDEL	I1_5	Tier1plusTier2_v0.6.1	ALL	*	QUAL	*	0.588183	0.947443	0	0.725789	37	0	32635612	9699073	0	1134	.	.	543	476		1.14076	667	.	.	319	318		1.00314	467	.	.	224	158		1.41772	704	.	.	356	330		1.07879	667	.	.	331	318
INDEL	I1_5	SimpleRepeat_homopolymer_7to11_slop5	PASS	*	QUAL	*	0.863678	0.979928	0	0.918138	904	2	49788855	39620764	0	51283	.	.	31701	17577		1.80355	44292	.	.	27117	16079		1.68649	6991	.	.	4584	1498		3.06008	45188	.	.	28131	16401		1.7152	44281	.	.	27549	16079
INDEL	I1_5	VDJ	ALL	*	QUAL	*	0.482143	1	0	0.650602	0	0	3348717	1216528	0	56	.	.	21	31		0.677419	27	.	.	7	20		0.35	29	.	.	14	11		1.27273	27	.	.	7	20		0.35	27	.	.	7	20
INDEL	I1_5	VDJ	PASS	*	QUAL	*	0.482143	1	0	0.650602	0	0	3348717	1216528	0	56	.	.	21	31		0.677419	27	.	.	7	20		0.35	29	.	.	14	11		1.27273	27	.	.	7	20		0.35	27	.	.	7	20
INDEL	I1_5	allOtherDifficult	ALL	*	QUAL	*	0.659542	0.96861	0	0.784741	14	0	55810260	7451703	0	655	.	.	374	231		1.61905	432	.	.	259	158		1.63924	223	.	.	115	73		1.57534	446	.	.	272	165		1.64848	432	.	.	265	158
INDEL	I1_5	allOtherDifficult	PASS	*	QUAL	*	0.659542	0.96861	0	0.784741	14	0	55810260	7451703	0	655	.	.	374	231		1.61905	432	.	.	259	158		1.63924	223	.	.	115	73		1.57534	446	.	.	272	165		1.64848	432	.	.	265	158
INDEL	I1_5	alldifficultregions	ALL	*	QUAL	*	0.694367	0.925079	0	0.793289	8108	52	628689391	385477608	0	145122	.	.	76635	51662		1.48339	100768	.	.	55240	39220		1.40847	44354	.	.	21395	12442		1.71958	108928	.	.	64379	41199		1.56264	100767	.	.	58236	39220
INDEL	D1_5	SimpleRepeat_homopolymer_4to6_slop5	PASS	*	QUAL	*	0.737952	0.98009	0	0.841958	899	1	789111519	677210084	0	59989	.	.	35946	21045		1.70805	44269	.	.	26665	16662		1.60035	15720	.	.	9281	4383		2.1175	45253	.	.	28446	16807		1.69251	44352	.	.	27690	16662
INDEL	I1_5	alllowmapandsegdupregions	ALL	*	QUAL	*	0.17978	0.991614	0	0.304376	8	0	305614803	129889443	0	5262	.	.	2695	2449		1.10045	946	.	.	433	509		0.850688	4316	.	.	2262	1940		1.16598	954	.	.	440	513		0.8577	946	.	.	436	509
INDEL	I16_PLUS	AllTandemRepeats_51to200bp_slop5	PASS	*	QUAL	*	0.145192	0.980519	0	0.252931	2	1	26604713	18896931	0	1040	.	.	659	186		3.54301	151	.	.	39	71		0.549296	889	.	.	620	115		5.3913	154	.	.	44	73		0.60274	151	.	.	43	71
INDEL	I1_5	chainSelf	ALL	*	QUAL	*	0.584079	0.948122	0	0.722853	248	2	205399861	108717009	0	7826	.	.	3948	3373		1.17047	4571	.	.	2348	2077		1.13048	3255	.	.	1600	1296		1.23457	4819	.	.	2594	2141		1.21158	4569	.	.	2408	2077
INDEL	*	SimpleRepeat_homopolymer_7to11_slop5	PASS	*	QUAL	*	0.793054	0.983544	0	0.878087	1295	4	49788855	39620764	0	97151	.	.	59098	35502		1.66464	77046	.	.	43857	31842		1.37733	20105	.	.	15241	3660		4.16421	78997	.	.	46102	32231		1.43036	77697	.	.	45194	31842
INDEL	I1_5	chainSelf_gt10kb	ALL	*	QUAL	*	0.186957	0.955556	0	0.312727	14	0	106887487	33334629	0	1610	.	.	748	791		0.945638	301	.	.	117	170		0.688235	1309	.	.	631	621		1.0161	315	.	.	134	174		0.770115	301	.	.	124	170
INDEL	D1_5	AllTandemRepeats_201to10000bp_slop5	PASS	*	QUAL	*	0.491078	0.984263	0	0.655238	21	1	38076769	12220286	0	2802	.	.	1792	876		2.04566	1376	.	.	883	471		1.87473	1426	.	.	909	405		2.24444	1398	.	.	919	479		1.91858	1376	.	.	905	471
INDEL	I1_5	chr1-22_gte_10kb_identity_gte_990_segdups_counts_gt_5	ALL	*	QUAL	*	0	0	0		0	0	2094143	0	0	0	.	.	0	0			0	.	.	0	0			0	.	.	0	0			0	.	.	0	0			0	.	.	0	0
INDEL	I1_5	chr1-22_gte_10kb_identity_gte_990_segdups_counts_gt_5	PASS	*	QUAL	*	0	0	0		0	0	2094143	0	0	0	.	.	0	0			0	.	.	0	0			0	.	.	0	0			0	.	.	0	0			0	.	.	0	0
INDEL	I1_5	expanded_150_Tier1plusTier2_v0.6.1	ALL	*	QUAL	*	0.637007	0.958904	0	0.765492	54	0	48088781	19301737	0	1978	.	.	964	846		1.13948	1260	.	.	619	595		1.04034	718	.	.	345	251		1.3745	1314	.	.	679	609		1.11494	1260	.	.	639	595
INDEL	I1_5	GIABv4.1_complexindel10bp_slop50	PASS	*	QUAL	*	0.595867	0.984369	0	0.742361	38	0	1601305	1136336	0	4016	.	.	1931	1990		0.970352	2393	.	.	1142	1214		0.940692	1623	.	.	789	776		1.01675	2431	.	.	1185	1222		0.969722	2393	.	.	1155	1214
INDEL	I1_5	gaps_slop15kb	ALL	*	QUAL	*	0	0	0		0	0	26560636	0	0	0	.	.	0	0			0	.	.	0	0			0	.	.	0	0			0	.	.	0	0			0	.	.	0	0
INDEL	I1_5	gaps_slop15kb	PASS	*	QUAL	*	0	0	0		0	0	26560636	0	0	0	.	.	0	0			0	.	.	0	0			0	.	.	0	0			0	.	.	0	0			0	.	.	0	0
INDEL	I1_5	gc15_slop50	ALL	*	QUAL	*	0.670222	0.964194	0	0.790771	27	1	5303101	2773329	0	1125	.	.	623	438		1.42237	754	.	.	394	338		1.16568	371	.	.	229	100		2.29	782	.	.	431	342		1.26023	754	.	.	407	338
INDEL	*	GIABv4.1_complexindel10bp_slop50	PASS	*	QUAL	*	0.56002	0.984848	0	0.714022	68	1	1601305	1136336	0	7964	.	.	3980	3833		1.03835	4460	.	.	2191	2218		0.987827	3504	.	.	1789	1615		1.10774	4554	.	.	2299	2230		1.03094	4485	.	.	2242	2218
INDEL	I1_5	gc15to20_slop50	ALL	*	QUAL	*	0.777731	0.966964	0	0.862085	62	1	14314006	11885230	0	2371	.	.	1241	971		1.27806	1844	.	.	960	814		1.17936	527	.	.	281	157		1.78981	1907	.	.	1041	829		1.25573	1844	.	.	993	814
INDEL	D16_PLUS	gc30to55_slop50	PASS	*	QUAL	*	0.152351	0.984925	0	0.263884	6	0	2011401955	1697935422	0	2573	.	.	1540	832		1.85096	392	.	.	265	101		2.62376	2181	.	.	1275	731		1.74419	398	.	.	297	101		2.94059	392	.	.	291	101
INDEL	I1_5	gc20to25_slop50	ALL	*	QUAL	*	0.813569	0.965482	0	0.88304	405	3	117189860	103213255	0	14032	.	.	7476	5647		1.32389	11416	.	.	6149	4864		1.26419	2616	.	.	1327	783		1.69476	11820	.	.	6648	4951		1.34276	11412	.	.	6328	4864
INDEL	D16_PLUS	TS_boundary	PASS	*	QUAL	*	0.123205	0.985185	0	0.21902	4	0	3030848912	2495932686	0	2159	.	.	1348	681		1.97944	266	.	.	181	61		2.96721	1893	.	.	1167	620		1.88226	270	.	.	208	62		3.35484	266	.	.	205	61
INDEL	I1_5	gc25to30_slop50	ALL	*	QUAL	*	0.806888	0.959634	0	0.876657	1322	9	394144353	347465005	0	39226	.	.	20620	15764		1.30804	31651	.	.	16979	13524		1.25547	7575	.	.	3641	2240		1.62545	32973	.	.	18493	13857		1.33456	31642	.	.	17498	13524
INDEL	*	gc70to75_slop50	PASS	*	QUAL	*	0.612613	0.985577	0	0.755576	12	0	11790706	9330190	0	1332	.	.	723	591		1.22335	816	.	.	417	393		1.06107	516	.	.	306	198		1.54545	832	.	.	433	397		1.09068	820	.	.	425	393
INDEL	I1_5	gc30to55_slop50	ALL	*	QUAL	*	0.787641	0.953831	0	0.862806	4682	23	2011401955	1697935422	0	123442	.	.	64597	48790		1.32398	97228	.	.	51859	41261		1.25685	26214	.	.	12738	7529		1.69186	101909	.	.	57373	42383		1.35368	97204	.	.	53819	41261
INDEL	D1_5	GIABv4.1_complexindel10bp_slop50	PASS	*	QUAL	*	0.542807	0.986148	0	0.700201	25	1	1601305	1136336	0	3399	.	.	1733	1596		1.08584	1845	.	.	940	885		1.06215	1554	.	.	793	711		1.11533	1877	.	.	991	886		1.11851	1851	.	.	966	885
INDEL	I1_5	gc55to60_slop50	ALL	*	QUAL	*	0.661402	0.916111	0	0.768194	1544	14	244507530	206506988	0	25771	.	.	12824	10318		1.24288	17045	.	.	8683	7787		1.11506	8726	.	.	4141	2531		1.63611	18596	.	.	10101	8180		1.23484	17036	.	.	8939	7787
INDEL	D16_PLUS	notinchainSelf	PASS	*	QUAL	*	0.138244	0.986371	0	0.242501	8	0	2729480550	2382810862	0	4181	.	.	2467	1383		1.7838	578	.	.	379	144		2.63194	3603	.	.	2088	1239		1.68523	587	.	.	442	145		3.04828	579	.	.	435	144
INDEL	I1_5	gc60to65_slop50	ALL	*	QUAL	*	0.657552	0.938309	0	0.773234	358	3	102791705	85016727	0	8375	.	.	4309	3348		1.28704	5507	.	.	2848	2528		1.12658	2868	.	.	1461	820		1.78171	5868	.	.	3177	2619		1.21306	5506	.	.	2907	2528
INDEL	D16_PLUS	notinAllHomopolymers_gt6bp_imperfectgt10bp_slop5	PASS	*	QUAL	*	0.135989	0.986733	0	0.239035	8	0	2850902974	2432532279	0	4368	.	.	2635	1406		1.87411	594	.	.	394	144		2.73611	3774	.	.	2241	1262		1.77575	603	.	.	458	145		3.15862	595	.	.	451	144
INDEL	I1_5	gc65to70_slop50	ALL	*	QUAL	*	0.742551	0.975724	0	0.843316	31	0	34883665	28140025	0	1678	.	.	879	746		1.17828	1246	.	.	644	591		1.08968	432	.	.	235	155		1.51613	1277	.	.	678	595		1.1395	1246	.	.	651	591
INDEL	D16_PLUS	notinalllowmapandsegdupregions	PASS	*	QUAL	*	0.138436	0.986755	0	0.242808	8	0	2629265608	2361638428	0	4298	.	.	2546	1415		1.79929	595	.	.	394	144		2.73611	3703	.	.	2152	1271		1.69315	604	.	.	459	145		3.16552	596	.	.	452	144
INDEL	I1_5	gc70to75_slop50	ALL	*	QUAL	*	0.730627	0.987531	0	0.839873	5	0	11790706	9330190	0	542	.	.	248	283		0.876325	396	.	.	184	210		0.87619	146	.	.	64	73		0.876712	401	.	.	187	212		0.882075	396	.	.	184	210
INDEL	I1_5	gc70to75_slop50	PASS	*	QUAL	*	0.730627	0.987531	0	0.839873	5	0	11790706	9330190	0	542	.	.	248	283		0.876325	396	.	.	184	210		0.87619	146	.	.	64	73		0.876712	401	.	.	187	212		0.882075	396	.	.	184	210
INDEL	I1_5	gc75to80_slop50	ALL	*	QUAL	*	0.464539	0.956204	0	0.625298	6	0	5248298	4110150	0	282	.	.	122	156		0.782051	131	.	.	46	84		0.547619	151	.	.	76	72		1.05556	137	.	.	52	85		0.611765	131	.	.	47	84
INDEL	I1_5	gc75to80_slop50	PASS	*	QUAL	*	0.464539	0.956204	0	0.625298	6	0	5248298	4110150	0	282	.	.	122	156		0.782051	131	.	.	46	84		0.547619	151	.	.	76	72		1.05556	137	.	.	52	85		0.611765	131	.	.	47	84
INDEL	I1_5	gc80to85_slop50	ALL	*	QUAL	*	0.073333	0.916667	0	0.135802	1	0	2596229	1640058	0	150	.	.	48	95		0.505263	11	.	.	0	11		0	139	.	.	48	84		0.571429	12	.	.	1	11		0.0909091	11	.	.	0	11
INDEL	I1_5	gc80to85_slop50	PASS	*	QUAL	*	0.073333	0.916667	0	0.135802	1	0	2596229	1640058	0	150	.	.	48	95		0.505263	11	.	.	0	11		0	139	.	.	48	84		0.571429	12	.	.	1	11		0.0909091	11	.	.	0	11
INDEL	I1_5	gc85_slop50	ALL	*	QUAL	*	0.027778	1	0	0.054054	0	0	544746	382030	0	72	.	.	21	51		0.411765	2	.	.	0	2		0	70	.	.	21	49		0.428571	2	.	.	0	2		0	2	.	.	0	2
INDEL	I1_5	gc85_slop50	PASS	*	QUAL	*	0.027778	1	0	0.054054	0	0	544746	382030	0	72	.	.	21	51		0.411765	2	.	.	0	2		0	70	.	.	21	49		0.428571	2	.	.	0	2		0	2	.	.	0	2
INDEL	I1_5	gclt25orgt65_slop50	ALL	*	QUAL	*	0.780423	0.966889	0	0.863706	536	5	191795155	161447712	0	20248	.	.	10659	8383		1.2715	15802	.	.	8379	6914		1.21189	4446	.	.	2280	1469		1.55208	16339	.	.	9039	7027		1.28632	15798	.	.	8612	6914
INDEL	D16_PLUS	notinlowmappabilityall	PASS	*	QUAL	*	0.136572	0.986777	0	0.239936	8	0	2686003642	2395155949	0	4364	.	.	2582	1441		1.79181	596	.	.	394	145		2.71724	3768	.	.	2188	1296		1.68827	605	.	.	459	146		3.14384	597	.	.	452	145
INDEL	I1_5	gclt30orgt55_slop50	ALL	*	QUAL	*	0.75563	0.950787	0	0.842049	3483	30	923478456	793592449	0	89925	.	.	46664	36387		1.28244	67950	.	.	35907	29767		1.20627	21975	.	.	10757	6620		1.62492	71445	.	.	39587	30627		1.29255	67929	.	.	36941	29767
INDEL	D16_PLUS	notinchainSelf_gt10kb	PASS	*	QUAL	*	0.133826	0.986799	0	0.23569	8	0	2827992924	2458193242	0	4461	.	.	2654	1464		1.81284	597	.	.	395	146		2.70548	3864	.	.	2259	1318		1.71396	606	.	.	459	147		3.12245	598	.	.	452	146
INDEL	I1_5	inversions_slop25percent	ALL	*	QUAL	*	0.706667	0.946429	0	0.80916	3	0	966818	626804	0	75	.	.	24	48		0.5	53	.	.	17	34		0.5	22	.	.	7	14		0.5	56	.	.	20	35		0.571429	53	.	.	18	34
INDEL	I1_5	inversions_slop25percent	PASS	*	QUAL	*	0.706667	0.946429	0	0.80916	3	0	966818	626804	0	75	.	.	24	48		0.5	53	.	.	17	34		0.5	22	.	.	7	14		0.5	56	.	.	20	35		0.571429	53	.	.	18	34
INDEL	I1_5	l100_m2_e1	ALL	*	QUAL	*	0.280261	0.991218	0	0.436971	8	0	248846792	96371922	0	3222	.	.	1687	1495		1.12843	903	.	.	408	491		0.830957	2319	.	.	1279	1004		1.2739	911	.	.	415	495		0.838384	903	.	.	411	491
INDEL	D16_PLUS	notinrefseq_cds	PASS	*	QUAL	*	0.133304	0.98682	0	0.234879	8	0	2900797233	2461079161	0	4486	.	.	2664	1478		1.80244	598	.	.	395	146		2.70548	3888	.	.	2269	1332		1.70345	607	.	.	460	147		3.12925	599	.	.	453	146
INDEL	I1_5	l250_m0_e0	ALL	*	QUAL	*	0.033613	1	0	0.065041	0	0	89246198	11117085	0	119	.	.	70	49		1.42857	4	.	.	2	2		1	115	.	.	68	47		1.44681	4	.	.	2	2		1	4	.	.	2	2
INDEL	I1_5	l250_m0_e0	PASS	*	QUAL	*	0.033613	1	0	0.065041	0	0	89246198	11117085	0	119	.	.	70	49		1.42857	4	.	.	2	2		1	115	.	.	68	47		1.44681	4	.	.	2	2		1	4	.	.	2	2
INDEL	I1_5	lowmappabilityall	ALL	*	QUAL	*	0.280261	0.991218	0	0.436971	8	0	248876769	96371922	0	3222	.	.	1687	1495		1.12843	903	.	.	408	491		0.830957	2319	.	.	1279	1004		1.2739	911	.	.	415	495		0.838384	903	.	.	411	491
INDEL	D16_PLUS	notinsegdups_gt10kb	PASS	*	QUAL	*	0.135478	0.98682	0	0.238248	8	0	2783350286	2431880642	0	4414	.	.	2628	1447		1.81617	598	.	.	395	146		2.70548	3816	.	.	2233	1301		1.71637	607	.	.	460	147		3.12925	599	.	.	453	146
INDEL	I1_5	notinAllHomopolymers_gt6bp_imperfectgt10bp_slop5	ALL	*	QUAL	*	0.817738	0.974893	0	0.889427	2495	15	2850902974	2432532279	0	119284	.	.	61108	50316		1.21448	97543	.	.	50171	43371		1.15679	21741	.	.	10937	6945		1.5748	100053	.	.	54043	43872		1.23183	97541	.	.	52053	43371
INDEL	D16_PLUS	notinsegdups	PASS	*	QUAL	*	0.13594	0.98682	0	0.238962	8	0	2768391002	2421610326	0	4399	.	.	2618	1443		1.81428	598	.	.	395	146		2.70548	3801	.	.	2223	1297		1.71396	607	.	.	460	147		3.12925	599	.	.	453	146
INDEL	I1_5	notinAllTandemRepeatsandHomopolymers_slop5	ALL	*	QUAL	*	0.898614	0.998892	0	0.946104	77	1	2685531808	2377016306	0	80258	.	.	40636	39548		1.02751	72121	.	.	36264	35804		1.01285	8137	.	.	4372	3744		1.16774	72200	.	.	36344	35811		1.01488	72120	.	.	36271	35804
INDEL	D16_PLUS	*	PASS	*	QUAL	*	0.132875	0.986842	0	0.234214	8	0	2809068885	2495932686	0	4508	.	.	2680	1484		1.80593	599	.	.	395	147		2.68707	3909	.	.	2285	1337		1.70905	608	.	.	460	148		3.10811	600	.	.	453	147
INDEL	I1_5	notinalldifficultregions	ALL	*	QUAL	*	0.944274	0.998956	0	0.970846	64	1	2306191020	2106050263	0	67904	.	.	34504	33338		1.03498	64120	.	.	32425	31649		1.02452	3784	.	.	2079	1689		1.23091	64187	.	.	32494	31653		1.02657	64120	.	.	32431	31649
INDEL	D16_PLUS	AllTandemRepeats_lt51bp_slop5	PASS	*	QUAL	*	0.120223	0.986928	0	0.214336	2	0	38085246	28826494	0	1256	.	.	658	493		1.33469	151	.	.	70	53		1.32075	1105	.	.	588	440		1.33636	153	.	.	100	53		1.88679	151	.	.	98	53
INDEL	I1_5	notinalllowmapandsegdupregions	ALL	*	QUAL	*	0.789221	0.952359	0	0.863149	8162	53	2629265608	2361638428	0	208156	.	.	108654	82729		1.31337	164281	.	.	87410	70522		1.23947	43875	.	.	21244	12207		1.74031	172497	.	.	96610	72500		1.33255	164279	.	.	90409	70522
INDEL	D1_5	notinAllHomopolymers_gt6bp_imperfectgt10bp_slop5	PASS	*	QUAL	*	0.784459	0.986968	0	0.874138	1232	10	2850902974	2432532279	0	120195	.	.	72700	39803		1.8265	94288	.	.	59788	31843		1.87759	25907	.	.	12912	7960		1.62211	95534	.	.	63297	32237		1.96349	94289	.	.	62446	31843
INDEL	I1_5	notinchainSelf	ALL	*	QUAL	*	0.781437	0.952718	0	0.858619	7925	51	2729480550	2382810862	0	205748	.	.	107469	81891		1.31234	160779	.	.	85542	69025		1.23929	44969	.	.	21927	12866		1.70426	168753	.	.	94504	70943		1.33211	160774	.	.	88482	69025
INDEL	D1_5	SimpleRepeat_quadTR_20to50_slop5	PASS	*	QUAL	*	0.577446	0.987	0	0.728615	52	0	4260126	2779809	0	6837	.	.	3769	2337		1.61275	3948	.	.	2108	1461		1.44285	2889	.	.	1661	876		1.89612	4000	.	.	2527	1473		1.71555	3948	.	.	2487	1461
INDEL	I1_5	notinchainSelf_gt10kb	ALL	*	QUAL	*	0.778656	0.952593	0	0.856887	8160	53	2827992924	2458193242	0	212023	.	.	110701	84505		1.30999	165093	.	.	87795	70957		1.2373	46930	.	.	22906	13548		1.69073	173308	.	.	96988	72936		1.32977	165092	.	.	90790	70957
INDEL	I16_PLUS	GIABv3.3.2_notin_complexandSVs_alldifficultregions	PASS	*	QUAL	*	0.490494	0.987749	0	0.655488	8	0	2185503813	2003974175	0	1315	.	.	665	643		1.03421	645	.	.	184	458		0.401747	670	.	.	481	185		2.6	653	.	.	192	458		0.419214	645	.	.	184	458
INDEL	I1_5	notinlowmappabilityall	ALL	*	QUAL	*	0.782189	0.95237	0	0.858931	8162	53	2686003642	2395155949	0	210081	.	.	109606	83623		1.31072	164323	.	.	87435	70539		1.23953	45758	.	.	22171	13084		1.69451	172539	.	.	96635	72517		1.33258	164321	.	.	90434	70539
INDEL	D16_PLUS	SimpleRepeat_homopolymer_4to6_slop5	PASS	*	QUAL	*	0.141385	0.988	0	0.247371	3	0	789111519	677210084	0	1747	.	.	1109	546		2.03114	247	.	.	169	59		2.86441	1500	.	.	940	487		1.93018	250	.	.	190	60		3.16667	247	.	.	188	59
INDEL	I1_5	notinrefseq_cds	ALL	*	QUAL	*	0.774259	0.95258	0	0.854212	8173	53	2900797233	2461079161	0	213501	.	.	111373	85244		1.30652	165305	.	.	87859	71093		1.23583	48196	.	.	23514	14151		1.66165	173533	.	.	97066	73076		1.32829	165304	.	.	90859	71093
INDEL	D16_PLUS	TS_contained	PASS	*	QUAL	*	0.141762	0.988166	0	0.247953	4	0	2495932686	2495932686	0	2349	.	.	1332	803		1.65878	333	.	.	214	86		2.48837	2016	.	.	1118	717		1.55927	338	.	.	252	86		2.93023	334	.	.	248	86
INDEL	I1_5	notinsegdups	ALL	*	QUAL	*	0.785376	0.952585	0	0.860937	8174	53	2768391002	2421610326	0	210531	.	.	109913	83829		1.31116	165346	.	.	87884	71107		1.23594	45185	.	.	22029	12722		1.73157	173575	.	.	97094	73090		1.32842	165345	.	.	90886	71107
INDEL	I16_PLUS	GIABv4.1_notin_complexandSVs_alldifficultregions	PASS	*	QUAL	*	0.487088	0.988355	0	0.652571	8	0	2268411837	2075982706	0	1394	.	.	701	684		1.02485	679	.	.	190	485		0.391753	715	.	.	511	199		2.56784	687	.	.	198	485		0.408247	679	.	.	190	485
INDEL	I1_5	notinsegdups_gt10kb	ALL	*	QUAL	*	0.783524	0.952589	0	0.859824	8174	53	2783350286	2431880642	0	211044	.	.	110164	84079		1.31024	165358	.	.	87889	71114		1.23589	45686	.	.	22275	12965		1.71809	173587	.	.	97099	73097		1.32836	165357	.	.	90891	71114
INDEL	I16_PLUS	notinalldifficultregions	PASS	*	QUAL	*	0.471372	0.988827	0	0.638413	8	0	2306191020	2106050263	0	1502	.	.	748	742		1.00809	708	.	.	197	507		0.38856	794	.	.	551	235		2.34468	716	.	.	205	507		0.404339	708	.	.	197	507
INDEL	I1_5	refseq_cds	ALL	*	QUAL	*	0.65873	0.988095	0	0.790476	1	0	34083082	30448624	0	126	.	.	71	51		1.39216	83	.	.	48	33		1.45455	43	.	.	23	18		1.27778	84	.	.	51	33		1.54545	83	.	.	50	33
INDEL	I1_5	refseq_cds	PASS	*	QUAL	*	0.65873	0.988095	0	0.790476	1	0	34083082	30448624	0	126	.	.	71	51		1.39216	83	.	.	48	33		1.45455	43	.	.	23	18		1.27778	84	.	.	51	33		1.54545	83	.	.	50	33
INDEL	I1_5	segdups	ALL	*	QUAL	*	0.015479	1	0	0.030486	0	0	166489409	69917545	0	3101	.	.	1536	1466		1.04775	48	.	.	28	20		1.4	3053	.	.	1508	1446		1.04288	48	.	.	28	20		1.4	48	.	.	28	20
INDEL	D1_5	SimpleRepeat_homopolymer_7to11_slop5	PASS	*	QUAL	*	0.720742	0.989164	0	0.833884	359	0	49788855	39620764	0	45184	.	.	26493	17536		1.51078	32566	.	.	16340	15558		1.05026	12618	.	.	10153	1978		5.13296	33131	.	.	17525	15606		1.12297	32772	.	.	17214	15558
INDEL	I1_5	segdups_gt10kb	ALL	*	QUAL	*	0.01391	1	0	0.027439	0	0	151530125	59647229	0	2588	.	.	1285	1216		1.05674	36	.	.	23	13		1.76923	2552	.	.	1262	1203		1.04904	36	.	.	23	13		1.76923	36	.	.	23	13
INDEL	I16_PLUS	notinAllTandemRepeatsandHomopolymers_slop5	PASS	*	QUAL	*	0.43628	0.989583	0	0.605578	8	0	2685531808	2377016306	0	1742	.	.	866	861		1.00581	760	.	.	208	548		0.379562	982	.	.	658	313		2.10224	768	.	.	216	548		0.394161	760	.	.	208	548
INDEL	I6_15	*	ALL	*	QUAL	*	0.576774	0.948963	0	0.717472	675	4	2809068885	2495932686	0	21889	.	.	10311	6198		1.6636	12625	.	.	5200	4995		1.04104	9264	.	.	5111	1203		4.24855	13304	.	.	6124	5326		1.14983	12625	.	.	5794	4995
INDEL	D1_5	l100_m2_e1	PASS	*	QUAL	*	0.268368	0.989659	0	0.422237	10	0	248846792	96371922	0	3566	.	.	2249	1272		1.76808	957	.	.	578	373		1.5496	2609	.	.	1671	899		1.85873	967	.	.	593	374		1.58556	957	.	.	584	373
INDEL	I6_15	AllHomopolymers_gt6bp_imperfectgt10bp_slop5	ALL	*	QUAL	*	0.440267	0.937581	0	0.599175	47	1	83977437	58995592	0	1649	.	.	924	368		2.51087	726	.	.	355	277		1.28159	923	.	.	569	91		6.25275	769	.	.	382	313		1.22045	721	.	.	370	277
INDEL	D1_5	lowmappabilityall	PASS	*	QUAL	*	0.268368	0.989659	0	0.422237	10	0	248876769	96371922	0	3566	.	.	2249	1272		1.76808	957	.	.	578	373		1.5496	2609	.	.	1671	899		1.85873	967	.	.	593	374		1.58556	957	.	.	584	373
INDEL	I6_15	AllTandemRepeats_201to10000bp_slop5	ALL	*	QUAL	*	0.36136	0.957346	0	0.524675	9	0	38076769	12220286	0	559	.	.	280	188		1.48936	202	.	.	68	108		0.62963	357	.	.	212	80		2.65	211	.	.	76	115		0.66087	202	.	.	74	108
INDEL	I6_15	AllTandemRepeats_201to10000bp_slop5	PASS	*	QUAL	*	0.36136	0.957346	0	0.524675	9	0	38076769	12220286	0	559	.	.	280	188		1.48936	202	.	.	68	108		0.62963	357	.	.	212	80		2.65	211	.	.	76	115		0.66087	202	.	.	74	108
INDEL	I6_15	AllTandemRepeats_51to200bp_slop5	ALL	*	QUAL	*	0.389059	0.924419	0	0.547635	104	0	26604713	18896931	0	3272	.	.	1508	581		2.59552	1273	.	.	473	381		1.24147	1999	.	.	1035	200		5.175	1376	.	.	629	428		1.46963	1272	.	.	577	381
INDEL	*	l100_m2_e1	PASS	*	QUAL	*	0.249391	0.989879	0	0.398407	20	0	248846792	96371922	0	7803	.	.	4593	3115		1.47448	1946	.	.	1033	902		1.14523	5857	.	.	3560	2213		1.60868	1976	.	.	1067	908		1.17511	1956	.	.	1053	902
INDEL	I6_15	AllTandemRepeats_gt10000bp_slop5	ALL	*	QUAL	*	0	0	0		0	0	71877742	0	0	0	.	.	0	0			0	.	.	0	0			0	.	.	0	0			0	.	.	0	0			0	.	.	0	0
INDEL	I6_15	AllTandemRepeats_gt10000bp_slop5	PASS	*	QUAL	*	0	0	0		0	0	71877742	0	0	0	.	.	0	0			0	.	.	0	0			0	.	.	0	0			0	.	.	0	0			0	.	.	0	0
INDEL	I6_15	AllTandemRepeats_gt100bp_slop5	ALL	*	QUAL	*	0.356008	0.947547	0	0.51756	31	0	119934799	18916772	0	1573	.	.	791	381		2.07612	560	.	.	211	224		0.941964	1013	.	.	580	157		3.69427	591	.	.	250	244		1.02459	560	.	.	240	224
INDEL	*	lowmappabilityall	PASS	*	QUAL	*	0.249391	0.989879	0	0.398407	20	0	248876769	96371922	0	7803	.	.	4593	3115		1.47448	1946	.	.	1033	902		1.14523	5857	.	.	3560	2213		1.60868	1976	.	.	1067	908		1.17511	1956	.	.	1053	902
INDEL	I6_15	AllTandemRepeats_lt51bp_slop5	ALL	*	QUAL	*	0.501285	0.910789	0	0.646659	570	3	38085246	28826494	0	11674	.	.	4907	2059		2.3832	5852	.	.	1984	1615		1.22848	5822	.	.	2923	444		6.58333	6423	.	.	2798	1903		1.47031	5850	.	.	2530	1615
INDEL	D1_5	alllowmapandsegdupregions	PASS	*	QUAL	*	0.184733	0.990234	0	0.311377	10	0	305614803	129889443	0	5489	.	.	3392	1968		1.72358	1014	.	.	612	396		1.54545	4475	.	.	2780	1572		1.76845	1024	.	.	627	397		1.57935	1014	.	.	618	396
INDEL	I6_15	AllTandemRepeatsandHomopolymers_slop5	ALL	*	QUAL	*	0.483849	0.917102	0	0.633482	631	4	249348603	114511565	0	14519	.	.	6412	2760		2.32319	7025	.	.	2525	2094		1.20583	7494	.	.	3887	666		5.83634	7660	.	.	3405	2423		1.40528	7025	.	.	3117	2094
INDEL	*	alllowmapandsegdupregions	PASS	*	QUAL	*	0.165981	0.990426	0	0.284316	20	0	305614803	129889443	0	12405	.	.	7145	5016		1.42444	2059	.	.	1100	948		1.16034	10346	.	.	6045	4068		1.48599	2089	.	.	1134	954		1.18868	2069	.	.	1120	948
INDEL	I6_15	BadPromoters	ALL	*	QUAL	*	0	0	0		0	0	197273	143063	0	13	.	.	10	2		5	0	.	.	0	0			13	.	.	10	2		5	0	.	.	0	0			0	.	.	0	0
INDEL	I6_15	BadPromoters	PASS	*	QUAL	*	0	0	0		0	0	197273	143063	0	13	.	.	10	2		5	0	.	.	0	0			13	.	.	10	2		5	0	.	.	0	0			0	.	.	0	0
INDEL	I6_15	CNV_CCSandONT_elliptical_outlier	ALL	*	QUAL	*	0.486111	0.945946	0	0.642202	2	0	39152503	6876916	0	72	.	.	36	25		1.44	35	.	.	16	15		1.06667	37	.	.	20	10		2	37	.	.	18	16		1.125	35	.	.	17	15
INDEL	I6_15	CNV_CCSandONT_elliptical_outlier	PASS	*	QUAL	*	0.486111	0.945946	0	0.642202	2	0	39152503	6876916	0	72	.	.	36	25		1.44	35	.	.	16	15		1.06667	37	.	.	20	10		2	37	.	.	18	16		1.125	35	.	.	17	15
INDEL	I6_15	CNV_mrcanavarIllumina_CCShighcov_ONThighcov_intersection	ALL	*	QUAL	*	0.214286	1	0	0.352941	0	0	13732774	1446801	0	14	.	.	9	3		3	3	.	.	3	0			11	.	.	6	3		2	3	.	.	3	0			3	.	.	3	0
INDEL	I6_15	CNV_mrcanavarIllumina_CCShighcov_ONThighcov_intersection	PASS	*	QUAL	*	0.214286	1	0	0.352941	0	0	13732774	1446801	0	14	.	.	9	3		3	3	.	.	3	0			11	.	.	6	3		2	3	.	.	3	0			3	.	.	3	0
INDEL	I6_15	GIABv3.2.2_compoundhet_slop50	ALL	*	QUAL	*	0.457271	0.877698	0	0.601281	253	2	8073313	4155569	0	4002	.	.	1108	615		1.80163	1830	.	.	355	493		0.720081	2172	.	.	753	122		6.17213	2085	.	.	734	628		1.16879	1830	.	.	620	493
INDEL	I1_5	l100_m2_e1	PASS	*	QUAL	*	0.280261	0.991218	0	0.436971	8	0	248846792	96371922	0	3222	.	.	1687	1495		1.12843	903	.	.	408	491		0.830957	2319	.	.	1279	1004		1.2739	911	.	.	415	495		0.838384	903	.	.	411	491
INDEL	I6_15	GIABv3.2.2_varswithin50bp	ALL	*	QUAL	*	0.507956	0.960093	0	0.664399	69	0	62127949	52569328	0	3268	.	.	1496	1056		1.41667	1660	.	.	585	784		0.746173	1608	.	.	911	272		3.34926	1729	.	.	664	826		0.803874	1660	.	.	638	784
INDEL	I1_5	lowmappabilityall	PASS	*	QUAL	*	0.280261	0.991218	0	0.436971	8	0	248876769	96371922	0	3222	.	.	1687	1495		1.12843	903	.	.	408	491		0.830957	2319	.	.	1279	1004		1.2739	911	.	.	415	495		0.838384	903	.	.	411	491
INDEL	I6_15	GIABv3.3.2_comphetindel10bp_slop50	ALL	*	QUAL	*	0.497967	0.879558	0	0.63591	216	2	4721423	3092771	0	3197	.	.	834	551		1.51361	1592	.	.	305	445		0.685393	1605	.	.	529	106		4.99057	1810	.	.	631	560		1.12679	1592	.	.	534	445
INDEL	D16_PLUS	gclt30orgt55_slop50	PASS	*	QUAL	*	0.107379	0.991304	0	0.193769	2	0	923478456	793592449	0	2114	.	.	1245	711		1.75105	227	.	.	143	51		2.80392	1887	.	.	1102	660		1.6697	230	.	.	178	52		3.42308	228	.	.	177	51
INDEL	I6_15	GIABv3.3.2_comphetsnp10bp_slop50	ALL	*	QUAL	*	0.294118	1	0	0.454545	0	0	2193102	2051133	0	17	.	.	11	4		2.75	5	.	.	1	4		0.25	12	.	.	10	0			5	.	.	1	4		0.25	5	.	.	1	4
INDEL	I6_15	GIABv3.3.2_comphetsnp10bp_slop50	PASS	*	QUAL	*	0.294118	1	0	0.454545	0	0	2193102	2051133	0	17	.	.	11	4		2.75	5	.	.	1	4		0.25	12	.	.	10	0			5	.	.	1	4		0.25	5	.	.	1	4
INDEL	I6_15	GIABv3.3.2_complexandSVs	ALL	*	QUAL	*	0.50531	0.908174	0	0.649331	253	2	197734673	135102910	0	4991	.	.	1689	1159		1.45729	2522	.	.	666	865		0.769942	2469	.	.	1023	294		3.47959	2777	.	.	1032	996		1.03614	2522	.	.	915	865
INDEL	I1_5	alllowmapandsegdupregions	PASS	*	QUAL	*	0.17978	0.991614	0	0.304376	8	0	305614803	129889443	0	5262	.	.	2695	2449		1.10045	946	.	.	433	509		0.850688	4316	.	.	2262	1940		1.16598	954	.	.	440	513		0.8577	946	.	.	436	509
INDEL	I6_15	GIABv3.3.2_complexandSVs_alldifficultregions	ALL	*	QUAL	*	0.493241	0.925098	0	0.643424	643	4	749376598	487553696	0	16201	.	.	7288	3553		2.05122	7991	.	.	2950	2628		1.12253	8210	.	.	4338	925		4.68973	8638	.	.	3841	2958		1.29851	7991	.	.	3542	2628
INDEL	I6_15	notinAllTandemRepeatsandHomopolymers_slop5	PASS	*	QUAL	*	0.759401	0.992168	0	0.860318	44	0	2685531808	2377016306	0	7340	.	.	3882	3425		1.13343	5574	.	.	2661	2889		0.92108	1766	.	.	1221	536		2.27799	5618	.	.	2705	2891		0.935662	5574	.	.	2663	2889
INDEL	I6_15	GIABv3.3.2_complexindel10bp_slop50	ALL	*	QUAL	*	0.542936	1	0	0.70377	0	0	1759480	1260968	0	361	.	.	172	135		1.27407	196	.	.	75	91		0.824176	165	.	.	97	44		2.20455	196	.	.	77	91		0.846154	196	.	.	77	91
INDEL	I6_15	GIABv3.3.2_complexindel10bp_slop50	PASS	*	QUAL	*	0.542936	1	0	0.70377	0	0	1759480	1260968	0	361	.	.	172	135		1.27407	196	.	.	75	91		0.824176	165	.	.	97	44		2.20455	196	.	.	77	91		0.846154	196	.	.	77	91
INDEL	I6_15	GIABv3.3.2_notin_complexandSVs_alldifficultregions	ALL	*	QUAL	*	0.817296	0.993109	0	0.896666	32	0	2185503813	2003974175	0	5643	.	.	2996	2627		1.14046	4612	.	.	2236	2359		0.947859	1031	.	.	760	268		2.83582	4644	.	.	2269	2360		0.961441	4612	.	.	2238	2359
INDEL	I6_15	notinalldifficultregions	PASS	*	QUAL	*	0.8068	0.992572	0	0.890096	38	0	2306191020	2106050263	0	6294	.	.	3304	2962		1.11546	5078	.	.	2427	2628		0.923516	1216	.	.	877	334		2.62575	5116	.	.	2466	2629		0.937999	5078	.	.	2429	2628
INDEL	I6_15	GIABv3.3.2_snpswithin10bp_slop50	ALL	*	QUAL	*	0.38843	0.959184	0	0.552941	2	0	7922938	7340962	0	121	.	.	69	28		2.46429	47	.	.	19	19		1	74	.	.	50	9		5.55556	49	.	.	21	21		1	47	.	.	21	19
INDEL	I6_15	GIABv3.3.2_snpswithin10bp_slop50	PASS	*	QUAL	*	0.38843	0.959184	0	0.552941	2	0	7922938	7340962	0	121	.	.	69	28		2.46429	47	.	.	19	19		1	74	.	.	50	9		5.55556	49	.	.	21	21		1	47	.	.	21	19
INDEL	I6_15	GIABv4.1_CNVsandSVs	ALL	*	QUAL	*	0.391198	0.914286	0	0.547945	15	0	90176126	28405834	0	409	.	.	190	108		1.75926	160	.	.	61	68		0.897059	249	.	.	129	40		3.225	175	.	.	73	75		0.973333	160	.	.	65	68
INDEL	I6_15	GIABv4.1_CNVsandSVs	PASS	*	QUAL	*	0.391198	0.914286	0	0.547945	15	0	90176126	28405834	0	409	.	.	190	108		1.75926	160	.	.	61	68		0.897059	249	.	.	129	40		3.225	175	.	.	73	75		0.973333	160	.	.	65	68
INDEL	I6_15	GIABv4.1_comphetindel10bp_slop50	ALL	*	QUAL	*	0.483889	0.881122	0	0.624706	231	2	5033347	3139585	0	3569	.	.	939	580		1.61897	1727	.	.	325	459		0.708061	1842	.	.	614	121		5.07438	1960	.	.	689	581		1.18589	1727	.	.	584	459
INDEL	I6_15	GIABv4.1_notin_complexandSVs_alldifficultregions	PASS	*	QUAL	*	0.817811	0.992574	0	0.896757	36	0	2268411837	2075982706	0	5884	.	.	3116	2749		1.1335	4812	.	.	2327	2469		0.942487	1072	.	.	789	280		2.81786	4848	.	.	2364	2470		0.957085	4812	.	.	2329	2469
INDEL	I6_15	GIABv4.1_comphetsnp10bp_slop50	ALL	*	QUAL	*	0	0	0		0	0	1363152	1239646	0	1	.	.	0	0			0	.	.	0	0			1	.	.	0	0			0	.	.	0	0			0	.	.	0	0
INDEL	I6_15	GIABv4.1_comphetsnp10bp_slop50	PASS	*	QUAL	*	0	0	0		0	0	1363152	1239646	0	1	.	.	0	0			0	.	.	0	0			1	.	.	0	0			0	.	.	0	0			0	.	.	0	0
INDEL	I6_15	GIABv4.1_complexandSVs	ALL	*	QUAL	*	0.469703	0.895974	0	0.616313	259	2	111754251	45771848	0	4786	.	.	1545	959		1.61105	2248	.	.	525	704		0.745739	2538	.	.	1020	255		4	2509	.	.	913	838		1.0895	2248	.	.	792	704
INDEL	I6_15	GIABv3.3.2_notin_complexandSVs_alldifficultregions	PASS	*	QUAL	*	0.817296	0.993109	0	0.896666	32	0	2185503813	2003974175	0	5643	.	.	2996	2627		1.14046	4612	.	.	2236	2359		0.947859	1031	.	.	760	268		2.83582	4644	.	.	2269	2360		0.961441	4612	.	.	2238	2359
INDEL	I6_15	GIABv4.1_complexandSVs_alldifficultregions	ALL	*	QUAL	*	0.488155	0.923852	0	0.638783	638	4	666468574	415545165	0	15956	.	.	7168	3427		2.09163	7789	.	.	2859	2516		1.13633	8167	.	.	4309	911		4.72997	8431	.	.	3745	2846		1.31588	7789	.	.	3451	2516
INDEL	D6_15	notinalldifficultregions	PASS	*	QUAL	*	0.682177	0.993471	0	0.808908	28	0	2306191020	2106050263	0	6469	.	.	4365	2102		2.07659	4413	.	.	3200	1212		2.64026	2056	.	.	1165	890		1.30899	4442	.	.	3230	1212		2.66502	4413	.	.	3201	1212
INDEL	I6_15	GIABv4.1_complexindel10bp_slop50	ALL	*	QUAL	*	0.471186	0.985816	0	0.637615	2	0	1601305	1136336	0	295	.	.	147	125		1.176	139	.	.	51	75		0.68	156	.	.	96	50		1.92	141	.	.	54	76		0.710526	139	.	.	53	75
INDEL	I6_15	GIABv4.1_complexindel10bp_slop50	PASS	*	QUAL	*	0.471186	0.985816	0	0.637615	2	0	1601305	1136336	0	295	.	.	147	125		1.176	139	.	.	51	75		0.68	156	.	.	96	50		1.92	141	.	.	54	76		0.710526	139	.	.	53	75
INDEL	I6_15	GIABv4.1_notin_complexandSVs_alldifficultregions	ALL	*	QUAL	*	0.817811	0.992574	0	0.896757	36	0	2268411837	2075982706	0	5884	.	.	3116	2749		1.1335	4812	.	.	2327	2469		0.942487	1072	.	.	789	280		2.81786	4848	.	.	2364	2470		0.957085	4812	.	.	2329	2469
INDEL	D6_15	notinAllTandemRepeatsandHomopolymers_slop5	PASS	*	QUAL	*	0.646078	0.99364	0	0.783023	30	0	2685531808	2377016306	0	7496	.	.	5049	2445		2.06503	4843	.	.	3517	1325		2.65434	2653	.	.	1532	1120		1.36786	4874	.	.	3549	1325		2.67849	4843	.	.	3518	1325
INDEL	I6_15	GIABv4.1_othercomplexwithin10bp_slop50	ALL	*	QUAL	*	0.45098	0.948454	0	0.611296	10	0	4636900	3575261	0	408	.	.	195	127		1.53543	184	.	.	64	89		0.719101	224	.	.	131	38		3.44737	194	.	.	72	93		0.774194	184	.	.	66	89
INDEL	I6_15	GIABv4.1_othercomplexwithin10bp_slop50	PASS	*	QUAL	*	0.45098	0.948454	0	0.611296	10	0	4636900	3575261	0	408	.	.	195	127		1.53543	184	.	.	64	89		0.719101	224	.	.	131	38		3.44737	194	.	.	72	93		0.774194	184	.	.	66	89
INDEL	I6_15	GIABv4.1_snpswithin10bp_slop50	ALL	*	QUAL	*	0.376812	0.962963	0	0.541667	2	0	9258719	8347563	0	138	.	.	85	28		3.03571	52	.	.	26	17		1.52941	86	.	.	59	11		5.36364	54	.	.	29	18		1.61111	52	.	.	28	17
INDEL	I6_15	GIABv4.1_snpswithin10bp_slop50	PASS	*	QUAL	*	0.376812	0.962963	0	0.541667	2	0	9258719	8347563	0	138	.	.	85	28		3.03571	52	.	.	26	17		1.52941	86	.	.	59	11		5.36364	54	.	.	29	18		1.61111	52	.	.	28	17
INDEL	I6_15	HG002_HG003_HG004_allsvs	ALL	*	QUAL	*	0.522422	0.95102	0	0.674385	36	0	181279748	121445433	0	1338	.	.	621	454		1.36784	699	.	.	271	313		0.865815	639	.	.	350	141		2.48227	735	.	.	308	328		0.939024	699	.	.	288	313
INDEL	D6_15	GIABv4.1_notin_complexandSVs_alldifficultregions	PASS	*	QUAL	*	0.691263	0.99365	0	0.815322	26	0	2268411837	2075982706	0	6112	.	.	4153	1957		2.12213	4225	.	.	3082	1142		2.69877	1887	.	.	1071	815		1.31411	4252	.	.	3110	1142		2.72329	4225	.	.	3083	1142
INDEL	I6_15	HG2_SKor_TrioONTCanu_intersect_HG2_SKor_TrioONTFlye_intersect_HG2_SKor_CCS15_gt10kb	ALL	*	QUAL	*	0.333333	1	0	0.5	0	0	12794035	2495911	0	18	.	.	13	3		4.33333	6	.	.	4	1		4	12	.	.	9	2		4.5	6	.	.	4	1		4	6	.	.	4	1
INDEL	I6_15	HG2_SKor_TrioONTCanu_intersect_HG2_SKor_TrioONTFlye_intersect_HG2_SKor_CCS15_gt10kb	PASS	*	QUAL	*	0.333333	1	0	0.5	0	0	12794035	2495911	0	18	.	.	13	3		4.33333	6	.	.	4	1		4	12	.	.	9	2		4.5	6	.	.	4	1		4	6	.	.	4	1
INDEL	I6_15	L1H_gt500	ALL	*	QUAL	*	0	0	0		0	0	3288114	2138337	0	3	.	.	1	2		0.5	0	.	.	0	0			3	.	.	1	2		0.5	0	.	.	0	0			0	.	.	0	0
INDEL	I6_15	L1H_gt500	PASS	*	QUAL	*	0	0	0		0	0	3288114	2138337	0	3	.	.	1	2		0.5	0	.	.	0	0			3	.	.	1	2		0.5	0	.	.	0	0			0	.	.	0	0
INDEL	I6_15	MHC	ALL	*	QUAL	*	0.491525	0.935484	0	0.644444	2	0	4970557	4096838	0	59	.	.	28	15		1.86667	29	.	.	12	9		1.33333	30	.	.	16	6		2.66667	31	.	.	15	9		1.66667	29	.	.	13	9
INDEL	I6_15	MHC	PASS	*	QUAL	*	0.491525	0.935484	0	0.644444	2	0	4970557	4096838	0	59	.	.	28	15		1.86667	29	.	.	12	9		1.33333	30	.	.	16	6		2.66667	31	.	.	15	9		1.66667	29	.	.	13	9
INDEL	I6_15	SimpleRepeat_diTR_11to50_slop5	ALL	*	QUAL	*	0.46409	0.875369	0	0.606588	503	3	14126406	9327719	0	7658	.	.	3032	1136		2.66901	3554	.	.	1179	868		1.35829	4104	.	.	1853	268		6.91418	4060	.	.	1827	1115		1.63857	3554	.	.	1584	868
INDEL	D6_15	GIABv3.3.2_notin_complexandSVs_alldifficultregions	PASS	*	QUAL	*	0.686281	0.993671	0	0.811854	25	0	2185503813	2003974175	0	5948	.	.	4014	1932		2.07764	4082	.	.	2967	1114		2.66338	1866	.	.	1047	818		1.27995	4108	.	.	2994	1114		2.68761	4082	.	.	2968	1114
INDEL	I6_15	SimpleRepeat_diTR_51to200_slop5	ALL	*	QUAL	*	0.111111	0.888889	0	0.197531	1	0	313064	71010	0	72	.	.	17	3		5.66667	8	.	.	0	2		0	64	.	.	17	1		17	9	.	.	6	3		2	8	.	.	6	2
INDEL	I6_15	SimpleRepeat_diTR_51to200_slop5	PASS	*	QUAL	*	0.111111	0.888889	0	0.197531	1	0	313064	71010	0	72	.	.	17	3		5.66667	8	.	.	0	2		0	64	.	.	17	1		17	9	.	.	6	3		2	8	.	.	6	2
INDEL	I6_15	SimpleRepeat_diTR_gt200_slop5	ALL	*	QUAL	*	0	0	0		0	0	1117	0	0	0	.	.	0	0			0	.	.	0	0			0	.	.	0	0			0	.	.	0	0			0	.	.	0	0
INDEL	I6_15	SimpleRepeat_diTR_gt200_slop5	PASS	*	QUAL	*	0	0	0		0	0	1117	0	0	0	.	.	0	0			0	.	.	0	0			0	.	.	0	0			0	.	.	0	0			0	.	.	0	0
INDEL	I6_15	SimpleRepeat_homopolymer_4to6_slop5	ALL	*	QUAL	*	0.609925	0.959802	0	0.745872	136	2	789111519	677210084	0	5481	.	.	2632	1680		1.56667	3343	.	.	1407	1388		1.01369	2138	.	.	1225	292		4.19521	3433	.	.	1571	1462		1.07456	3295	.	.	1510	1388
INDEL	D16_PLUS	notinAllTandemRepeatsandHomopolymers_slop5	PASS	*	QUAL	*	0.235258	0.994805	0	0.380527	2	0	2685531808	2377016306	0	1628	.	.	1178	450		2.61778	383	.	.	307	76		4.03947	1245	.	.	871	374		2.32888	385	.	.	309	76		4.06579	383	.	.	307	76
INDEL	I6_15	SimpleRepeat_homopolymer_7to11_slop5	ALL	*	QUAL	*	0.520249	0.935028	0	0.668529	22	1	49788855	39620764	0	642	.	.	345	172		2.00581	334	.	.	152	133		1.14286	308	.	.	193	39		4.94872	354	.	.	164	150		1.09333	331	.	.	158	133
INDEL	I6_15	SimpleRepeat_homopolymer_7to11_slop5	PASS	*	QUAL	*	0.520249	0.935028	0	0.668529	22	1	49788855	39620764	0	642	.	.	345	172		2.00581	334	.	.	152	133		1.14286	308	.	.	193	39		4.94872	354	.	.	164	150		1.09333	331	.	.	158	133
INDEL	I6_15	SimpleRepeat_homopolymer_gt11_slop5	ALL	*	QUAL	*	0.133333	0.756757	0	0.226721	18	0	18344341	7424559	0	420	.	.	238	38		6.26316	56	.	.	29	21		1.38095	364	.	.	209	17		12.2941	74	.	.	34	34		1	56	.	.	29	21
INDEL	I6_15	SimpleRepeat_homopolymer_gt11_slop5	PASS	*	QUAL	*	0.133333	0.756757	0	0.226721	18	0	18344341	7424559	0	420	.	.	238	38		6.26316	56	.	.	29	21		1.38095	364	.	.	209	17		12.2941	74	.	.	34	34		1	56	.	.	29	21
INDEL	I6_15	SimpleRepeat_imperfecthomopolgt10_slop5	ALL	*	QUAL	*	0.424564	0.940978	0	0.585124	35	0	44462862	27011469	0	1319	.	.	748	289		2.58824	560	.	.	282	218		1.29358	759	.	.	466	71		6.56338	593	.	.	300	244		1.22951	558	.	.	291	218
INDEL	D16_PLUS	GIABv3.3.2_notin_complexandSVs_alldifficultregions	PASS	*	QUAL	*	0.253135	0.996914	0	0.40375	1	0	2185503813	2003974175	0	1276	.	.	938	338		2.77515	323	.	.	261	62		4.20968	953	.	.	677	276		2.4529	324	.	.	262	62		4.22581	323	.	.	261	62
INDEL	I6_15	SimpleRepeat_quadTR_20to50_slop5	ALL	*	QUAL	*	0.544676	0.959052	0	0.69477	57	0	4260126	2779809	0	2451	.	.	1072	471		2.27601	1335	.	.	416	390		1.06667	1116	.	.	656	81		8.09877	1392	.	.	524	428		1.2243	1335	.	.	506	390
INDEL	D16_PLUS	GIABv4.1_notin_complexandSVs_alldifficultregions	PASS	*	QUAL	*	0.251696	0.997015	0	0.401925	1	0	2268411837	2075982706	0	1327	.	.	970	357		2.71709	334	.	.	271	63		4.30159	993	.	.	699	294		2.37755	335	.	.	272	63		4.31746	334	.	.	271	63
INDEL	I6_15	SimpleRepeat_quadTR_51to200_slop5	ALL	*	QUAL	*	0.185841	0.913043	0	0.308824	6	0	646435	162132	0	339	.	.	120	25		4.8	63	.	.	19	12		1.58333	276	.	.	101	13		7.76923	69	.	.	36	14		2.57143	63	.	.	33	12
INDEL	I6_15	SimpleRepeat_quadTR_51to200_slop5	PASS	*	QUAL	*	0.185841	0.913043	0	0.308824	6	0	646435	162132	0	339	.	.	120	25		4.8	63	.	.	19	12		1.58333	276	.	.	101	13		7.76923	69	.	.	36	14		2.57143	63	.	.	33	12
INDEL	I6_15	SimpleRepeat_quadTR_gt200_slop5	ALL	*	QUAL	*	0	0	0		0	0	2145	0	0	0	.	.	0	0			0	.	.	0	0			0	.	.	0	0			0	.	.	0	0			0	.	.	0	0
INDEL	I6_15	SimpleRepeat_quadTR_gt200_slop5	PASS	*	QUAL	*	0	0	0		0	0	2145	0	0	0	.	.	0	0			0	.	.	0	0			0	.	.	0	0			0	.	.	0	0			0	.	.	0	0
INDEL	I6_15	SimpleRepeat_triTR_15to50_slop5	ALL	*	QUAL	*	0.577496	0.971142	0	0.724289	23	0	3011899	2276462	0	1342	.	.	639	295		2.1661	775	.	.	289	233		1.24034	567	.	.	350	62		5.64516	797	.	.	361	245		1.47347	774	.	.	350	233
SNP	*	l250_m0_e0	PASS	*	QUAL	*	0.039881	0.997033	0	0.076695	0	0	89246198	11117085	0	8425	5574	2858	5025	3392	1.95031	1.48143	336	247	89	213	123	2.77528	1.73171	8089	5327	2769	4812	3269	1.9238	1.47201	337	247	90	214	123	2.74444	1.73984	336	247	89	213	123	2.77528
INDEL	I6_15	SimpleRepeat_triTR_51to200_slop5	ALL	*	QUAL	*	0.466667	1	0	0.636364	0	0	58070	10843	0	15	.	.	2	3		0.666667	7	.	.	1	2		0.5	8	.	.	1	1		1	7	.	.	4	2		2	7	.	.	4	2
INDEL	I6_15	SimpleRepeat_triTR_51to200_slop5	PASS	*	QUAL	*	0.466667	1	0	0.636364	0	0	58070	10843	0	15	.	.	2	3		0.666667	7	.	.	1	2		0.5	8	.	.	1	1		1	7	.	.	4	2		2	7	.	.	4	2
INDEL	I6_15	SimpleRepeat_triTR_gt200_slop5	ALL	*	QUAL	*	0	0	0		0	0	1270	0	0	0	.	.	0	0			0	.	.	0	0			0	.	.	0	0			0	.	.	0	0			0	.	.	0	0
INDEL	I6_15	SimpleRepeat_triTR_gt200_slop5	PASS	*	QUAL	*	0	0	0		0	0	1270	0	0	0	.	.	0	0			0	.	.	0	0			0	.	.	0	0			0	.	.	0	0			0	.	.	0	0
INDEL	I6_15	TS_boundary	ALL	*	QUAL	*	0.390533	0.929577	0	0.55	5	0	3030848912	2495932686	0	169	.	.	3	1		3	66	.	.	0	0			103	.	.	3	1		3	71	.	.	68	3		22.6667	66	.	.	66	0
INDEL	I6_15	TS_boundary	PASS	*	QUAL	*	0.390533	0.929577	0	0.55	5	0	3030848912	2495932686	0	169	.	.	3	1		3	66	.	.	0	0			103	.	.	3	1		3	71	.	.	68	3		22.6667	66	.	.	66	0
INDEL	I6_15	TS_contained	ALL	*	QUAL	*	0.578223	0.949067	0	0.718622	670	4	2495932686	2495932686	0	21720	.	.	10308	6197		1.66339	12559	.	.	5200	4995		1.04104	9161	.	.	5108	1202		4.24958	13233	.	.	6056	5323		1.1377	12559	.	.	5728	4995
INDEL	D16_PLUS	notinalldifficultregions	PASS	*	QUAL	*	0.246958	0.99711	0	0.395869	1	0	2306191020	2106050263	0	1397	.	.	1022	375		2.72533	345	.	.	279	66		4.22727	1052	.	.	743	309		2.40453	346	.	.	280	66		4.24242	345	.	.	279	66
INDEL	I6_15	Tier1plusTier2_v0.6.1	ALL	*	QUAL	*	0.352941	0.903226	0	0.507553	9	0	32635612	9699073	0	238	.	.	116	42		2.7619	84	.	.	35	26		1.34615	154	.	.	81	16		5.0625	93	.	.	41	31		1.32258	84	.	.	37	26
INDEL	I6_15	Tier1plusTier2_v0.6.1	PASS	*	QUAL	*	0.352941	0.903226	0	0.507553	9	0	32635612	9699073	0	238	.	.	116	42		2.7619	84	.	.	35	26		1.34615	154	.	.	81	16		5.0625	93	.	.	41	31		1.32258	84	.	.	37	26
INDEL	I6_15	VDJ	ALL	*	QUAL	*	0.2	0.5	0	0.285714	1	0	3348717	1216528	0	5	.	.	3	2		1.5	1	.	.	0	1		0	4	.	.	3	1		3	2	.	.	0	2		0	1	.	.	0	1
INDEL	I6_15	VDJ	PASS	*	QUAL	*	0.2	0.5	0	0.285714	1	0	3348717	1216528	0	5	.	.	3	2		1.5	1	.	.	0	1		0	4	.	.	3	1		3	2	.	.	0	2		0	1	.	.	0	1
INDEL	I6_15	allOtherDifficult	ALL	*	QUAL	*	0.447761	0.909091	0	0.6	3	0	55810260	7451703	0	67	.	.	32	19		1.68421	30	.	.	12	10		1.2	37	.	.	20	9		2.22222	33	.	.	15	11		1.36364	30	.	.	13	10
INDEL	I6_15	allOtherDifficult	PASS	*	QUAL	*	0.447761	0.909091	0	0.6	3	0	55810260	7451703	0	67	.	.	32	19		1.68421	30	.	.	12	10		1.2	37	.	.	20	9		2.22222	33	.	.	15	11		1.36364	30	.	.	13	10
INDEL	I6_15	alldifficultregions	ALL	*	QUAL	*	0.483883	0.921578	0	0.634576	636	4	628689391	385477608	0	15543	.	.	6978	3213		2.1718	7521	.	.	2758	2356		1.17063	8022	.	.	4220	857		4.92415	8161	.	.	3642	2686		1.35592	7521	.	.	3350	2356
SNP	*	segdups_gt10kb	PASS	*	QUAL	*	0.01779	0.997932	0	0.034956	0	0	151530125	59647229	0	81395	55169	26244	46623	34739	2.10216	1.34209	1448	985	463	874	574	2.12743	1.52265	79947	54184	25781	45749	34165	2.1017	1.33906	1451	987	464	877	574	2.12716	1.52787	1448	985	463	874	574	2.12743
INDEL	I6_15	alllowmapandsegdupregions	ALL	*	QUAL	*	0.067103	1	0	0.125767	0	0	305614803	129889443	0	611	.	.	345	206		1.67476	41	.	.	26	12		2.16667	570	.	.	319	194		1.64433	41	.	.	28	12		2.33333	41	.	.	28	12
INDEL	I6_15	alllowmapandsegdupregions	PASS	*	QUAL	*	0.067103	1	0	0.125767	0	0	305614803	129889443	0	611	.	.	345	206		1.67476	41	.	.	26	12		2.16667	570	.	.	319	194		1.64433	41	.	.	28	12		2.33333	41	.	.	28	12
INDEL	I6_15	chainSelf	ALL	*	QUAL	*	0.384615	0.951662	0	0.547826	16	0	205399861	108717009	0	819	.	.	395	269		1.4684	315	.	.	119	136		0.875	504	.	.	276	133		2.07519	331	.	.	147	144		1.02083	315	.	.	139	136
INDEL	I6_15	chainSelf	PASS	*	QUAL	*	0.384615	0.951662	0	0.547826	16	0	205399861	108717009	0	819	.	.	395	269		1.4684	315	.	.	119	136		0.875	504	.	.	276	133		2.07519	331	.	.	147	144		1.02083	315	.	.	139	136
INDEL	I6_15	chainSelf_gt10kb	ALL	*	QUAL	*	0.07619	1	0	0.141593	0	0	106887487	33334629	0	210	.	.	104	83		1.25301	16	.	.	5	7		0.714286	194	.	.	99	76		1.30263	16	.	.	5	7		0.714286	16	.	.	5	7
INDEL	I6_15	chainSelf_gt10kb	PASS	*	QUAL	*	0.07619	1	0	0.141593	0	0	106887487	33334629	0	210	.	.	104	83		1.25301	16	.	.	5	7		0.714286	194	.	.	99	76		1.30263	16	.	.	5	7		0.714286	16	.	.	5	7
INDEL	I6_15	chr1-22_gte_10kb_identity_gte_990_segdups_counts_gt_5	ALL	*	QUAL	*	0	0	0		0	0	2094143	0	0	0	.	.	0	0			0	.	.	0	0			0	.	.	0	0			0	.	.	0	0			0	.	.	0	0
INDEL	I6_15	chr1-22_gte_10kb_identity_gte_990_segdups_counts_gt_5	PASS	*	QUAL	*	0	0	0		0	0	2094143	0	0	0	.	.	0	0			0	.	.	0	0			0	.	.	0	0			0	.	.	0	0			0	.	.	0	0
INDEL	I6_15	expanded_150_Tier1plusTier2_v0.6.1	ALL	*	QUAL	*	0.368902	0.902985	0	0.52381	13	0	48088781	19301737	0	328	.	.	151	78		1.9359	121	.	.	45	50		0.9	207	.	.	106	28		3.78571	134	.	.	55	56		0.982143	121	.	.	48	50
INDEL	I6_15	expanded_150_Tier1plusTier2_v0.6.1	PASS	*	QUAL	*	0.368902	0.902985	0	0.52381	13	0	48088781	19301737	0	328	.	.	151	78		1.9359	121	.	.	45	50		0.9	207	.	.	106	28		3.78571	134	.	.	55	56		0.982143	121	.	.	48	50
INDEL	I6_15	gaps_slop15kb	ALL	*	QUAL	*	0	0	0		0	0	26560636	0	0	0	.	.	0	0			0	.	.	0	0			0	.	.	0	0			0	.	.	0	0			0	.	.	0	0
INDEL	I6_15	gaps_slop15kb	PASS	*	QUAL	*	0	0	0		0	0	26560636	0	0	0	.	.	0	0			0	.	.	0	0			0	.	.	0	0			0	.	.	0	0			0	.	.	0	0
INDEL	I6_15	gc15_slop50	ALL	*	QUAL	*	0.469799	0.933333	0	0.625	5	0	5303101	2773329	0	149	.	.	81	40		2.025	70	.	.	30	30		1	79	.	.	51	10		5.1	75	.	.	36	32		1.125	70	.	.	33	30
INDEL	I6_15	gc15_slop50	PASS	*	QUAL	*	0.469799	0.933333	0	0.625	5	0	5303101	2773329	0	149	.	.	81	40		2.025	70	.	.	30	30		1	79	.	.	51	10		5.1	75	.	.	36	32		1.125	70	.	.	33	30
INDEL	I6_15	gc15to20_slop50	ALL	*	QUAL	*	0.489712	0.96748	0	0.650273	4	0	14314006	11885230	0	243	.	.	120	63		1.90476	119	.	.	49	46		1.06522	124	.	.	71	17		4.17647	123	.	.	60	47		1.2766	119	.	.	57	46
INDEL	I6_15	gc15to20_slop50	PASS	*	QUAL	*	0.489712	0.96748	0	0.650273	4	0	14314006	11885230	0	243	.	.	120	63		1.90476	119	.	.	49	46		1.06522	124	.	.	71	17		4.17647	123	.	.	60	47		1.2766	119	.	.	57	46
INDEL	I6_15	gc20to25_slop50	ALL	*	QUAL	*	0.613345	0.962315	0	0.749186	26	2	117189860	103213255	0	1169	.	.	549	328		1.67378	717	.	.	297	271		1.09594	452	.	.	252	57		4.42105	743	.	.	351	286		1.22727	715	.	.	339	271
INDEL	*	notinAllTandemRepeatsandHomopolymers_slop5	PASS	*	QUAL	*	0.863328	0.998465	0	0.925992	231	1	2685531808	2377016306	0	179283	.	.	104985	74187		1.41514	154780	.	.	90418	64291		1.40639	24503	.	.	14567	9896		1.47201	155028	.	.	90662	64306		1.40985	154790	.	.	90439	64291
INDEL	I6_15	gc25to30_slop50	ALL	*	QUAL	*	0.631068	0.955348	0	0.760065	91	0	394144353	347465005	0	3090	.	.	1441	879		1.63936	1950	.	.	818	753		1.08632	1140	.	.	623	126		4.94444	2038	.	.	953	796		1.19724	1947	.	.	908	753
SNP	*	segdups	PASS	*	QUAL	*	0.021082	0.998524	0	0.041292	0	0	166489409	69917545	0	96291	65444	30867	55775	40480	2.12019	1.37784	2030	1390	640	1210	820	2.17188	1.47561	94261	64054	30227	54565	39660	2.1191	1.37582	2033	1392	641	1213	820	2.17161	1.47927	2030	1390	640	1210	820	2.17188
INDEL	I6_15	gc30to55_slop50	ALL	*	QUAL	*	0.585339	0.943564	0	0.722485	480	1	2011401955	1697935422	0	13751	.	.	6328	3812		1.66002	8049	.	.	3297	3128		1.05403	5702	.	.	3031	684		4.43129	8523	.	.	3915	3366		1.1631	8042	.	.	3685	3128
INDEL	*	notinalldifficultregions	PASS	*	QUAL	*	0.907484	0.998544	0	0.950838	194	1	2306191020	2106050263	0	151865	.	.	89040	62731		1.41939	137815	.	.	80644	57107		1.41216	14050	.	.	8396	5624		1.49289	138025	.	.	80854	57116		1.41561	137824	.	.	80662	57107
INDEL	I6_15	gc55to60_slop50	ALL	*	QUAL	*	0.515152	0.955591	0	0.669423	55	1	244507530	206506988	0	2343	.	.	1116	672		1.66071	1207	.	.	471	506		0.93083	1136	.	.	645	166		3.88554	1261	.	.	551	532		1.03571	1205	.	.	522	506
INDEL	*	GIABv4.1_notin_complexandSVs_alldifficultregions	PASS	*	QUAL	*	0.916459	0.998619	0	0.955776	174	1	2268411837	2075982706	0	142780	.	.	84635	58081		1.45719	130852	.	.	77209	53597		1.44055	11928	.	.	7426	4484		1.65611	131041	.	.	77398	53605		1.44386	130860	.	.	77225	53597
INDEL	I6_15	gc60to65_slop50	ALL	*	QUAL	*	0.527294	0.972163	0	0.683735	13	0	102791705	85016727	0	861	.	.	460	274		1.67883	454	.	.	190	208		0.913462	407	.	.	270	66		4.09091	467	.	.	214	213		1.00469	454	.	.	206	208
INDEL	I6_15	gc60to65_slop50	PASS	*	QUAL	*	0.527294	0.972163	0	0.683735	13	0	102791705	85016727	0	861	.	.	460	274		1.67883	454	.	.	190	208		0.913462	407	.	.	270	66		4.09091	467	.	.	214	213		1.00469	454	.	.	206	208
INDEL	I6_15	gc65to70_slop50	ALL	*	QUAL	*	0.526531	0.984733	0	0.68617	2	0	34883665	28140025	0	245	.	.	141	89		1.58427	129	.	.	58	64		0.90625	116	.	.	83	25		3.32	131	.	.	63	65		0.969231	129	.	.	62	64
INDEL	I6_15	gc65to70_slop50	PASS	*	QUAL	*	0.526531	0.984733	0	0.68617	2	0	34883665	28140025	0	245	.	.	141	89		1.58427	129	.	.	58	64		0.90625	116	.	.	83	25		3.32	131	.	.	63	65		0.969231	129	.	.	62	64
INDEL	I6_15	gc70to75_slop50	ALL	*	QUAL	*	0.473684	0.978261	0	0.638298	1	0	11790706	9330190	0	95	.	.	56	35		1.6	45	.	.	19	24		0.791667	50	.	.	37	11		3.36364	46	.	.	21	24		0.875	45	.	.	20	24
INDEL	I6_15	gc70to75_slop50	PASS	*	QUAL	*	0.473684	0.978261	0	0.638298	1	0	11790706	9330190	0	95	.	.	56	35		1.6	45	.	.	19	24		0.791667	50	.	.	37	11		3.36364	46	.	.	21	24		0.875	45	.	.	20	24
INDEL	I6_15	gc75to80_slop50	ALL	*	QUAL	*	0.081395	1	0	0.150538	0	0	5248298	4110150	0	86	.	.	61	24		2.54167	7	.	.	4	3		1.33333	79	.	.	57	21		2.71429	7	.	.	4	3		1.33333	7	.	.	4	3
INDEL	I6_15	gc75to80_slop50	PASS	*	QUAL	*	0.081395	1	0	0.150538	0	0	5248298	4110150	0	86	.	.	61	24		2.54167	7	.	.	4	3		1.33333	79	.	.	57	21		2.71429	7	.	.	4	3		1.33333	7	.	.	4	3
INDEL	I6_15	gc80to85_slop50	ALL	*	QUAL	*	0.05	1	0	0.095238	0	0	2596229	1640058	0	60	.	.	36	20		1.8	3	.	.	0	3		0	57	.	.	36	17		2.11765	3	.	.	0	3		0	3	.	.	0	3
INDEL	I6_15	gc80to85_slop50	PASS	*	QUAL	*	0.05	1	0	0.095238	0	0	2596229	1640058	0	60	.	.	36	20		1.8	3	.	.	0	3		0	57	.	.	36	17		2.11765	3	.	.	0	3		0	3	.	.	0	3
INDEL	I6_15	gc85_slop50	ALL	*	QUAL	*	0.05	1	0	0.095238	0	0	544746	382030	0	20	.	.	10	8		1.25	1	.	.	0	1		0	19	.	.	10	7		1.42857	1	.	.	0	1		0	1	.	.	0	1
INDEL	I6_15	gc85_slop50	PASS	*	QUAL	*	0.05	1	0	0.095238	0	0	544746	382030	0	20	.	.	10	8		1.25	1	.	.	0	1		0	19	.	.	10	7		1.42857	1	.	.	0	1		0	1	.	.	0	1
INDEL	I6_15	gclt25orgt65_slop50	ALL	*	QUAL	*	0.527053	0.96457	0	0.681646	38	2	191795155	161447712	0	2070	.	.	1056	609		1.73399	1091	.	.	458	442		1.0362	979	.	.	598	167		3.58084	1129	.	.	535	461		1.16052	1089	.	.	515	442
INDEL	*	GIABv3.3.2_notin_complexandSVs_alldifficultregions	PASS	*	QUAL	*	0.914927	0.998631	0	0.954948	167	0	2185503813	2003974175	0	137894	.	.	81662	56169		1.45386	126163	.	.	74402	51716		1.43867	11731	.	.	7260	4453		1.63036	126344	.	.	74584	51723		1.44199	126171	.	.	74418	51716
INDEL	I6_15	gclt30orgt55_slop50	ALL	*	QUAL	*	0.563241	0.958552	0	0.709552	194	3	923478456	793592449	0	8096	.	.	3955	2371		1.66807	4560	.	.	1893	1856		1.01994	3536	.	.	2062	515		4.00388	4753	.	.	2197	1948		1.12782	4556	.	.	2097	1856
SNP	*	inversions_slop25percent	PASS	*	QUAL	*	0.609935	0.998667	0	0.757331	0	0	966818	626804	0	1228	814	414	424	804	1.96618	0.527363	749	490	259	289	460	1.89189	0.628261	479	324	155	135	344	2.09032	0.392442	750	491	259	290	460	1.89575	0.630435	749	490	259	289	460	1.89189
INDEL	I6_15	inversions_slop25percent	ALL	*	QUAL	*	0.333333	1	0	0.5	0	0	966818	626804	0	6	.	.	1	4		0.25	2	.	.	0	2		0	4	.	.	1	2		0.5	2	.	.	0	2		0	2	.	.	0	2
INDEL	I6_15	inversions_slop25percent	PASS	*	QUAL	*	0.333333	1	0	0.5	0	0	966818	626804	0	6	.	.	1	4		0.25	2	.	.	0	2		0	4	.	.	1	2		0.5	2	.	.	0	2		0	2	.	.	0	2
INDEL	I6_15	l100_m2_e1	ALL	*	QUAL	*	0.118971	1	0	0.212644	0	0	248846792	96371922	0	311	.	.	186	108		1.72222	37	.	.	22	12		1.83333	274	.	.	164	96		1.70833	37	.	.	24	12		2	37	.	.	24	12
INDEL	I6_15	l100_m2_e1	PASS	*	QUAL	*	0.118971	1	0	0.212644	0	0	248846792	96371922	0	311	.	.	186	108		1.72222	37	.	.	22	12		1.83333	274	.	.	164	96		1.70833	37	.	.	24	12		2	37	.	.	24	12
INDEL	I6_15	l250_m0_e0	ALL	*	QUAL	*	0	0	0		0	0	89246198	11117085	0	22	.	.	11	9		1.22222	0	.	.	0	0			22	.	.	11	9		1.22222	0	.	.	0	0			0	.	.	0	0
INDEL	I6_15	l250_m0_e0	PASS	*	QUAL	*	0	0	0		0	0	89246198	11117085	0	22	.	.	11	9		1.22222	0	.	.	0	0			22	.	.	11	9		1.22222	0	.	.	0	0			0	.	.	0	0
INDEL	I6_15	lowmappabilityall	ALL	*	QUAL	*	0.118971	1	0	0.212644	0	0	248876769	96371922	0	311	.	.	186	108		1.72222	37	.	.	22	12		1.83333	274	.	.	164	96		1.70833	37	.	.	24	12		2	37	.	.	24	12
INDEL	I6_15	lowmappabilityall	PASS	*	QUAL	*	0.118971	1	0	0.212644	0	0	248876769	96371922	0	311	.	.	186	108		1.72222	37	.	.	22	12		1.83333	274	.	.	164	96		1.70833	37	.	.	24	12		2	37	.	.	24	12
INDEL	I6_15	notinAllHomopolymers_gt6bp_imperfectgt10bp_slop5	ALL	*	QUAL	*	0.587493	0.949612	0	0.725898	627	3	2850902974	2432532279	0	20213	.	.	9368	5815		1.61101	11875	.	.	4829	4705		1.02635	8338	.	.	4539	1110		4.08919	12503	.	.	5724	4999		1.14503	11873	.	.	5406	4705
INDEL	I1_5	notinAllTandemRepeatsandHomopolymers_slop5	PASS	*	QUAL	*	0.898614	0.998892	0	0.946104	77	1	2685531808	2377016306	0	80258	.	.	40636	39548		1.02751	72121	.	.	36264	35804		1.01285	8137	.	.	4372	3744		1.16774	72200	.	.	36344	35811		1.01488	72120	.	.	36271	35804
INDEL	I6_15	notinAllTandemRepeatsandHomopolymers_slop5	ALL	*	QUAL	*	0.759401	0.992168	0	0.860318	44	0	2685531808	2377016306	0	7340	.	.	3882	3425		1.13343	5574	.	.	2661	2889		0.92108	1766	.	.	1221	536		2.27799	5618	.	.	2705	2891		0.935662	5574	.	.	2663	2889
INDEL	I1_5	notinalldifficultregions	PASS	*	QUAL	*	0.944274	0.998956	0	0.970846	64	1	2306191020	2106050263	0	67904	.	.	34504	33338		1.03498	64120	.	.	32425	31649		1.02452	3784	.	.	2079	1689		1.23091	64187	.	.	32494	31653		1.02657	64120	.	.	32431	31649
INDEL	I6_15	notinalldifficultregions	ALL	*	QUAL	*	0.8068	0.992572	0	0.890096	38	0	2306191020	2106050263	0	6294	.	.	3304	2962		1.11546	5078	.	.	2427	2628		0.923516	1216	.	.	877	334		2.62575	5116	.	.	2466	2629		0.937999	5078	.	.	2429	2628
INDEL	D1_5	notinAllTandemRepeatsandHomopolymers_slop5	PASS	*	QUAL	*	0.87971	0.998975	0	0.935556	70	0	2685531808	2377016306	0	80846	.	.	53372	27457		1.94384	71121	.	.	47461	23649		2.00689	9725	.	.	5911	3808		1.55226	71194	.	.	47539	23655		2.00968	71121	.	.	47472	23649
INDEL	I6_15	notinalllowmapandsegdupregions	ALL	*	QUAL	*	0.591939	0.948894	0	0.729069	673	4	2629265608	2361638428	0	21237	.	.	9945	5975		1.66444	12571	.	.	5169	4977		1.03858	8666	.	.	4776	998		4.78557	13247	.	.	6090	5307		1.14754	12570	.	.	5761	4977
SNP	*	allOtherDifficult	PASS	*	QUAL	*	0.583183	0.999031	0	0.736459	0	3	55810260	7451703	0	17684	12013	5686	11514	6152	2.11273	1.87159	10313	7197	3122	6906	3400	2.30525	2.03118	7371	4816	2564	4608	2752	1.87832	1.67442	10323	7206	3123	6916	3400	2.3074	2.03412	10313	7197	3122	6906	3400	2.30525
INDEL	I6_15	notinchainSelf	ALL	*	QUAL	*	0.584322	0.948882	0	0.72326	659	4	2729480550	2382810862	0	21062	.	.	9910	5929		1.67145	12307	.	.	5079	4859		1.04528	8755	.	.	4831	1070		4.51495	12970	.	.	5975	5182		1.15303	12307	.	.	5653	4859
INDEL	I1_5	GIABv4.1_notin_complexandSVs_alldifficultregions	PASS	*	QUAL	*	0.953456	0.999044	0	0.975718	55	1	2268411837	2075982706	0	63574	.	.	32676	30860		1.05885	60615	.	.	30896	29689		1.04065	2959	.	.	1780	1171		1.52007	60673	.	.	30956	29692		1.04257	60615	.	.	30901	29689
INDEL	I6_15	notinchainSelf_gt10kb	ALL	*	QUAL	*	0.581623	0.948901	0	0.721194	675	4	2827992924	2458193242	0	21679	.	.	10207	6115		1.66917	12609	.	.	5195	4988		1.0415	9070	.	.	5012	1127		4.4472	13288	.	.	6119	5319		1.1504	12609	.	.	5789	4988
INDEL	I1_5	GIABv3.3.2_notin_complexandSVs_alldifficultregions	PASS	*	QUAL	*	0.952136	0.999059	0	0.975033	53	0	2185503813	2003974175	0	61299	.	.	31483	29777		1.05729	58365	.	.	29750	28585		1.04076	2934	.	.	1733	1192		1.45386	58420	.	.	29808	28587		1.04271	58365	.	.	29755	28585
INDEL	I6_15	notinlowmappabilityall	ALL	*	QUAL	*	0.58415	0.94891	0	0.723136	673	4	2686003642	2395155949	0	21527	.	.	10099	6069		1.66403	12575	.	.	5173	4977		1.03938	8952	.	.	4926	1092		4.51099	13251	.	.	6094	5307		1.14829	12574	.	.	5765	4977
INDEL	D1_5	notinalldifficultregions	PASS	*	QUAL	*	0.924619	0.999083	0	0.96041	55	0	2306191020	2106050263	0	68320	.	.	45095	23212		1.94275	63170	.	.	42116	21045		2.00124	5150	.	.	2979	2167		1.37471	63228	.	.	42179	21049		2.00385	63170	.	.	42125	21045
INDEL	I6_15	notinrefseq_cds	ALL	*	QUAL	*	0.577316	0.948969	0	0.717893	674	4	2900797233	2461079161	0	21839	.	.	10285	6177		1.66505	12608	.	.	5193	4986		1.04152	9231	.	.	5092	1191		4.2754	13286	.	.	6115	5317		1.15008	12608	.	.	5786	4986
SNP	*	Tier1plusTier2_v0.6.1	PASS	*	QUAL	*	0.730105	0.999091	0	0.843677	0	4	32635612	9699073	0	16562	11375	5188	9610	6949	2.19256	1.38293	12092	8387	3706	6977	5114	2.26309	1.36429	4470	2988	1482	2633	1835	2.01619	1.43488	12103	8396	3708	6988	5114	2.26429	1.36645	12092	8387	3706	6977	5114	2.26309
INDEL	I6_15	notinsegdups	ALL	*	QUAL	*	0.587789	0.948947	0	0.725929	675	4	2768391002	2421610326	0	21472	.	.	10084	6058		1.66458	12621	.	.	5196	4995		1.04024	8851	.	.	4888	1063		4.59831	13300	.	.	6120	5326		1.14908	12621	.	.	5790	4995
INDEL	D1_5	GIABv3.3.2_notin_complexandSVs_alldifficultregions	PASS	*	QUAL	*	0.931473	0.999124	0	0.964113	48	0	2185503813	2003974175	0	62428	.	.	41565	20852		1.99333	58150	.	.	39004	19138		2.03804	4278	.	.	2561	1714		1.49417	58201	.	.	39059	19142		2.04049	58150	.	.	39012	19138
INDEL	I6_15	notinsegdups_gt10kb	ALL	*	QUAL	*	0.586341	0.948947	0	0.724824	675	4	2783350286	2431880642	0	21525	.	.	10110	6078		1.66338	12621	.	.	5196	4995		1.04024	8904	.	.	4914	1083		4.5374	13300	.	.	6120	5326		1.14908	12621	.	.	5790	4995
INDEL	D1_5	GIABv4.1_notin_complexandSVs_alldifficultregions	PASS	*	QUAL	*	0.93329	0.999154	0	0.965099	48	0	2268411837	2075982706	0	64503	.	.	43018	21474		2.00326	60200	.	.	40443	19749		2.04785	4303	.	.	2575	1725		1.49275	60251	.	.	40498	19753		2.05022	60200	.	.	40451	19749
INDEL	I6_15	refseq_cds	ALL	*	QUAL	*	0.346939	0.944444	0	0.507463	1	0	34083082	30448624	0	49	.	.	26	20		1.3	17	.	.	7	9		0.777778	32	.	.	19	11		1.72727	18	.	.	9	9		1	17	.	.	8	9
INDEL	I6_15	refseq_cds	PASS	*	QUAL	*	0.346939	0.944444	0	0.507463	1	0	34083082	30448624	0	49	.	.	26	20		1.3	17	.	.	7	9		0.777778	32	.	.	19	11		1.72727	18	.	.	9	9		1	17	.	.	8	9
INDEL	I6_15	segdups	ALL	*	QUAL	*	0.009592	1	0	0.019002	0	0	166489409	69917545	0	417	.	.	227	140		1.62143	4	.	.	4	0			413	.	.	223	140		1.59286	4	.	.	4	0			4	.	.	4	0
INDEL	I6_15	segdups	PASS	*	QUAL	*	0.009592	1	0	0.019002	0	0	166489409	69917545	0	417	.	.	227	140		1.62143	4	.	.	4	0			413	.	.	223	140		1.59286	4	.	.	4	0			4	.	.	4	0
INDEL	I6_15	segdups_gt10kb	ALL	*	QUAL	*	0.010989	1	0	0.021739	0	0	151530125	59647229	0	364	.	.	201	120		1.675	4	.	.	4	0			360	.	.	197	120		1.64167	4	.	.	4	0			4	.	.	4	0
INDEL	I6_15	segdups_gt10kb	PASS	*	QUAL	*	0.010989	1	0	0.021739	0	0	151530125	59647229	0	364	.	.	201	120		1.675	4	.	.	4	0			360	.	.	197	120		1.64167	4	.	.	4	0			4	.	.	4	0
SNP	*	*	ALL	*	QUAL	*	0.913001	0.999923	0	0.954487	11	10	2809068885	2495932686	0	3232581	2193568	1039634	1953407	1278237	2.10994	1.5282	2951349	2010784	940852	1782356	1168546	2.13719	1.52528	281232	182784	98782	171051	109691	1.85038	1.55939	2951620	2010930	940977	1782624	1168549	2.13707	1.5255	2951392	2010814	940865	1782399	1168546	2.1372
SNP	*	gc75to80_slop50	PASS	*	QUAL	*	0.461235	0.999222	0	0.631139	1	0	5248298	4110150	0	5572	3324	2249	3325	2244	1.47799	1.48173	2570	1556	1014	1441	1129	1.53452	1.27635	3002	1768	1235	1884	1115	1.43158	1.68969	2572	1558	1014	1442	1130	1.53649	1.27611	2570	1556	1014	1441	1129	1.53452
SNP	*	AllHomopolymers_gt6bp_imperfectgt10bp_slop5	ALL	*	QUAL	*	0.88932	0.999948	0	0.941395	3	1	83977437	58995592	0	86104	39054	47072	51310	34761	0.829665	1.47608	76574	35612	40971	46191	30366	0.8692	1.52114	9530	3442	6101	5119	4395	0.56417	1.16473	76592	35618	40983	46209	30366	0.869092	1.52173	76588	35618	40979	46205	30366	0.869177
SNP	*	expanded_150_Tier1plusTier2_v0.6.1	PASS	*	QUAL	*	0.763931	0.999463	0	0.865967	0	4	48088781	19301737	0	34079	23174	10911	19526	14541	2.12391	1.34282	26034	17876	8161	14744	11287	2.19042	1.30628	8045	5298	2750	4782	3254	1.92655	1.46958	26048	17887	8164	14758	11287	2.19096	1.30752	26034	17876	8161	14744	11287	2.19042
SNP	*	AllTandemRepeats_201to10000bp_slop5	ALL	*	QUAL	*	0.793786	0.999866	0	0.884987	1	1	38076769	12220286	0	18733	13435	5302	11202	7523	2.53395	1.48903	14870	10671	4201	8760	6107	2.54011	1.43442	3863	2764	1101	2442	1416	2.51045	1.72458	14872	10672	4202	8762	6107	2.53974	1.43475	14870	10671	4201	8760	6107	2.54011
SNP	*	SimpleRepeat_homopolymer_gt11_slop5	PASS	*	QUAL	*	0.655346	0.999574	0	0.79166	3	0	18344341	7424559	0	10747	4605	6144	5951	4794	0.749512	1.24134	7043	3250	3793	4266	2777	0.856842	1.53619	3704	1355	2351	1685	2017	0.57635	0.835399	7048	3251	3797	4271	2777	0.856202	1.53799	7045	3251	3794	4268	2777	0.856879
SNP	*	AllTandemRepeats_51to200bp_slop5	ALL	*	QUAL	*	0.852892	0.999662	0	0.920463	2	4	26604713	18896931	0	27694	18501	9200	17007	10677	2.01098	1.59286	23620	15930	7691	14560	9059	2.07125	1.60724	4074	2571	1509	2447	1618	1.70378	1.51236	23641	15948	7694	14581	9059	2.07278	1.60956	23633	15942	7692	14573	9059	2.07254
SNP	*	chainSelf_gt10kb	PASS	*	QUAL	*	0.152331	0.999578	0	0.264372	0	0	106887487	33334629	0	46642	31253	15400	25498	21124	2.02942	1.20706	7105	4862	2245	3883	3220	2.1657	1.2059	39537	26391	13155	21615	17904	2.00616	1.20727	7108	4865	2245	3886	3220	2.16704	1.20683	7105	4862	2245	3883	3220	2.1657
SNP	*	AllTandemRepeats_gt10000bp_slop5	ALL	*	QUAL	*	0	0	0		0	0	71877742	0	0	0	0	0	0	0			0	0	0	0	0			0	0	0	0	0			0	0	0	0	0			0	0	0	0	0
SNP	*	AllTandemRepeats_gt10000bp_slop5	PASS	*	QUAL	*	0	0	0		0	0	71877742	0	0	0	0	0	0	0			0	0	0	0	0			0	0	0	0	0			0	0	0	0	0			0	0	0	0	0
SNP	*	AllTandemRepeats_gt100bp_slop5	ALL	*	QUAL	*	0.816456	0.999749	0	0.898853	1	4	119934799	18916772	0	29230	20681	8556	17649	11568	2.41713	1.52567	23865	16889	6979	14302	9559	2.41997	1.49618	5365	3792	1577	3347	2009	2.40457	1.666	23878	16900	6981	14315	9559	2.42086	1.49754	23872	16895	6980	14309	9559	2.42049
SNP	*	GIABv4.1_CNVsandSVs	PASS	*	QUAL	*	0.729922	0.999578	0	0.843728	0	4	90176126	28405834	0	45435	30768	14677	26415	19003	2.09634	1.39004	33164	22672	10495	19024	14136	2.16027	1.34578	12271	8096	4182	7391	4867	1.93592	1.51859	33178	22683	10498	19038	14136	2.1607	1.34677	33164	22672	10495	19024	14136	2.16027
SNP	*	AllTandemRepeats_lt51bp_slop5	ALL	*	QUAL	*	0.842745	0.999887	0	0.914615	4	0	38085246	28826494	0	41792	25050	16751	26057	15723	1.49543	1.65725	35220	21186	14038	22106	13109	1.50919	1.68632	6572	3864	2713	3951	2614	1.42425	1.51148	35253	21211	14046	22138	13110	1.51011	1.68863	35249	21210	14043	22135	13109	1.51036
SNP	*	gc70to75_slop50	PASS	*	QUAL	*	0.821106	0.99958	0	0.901595	3	0	11790706	9330190	0	14489	9808	4687	8777	5703	2.0926	1.53901	11897	8046	3853	7164	4731	2.08824	1.51427	2592	1762	834	1613	972	2.11271	1.65947	11902	8048	3856	7167	4733	2.08714	1.51426	11897	8046	3853	7164	4731	2.08824
SNP	*	AllTandemRepeatsandHomopolymers_slop5	ALL	*	QUAL	*	0.869288	0.999888	0	0.930026	8	6	249348603	114511565	0	164943	90234	74751	99613	65269	1.20713	1.52619	143383	79111	64288	87158	56199	1.23057	1.55088	21560	11123	10463	12455	9070	1.06308	1.37321	143442	79148	64310	87216	56200	1.23073	1.55189	143426	79141	64301	87201	56199	1.23079
SNP	*	alllowmapandsegdupregions	PASS	*	QUAL	*	0.232515	0.99966	0	0.377278	0	1	305614803	129889443	0	227654	152336	75413	136187	91331	2.02002	1.49114	52933	37493	15443	30228	22701	2.42783	1.33157	174721	114843	59970	105959	68630	1.91501	1.54392	52951	37505	15449	30246	22701	2.42767	1.33236	52933	37493	15443	30228	22701	2.42783
SNP	*	BadPromoters	ALL	*	QUAL	*	0.149425	1	0	0.26	0	0	197273	143063	0	174	89	85	87	87	1.04706	1	26	16	10	13	13	1.6	1	148	73	75	74	74	0.973333	1	26	16	10	13	13	1.6	1	26	16	10	13	13	1.6
SNP	*	BadPromoters	PASS	*	QUAL	*	0.149425	1	0	0.26	0	0	197273	143063	0	174	89	85	87	87	1.04706	1	26	16	10	13	13	1.6	1	148	73	75	74	74	0.973333	1	26	16	10	13	13	1.6	1	26	16	10	13	13	1.6
SNP	*	CNV_CCSandONT_elliptical_outlier	ALL	*	QUAL	*	0.668599	1	0	0.80139	0	0	39152503	6876916	0	8968	5959	3013	5727	3236	1.97776	1.76978	5996	4020	1976	3711	2284	2.03441	1.62478	2972	1939	1037	2016	952	1.86982	2.11765	5996	4020	1976	3711	2284	2.03441	1.62478	5996	4020	1976	3711	2284	2.03441
SNP	*	AllTandemRepeats_51to200bp_slop5	PASS	*	QUAL	*	0.852892	0.999662	0	0.920463	2	4	26604713	18896931	0	27694	18501	9200	17007	10677	2.01098	1.59286	23620	15930	7691	14560	9059	2.07125	1.60724	4074	2571	1509	2447	1618	1.70378	1.51236	23641	15948	7694	14581	9059	2.07278	1.60956	23633	15942	7692	14573	9059	2.07254
SNP	*	CNV_mrcanavarIllumina_CCShighcov_ONThighcov_intersection	ALL	*	QUAL	*	0.196319	1	0	0.328205	0	0	13732774	1446801	0	2119	1391	730	1459	658	1.90548	2.21733	416	287	129	284	132	2.22481	2.15152	1703	1104	601	1175	526	1.83694	2.23384	416	287	129	284	132	2.22481	2.15152	416	287	129	284	132	2.22481
SNP	*	SimpleRepeat_diTR_11to50_slop5	PASS	*	QUAL	*	0.765351	0.999666	0	0.866955	5	0	14126406	9327719	0	19510	10817	8699	12202	7300	1.24348	1.67151	14932	8225	6709	9578	5351	1.22597	1.78995	4578	2592	1990	2624	1949	1.30251	1.34633	14965	8249	6718	9611	5351	1.2279	1.79611	14960	8248	6714	9606	5351	1.22848
SNP	*	GIABv3.2.2_compoundhet_slop50	ALL	*	QUAL	*	0.842956	0.999937	0	0.91476	1	0	8073313	4155569	0	18880	12209	6796	8613	10072	1.7965	0.855143	15915	10487	5488	7174	8648	1.9109	0.829556	2965	1722	1308	1439	1424	1.31651	1.01053	15925	10495	5490	7184	8648	1.91166	0.830712	15924	10494	5490	7183	8648	1.91148
SNP	*	l100_m2_e1	PASS	*	QUAL	*	0.29747	0.999668	0	0.458503	0	1	248846792	96371922	0	171994	114292	57784	103340	68542	1.97792	1.50769	51163	36274	14892	29182	21977	2.4358	1.32784	120831	78018	42892	74158	46565	1.81894	1.59257	51180	36285	14898	29199	21977	2.43556	1.32862	51163	36274	14892	29182	21977	2.4358
SNP	*	GIABv3.2.2_varswithin50bp	ALL	*	QUAL	*	0.897227	0.999978	0	0.94582	2	0	62127949	52569328	0	545203	364959	180385	276759	268212	2.02322	1.03187	489171	329601	159634	247035	242031	2.06473	1.02068	56032	35358	20751	29724	26181	1.70392	1.13533	489198	329618	159644	247061	242032	2.06471	1.02078	489187	329610	159641	247051	242031	2.0647
SNP	*	lowmappabilityall	PASS	*	QUAL	*	0.29747	0.999668	0	0.458503	0	1	248876769	96371922	0	171994	114292	57784	103340	68542	1.97792	1.50769	51163	36274	14892	29182	21977	2.4358	1.32784	120831	78018	42892	74158	46565	1.81894	1.59257	51180	36285	14898	29199	21977	2.43556	1.32862	51163	36274	14892	29182	21977	2.4358
SNP	*	GIABv3.3.2_comphetindel10bp_slop50	ALL	*	QUAL	*	0.81984	1	0	0.901002	0	0	4721423	3092771	0	6744	4099	2649	3624	3115	1.54738	1.1634	5529	3494	2036	2894	2633	1.71611	1.09913	1215	605	613	730	482	0.986949	1.51452	5537	3500	2038	2902	2633	1.71737	1.10216	5537	3500	2038	2902	2633	1.71737
SNP	*	AllTandemRepeats_gt100bp_slop5	PASS	*	QUAL	*	0.816456	0.999749	0	0.898853	1	4	119934799	18916772	0	29230	20681	8556	17649	11568	2.41713	1.52567	23865	16889	6979	14302	9559	2.41997	1.49618	5365	3792	1577	3347	2009	2.40457	1.666	23878	16900	6981	14315	9559	2.42086	1.49754	23872	16895	6980	14309	9559	2.42049
SNP	*	GIABv3.3.2_comphetsnp10bp_slop50	ALL	*	QUAL	*	0.910436	1	0	0.953118	0	0	2193102	2051133	0	28594	19245	9461	13768	14646	2.03414	0.940052	26033	17619	8472	12472	13468	2.07967	0.926047	2561	1626	989	1296	1178	1.64408	1.10017	26033	17619	8472	12472	13468	2.07967	0.926047	26033	17619	8472	12472	13468	2.07967
SNP	*	GIABv4.1_comphetindel10bp_slop50	PASS	*	QUAL	*	0.789756	0.999766	0	0.882438	1	0	5033347	3139585	0	5408	3338	2074	2974	2429	1.60945	1.22437	4271	2744	1527	2288	1982	1.79699	1.15439	1137	594	547	686	447	1.08592	1.53468	4281	2753	1528	2298	1982	1.8017	1.15943	4280	2752	1528	2297	1982	1.80105
SNP	*	GIABv3.3.2_complexandSVs	ALL	*	QUAL	*	0.846727	0.999871	0	0.916948	4	5	197734673	135102910	0	357270	237542	119928	197657	159301	1.98071	1.24078	302510	202991	99608	166535	135832	2.0379	1.22604	54760	34551	20320	31122	23469	1.70034	1.32609	302562	203028	99623	166586	135833	2.03796	1.2264	302523	203001	99611	166548	135832	2.03794
SNP	*	MHC	PASS	*	QUAL	*	0.806206	0.999781	0	0.892619	0	2	4970557	4096838	0	11311	7887	3433	7902	3397	2.29741	2.32617	9119	6370	2755	6380	2732	2.31216	2.33529	2192	1517	678	1522	665	2.23746	2.28872	9121	6372	2755	6382	2732	2.31289	2.33602	9119	6370	2755	6380	2732	2.31216
SNP	*	GIABv3.3.2_complexandSVs_alldifficultregions	ALL	*	QUAL	*	0.739599	0.999878	0	0.850266	10	8	749376598	487553696	0	839011	543353	295964	490881	347670	1.83588	1.41192	620532	403378	217264	359868	260490	1.85663	1.3815	218479	139975	78700	131013	87180	1.77859	1.50279	620651	403453	217308	359984	260493	1.8566	1.38193	620575	403408	217277	359911	260490	1.85665
SNP	*	HG002_HG003_HG004_allsvs	PASS	*	QUAL	*	0.832194	0.999795	0	0.908328	4	5	181279748	121445433	0	199725	136127	63658	118514	81128	2.13841	1.46083	166210	113983	52245	98549	67635	2.1817	1.45707	33515	22144	11413	19965	13493	1.94024	1.47966	166247	114008	52257	98585	67636	2.18168	1.45758	166213	113986	52245	98552	67635	2.18176
SNP	*	GIABv3.3.2_complexindel10bp_slop50	ALL	*	QUAL	*	0.747596	1	0	0.855571	0	0	1759480	1260968	0	9671	5672	4001	4991	4676	1.41765	1.06737	7230	4602	2628	3725	3504	1.75114	1.06307	2441	1070	1373	1266	1172	0.779315	1.0802	7232	4603	2629	3727	3504	1.75086	1.06364	7232	4603	2629	3727	3504	1.75086
SNP	*	chainSelf	PASS	*	QUAL	*	0.594811	0.999803	0	0.745878	1	3	205399861	108717009	0	145046	99044	46032	84260	60737	2.15163	1.38729	86275	59525	26758	51445	34814	2.22457	1.47771	58771	39519	19274	32815	25923	2.05038	1.26586	86292	59538	26762	51461	34815	2.22472	1.47813	86275	59525	26758	51445	34814	2.22457
SNP	*	GIABv3.3.2_notin_complexandSVs_alldifficultregions	ALL	*	QUAL	*	0.973783	0.999935	0	0.986685	1	2	2185503813	2003974175	0	2393570	1650215	743670	1462526	930567	2.21902	1.57165	2330817	1607406	723588	1422488	908056	2.22144	1.56652	62753	42809	20082	40038	22511	2.13171	1.7786	2330969	1607477	723669	1422640	908056	2.22129	1.56669	2330817	1607406	723588	1422488	908056	2.22144
SNP	*	alldifficultregions	PASS	*	QUAL	*	0.643476	0.999834	0	0.783016	10	8	628689391	385477608	0	570638	361586	209230	343402	226985	1.72817	1.51288	367192	231251	135983	220557	146577	1.70059	1.50472	203446	130335	73247	122845	80408	1.77939	1.52777	367296	231317	136021	220658	146580	1.7006	1.50538	367235	231281	135996	220600	146577	1.70065
SNP	*	GIABv3.3.2_snpswithin10bp_slop50	ALL	*	QUAL	*	0.864042	0.999949	0	0.927041	0	0	7922938	7340962	0	114403	73615	40813	57643	56716	1.80371	1.01634	98849	64190	34672	49509	49318	1.85135	1.00387	15554	9425	6141	8134	7398	1.53477	1.09949	98854	64195	34672	49514	49318	1.85149	1.00397	98849	64190	34672	49509	49318	1.85135
SNP	*	gc65to70_slop50	PASS	*	QUAL	*	0.876289	0.999848	0	0.934	0	1	34883665	28140025	0	45178	32194	12992	27759	17406	2.47799	1.59479	39589	28315	11276	24384	15202	2.51109	1.604	5589	3879	1716	3375	2204	2.26049	1.53131	39595	28320	11277	24390	15202	2.51131	1.60439	39589	28315	11276	24384	15202	2.51109
SNP	*	GIABv4.1_CNVsandSVs	ALL	*	QUAL	*	0.729922	0.999578	0	0.843728	0	4	90176126	28405834	0	45435	30768	14677	26415	19003	2.09634	1.39004	33164	22672	10495	19024	14136	2.16027	1.34578	12271	8096	4182	7391	4867	1.93592	1.51859	33178	22683	10498	19038	14136	2.1607	1.34677	33164	22672	10495	19024	14136	2.16027
SNP	*	gclt25orgt65_slop50	PASS	*	QUAL	*	0.897404	0.999865	0	0.945868	4	1	191795155	161447712	0	206227	135594	70677	123937	82232	1.9185	1.50716	185069	122143	62946	111189	73856	1.94044	1.50548	21158	13451	7731	12748	8376	1.73988	1.52197	185099	122159	62960	111216	73859	1.94026	1.50579	185074	122146	62948	111194	73856	1.94043
SNP	*	GIABv4.1_comphetindel10bp_slop50	ALL	*	QUAL	*	0.789756	0.999766	0	0.882438	1	0	5033347	3139585	0	5408	3338	2074	2974	2429	1.60945	1.22437	4271	2744	1527	2288	1982	1.79699	1.15439	1137	594	547	686	447	1.08592	1.53468	4281	2753	1528	2298	1982	1.8017	1.15943	4280	2752	1528	2297	1982	1.80105
SNP	*	AllTandemRepeats_201to10000bp_slop5	PASS	*	QUAL	*	0.793786	0.999866	0	0.884987	1	1	38076769	12220286	0	18733	13435	5302	11202	7523	2.53395	1.48903	14870	10671	4201	8760	6107	2.54011	1.43442	3863	2764	1101	2442	1416	2.51045	1.72458	14872	10672	4202	8762	6107	2.53974	1.43475	14870	10671	4201	8760	6107	2.54011
SNP	*	GIABv4.1_comphetsnp10bp_slop50	ALL	*	QUAL	*	0.895792	1	0	0.945032	0	0	1363152	1239646	0	15517	10424	5220	7432	7889	1.99693	0.942071	13900	9366	4594	6647	7160	2.03875	0.928352	1617	1058	626	785	729	1.6901	1.07682	13900	9366	4594	6647	7160	2.03875	0.928352	13900	9366	4594	6647	7160	2.03875
SNP	*	GIABv3.3.2_complexandSVs	PASS	*	QUAL	*	0.846727	0.999871	0	0.916948	4	5	197734673	135102910	0	357270	237542	119928	197657	159301	1.98071	1.24078	302510	202991	99608	166535	135832	2.0379	1.22604	54760	34551	20320	31122	23469	1.70034	1.32609	302562	203028	99623	166586	135833	2.03796	1.2264	302523	203001	99611	166548	135832	2.03794
SNP	*	GIABv4.1_complexandSVs	ALL	*	QUAL	*	0.793386	0.999924	0	0.884762	1	4	111754251	45771848	0	249277	162618	86843	128893	120093	1.87255	1.07328	197773	130649	67203	101406	96239	1.94409	1.05369	51504	31969	19640	27487	23854	1.62775	1.1523	197804	130672	67211	101437	96239	1.94421	1.05401	197789	130660	67208	101422	96239	1.94411
SNP	*	GIABv4.1_complexandSVs_alldifficultregions	PASS	*	QUAL	*	0.710586	0.999876	0	0.830767	10	8	666468574	415545165	0	747532	479978	267848	433905	313188	1.79198	1.38545	531186	341483	189807	304343	226680	1.79911	1.34261	216346	138495	78041	129562	86508	1.77464	1.49769	531295	341552	189847	304449	226683	1.79909	1.34306	531229	341513	189820	304386	226680	1.79914
SNP	*	GIABv4.1_complexandSVs_alldifficultregions	ALL	*	QUAL	*	0.710586	0.999876	0	0.830767	10	8	666468574	415545165	0	747532	479978	267848	433905	313188	1.79198	1.38545	531186	341483	189807	304343	226680	1.79911	1.34261	216346	138495	78041	129562	86508	1.77464	1.49769	531295	341552	189847	304449	226683	1.79909	1.34306	531229	341513	189820	304386	226680	1.79914
SNP	*	GIABv3.3.2_complexandSVs_alldifficultregions	PASS	*	QUAL	*	0.739599	0.999878	0	0.850266	10	8	749376598	487553696	0	839011	543353	295964	490881	347670	1.83588	1.41192	620532	403378	217264	359868	260490	1.85663	1.3815	218479	139975	78700	131013	87180	1.77859	1.50279	620651	403453	217308	359984	260493	1.8566	1.38193	620575	403408	217277	359911	260490	1.85665
SNP	*	GIABv4.1_complexindel10bp_slop50	ALL	*	QUAL	*	0.664895	1	0	0.798723	0	0	1601305	1136336	0	9406	5436	3972	4881	4520	1.36858	1.07987	6254	3937	2317	3296	2957	1.69918	1.11464	3152	1499	1655	1585	1563	0.90574	1.01408	6255	3938	2317	3297	2957	1.69961	1.11498	6255	3938	2317	3297	2957	1.69961
SNP	*	AllTandemRepeats_lt51bp_slop5	PASS	*	QUAL	*	0.842745	0.999887	0	0.914615	4	0	38085246	28826494	0	41792	25050	16751	26057	15723	1.49543	1.65725	35220	21186	14038	22106	13109	1.50919	1.68632	6572	3864	2713	3951	2614	1.42425	1.51148	35253	21211	14046	22138	13110	1.51011	1.68863	35249	21210	14043	22135	13109	1.51036
SNP	*	GIABv4.1_notin_complexandSVs_alldifficultregions	ALL	*	QUAL	*	0.973889	0.999933	0	0.986739	1	2	2268411837	2075982706	0	2485049	1713590	771786	1519502	965049	2.22029	1.57453	2420163	1669301	751045	1478013	941866	2.22264	1.56924	64886	44289	20741	41489	23183	2.13534	1.78963	2420325	1669378	751130	1478175	941866	2.22249	1.56941	2420163	1669301	751045	1478013	941866	2.22264
SNP	*	AllTandemRepeatsandHomopolymers_slop5	PASS	*	QUAL	*	0.869288	0.999888	0	0.930026	8	6	249348603	114511565	0	164943	90234	74751	99613	65269	1.20713	1.52619	143383	79111	64288	87158	56199	1.23057	1.55088	21560	11123	10463	12455	9070	1.06308	1.37321	143442	79148	64310	87216	56200	1.23073	1.55189	143426	79141	64301	87201	56199	1.23079
SNP	*	GIABv4.1_othercomplexwithin10bp_slop50	ALL	*	QUAL	*	0.789377	1	0	0.882293	0	0	4636900	3575261	0	42550	27943	14620	21049	21482	1.91129	0.979844	33588	22435	11156	16671	16912	2.01103	0.98575	8962	5508	3464	4378	4570	1.59007	0.957987	33594	22437	11160	16677	16912	2.01048	0.986105	33594	22437	11160	16677	16912	2.01048
SNP	*	SimpleRepeat_imperfecthomopolgt10_slop5	PASS	*	QUAL	*	0.82217	0.999894	0	0.902365	3	0	44462862	27011469	0	34488	16403	18093	19935	14541	0.906594	1.37095	28355	14047	14311	16876	11473	0.981553	1.47093	6133	2356	3782	3059	3068	0.622951	0.997066	28361	14049	14315	16882	11473	0.981418	1.47145	28358	14049	14312	16879	11473	0.981624
SNP	*	GIABv4.1_snpswithin10bp_slop50	ALL	*	QUAL	*	0.810332	1	0	0.895231	0	0	9258719	8347563	0	132437	85664	46804	66875	65509	1.83027	1.02085	107318	69972	37361	53862	53430	1.87286	1.00809	25119	15692	9443	13013	12079	1.66176	1.07732	107318	69972	37361	53862	53430	1.87286	1.00809	107318	69972	37361	53862	53430	1.87286
SNP	*	gc20to25_slop50	PASS	*	QUAL	*	0.94633	0.999903	0	0.972379	0	0	117189860	103213255	0	120347	77414	42958	71793	48526	1.80209	1.47947	113888	73394	40509	67981	45889	1.81179	1.48142	6459	4020	2449	3812	2637	1.64149	1.44558	113903	73400	40518	67996	45889	1.81154	1.48175	113892	73396	40511	67985	45889	1.81175
SNP	*	HG002_HG003_HG004_allsvs	ALL	*	QUAL	*	0.832194	0.999795	0	0.908328	4	5	181279748	121445433	0	199725	136127	63658	118514	81128	2.13841	1.46083	166210	113983	52245	98549	67635	2.1817	1.45707	33515	22144	11413	19965	13493	1.94024	1.47966	166247	114008	52257	98585	67636	2.18168	1.45758	166213	113986	52245	98552	67635	2.18176
SNP	*	gclt30orgt55_slop50	PASS	*	QUAL	*	0.922037	0.999905	0	0.959394	6	6	923478456	793592449	0	1043130	709281	334066	630604	412217	2.12318	1.52979	961804	655892	306012	581583	380074	2.14335	1.53018	81326	53389	28054	49021	32143	1.90308	1.52509	961911	655954	306057	581687	380077	2.14324	1.53045	961820	655903	306017	581599	380074	2.14335
SNP	*	HG2_SKor_TrioONTCanu_intersect_HG2_SKor_TrioONTFlye_intersect_HG2_SKor_CCS15_gt10kb	ALL	*	QUAL	*	0.332605	1	0	0.499181	0	0	12794035	2495911	0	3205	2136	1070	2051	1153	1.99626	1.77884	1066	733	333	738	328	2.2012	2.25	2139	1403	737	1313	825	1.90366	1.59152	1066	733	333	738	328	2.2012	2.25	1066	733	333	738	328	2.2012
SNP	*	gc55to60_slop50	PASS	*	QUAL	*	0.917907	0.999912	0	0.957156	1	1	244507530	206506988	0	308685	218965	89796	188393	120180	2.43847	1.56759	283344	201678	81703	173081	110205	2.46843	1.57054	25341	17287	8093	15312	9975	2.13604	1.53504	283371	201695	81713	173108	110205	2.46833	1.57078	283346	201679	81704	173083	110205	2.46841
SNP	*	L1H_gt500	ALL	*	QUAL	*	0.133838	1	0	0.236079	0	0	3288114	2138337	0	5417	3445	1978	3280	2131	1.74166	1.53918	725	494	231	373	352	2.13853	1.05966	4692	2951	1747	2907	1779	1.68918	1.63406	725	494	231	373	352	2.13853	1.05966	725	494	231	373	352	2.13853
SNP	*	gc25to30_slop50	PASS	*	QUAL	*	0.948257	0.999913	0	0.9734	1	3	394144353	347465005	0	399414	261722	137753	239130	160196	1.89994	1.49273	378747	248846	129931	227009	151694	1.91522	1.49649	20667	12876	7822	12121	8502	1.64613	1.42566	378789	248868	129951	227051	151694	1.91509	1.49677	378756	248853	129933	227018	151694	1.91524
SNP	*	MHC	ALL	*	QUAL	*	0.806206	0.999781	0	0.892619	0	2	4970557	4096838	0	11311	7887	3433	7902	3397	2.29741	2.32617	9119	6370	2755	6380	2732	2.31216	2.33529	2192	1517	678	1522	665	2.23746	2.28872	9121	6372	2755	6382	2732	2.31289	2.33602	9119	6370	2755	6380	2732	2.31216
SNP	*	SimpleRepeat_homopolymer_4to6_slop5	PASS	*	QUAL	*	0.915197	0.999921	0	0.955685	3	1	789111519	677210084	0	803736	516819	287054	485286	318209	1.80042	1.52505	735577	475538	260109	443853	291599	1.82823	1.52213	68159	41281	26945	41433	26610	1.53205	1.55705	735641	475565	260146	443917	291599	1.82807	1.52235	735583	475540	260113	443859	291599	1.82821
SNP	*	SimpleRepeat_diTR_11to50_slop5	ALL	*	QUAL	*	0.765351	0.999666	0	0.866955	5	0	14126406	9327719	0	19510	10817	8699	12202	7300	1.24348	1.67151	14932	8225	6709	9578	5351	1.22597	1.78995	4578	2592	1990	2624	1949	1.30251	1.34633	14965	8249	6718	9611	5351	1.2279	1.79611	14960	8248	6714	9606	5351	1.22848
SNP	*	notinrefseq_cds	PASS	*	QUAL	*	0.913259	0.999922	0	0.954628	11	10	2900797233	2461079161	0	3212897	2178663	1034851	1941367	1270598	2.10529	1.52792	2934207	1997645	936847	1771826	1161937	2.13231	1.52489	278690	181018	98004	169541	108661	1.84705	1.56027	2934478	1997791	936972	1772094	1161940	2.13218	1.52512	2934250	1997675	936860	1771869	1161937	2.13231
SNP	*	SimpleRepeat_diTR_51to200_slop5	ALL	*	QUAL	*	0.156863	1	0	0.271186	0	0	313064	71010	0	51	34	17	26	25	2	1.04	8	7	1	4	4	7	1	43	27	16	22	21	1.6875	1.04762	8	7	1	4	4	7	1	8	7	1	4	4	7
SNP	*	SimpleRepeat_diTR_51to200_slop5	PASS	*	QUAL	*	0.156863	1	0	0.271186	0	0	313064	71010	0	51	34	17	26	25	2	1.04	8	7	1	4	4	7	1	43	27	16	22	21	1.6875	1.04762	8	7	1	4	4	7	1	8	7	1	4	4	7
SNP	*	SimpleRepeat_diTR_gt200_slop5	ALL	*	QUAL	*	0	0	0		0	0	1117	0	0	0	0	0	0	0			0	0	0	0	0			0	0	0	0	0			0	0	0	0	0			0	0	0	0	0
SNP	*	SimpleRepeat_diTR_gt200_slop5	PASS	*	QUAL	*	0	0	0		0	0	1117	0	0	0	0	0	0	0			0	0	0	0	0			0	0	0	0	0			0	0	0	0	0			0	0	0	0	0
SNP	*	SimpleRepeat_homopolymer_4to6_slop5	ALL	*	QUAL	*	0.915197	0.999921	0	0.955685	3	1	789111519	677210084	0	803736	516819	287054	485286	318209	1.80042	1.52505	735577	475538	260109	443853	291599	1.82823	1.52213	68159	41281	26945	41433	26610	1.53205	1.55705	735641	475565	260146	443917	291599	1.82807	1.52235	735583	475540	260113	443859	291599	1.82821
SNP	*	notinAllHomopolymers_gt6bp_imperfectgt10bp_slop5	PASS	*	QUAL	*	0.913649	0.999922	0	0.954841	8	9	2850902974	2432532279	0	3146477	2154514	992562	1902097	1243476	2.17066	1.52966	2874775	1975172	899881	1736165	1138180	2.19493	1.52539	271702	179342	92681	165932	105296	1.93505	1.57586	2875028	1975312	899994	1736415	1138183	2.19481	1.5256	2874804	1975196	899886	1736194	1138180	2.19494
SNP	*	SimpleRepeat_homopolymer_7to11_slop5	ALL	*	QUAL	*	0.918815	0.999983	0	0.957682	0	1	49788855	39620764	0	63029	27040	36006	37961	25043	0.750986	1.51583	57912	25423	32496	34975	22925	0.782342	1.52563	5117	1617	3510	2986	2118	0.460684	1.40982	57925	25428	32504	34988	22925	0.782304	1.52619	57924	25428	32503	34987	22925	0.782328
SNP	*	*	PASS	*	QUAL	*	0.913001	0.999923	0	0.954487	11	10	2809068885	2495932686	0	3232581	2193568	1039634	1953407	1278237	2.10994	1.5282	2951349	2010784	940852	1782356	1168546	2.13719	1.52528	281232	182784	98782	171051	109691	1.85038	1.55939	2951620	2010930	940977	1782624	1168549	2.13707	1.5255	2951392	2010814	940865	1782399	1168546	2.1372
SNP	*	SimpleRepeat_homopolymer_gt11_slop5	ALL	*	QUAL	*	0.655346	0.999574	0	0.79166	3	0	18344341	7424559	0	10747	4605	6144	5951	4794	0.749512	1.24134	7043	3250	3793	4266	2777	0.856842	1.53619	3704	1355	2351	1685	2017	0.57635	0.835399	7048	3251	3797	4271	2777	0.856202	1.53799	7045	3251	3794	4268	2777	0.856879
SNP	*	TS_contained	PASS	*	QUAL	*	0.913006	0.999923	0	0.95449	11	10	2495932686	2495932686	0	3232564	2193561	1039624	1953394	1278233	2.10996	1.5282	2951349	2010784	940852	1782356	1168546	2.13719	1.52528	281215	182777	98772	171038	109687	1.85049	1.55933	2951620	2010930	940977	1782624	1168549	2.13707	1.5255	2951392	2010814	940865	1782399	1168546	2.1372
SNP	*	SimpleRepeat_imperfecthomopolgt10_slop5	ALL	*	QUAL	*	0.82217	0.999894	0	0.902365	3	0	44462862	27011469	0	34488	16403	18093	19935	14541	0.906594	1.37095	28355	14047	14311	16876	11473	0.981553	1.47093	6133	2356	3782	3059	3068	0.622951	0.997066	28361	14049	14315	16882	11473	0.981418	1.47145	28358	14049	14312	16879	11473	0.981624
SNP	*	GIABv4.1_complexandSVs	PASS	*	QUAL	*	0.793386	0.999924	0	0.884762	1	4	111754251	45771848	0	249277	162618	86843	128893	120093	1.87255	1.07328	197773	130649	67203	101406	96239	1.94409	1.05369	51504	31969	19640	27487	23854	1.62775	1.1523	197804	130672	67211	101437	96239	1.94421	1.05401	197789	130660	67208	101422	96239	1.94411
SNP	*	SimpleRepeat_quadTR_20to50_slop5	ALL	*	QUAL	*	0.81568	1	0	0.898484	0	0	4260126	2779809	0	4324	1918	2408	2651	1671	0.796512	1.58648	3527	1511	2016	2159	1368	0.749504	1.57822	797	407	392	492	303	1.03827	1.62376	3529	1512	2017	2161	1368	0.749628	1.57968	3529	1512	2017	2161	1368	0.749628
SNP	*	notinchainSelf_gt10kb	PASS	*	QUAL	*	0.924137	0.999924	0	0.960538	11	10	2827992924	2458193242	0	3185939	2162315	1024234	1927909	1257113	2.11115	1.5336	2944244	2005922	938607	1778473	1165326	2.13713	1.52616	241695	156393	85627	149436	91787	1.82644	1.62807	2944512	2006065	938732	1778738	1165329	2.13699	1.52638	2944287	2005952	938620	1778516	1165326	2.13713
SNP	*	SimpleRepeat_quadTR_51to200_slop5	ALL	*	QUAL	*	0.447761	1	0	0.618557	0	0	646435	162132	0	134	89	45	87	47	1.97778	1.85106	60	35	25	36	24	1.4	1.5	74	54	20	51	23	2.7	2.21739	60	35	25	36	24	1.4	1.5	60	35	25	36	24	1.4
SNP	*	SimpleRepeat_quadTR_51to200_slop5	PASS	*	QUAL	*	0.447761	1	0	0.618557	0	0	646435	162132	0	134	89	45	87	47	1.97778	1.85106	60	35	25	36	24	1.4	1.5	74	54	20	51	23	2.7	2.21739	60	35	25	36	24	1.4	1.5	60	35	25	36	24	1.4
SNP	*	SimpleRepeat_quadTR_gt200_slop5	ALL	*	QUAL	*	0	0	0		0	0	2145	0	0	0	0	0	0	0			0	0	0	0	0			0	0	0	0	0			0	0	0	0	0			0	0	0	0	0
SNP	*	SimpleRepeat_quadTR_gt200_slop5	PASS	*	QUAL	*	0	0	0		0	0	2145	0	0	0	0	0	0	0			0	0	0	0	0			0	0	0	0	0			0	0	0	0	0			0	0	0	0	0
SNP	*	SimpleRepeat_triTR_15to50_slop5	ALL	*	QUAL	*	0.851246	1	0	0.919646	0	0	3011899	2276462	0	4094	1484	2610	2518	1576	0.568582	1.59772	3485	1250	2235	2136	1349	0.559284	1.5834	609	234	375	382	227	0.624	1.68282	3485	1250	2235	2136	1349	0.559284	1.5834	3485	1250	2235	2136	1349	0.559284
SNP	*	notinsegdups_gt10kb	PASS	*	QUAL	*	0.936124	0.999924	0	0.966973	11	10	2783350286	2431880642	0	3151186	2138399	1013390	1906784	1243498	2.11014	1.5334	2949901	2009799	940389	1781482	1167972	2.1372	1.52528	201285	128600	73001	125302	75526	1.76162	1.65906	2950169	2009943	940513	1781747	1167975	2.13707	1.5255	2949944	2009829	940402	1781525	1167972	2.1372
SNP	*	SimpleRepeat_triTR_51to200_slop5	ALL	*	QUAL	*	0.272727	1	0	0.428571	0	0	58070	10843	0	11	6	5	8	3	1.2	2.66667	3	2	1	1	2	2	0.5	8	4	4	7	1	1	7	3	2	1	1	2	2	0.5	3	2	1	1	2	2
SNP	*	SimpleRepeat_triTR_51to200_slop5	PASS	*	QUAL	*	0.272727	1	0	0.428571	0	0	58070	10843	0	11	6	5	8	3	1.2	2.66667	3	2	1	1	2	2	0.5	8	4	4	7	1	1	7	3	2	1	1	2	2	0.5	3	2	1	1	2	2
SNP	*	SimpleRepeat_triTR_gt200_slop5	ALL	*	QUAL	*	0	0	0		0	0	1270	0	0	0	0	0	0	0			0	0	0	0	0			0	0	0	0	0			0	0	0	0	0			0	0	0	0	0
SNP	*	SimpleRepeat_triTR_gt200_slop5	PASS	*	QUAL	*	0	0	0		0	0	1270	0	0	0	0	0	0	0			0	0	0	0	0			0	0	0	0	0			0	0	0	0	0			0	0	0	0	0
SNP	*	TS_boundary	ALL	*	QUAL	*	0	0	0		0	0	3030848912	2495932686	0	17	7	10	13	4	0.7	3.25	0	0	0	0	0			17	7	10	13	4	0.7	3.25	0	0	0	0	0			0	0	0	0	0
SNP	*	TS_boundary	PASS	*	QUAL	*	0	0	0		0	0	3030848912	2495932686	0	17	7	10	13	4	0.7	3.25	0	0	0	0	0			17	7	10	13	4	0.7	3.25	0	0	0	0	0			0	0	0	0	0
SNP	*	TS_contained	ALL	*	QUAL	*	0.913006	0.999923	0	0.95449	11	10	2495932686	2495932686	0	3232564	2193561	1039624	1953394	1278233	2.10996	1.5282	2951349	2010784	940852	1782356	1168546	2.13719	1.52528	281215	182777	98772	171038	109687	1.85049	1.55933	2951620	2010930	940977	1782624	1168549	2.13707	1.5255	2951392	2010814	940865	1782399	1168546	2.1372
SNP	*	notinsegdups	PASS	*	QUAL	*	0.940385	0.999924	0	0.969241	11	10	2768391002	2421610326	0	3136290	2128124	1008767	1897632	1237757	2.10963	1.53312	2949319	2009394	940212	1781146	1167726	2.13717	1.52531	186971	118730	68555	116486	70031	1.73189	1.66335	2949587	2009538	940336	1781411	1167729	2.13704	1.52553	2949362	2009424	940225	1781189	1167726	2.13717
SNP	*	Tier1plusTier2_v0.6.1	ALL	*	QUAL	*	0.730105	0.999091	0	0.843677	0	4	32635612	9699073	0	16562	11375	5188	9610	6949	2.19256	1.38293	12092	8387	3706	6977	5114	2.26309	1.36429	4470	2988	1482	2633	1835	2.01619	1.43488	12103	8396	3708	6988	5114	2.26429	1.36645	12092	8387	3706	6977	5114	2.26309
SNP	*	notinAllTandemRepeatsandHomopolymers_slop5	PASS	*	QUAL	*	0.915351	0.999925	0	0.955771	3	4	2685531808	2377016306	0	3067638	2103334	964883	1853794	1212968	2.17989	1.52831	2807966	1931673	876564	1695198	1112347	2.20369	1.52398	259672	171661	88319	158596	100621	1.94365	1.57617	2808178	1931782	876667	1695408	1112349	2.20355	1.52417	2807966	1931673	876564	1695198	1112347	2.20369
SNP	*	VDJ	ALL	*	QUAL	*	0.490586	0.983229	0	0.654571	0	1	3348717	1216528	0	956	681	275	332	624	2.47636	0.532051	469	333	136	153	316	2.44853	0.484177	487	348	139	179	308	2.5036	0.581169	477	340	137	161	316	2.48175	0.509494	469	333	136	153	316	2.44853
SNP	*	VDJ	PASS	*	QUAL	*	0.490586	0.983229	0	0.654571	0	1	3348717	1216528	0	956	681	275	332	624	2.47636	0.532051	469	333	136	153	316	2.44853	0.484177	487	348	139	179	308	2.5036	0.581169	477	340	137	161	316	2.48175	0.509494	469	333	136	153	316	2.44853
SNP	*	allOtherDifficult	ALL	*	QUAL	*	0.583183	0.999031	0	0.736459	0	3	55810260	7451703	0	17684	12013	5686	11514	6152	2.11273	1.87159	10313	7197	3122	6906	3400	2.30525	2.03118	7371	4816	2564	4608	2752	1.87832	1.67442	10323	7206	3123	6916	3400	2.3074	2.03412	10313	7197	3122	6906	3400	2.30525
SNP	*	notinchainSelf	PASS	*	QUAL	*	0.927949	0.999926	0	0.962594	10	7	2729480550	2382810862	0	3087535	2094524	993602	1869147	1217500	2.10801	1.53523	2865074	1951259	914094	1730911	1133732	2.13464	1.52674	222461	143265	79508	138236	83768	1.80189	1.65022	2865328	1951392	914215	1731163	1133734	2.1345	1.52696	2865117	1951289	914107	1730954	1133732	2.13464
SNP	*	alldifficultregions	ALL	*	QUAL	*	0.643476	0.999834	0	0.783016	10	8	628689391	385477608	0	570638	361586	209230	343402	226985	1.72817	1.51288	367192	231251	135983	220557	146577	1.70059	1.50472	203446	130335	73247	122845	80408	1.77939	1.52777	367296	231317	136021	220658	146580	1.7006	1.50538	367235	231281	135996	220600	146577	1.70065
SNP	*	gc15to20_slop50	PASS	*	QUAL	*	0.936028	0.999926	0	0.966923	0	0	14314006	11885230	0	14522	9217	5306	8680	5840	1.73709	1.4863	13593	8641	4952	8128	5465	1.74495	1.48728	929	576	354	552	375	1.62712	1.472	13595	8642	4953	8130	5465	1.7448	1.48765	13594	8642	4952	8129	5465	1.74515
SNP	*	alllowmapandsegdupregions	ALL	*	QUAL	*	0.232515	0.99966	0	0.377278	0	1	305614803	129889443	0	227654	152336	75413	136187	91331	2.02002	1.49114	52933	37493	15443	30228	22701	2.42783	1.33157	174721	114843	59970	105959	68630	1.91501	1.54392	52951	37505	15449	30246	22701	2.42767	1.33236	52933	37493	15443	30228	22701	2.42783
SNP	*	notinlowmappabilityall	PASS	*	QUAL	*	0.947591	0.999927	0	0.973056	11	9	2686003642	2395155949	0	3060587	2079276	981850	1850067	1209695	2.11771	1.52937	2900186	1974510	925960	1753174	1146569	2.13239	1.52906	160401	104766	55890	96893	63126	1.8745	1.53491	2900440	1974645	926079	1753425	1146572	2.13226	1.52928	2900229	1974540	925973	1753217	1146569	2.13239
SNP	*	chainSelf	ALL	*	QUAL	*	0.594811	0.999803	0	0.745878	1	3	205399861	108717009	0	145046	99044	46032	84260	60737	2.15163	1.38729	86275	59525	26758	51445	34814	2.22457	1.47771	58771	39519	19274	32815	25923	2.05038	1.26586	86292	59538	26762	51461	34815	2.22472	1.47813	86275	59525	26758	51445	34814	2.22457
SNP	*	notinalllowmapandsegdupregions	PASS	*	QUAL	*	0.964555	0.999928	0	0.981923	11	9	2629265608	2361638428	0	3004927	2041232	964221	1817220	1186906	2.11698	1.53106	2898416	1973291	925409	1752128	1145845	2.13234	1.52911	106511	67941	38812	65092	41061	1.75052	1.58525	2898669	1973425	925528	1752378	1145848	2.13222	1.52933	2898459	1973321	925422	1752171	1145845	2.13235
SNP	*	chainSelf_gt10kb	ALL	*	QUAL	*	0.152331	0.999578	0	0.264372	0	0	106887487	33334629	0	46642	31253	15400	25498	21124	2.02942	1.20706	7105	4862	2245	3883	3220	2.1657	1.2059	39537	26391	13155	21615	17904	2.00616	1.20727	7108	4865	2245	3886	3220	2.16704	1.20683	7105	4862	2245	3883	3220	2.1657
SNP	*	gc30to55_slop50	PASS	*	QUAL	*	0.908696	0.999931	0	0.952133	5	4	2011401955	1697935422	0	2189451	1484287	705568	1322803	866020	2.10368	1.52745	1989545	1354892	634840	1200773	788472	2.13423	1.52291	199906	129395	70728	122030	77548	1.82947	1.57361	1989709	1354976	634920	1200937	788472	2.13409	1.52312	1989572	1354911	634848	1200800	788472	2.13423
SNP	*	chr1-22_gte_10kb_identity_gte_990_segdups_counts_gt_5	ALL	*	QUAL	*	0	0	0		0	0	2094143	0	0	0	0	0	0	0			0	0	0	0	0			0	0	0	0	0			0	0	0	0	0			0	0	0	0	0
SNP	*	chr1-22_gte_10kb_identity_gte_990_segdups_counts_gt_5	PASS	*	QUAL	*	0	0	0		0	0	2094143	0	0	0	0	0	0	0			0	0	0	0	0			0	0	0	0	0			0	0	0	0	0			0	0	0	0	0
SNP	*	expanded_150_Tier1plusTier2_v0.6.1	ALL	*	QUAL	*	0.763931	0.999463	0	0.865967	0	4	48088781	19301737	0	34079	23174	10911	19526	14541	2.12391	1.34282	26034	17876	8161	14744	11287	2.19042	1.30628	8045	5298	2750	4782	3254	1.92655	1.46958	26048	17887	8164	14758	11287	2.19096	1.30752	26034	17876	8161	14744	11287	2.19042
SNP	*	GIABv4.1_notin_complexandSVs_alldifficultregions	PASS	*	QUAL	*	0.973889	0.999933	0	0.986739	1	2	2268411837	2075982706	0	2485049	1713590	771786	1519502	965049	2.22029	1.57453	2420163	1669301	751045	1478013	941866	2.22264	1.56924	64886	44289	20741	41489	23183	2.13534	1.78963	2420325	1669378	751130	1478175	941866	2.22249	1.56941	2420163	1669301	751045	1478013	941866	2.22264
SNP	*	gaps_slop15kb	ALL	*	QUAL	*	0	0	0		0	0	26560636	0	0	0	0	0	0	0			0	0	0	0	0			0	0	0	0	0			0	0	0	0	0			0	0	0	0	0
SNP	*	gaps_slop15kb	PASS	*	QUAL	*	0	0	0		0	0	26560636	0	0	0	0	0	0	0			0	0	0	0	0			0	0	0	0	0			0	0	0	0	0			0	0	0	0	0
SNP	*	gc15_slop50	ALL	*	QUAL	*	0.90273	1	0	0.948879	0	0	5303101	2773329	0	3773	2296	1478	2245	1527	1.55345	1.4702	3406	2114	1293	2021	1384	1.63496	1.46026	367	182	185	224	143	0.983784	1.56643	3406	2114	1293	2021	1384	1.63496	1.46026	3406	2114	1293	2021	1384	1.63496
SNP	*	notinalldifficultregions	PASS	*	QUAL	*	0.970778	0.999935	0	0.985141	1	2	2306191020	2106050263	0	2661943	1831982	830404	1610005	1051252	2.20613	1.53151	2584157	1779533	804869	1561799	1021969	2.21096	1.52823	77786	52449	25535	48206	29283	2.054	1.64621	2584324	1779613	804956	1561966	1021969	2.21082	1.52839	2584157	1779533	804869	1561799	1021969	2.21096
SNP	*	gc15to20_slop50	ALL	*	QUAL	*	0.936028	0.999926	0	0.966923	0	0	14314006	11885230	0	14522	9217	5306	8680	5840	1.73709	1.4863	13593	8641	4952	8128	5465	1.74495	1.48728	929	576	354	552	375	1.62712	1.472	13595	8642	4953	8130	5465	1.7448	1.48765	13594	8642	4952	8129	5465	1.74515
SNP	*	GIABv3.3.2_notin_complexandSVs_alldifficultregions	PASS	*	QUAL	*	0.973783	0.999935	0	0.986685	1	2	2185503813	2003974175	0	2393570	1650215	743670	1462526	930567	2.21902	1.57165	2330817	1607406	723588	1422488	908056	2.22144	1.56652	62753	42809	20082	40038	22511	2.13171	1.7786	2330969	1607477	723669	1422640	908056	2.22129	1.56669	2330817	1607406	723588	1422488	908056	2.22144
SNP	*	gc20to25_slop50	ALL	*	QUAL	*	0.94633	0.999903	0	0.972379	0	0	117189860	103213255	0	120347	77414	42958	71793	48526	1.80209	1.47947	113888	73394	40509	67981	45889	1.81179	1.48142	6459	4020	2449	3812	2637	1.64149	1.44558	113903	73400	40518	67996	45889	1.81154	1.48175	113892	73396	40511	67985	45889	1.81175
SNP	*	gc60to65_slop50	PASS	*	QUAL	*	0.891629	0.999936	0	0.942682	0	1	102791705	85016727	0	139355	99951	39443	85515	53785	2.53406	1.58994	124253	89648	34619	76141	48089	2.58956	1.58334	15102	10303	4824	9374	5696	2.13578	1.64572	124261	89655	34620	76149	48089	2.58969	1.5835	124253	89648	34619	76141	48089	2.58956
SNP	*	gc25to30_slop50	ALL	*	QUAL	*	0.948257	0.999913	0	0.9734	1	3	394144353	347465005	0	399414	261722	137753	239130	160196	1.89994	1.49273	378747	248846	129931	227009	151694	1.91522	1.49649	20667	12876	7822	12121	8502	1.64613	1.42566	378789	248868	129951	227051	151694	1.91509	1.49677	378756	248853	129933	227018	151694	1.91524
SNP	*	GIABv3.2.2_compoundhet_slop50	PASS	*	QUAL	*	0.842956	0.999937	0	0.91476	1	0	8073313	4155569	0	18880	12209	6796	8613	10072	1.7965	0.855143	15915	10487	5488	7174	8648	1.9109	0.829556	2965	1722	1308	1439	1424	1.31651	1.01053	15925	10495	5490	7184	8648	1.91166	0.830712	15924	10494	5490	7183	8648	1.91148
SNP	*	gc30to55_slop50	ALL	*	QUAL	*	0.908696	0.999931	0	0.952133	5	4	2011401955	1697935422	0	2189451	1484287	705568	1322803	866020	2.10368	1.52745	1989545	1354892	634840	1200773	788472	2.13423	1.52291	199906	129395	70728	122030	77548	1.82947	1.57361	1989709	1354976	634920	1200937	788472	2.13409	1.52312	1989572	1354911	634848	1200800	788472	2.13423
SNP	*	AllHomopolymers_gt6bp_imperfectgt10bp_slop5	PASS	*	QUAL	*	0.88932	0.999948	0	0.941395	3	1	83977437	58995592	0	86104	39054	47072	51310	34761	0.829665	1.47608	76574	35612	40971	46191	30366	0.8692	1.52114	9530	3442	6101	5119	4395	0.56417	1.16473	76592	35618	40983	46209	30366	0.869092	1.52173	76588	35618	40979	46205	30366	0.869177
SNP	*	gc55to60_slop50	ALL	*	QUAL	*	0.917907	0.999912	0	0.957156	1	1	244507530	206506988	0	308685	218965	89796	188393	120180	2.43847	1.56759	283344	201678	81703	173081	110205	2.46843	1.57054	25341	17287	8093	15312	9975	2.13604	1.53504	283371	201695	81713	173108	110205	2.46833	1.57078	283346	201679	81704	173083	110205	2.46841
SNP	*	GIABv3.3.2_snpswithin10bp_slop50	PASS	*	QUAL	*	0.864042	0.999949	0	0.927041	0	0	7922938	7340962	0	114403	73615	40813	57643	56716	1.80371	1.01634	98849	64190	34672	49509	49318	1.85135	1.00387	15554	9425	6141	8134	7398	1.53477	1.09949	98854	64195	34672	49514	49318	1.85149	1.00397	98849	64190	34672	49509	49318	1.85135
SNP	*	gc60to65_slop50	ALL	*	QUAL	*	0.891629	0.999936	0	0.942682	0	1	102791705	85016727	0	139355	99951	39443	85515	53785	2.53406	1.58994	124253	89648	34619	76141	48089	2.58956	1.58334	15102	10303	4824	9374	5696	2.13578	1.64572	124261	89655	34620	76149	48089	2.58969	1.5835	124253	89648	34619	76141	48089	2.58956
SNP	*	GIABv3.2.2_varswithin50bp	PASS	*	QUAL	*	0.897227	0.999978	0	0.94582	2	0	62127949	52569328	0	545203	364959	180385	276759	268212	2.02322	1.03187	489171	329601	159634	247035	242031	2.06473	1.02068	56032	35358	20751	29724	26181	1.70392	1.13533	489198	329618	159644	247061	242032	2.06471	1.02078	489187	329610	159641	247051	242031	2.0647
SNP	*	gc65to70_slop50	ALL	*	QUAL	*	0.876289	0.999848	0	0.934	0	1	34883665	28140025	0	45178	32194	12992	27759	17406	2.47799	1.59479	39589	28315	11276	24384	15202	2.51109	1.604	5589	3879	1716	3375	2204	2.26049	1.53131	39595	28320	11277	24390	15202	2.51131	1.60439	39589	28315	11276	24384	15202	2.51109
SNP	*	SimpleRepeat_homopolymer_7to11_slop5	PASS	*	QUAL	*	0.918815	0.999983	0	0.957682	0	1	49788855	39620764	0	63029	27040	36006	37961	25043	0.750986	1.51583	57912	25423	32496	34975	22925	0.782342	1.52563	5117	1617	3510	2986	2118	0.460684	1.40982	57925	25428	32504	34988	22925	0.782304	1.52619	57924	25428	32503	34987	22925	0.782328
SNP	*	gc70to75_slop50	ALL	*	QUAL	*	0.821106	0.99958	0	0.901595	3	0	11790706	9330190	0	14489	9808	4687	8777	5703	2.0926	1.53901	11897	8046	3853	7164	4731	2.08824	1.51427	2592	1762	834	1613	972	2.11271	1.65947	11902	8048	3856	7167	4733	2.08714	1.51426	11897	8046	3853	7164	4731	2.08824
INDEL	I1_5	segdups_gt10kb	PASS	*	QUAL	*	0.01391	1	0	0.027439	0	0	151530125	59647229	0	2588	.	.	1285	1216		1.05674	36	.	.	23	13		1.76923	2552	.	.	1262	1203		1.04904	36	.	.	23	13		1.76923	36	.	.	23	13
SNP	*	gc75to80_slop50	ALL	*	QUAL	*	0.461235	0.999222	0	0.631139	1	0	5248298	4110150	0	5572	3324	2249	3325	2244	1.47799	1.48173	2570	1556	1014	1441	1129	1.53452	1.27635	3002	1768	1235	1884	1115	1.43158	1.68969	2572	1558	1014	1442	1130	1.53649	1.27611	2570	1556	1014	1441	1129	1.53452
INDEL	I1_5	segdups	PASS	*	QUAL	*	0.015479	1	0	0.030486	0	0	166489409	69917545	0	3101	.	.	1536	1466		1.04775	48	.	.	28	20		1.4	3053	.	.	1508	1446		1.04288	48	.	.	28	20		1.4	48	.	.	28	20
SNP	*	gc80to85_slop50	ALL	*	QUAL	*	0.081503	1	0	0.150722	0	0	2596229	1640058	0	2049	1183	868	1190	857	1.3629	1.38856	167	103	64	91	76	1.60938	1.19737	1882	1080	804	1099	781	1.34328	1.40717	167	103	64	91	76	1.60938	1.19737	167	103	64	91	76	1.60938
INDEL	*	segdups_gt10kb	PASS	*	QUAL	*	0.015907	1	0	0.031316	0	0	151530125	59647229	0	6098	.	.	3403	2521		1.34986	97	.	.	62	35		1.77143	6001	.	.	3341	2486		1.34393	97	.	.	62	35		1.77143	97	.	.	62	35
SNP	*	gc85_slop50	ALL	*	QUAL	*	0.008596	1	0	0.017045	0	0	544746	382030	0	349	195	154	194	155	1.26623	1.25161	3	3	0	2	1		2	346	192	154	192	154	1.24675	1.24675	3	3	0	2	1		2	3	3	0	2	1
SNP	*	gc85_slop50	PASS	*	QUAL	*	0.008596	1	0	0.017045	0	0	544746	382030	0	349	195	154	194	155	1.26623	1.25161	3	3	0	2	1		2	346	192	154	192	154	1.24675	1.24675	3	3	0	2	1		2	3	3	0	2	1
SNP	*	gclt25orgt65_slop50	ALL	*	QUAL	*	0.897404	0.999865	0	0.945868	4	1	191795155	161447712	0	206227	135594	70677	123937	82232	1.9185	1.50716	185069	122143	62946	111189	73856	1.94044	1.50548	21158	13451	7731	12748	8376	1.73988	1.52197	185099	122159	62960	111216	73859	1.94026	1.50579	185074	122146	62948	111194	73856	1.94043
INDEL	*	segdups	PASS	*	QUAL	*	0.018084	1	0	0.035525	0	0	166489409	69917545	0	7244	.	.	4034	3014		1.33842	131	.	.	80	51		1.56863	7113	.	.	3954	2963		1.33446	131	.	.	80	51		1.56863	131	.	.	80	51
SNP	*	gclt30orgt55_slop50	ALL	*	QUAL	*	0.922037	0.999905	0	0.959394	6	6	923478456	793592449	0	1043130	709281	334066	630604	412217	2.12318	1.52979	961804	655892	306012	581583	380074	2.14335	1.53018	81326	53389	28054	49021	32143	1.90308	1.52509	961911	655954	306057	581687	380077	2.14324	1.53045	961820	655903	306017	581599	380074	2.14335
INDEL	D1_5	segdups_gt10kb	PASS	*	QUAL	*	0.01825	1	0	0.035845	0	0	151530125	59647229	0	2685	.	.	1594	990		1.6101	49	.	.	33	16		2.0625	2636	.	.	1561	974		1.60267	49	.	.	33	16		2.0625	49	.	.	33	16
SNP	*	inversions_slop25percent	ALL	*	QUAL	*	0.609935	0.998667	0	0.757331	0	0	966818	626804	0	1228	814	414	424	804	1.96618	0.527363	749	490	259	289	460	1.89189	0.628261	479	324	155	135	344	2.09032	0.392442	750	491	259	290	460	1.89575	0.630435	749	490	259	289	460	1.89189
INDEL	D1_5	segdups	PASS	*	QUAL	*	0.021773	1	0	0.042619	0	0	166489409	69917545	0	3169	.	.	1888	1170		1.61368	69	.	.	44	25		1.76	3100	.	.	1844	1145		1.61048	69	.	.	44	25		1.76	69	.	.	44	25
SNP	*	l100_m2_e1	ALL	*	QUAL	*	0.29747	0.999668	0	0.458503	0	1	248846792	96371922	0	171994	114292	57784	103340	68542	1.97792	1.50769	51163	36274	14892	29182	21977	2.4358	1.32784	120831	78018	42892	74158	46565	1.81894	1.59257	51180	36285	14898	29199	21977	2.43556	1.32862	51163	36274	14892	29182	21977	2.4358
SNP	*	gc80to85_slop50	PASS	*	QUAL	*	0.081503	1	0	0.150722	0	0	2596229	1640058	0	2049	1183	868	1190	857	1.3629	1.38856	167	103	64	91	76	1.60938	1.19737	1882	1080	804	1099	781	1.34328	1.40717	167	103	64	91	76	1.60938	1.19737	167	103	64	91	76	1.60938
SNP	*	l250_m0_e0	ALL	*	QUAL	*	0.039881	0.997033	0	0.076695	0	0	89246198	11117085	0	8425	5574	2858	5025	3392	1.95031	1.48143	336	247	89	213	123	2.77528	1.73171	8089	5327	2769	4812	3269	1.9238	1.47201	337	247	90	214	123	2.74444	1.73984	336	247	89	213	123	2.77528
SNP	*	L1H_gt500	PASS	*	QUAL	*	0.133838	1	0	0.236079	0	0	3288114	2138337	0	5417	3445	1978	3280	2131	1.74166	1.53918	725	494	231	373	352	2.13853	1.05966	4692	2951	1747	2907	1779	1.68918	1.63406	725	494	231	373	352	2.13853	1.05966	725	494	231	373	352	2.13853
SNP	*	lowmappabilityall	ALL	*	QUAL	*	0.29747	0.999668	0	0.458503	0	1	248876769	96371922	0	171994	114292	57784	103340	68542	1.97792	1.50769	51163	36274	14892	29182	21977	2.4358	1.32784	120831	78018	42892	74158	46565	1.81894	1.59257	51180	36285	14898	29199	21977	2.43556	1.32862	51163	36274	14892	29182	21977	2.4358
SNP	*	CNV_mrcanavarIllumina_CCShighcov_ONThighcov_intersection	PASS	*	QUAL	*	0.196319	1	0	0.328205	0	0	13732774	1446801	0	2119	1391	730	1459	658	1.90548	2.21733	416	287	129	284	132	2.22481	2.15152	1703	1104	601	1175	526	1.83694	2.23384	416	287	129	284	132	2.22481	2.15152	416	287	129	284	132	2.22481
SNP	*	notinAllHomopolymers_gt6bp_imperfectgt10bp_slop5	ALL	*	QUAL	*	0.913649	0.999922	0	0.954841	8	9	2850902974	2432532279	0	3146477	2154514	992562	1902097	1243476	2.17066	1.52966	2874775	1975172	899881	1736165	1138180	2.19493	1.52539	271702	179342	92681	165932	105296	1.93505	1.57586	2875028	1975312	899994	1736415	1138183	2.19481	1.5256	2874804	1975196	899886	1736194	1138180	2.19494
SNP	*	HG2_SKor_TrioONTCanu_intersect_HG2_SKor_TrioONTFlye_intersect_HG2_SKor_CCS15_gt10kb	PASS	*	QUAL	*	0.332605	1	0	0.499181	0	0	12794035	2495911	0	3205	2136	1070	2051	1153	1.99626	1.77884	1066	733	333	738	328	2.2012	2.25	2139	1403	737	1313	825	1.90366	1.59152	1066	733	333	738	328	2.2012	2.25	1066	733	333	738	328	2.2012
SNP	*	notinAllTandemRepeatsandHomopolymers_slop5	ALL	*	QUAL	*	0.915351	0.999925	0	0.955771	3	4	2685531808	2377016306	0	3067638	2103334	964883	1853794	1212968	2.17989	1.52831	2807966	1931673	876564	1695198	1112347	2.20369	1.52398	259672	171661	88319	158596	100621	1.94365	1.57617	2808178	1931782	876667	1695408	1112349	2.20355	1.52417	2807966	1931673	876564	1695198	1112347	2.20369
SNP	*	GIABv4.1_complexindel10bp_slop50	PASS	*	QUAL	*	0.664895	1	0	0.798723	0	0	1601305	1136336	0	9406	5436	3972	4881	4520	1.36858	1.07987	6254	3937	2317	3296	2957	1.69918	1.11464	3152	1499	1655	1585	1563	0.90574	1.01408	6255	3938	2317	3297	2957	1.69961	1.11498	6255	3938	2317	3297	2957	1.69961
SNP	*	notinalldifficultregions	ALL	*	QUAL	*	0.970778	0.999935	0	0.985141	1	2	2306191020	2106050263	0	2661943	1831982	830404	1610005	1051252	2.20613	1.53151	2584157	1779533	804869	1561799	1021969	2.21096	1.52823	77786	52449	25535	48206	29283	2.054	1.64621	2584324	1779613	804956	1561966	1021969	2.21082	1.52839	2584157	1779533	804869	1561799	1021969	2.21096
SNP	*	CNV_CCSandONT_elliptical_outlier	PASS	*	QUAL	*	0.668599	1	0	0.80139	0	0	39152503	6876916	0	8968	5959	3013	5727	3236	1.97776	1.76978	5996	4020	1976	3711	2284	2.03441	1.62478	2972	1939	1037	2016	952	1.86982	2.11765	5996	4020	1976	3711	2284	2.03441	1.62478	5996	4020	1976	3711	2284	2.03441
SNP	*	notinalllowmapandsegdupregions	ALL	*	QUAL	*	0.964555	0.999928	0	0.981923	11	9	2629265608	2361638428	0	3004927	2041232	964221	1817220	1186906	2.11698	1.53106	2898416	1973291	925409	1752128	1145845	2.13234	1.52911	106511	67941	38812	65092	41061	1.75052	1.58525	2898669	1973425	925528	1752378	1145848	2.13222	1.52933	2898459	1973321	925422	1752171	1145845	2.13235
SNP	*	GIABv3.3.2_complexindel10bp_slop50	PASS	*	QUAL	*	0.747596	1	0	0.855571	0	0	1759480	1260968	0	9671	5672	4001	4991	4676	1.41765	1.06737	7230	4602	2628	3725	3504	1.75114	1.06307	2441	1070	1373	1266	1172	0.779315	1.0802	7232	4603	2629	3727	3504	1.75086	1.06364	7232	4603	2629	3727	3504	1.75086
SNP	*	notinchainSelf	ALL	*	QUAL	*	0.927949	0.999926	0	0.962594	10	7	2729480550	2382810862	0	3087535	2094524	993602	1869147	1217500	2.10801	1.53523	2865074	1951259	914094	1730911	1133732	2.13464	1.52674	222461	143265	79508	138236	83768	1.80189	1.65022	2865328	1951392	914215	1731163	1133734	2.1345	1.52696	2865117	1951289	914107	1730954	1133732	2.13464
SNP	*	GIABv4.1_othercomplexwithin10bp_slop50	PASS	*	QUAL	*	0.789377	1	0	0.882293	0	0	4636900	3575261	0	42550	27943	14620	21049	21482	1.91129	0.979844	33588	22435	11156	16671	16912	2.01103	0.98575	8962	5508	3464	4378	4570	1.59007	0.957987	33594	22437	11160	16677	16912	2.01048	0.986105	33594	22437	11160	16677	16912	2.01048
SNP	*	notinchainSelf_gt10kb	ALL	*	QUAL	*	0.924137	0.999924	0	0.960538	11	10	2827992924	2458193242	0	3185939	2162315	1024234	1927909	1257113	2.11115	1.5336	2944244	2005922	938607	1778473	1165326	2.13713	1.52616	241695	156393	85627	149436	91787	1.82644	1.62807	2944512	2006065	938732	1778738	1165329	2.13699	1.52638	2944287	2005952	938620	1778516	1165326	2.13713
SNP	*	GIABv4.1_snpswithin10bp_slop50	PASS	*	QUAL	*	0.810332	1	0	0.895231	0	0	9258719	8347563	0	132437	85664	46804	66875	65509	1.83027	1.02085	107318	69972	37361	53862	53430	1.87286	1.00809	25119	15692	9443	13013	12079	1.66176	1.07732	107318	69972	37361	53862	53430	1.87286	1.00809	107318	69972	37361	53862	53430	1.87286
SNP	*	notinlowmappabilityall	ALL	*	QUAL	*	0.947591	0.999927	0	0.973056	11	9	2686003642	2395155949	0	3060587	2079276	981850	1850067	1209695	2.11771	1.52937	2900186	1974510	925960	1753174	1146569	2.13239	1.52906	160401	104766	55890	96893	63126	1.8745	1.53491	2900440	1974645	926079	1753425	1146572	2.13226	1.52928	2900229	1974540	925973	1753217	1146569	2.13239
SNP	*	SimpleRepeat_quadTR_20to50_slop5	PASS	*	QUAL	*	0.81568	1	0	0.898484	0	0	4260126	2779809	0	4324	1918	2408	2651	1671	0.796512	1.58648	3527	1511	2016	2159	1368	0.749504	1.57822	797	407	392	492	303	1.03827	1.62376	3529	1512	2017	2161	1368	0.749628	1.57968	3529	1512	2017	2161	1368	0.749628
SNP	*	notinrefseq_cds	ALL	*	QUAL	*	0.913259	0.999922	0	0.954628	11	10	2900797233	2461079161	0	3212897	2178663	1034851	1941367	1270598	2.10529	1.52792	2934207	1997645	936847	1771826	1161937	2.13231	1.52489	278690	181018	98004	169541	108661	1.84705	1.56027	2934478	1997791	936972	1772094	1161940	2.13218	1.52512	2934250	1997675	936860	1771869	1161937	2.13231
SNP	*	GIABv3.3.2_comphetindel10bp_slop50	PASS	*	QUAL	*	0.81984	1	0	0.901002	0	0	4721423	3092771	0	6744	4099	2649	3624	3115	1.54738	1.1634	5529	3494	2036	2894	2633	1.71611	1.09913	1215	605	613	730	482	0.986949	1.51452	5537	3500	2038	2902	2633	1.71737	1.10216	5537	3500	2038	2902	2633	1.71737
SNP	*	notinsegdups	ALL	*	QUAL	*	0.940385	0.999924	0	0.969241	11	10	2768391002	2421610326	0	3136290	2128124	1008767	1897632	1237757	2.10963	1.53312	2949319	2009394	940212	1781146	1167726	2.13717	1.52531	186971	118730	68555	116486	70031	1.73189	1.66335	2949587	2009538	940336	1781411	1167729	2.13704	1.52553	2949362	2009424	940225	1781189	1167726	2.13717
SNP	*	SimpleRepeat_triTR_15to50_slop5	PASS	*	QUAL	*	0.851246	1	0	0.919646	0	0	3011899	2276462	0	4094	1484	2610	2518	1576	0.568582	1.59772	3485	1250	2235	2136	1349	0.559284	1.5834	609	234	375	382	227	0.624	1.68282	3485	1250	2235	2136	1349	0.559284	1.5834	3485	1250	2235	2136	1349	0.559284
SNP	*	notinsegdups_gt10kb	ALL	*	QUAL	*	0.936124	0.999924	0	0.966973	11	10	2783350286	2431880642	0	3151186	2138399	1013390	1906784	1243498	2.11014	1.5334	2949901	2009799	940389	1781482	1167972	2.1372	1.52528	201285	128600	73001	125302	75526	1.76162	1.65906	2950169	2009943	940513	1781747	1167975	2.13707	1.5255	2949944	2009829	940402	1781525	1167972	2.1372
SNP	*	refseq_cds	PASS	*	QUAL	*	0.87086	1	0	0.930973	0	0	34083082	30448624	0	19684	14905	4783	12040	7639	3.11625	1.57612	17142	13139	4005	10530	6609	3.28065	1.59328	2542	1766	778	1510	1030	2.26992	1.46602	17142	13139	4005	10530	6609	3.28065	1.59328	17142	13139	4005	10530	6609	3.28065
SNP	*	refseq_cds	ALL	*	QUAL	*	0.87086	1	0	0.930973	0	0	34083082	30448624	0	19684	14905	4783	12040	7639	3.11625	1.57612	17142	13139	4005	10530	6609	3.28065	1.59328	2542	1766	778	1510	1030	2.26992	1.46602	17142	13139	4005	10530	6609	3.28065	1.59328	17142	13139	4005	10530	6609	3.28065
SNP	*	GIABv4.1_comphetsnp10bp_slop50	PASS	*	QUAL	*	0.895792	1	0	0.945032	0	0	1363152	1239646	0	15517	10424	5220	7432	7889	1.99693	0.942071	13900	9366	4594	6647	7160	2.03875	0.928352	1617	1058	626	785	729	1.6901	1.07682	13900	9366	4594	6647	7160	2.03875	0.928352	13900	9366	4594	6647	7160	2.03875
SNP	*	segdups	ALL	*	QUAL	*	0.021082	0.998524	0	0.041292	0	0	166489409	69917545	0	96291	65444	30867	55775	40480	2.12019	1.37784	2030	1390	640	1210	820	2.17188	1.47561	94261	64054	30227	54565	39660	2.1191	1.37582	2033	1392	641	1213	820	2.17161	1.47927	2030	1390	640	1210	820	2.17188
SNP	*	gc15_slop50	PASS	*	QUAL	*	0.90273	1	0	0.948879	0	0	5303101	2773329	0	3773	2296	1478	2245	1527	1.55345	1.4702	3406	2114	1293	2021	1384	1.63496	1.46026	367	182	185	224	143	0.983784	1.56643	3406	2114	1293	2021	1384	1.63496	1.46026	3406	2114	1293	2021	1384	1.63496
SNP	*	segdups_gt10kb	ALL	*	QUAL	*	0.01779	0.997932	0	0.034956	0	0	151530125	59647229	0	81395	55169	26244	46623	34739	2.10216	1.34209	1448	985	463	874	574	2.12743	1.52265	79947	54184	25781	45749	34165	2.1017	1.33906	1451	987	464	877	574	2.12716	1.52787	1448	985	463	874	574	2.12743
SNP	*	GIABv3.3.2_comphetsnp10bp_slop50	PASS	*	QUAL	*	0.910436	1	0	0.953118	0	0	2193102	2051133	0	28594	19245	9461	13768	14646	2.03414	0.940052	26033	17619	8472	12472	13468	2.07967	0.926047	2561	1626	989	1296	1178	1.64408	1.10017	26033	17619	8472	12472	13468	2.07967	0.926047	26033	17619	8472	12472	13468	2.07967
[truncated: 15 more columns]
