# Supplementary material for: Assessing reproducibility of inherited variants detected with short-read whole genome sequencing
Source: Genome Biol. 2022 Jan 3;23:2. doi: 10.1186/s13059-021-02569-8 (PMC8722114; doi:10.1186/s13059-021-02569-8)
Supplement: Supplementary file 10 — Additional file 10: Table S9. Factor contribution analysis by boosted tree. [file 13059_2021_2569_MOESM10_ESM.xlsx]

## Sheet: FactorContribution_Tree
Table S9. Factor contribution analysis by boosted tree.
Factor	Splits	Sum of squares	Portion	Stage	VariantType	Filter	Sample set
Caller	93	1.4146	0.8543	Original	DEL	BedFilt	HP
Aligner	53	0.240989	0.1455	Original	DEL	BedFilt	HP
Sample	4	0.000326765	0.0002	Original	DEL	BedFilt	HP
Caller	412	5.94196	0.7118	Original	DEL	noBedFilt	HP
Aligner	588	2.40099	0.2876	Original	DEL	noBedFilt	HP
Sample	192	0.00444757	0.0005	Original	DEL	noBedFilt	HP
Caller	79	2.23623	0.8895	Original	INS	BedFilt	HP
Aligner	109	0.26458	0.1052	Original	INS	BedFilt	HP
Sample	40	0.0132911	0.0053	Original	INS	BedFilt	HP
Caller	301	14.4588	0.8486	Original	INS	noBedFilt	HP
Aligner	610	2.53548	0.1488	Original	INS	noBedFilt	HP
Sample	288	0.0450727	0.0026	Original	INS	noBedFilt	HP
Caller	106	0.000396104	0.6222	Original	SNV	BedFilt	HP
Aligner	108	0.000227901	0.358	Original	SNV	BedFilt	HP
Sample	48	1.26204e-05	0.0198	Original	SNV	BedFilt	HP
Caller	330	0.390661	0.7911	Original	SNV	noBedFilt	HP
Aligner	602	0.10294	0.2085	Original	SNV	noBedFilt	HP
Sample	244	0.000204432	0.0004	Original	SNV	noBedFilt	HP
Caller	611	4.17967	0.6282	Confirmatory	DEL	BedFilt	HP
Platform	126	2.08715	0.3137	Confirmatory	DEL	BedFilt	HP
Aligner	587	0.332222	0.0499	Confirmatory	DEL	BedFilt	HP
Sample	270	0.0547917	0.0082	Confirmatory	DEL	BedFilt	HP
Caller	465	3.35807	0.5738	Confirmatory	DEL	noBedFilt	HP
Platform	126	2.17491	0.3716	Confirmatory	DEL	noBedFilt	HP
Aligner	460	0.251197	0.0429	Confirmatory	DEL	noBedFilt	HP
Sample	294	0.0682749	0.0117	Confirmatory	DEL	noBedFilt	HP
Caller	502	10.3845	0.7943	Confirmatory	INS	BedFilt	HP
Aligner	621	1.78225	0.1363	Confirmatory	INS	BedFilt	HP
Platform	159	0.585614	0.0448	Confirmatory	INS	BedFilt	HP
Sample	318	0.321347	0.0246	Confirmatory	INS	BedFilt	HP
Caller	353	3.44263	0.6434	Confirmatory	INS	noBedFilt	HP
Platform	119	1.2528	0.2341	Confirmatory	INS	noBedFilt	HP
Aligner	457	0.55256	0.1033	Confirmatory	INS	noBedFilt	HP
Sample	290	0.10271	0.0192	Confirmatory	INS	noBedFilt	HP
Caller	502	0.0314465	0.5928	Confirmatory	SNV	BedFilt	HP
Aligner	527	0.0127595	0.2405	Confirmatory	SNV	BedFilt	HP
Platform	173	0.00635864	0.1199	Confirmatory	SNV	BedFilt	HP
Sample	384	0.0024822	0.0468	Confirmatory	SNV	BedFilt	HP
Caller	480	0.346974	0.5706	Confirmatory	SNV	noBedFilt	HP
Aligner	438	0.194059	0.3191	Confirmatory	SNV	noBedFilt	HP
Platform	192	0.0453347	0.0745	Confirmatory	SNV	noBedFilt	HP
Sample	281	0.0217586	0.0358	Confirmatory	SNV	noBedFilt	HP
Caller	455	3.06715	0.7598	Original	SNV	noBedFilt	CQ
Aligner	493	0.9133	0.2263	Original	SNV	noBedFilt	CQ
Platform	345	0.0433901	0.0107	Original	SNV	noBedFilt	CQ
Sample	307	0.0127271	0.0032	Original	SNV	noBedFilt	CQ
Caller	157	8.736	0.8199	Original	DEL	noBedFilt	CQ
Aligner	157	1.10743	0.1039	Original	DEL	noBedFilt	CQ
Platform	112	0.784119	0.0736	Original	DEL	noBedFilt	CQ
Sample	86	0.0275632	0.0026	Original	DEL	noBedFilt	CQ
Caller	132	14.0025	0.8812	Original	INS	noBedFilt	CQ
Aligner	119	1.04587	0.0658	Original	INS	noBedFilt	CQ
Platform	77	0.799222	0.0503	Original	INS	noBedFilt	CQ
Sample	72	0.043248	0.0027	Original	INS	noBedFilt	CQ
Caller	152	5.00723	0.7831	Original	INS	BedFilt	CQ
Platform	85	0.727243	0.1137	Original	INS	BedFilt	CQ
Aligner	117	0.513044	0.0802	Original	INS	BedFilt	CQ
Sample	90	0.14642	0.0229	Original	INS	BedFilt	CQ
Caller	195	0.066455	0.7596	Original	SNV	BedFilt	CQ
Platform	118	0.0122561	0.1401	Original	SNV	BedFilt	CQ
Aligner	155	0.00729645	0.0834	Original	SNV	BedFilt	CQ
Sample	132	0.00147804	0.0169	Original	SNV	BedFilt	CQ
Caller	616	4.98205	0.6589	Confirmatory	DEL	noBedFilt	CQ
Platform	131	2.31474	0.3061	Confirmatory	DEL	noBedFilt	CQ
Aligner	508	0.253337	0.0335	Confirmatory	DEL	noBedFilt	CQ
Sample	342	0.0114278	0.0015	Confirmatory	DEL	noBedFilt	CQ
Caller	658	5.09334	0.6256	Confirmatory	INS	noBedFilt	CQ
Platform	134	2.38384	0.2928	Confirmatory	INS	noBedFilt	CQ
Aligner	510	0.650446	0.0799	Confirmatory	INS	noBedFilt	CQ
Sample	298	0.014375	0.0018	Confirmatory	INS	noBedFilt	CQ
Caller	550	0.519417	0.5609	Confirmatory	SNV	noBedFilt	CQ
Aligner	562	0.347709	0.3755	Confirmatory	SNV	noBedFilt	CQ
Platform	192	0.0438439	0.0473	Confirmatory	SNV	noBedFilt	CQ
Sample	296	0.0150997	0.0163	Confirmatory	SNV	noBedFilt	CQ
Caller	608	7.52601	0.8314	Confirmatory	INS	BedFilt	CQ
Platform	164	0.936574	0.1035	Confirmatory	INS	BedFilt	CQ
Aligner	481	0.565888	0.0625	Confirmatory	INS	BedFilt	CQ
Sample	347	0.0235735	0.0026	Confirmatory	INS	BedFilt	CQ
Caller	567	4.23527	0.7043	Confirmatory	DEL	BedFilt	CQ
Aligner	486	0.888725	0.1478	Confirmatory	DEL	BedFilt	CQ
Platform	138	0.706501	0.1175	Confirmatory	DEL	BedFilt	CQ
Sample	409	0.183032	0.0304	Confirmatory	DEL	BedFilt	CQ
Caller	554	0.0235354	0.6383	Confirmatory	SNV	BedFilt	CQ
Aligner	444	0.00761831	0.2066	Confirmatory	SNV	BedFilt	CQ
Platform	233	0.00294748	0.0799	Confirmatory	SNV	BedFilt	CQ
Sample	369	0.00276906	0.0751	Confirmatory	SNV	BedFilt	CQ
Caller	200	2.98474	0.7177	Original	DEL	BedFilt	CQ
Platform	125	0.688878	0.1656	Original	DEL	BedFilt	CQ
Aligner	155	0.383557	0.0922	Original	DEL	BedFilt	CQ
Sample	135	0.101741	0.0245	Original	DEL	BedFilt	CQ
