# Supplementary material for: Assessing reproducibility of inherited variants detected with short-read whole genome sequencing
Source: Genome Biol. 2022 Jan 3;23:2. doi: 10.1186/s13059-021-02569-8 (PMC8722114; doi:10.1186/s13059-021-02569-8)
Supplement: Supplementary file 11 — Additional file 11: Table S10. Factor contribution analysis by variance component analysis. [file 13059_2021_2569_MOESM11_ESM.xlsx]

## Sheet: FactorContribution_VC
Table S10. Factor contribution analysis by variance component analysis.
Factor	Portion	Pct of Total	Stage	VariantType	Filter	Sample set
Sample	0.00133342	0.133	Original	SNV	noBedFilt	CQ
Aligner	0.0630322	6.303	Original	SNV	noBedFilt	CQ
Caller	0.621694	62.169	Original	SNV	noBedFilt	CQ
Platform	0.00210015	0.21	Original	SNV	noBedFilt	CQ
Aligner*Sample	0	0	Original	SNV	noBedFilt	CQ
Caller*Sample	0	0	Original	SNV	noBedFilt	CQ
Platform*Sample	0.000190962	0.019	Original	SNV	noBedFilt	CQ
Aligner*Caller	0.205316	20.532	Original	SNV	noBedFilt	CQ
Platform*Aligner	0.00641451	0.641	Original	SNV	noBedFilt	CQ
Platform*Caller	0.00152968	0.153	Original	SNV	noBedFilt	CQ
Residual	0.0983893	9.839	Original	SNV	noBedFilt	CQ
Aligner	0.0344402	3.444	Original	INS	noBedFilt	CQ
Caller	0.821234	82.123	Original	INS	noBedFilt	CQ
Platform	0.0589392	5.894	Original	INS	noBedFilt	CQ
Sample	0	0	Original	INS	noBedFilt	CQ
Aligner*Caller	0.0422087	4.221	Original	INS	noBedFilt	CQ
Platform*Aligner	0.00117898	0.118	Original	INS	noBedFilt	CQ
Aligner*Sample	0	0	Original	INS	noBedFilt	CQ
Platform*Caller	0.0195666	1.957	Original	INS	noBedFilt	CQ
Caller*Sample	0	0	Original	INS	noBedFilt	CQ
Platform*Sample	0.00117488	0.117	Original	INS	noBedFilt	CQ
Residual	0.0212576	2.126	Original	INS	noBedFilt	CQ
Aligner	0.0332751	3.328	Original	DEL	noBedFilt	CQ
Caller	0.777119	77.712	Original	DEL	noBedFilt	CQ
Platform	0.0824592	8.246	Original	DEL	noBedFilt	CQ
Sample	0	0	Original	DEL	noBedFilt	CQ
Aligner*Caller	0.076211	7.621	Original	DEL	noBedFilt	CQ
Platform*Aligner	0.00218171	0.218	Original	DEL	noBedFilt	CQ
Aligner*Sample	0	0	Original	DEL	noBedFilt	CQ
Platform*Caller	0.00836398	0.836	Original	DEL	noBedFilt	CQ
Caller*Sample	0	0	Original	DEL	noBedFilt	CQ
Platform*Sample	0.00145925	0.146	Original	DEL	noBedFilt	CQ
Residual	0.0189307	1.893	Original	DEL	noBedFilt	CQ
Aligner	0.0401234	4.012	Original	SNV	BedFilt	CQ
Caller	0.641883	64.188	Original	SNV	BedFilt	CQ
Platform	0.106456	10.646	Original	SNV	BedFilt	CQ
Sample	0.00673998	0.674	Original	SNV	BedFilt	CQ
Aligner*Caller	0.0503067	5.031	Original	SNV	BedFilt	CQ
Platform*Aligner	0.0151512	1.515	Original	SNV	BedFilt	CQ
Aligner*Sample	0.000495766	0.05	Original	SNV	BedFilt	CQ
Platform*Caller	0.0984238	9.842	Original	SNV	BedFilt	CQ
Caller*Sample	0.0033139	0.331	Original	SNV	BedFilt	CQ
Platform*Sample	0.0132927	1.329	Original	SNV	BedFilt	CQ
Residual	0.0238132	2.381	Original	SNV	BedFilt	CQ
Aligner	0.0251798	2.518	Original	DEL	BedFilt	CQ
Caller	0.597013	59.701	Original	DEL	BedFilt	CQ
Platform	0.150824	15.082	Original	DEL	BedFilt	CQ
Sample	0.0282327	2.823	Original	DEL	BedFilt	CQ
Aligner*Caller	0.100372	10.037	Original	DEL	BedFilt	CQ
Platform*Aligner	0.00606194	0.606	Original	DEL	BedFilt	CQ
Aligner*Sample	0	0	Original	DEL	BedFilt	CQ
Platform*Caller	0.0477491	4.775	Original	DEL	BedFilt	CQ
Caller*Sample	0	0	Original	DEL	BedFilt	CQ
Platform*Sample	0.00570921	0.571	Original	DEL	BedFilt	CQ
Residual	0.0388573	3.886	Original	DEL	BedFilt	CQ
Aligner	0.0366371	3.664	Original	INS	BedFilt	CQ
Caller	0.637465	63.746	Original	INS	BedFilt	CQ
Platform	0.0954743	9.547	Original	INS	BedFilt	CQ
Sample	0.0310863	3.109	Original	INS	BedFilt	CQ
Aligner*Caller	0.0632508	6.325	Original	INS	BedFilt	CQ
Platform*Aligner	0.00145126	0.145	Original	INS	BedFilt	CQ
Aligner*Sample	0	0	Original	INS	BedFilt	CQ
Platform*Caller	0.0621039	6.21	Original	INS	BedFilt	CQ
Caller*Sample	0	0	Original	INS	BedFilt	CQ
Platform*Sample	0.00395065	0.395	Original	INS	BedFilt	CQ
Residual	0.0685811	6.858	Original	INS	BedFilt	CQ
Platform	0.447464	44.746	Confirmatory	DEL	noBedFilt	CQ
Aligner	0.00689099	0.689	Confirmatory	DEL	noBedFilt	CQ
Caller	0.399694	39.969	Confirmatory	DEL	noBedFilt	CQ
Sample	0	0	Confirmatory	DEL	noBedFilt	CQ
Platform*Aligner	0.000357552	0.036	Confirmatory	DEL	noBedFilt	CQ
Platform*Caller	0.109781	10.978	Confirmatory	DEL	noBedFilt	CQ
Platform*Sample	0.000757195	0.076	Confirmatory	DEL	noBedFilt	CQ
Aligner*Caller	0.0263432	2.634	Confirmatory	DEL	noBedFilt	CQ
Aligner*Sample	0	0	Confirmatory	DEL	noBedFilt	CQ
Caller*Sample	0	0	Confirmatory	DEL	noBedFilt	CQ
Residual	0.00871162	0.871	Confirmatory	DEL	noBedFilt	CQ
Platform	0.376343	37.634	Confirmatory	INS	noBedFilt	CQ
Aligner	0.0135153	1.352	Confirmatory	INS	noBedFilt	CQ
Caller	0.476703	47.67	Confirmatory	INS	noBedFilt	CQ
Sample	0	0	Confirmatory	INS	noBedFilt	CQ
Platform*Aligner	0	0	Confirmatory	INS	noBedFilt	CQ
Platform*Caller	0.0761912	7.619	Confirmatory	INS	noBedFilt	CQ
Platform*Sample	0.000690287	0.069	Confirmatory	INS	noBedFilt	CQ
Aligner*Caller	0.0465027	4.65	Confirmatory	INS	noBedFilt	CQ
Aligner*Sample	0	0	Confirmatory	INS	noBedFilt	CQ
Caller*Sample	0	0	Confirmatory	INS	noBedFilt	CQ
Residual	0.010054	1.005	Confirmatory	INS	noBedFilt	CQ
Platform	0	0	Confirmatory	SNV	noBedFilt	CQ
Aligner	0.0224878	2.249	Confirmatory	SNV	noBedFilt	CQ
Caller	0.397005	39.701	Confirmatory	SNV	noBedFilt	CQ
Sample	0	0	Confirmatory	SNV	noBedFilt	CQ
Platform*Aligner	0.0625487	6.255	Confirmatory	SNV	noBedFilt	CQ
Platform*Caller	0.0671753	6.718	Confirmatory	SNV	noBedFilt	CQ
Platform*Sample	0.00314773	0.315	Confirmatory	SNV	noBedFilt	CQ
Aligner*Caller	0.369542	36.954	Confirmatory	SNV	noBedFilt	CQ
Aligner*Sample	0	0	Confirmatory	SNV	noBedFilt	CQ
Caller*Sample	0	0	Confirmatory	SNV	noBedFilt	CQ
Residual	0.0780928	7.809	Confirmatory	SNV	noBedFilt	CQ
Platform	0.0972962	9.73	Confirmatory	INS	BedFilt	CQ
Aligner	0.00913282	0.913	Confirmatory	INS	BedFilt	CQ
Caller	0.733599	73.36	Confirmatory	INS	BedFilt	CQ
Sample	0.000973505	0.097	Confirmatory	INS	BedFilt	CQ
Platform*Aligner	0.000531167	0.053	Confirmatory	INS	BedFilt	CQ
Platform*Caller	0.0911013	9.11	Confirmatory	INS	BedFilt	CQ
Platform*Sample	0.000255117	0.026	Confirmatory	INS	BedFilt	CQ
Aligner*Caller	0.0593176	5.932	Confirmatory	INS	BedFilt	CQ
Aligner*Sample	0	0	Confirmatory	INS	BedFilt	CQ
Caller*Sample	0	0	Confirmatory	INS	BedFilt	CQ
Residual	0.00779357	0.779	Confirmatory	INS	BedFilt	CQ
Platform	0	0	Confirmatory	DEL	BedFilt	CQ
Aligner	0	0	Confirmatory	DEL	BedFilt	CQ
Caller	0.254609	25.461	Confirmatory	DEL	BedFilt	CQ
Sample	0	0	Confirmatory	DEL	BedFilt	CQ
Platform*Aligner	0	0	Confirmatory	DEL	BedFilt	CQ
Platform*Caller	0.218897	21.89	Confirmatory	DEL	BedFilt	CQ
Platform*Sample	0	0	Confirmatory	DEL	BedFilt	CQ
Aligner*Caller	0.0719051	7.191	Confirmatory	DEL	BedFilt	CQ
Aligner*Sample	0	0	Confirmatory	DEL	BedFilt	CQ
Caller*Sample	0	0	Confirmatory	DEL	BedFilt	CQ
Residual	0.454589	45.459	Confirmatory	DEL	BedFilt	CQ
Platform	0	0	Confirmatory	SNV	BedFilt	CQ
Aligner	0.0437572	4.376	Confirmatory	SNV	BedFilt	CQ
Caller	0.0954559	9.546	Confirmatory	SNV	BedFilt	CQ
Sample	0	0	Confirmatory	SNV	BedFilt	CQ
Platform*Aligner	0.0794217	7.942	Confirmatory	SNV	BedFilt	CQ
Platform*Caller	0.343769	34.377	Confirmatory	SNV	BedFilt	CQ
Platform*Sample	0.00921653	0.922	Confirmatory	SNV	BedFilt	CQ
Aligner*Caller	0.149309	14.931	Confirmatory	SNV	BedFilt	CQ
Aligner*Sample	0	0	Confirmatory	SNV	BedFilt	CQ
Caller*Sample	0.00888162	0.888	Confirmatory	SNV	BedFilt	CQ
Residual	0.270189	27.019	Confirmatory	SNV	BedFilt	CQ
Aligner	3.341	0.0334066	Original	DEL	BedFilt	HP
Caller	70.198	0.701979	Original	DEL	BedFilt	HP
Sample	0.065	0.000646454	Original	DEL	BedFilt	HP
Aligner*Caller	24.719	0.247192	Original	DEL	BedFilt	HP
Aligner*Sample	0	0	Original	DEL	BedFilt	HP
Caller*Sample	0.248	0.00247891	Original	DEL	BedFilt	HP
Residual	1.43	0.0142969	Original	DEL	BedFilt	HP
Aligner	13.104	0.131044	Original	DEL	noBedFilt	HP
Caller	64.605	0.646052	Original	DEL	noBedFilt	HP
Sample	0	0	Original	DEL	noBedFilt	HP
Aligner*Caller	20.47	0.204695	Original	DEL	noBedFilt	HP
Aligner*Sample	0	0	Original	DEL	noBedFilt	HP
Caller*Sample	0	0	Original	DEL	noBedFilt	HP
Residual	1.821	0.0182085	Original	DEL	noBedFilt	HP
Aligner	3.203	0.032035	Original	INS	BedFilt	HP
Caller	80.214	0.80214	Original	INS	BedFilt	HP
Sample	0.009	9.03687e-05	Original	INS	BedFilt	HP
Aligner*Caller	8.635	0.0863471	Original	INS	BedFilt	HP
Aligner*Sample	0	0	Original	INS	BedFilt	HP
Caller*Sample	0.074	0.000744352	Original	INS	BedFilt	HP
Residual	7.864	0.078643	Original	INS	BedFilt	HP
Aligner	9.996	0.0999619	Original	INS	noBedFilt	HP
Caller	79.855	0.798548	Original	INS	noBedFilt	HP
Sample	0	0	Original	INS	noBedFilt	HP
Aligner*Caller	7.337	0.0733676	Original	INS	noBedFilt	HP
Aligner*Sample	0	0	Original	INS	noBedFilt	HP
Caller*Sample	0.064	0.000635802	Original	INS	noBedFilt	HP
Residual	2.749	0.0274863	Original	INS	noBedFilt	HP
Aligner	13.767	0.13767	Original	SNV	BedFilt	HP
Caller	50.014	0.500137	Original	SNV	BedFilt	HP
Sample	0.629	0.00628837	Original	SNV	BedFilt	HP
Aligner*Caller	28.896	0.288964	Original	SNV	BedFilt	HP
Aligner*Sample	0	0	Original	SNV	BedFilt	HP
Caller*Sample	0.056	0.000561428	Original	SNV	BedFilt	HP
Residual	6.638	0.066379	Original	SNV	BedFilt	HP
Aligner	2.862	0.028621	Original	SNV	noBedFilt	HP
Caller	67.921	0.67921	Original	SNV	noBedFilt	HP
Sample	0	0	Original	SNV	noBedFilt	HP
Aligner*Caller	19.773	0.197726	Original	SNV	noBedFilt	HP
Aligner*Sample	0	0	Original	SNV	noBedFilt	HP
Caller*Sample	0	0	Original	SNV	noBedFilt	HP
Residual	9.444	0.0944429	Original	SNV	noBedFilt	HP
Platform	31.881	0.318808	Confirmatory	DEL	BedFilt	HP
Aligner	0.709	0.00708583	Confirmatory	DEL	BedFilt	HP
Caller	24.622	0.24622	Confirmatory	DEL	BedFilt	HP
Sample	0	0	Confirmatory	DEL	BedFilt	HP
Platform*Aligner	0.183	0.00183151	Confirmatory	DEL	BedFilt	HP
Platform*Caller	33.378	0.333784	Confirmatory	DEL	BedFilt	HP
Platform*Sample	0.904	0.00904186	Confirmatory	DEL	BedFilt	HP
Aligner*Caller	5.559	0.0555919	Confirmatory	DEL	BedFilt	HP
Aligner*Sample	0	0	Confirmatory	DEL	BedFilt	HP
Caller*Sample	0.205	0.00204549	Confirmatory	DEL	BedFilt	HP
Residual	2.559	0.0255914	Confirmatory	DEL	BedFilt	HP
Platform	45.764	0.457637	Confirmatory	DEL	noBedFilt	HP
Aligner	0	0	Confirmatory	DEL	noBedFilt	HP
Caller	35.072	0.350725	Confirmatory	DEL	noBedFilt	HP
Sample	0	0	Confirmatory	DEL	noBedFilt	HP
Platform*Aligner	0	0	Confirmatory	DEL	noBedFilt	HP
Platform*Caller	10.442	0.104417	Confirmatory	DEL	noBedFilt	HP
Platform*Sample	0.331	0.00330755	Confirmatory	DEL	noBedFilt	HP
Aligner*Caller	2.954	0.0295359	Confirmatory	DEL	noBedFilt	HP
Aligner*Sample	0	0	Confirmatory	DEL	noBedFilt	HP
Caller*Sample	0.264	0.00263685	Confirmatory	DEL	noBedFilt	HP
Residual	5.174	0.0517401	Confirmatory	DEL	noBedFilt	HP
Platform	1.147	0.0114719	Confirmatory	INS	BedFilt	HP
Aligner	0	0	Confirmatory	INS	BedFilt	HP
Caller	40.588	0.405875	Confirmatory	INS	BedFilt	HP
Sample	0	0	Confirmatory	INS	BedFilt	HP
Platform*Aligner	0.858	0.00857933	Confirmatory	INS	BedFilt	HP
Platform*Caller	22.207	0.22207	Confirmatory	INS	BedFilt	HP
Platform*Sample	0.296	0.0029612	Confirmatory	INS	BedFilt	HP
Aligner*Caller	8.883	0.0888285	Confirmatory	INS	BedFilt	HP
Aligner*Sample	0	0	Confirmatory	INS	BedFilt	HP
Caller*Sample	0.618	0.00617673	Confirmatory	INS	BedFilt	HP
Residual	25.404	0.254037	Confirmatory	INS	BedFilt	HP
Platform	35.15	0.3515	Confirmatory	INS	noBedFilt	HP
Aligner	1.245	0.01245	Confirmatory	INS	noBedFilt	HP
Caller	41.038	0.410381	Confirmatory	INS	noBedFilt	HP
Sample	0	0	Confirmatory	INS	noBedFilt	HP
Platform*Aligner	0	0	Confirmatory	INS	noBedFilt	HP
Platform*Caller	6.176	0.0617615	Confirmatory	INS	noBedFilt	HP
Platform*Sample	0.041	0.000413314	Confirmatory	INS	noBedFilt	HP
Aligner*Caller	4.268	0.0426845	Confirmatory	INS	noBedFilt	HP
Aligner*Sample	0	0	Confirmatory	INS	noBedFilt	HP
Caller*Sample	0	0	Confirmatory	INS	noBedFilt	HP
Residual	12.081	0.120809	Confirmatory	INS	noBedFilt	HP
Platform	0	0	Confirmatory	SNV	BedFilt	HP
Aligner	5.716	0.0571623	Confirmatory	SNV	BedFilt	HP
Caller	6.324	0.0632372	Confirmatory	SNV	BedFilt	HP
Sample	0.193	0.00193482	Confirmatory	SNV	BedFilt	HP
Platform*Aligner	5.198	0.0519755	Confirmatory	SNV	BedFilt	HP
Platform*Caller	38.329	0.383289	Confirmatory	SNV	BedFilt	HP
Platform*Sample	0.361	0.00360968	Confirmatory	SNV	BedFilt	HP
Aligner*Caller	9.506	0.0950574	Confirmatory	SNV	BedFilt	HP
Aligner*Sample	0	0	Confirmatory	SNV	BedFilt	HP
Caller*Sample	1.855	0.0185462	Confirmatory	SNV	BedFilt	HP
Residual	32.519	0.325188	Confirmatory	SNV	BedFilt	HP
Platform	0	0	Confirmatory	SNV	noBedFilt	HP
Aligner	0.783	0.0078254	Confirmatory	SNV	noBedFilt	HP
Caller	25.913	0.259127	Confirmatory	SNV	noBedFilt	HP
Sample	0	0	Confirmatory	SNV	noBedFilt	HP
Platform*Aligner	9.516	0.0951648	Confirmatory	SNV	noBedFilt	HP
Platform*Caller	14.797	0.147969	Confirmatory	SNV	noBedFilt	HP
Platform*Sample	0	0	Confirmatory	SNV	noBedFilt	HP
Aligner*Caller	28.126	0.281262	Confirmatory	SNV	noBedFilt	HP
Aligner*Sample	0	0	Confirmatory	SNV	noBedFilt	HP
Caller*Sample	0	0	Confirmatory	SNV	noBedFilt	HP
Residual	20.865	0.208652	Confirmatory	SNV	noBedFilt	HP
