# Supplementary material for: Assessing reproducibility of inherited variants detected with short-read whole genome sequencing
Source: Genome Biol. 2022 Jan 3;23:2. doi: 10.1186/s13059-021-02569-8 (PMC8722114; doi:10.1186/s13059-021-02569-8)
Supplement: Supplementary file 12 — Additional file 12: Table S11. Summary of technical reproducibility. [file 13059_2021_2569_MOESM12_ESM.xlsx]

## Sheet: technical reproducibility
Table S11. Summary of technical reproducibility.
Lab/Library	Aligner	Caller	CmpType	VarType	Sample	FiltBy	GATK realignment	Stage	reproducibility
ARD	Bowtie2	FreeBayes	12	snv	CQ5	Depth-Filt	Y	Original	0.968022
ARD	Bowtie2	FreeBayes	13	snv	CQ5	Depth-Filt	Y	Original	0.96758
ARD	Bowtie2	FreeBayes	23	snv	CQ5	Depth-Filt	Y	Original	0.968644
ARD	Bowtie2	FreeBayes	12	snv	CQ5	Depth-Filt	N	Original	0.959331
ARD	Bowtie2	FreeBayes	13	snv	CQ5	Depth-Filt	N	Original	0.958863
ARD	Bowtie2	FreeBayes	23	snv	CQ5	Depth-Filt	N	Original	0.959807
ARD	Bowtie2	HC	12	snv	CQ5	Depth-Filt	Y	Original	0.982424
ARD	Bowtie2	HC	13	snv	CQ5	Depth-Filt	Y	Original	0.982404
ARD	Bowtie2	HC	23	snv	CQ5	Depth-Filt	Y	Original	0.98226
ARD	Bowtie2	HC	12	snv	CQ5	Depth-Filt	N	Original	0.981871
ARD	Bowtie2	HC	13	snv	CQ5	Depth-Filt	N	Original	0.982016
ARD	Bowtie2	HC	23	snv	CQ5	Depth-Filt	N	Original	0.981682
ARD	Bowtie2	ISAAC	12	snv	CQ5	Depth-Filt	Y	Original	0.967423
ARD	Bowtie2	ISAAC	13	snv	CQ5	Depth-Filt	Y	Original	0.966628
ARD	Bowtie2	ISAAC	23	snv	CQ5	Depth-Filt	Y	Original	0.966175
ARD	Bowtie2	ISAAC	12	snv	CQ5	Depth-Filt	N	Original	0.976767
ARD	Bowtie2	ISAAC	13	snv	CQ5	Depth-Filt	N	Original	0.976646
ARD	Bowtie2	ISAAC	23	snv	CQ5	Depth-Filt	N	Original	0.976329
ARD	Bowtie2	Samtools	12	snv	CQ5	Depth-Filt	Y	Original	0.977301
ARD	Bowtie2	Samtools	13	snv	CQ5	Depth-Filt	Y	Original	0.977038
ARD	Bowtie2	Samtools	23	snv	CQ5	Depth-Filt	Y	Original	0.977129
ARD	Bowtie2	Samtools	12	snv	CQ5	Depth-Filt	N	Original	0.974624
ARD	Bowtie2	Samtools	13	snv	CQ5	Depth-Filt	N	Original	0.974541
ARD	Bowtie2	Samtools	23	snv	CQ5	Depth-Filt	N	Original	0.974412
ARD	Bowtie2	SNVer	12	snv	CQ5	Depth-Filt	Y	Original	0.933195
ARD	Bowtie2	SNVer	13	snv	CQ5	Depth-Filt	Y	Original	0.933864
ARD	Bowtie2	SNVer	23	snv	CQ5	Depth-Filt	Y	Original	0.934429
ARD	Bowtie2	SNVer	12	snv	CQ5	Depth-Filt	N	Original	0.964562
ARD	Bowtie2	SNVer	13	snv	CQ5	Depth-Filt	N	Original	0.964503
ARD	Bowtie2	SNVer	23	snv	CQ5	Depth-Filt	N	Original	0.964649
ARD	Bowtie2	Varscan	12	snv	CQ5	Depth-Filt	Y	Original	0.924496
ARD	Bowtie2	Varscan	13	snv	CQ5	Depth-Filt	Y	Original	0.923757
ARD	Bowtie2	Varscan	23	snv	CQ5	Depth-Filt	Y	Original	0.924301
ARD	Bowtie2	Varscan	12	snv	CQ5	Depth-Filt	N	Original	0.919044
ARD	Bowtie2	Varscan	13	snv	CQ5	Depth-Filt	N	Original	0.918373
ARD	Bowtie2	Varscan	23	snv	CQ5	Depth-Filt	N	Original	0.918498
ARD	BWA	FreeBayes	12	snv	CQ5	Depth-Filt	Y	Original	0.968164
ARD	BWA	FreeBayes	13	snv	CQ5	Depth-Filt	Y	Original	0.967998
ARD	BWA	FreeBayes	23	snv	CQ5	Depth-Filt	Y	Original	0.968143
ARD	BWA	FreeBayes	12	snv	CQ5	Depth-Filt	N	Original	0.964334
ARD	BWA	FreeBayes	13	snv	CQ5	Depth-Filt	N	Original	0.96426
ARD	BWA	FreeBayes	23	snv	CQ5	Depth-Filt	N	Original	0.963974
ARD	BWA	HC	12	snv	CQ5	Depth-Filt	Y	Original	0.974605
ARD	BWA	HC	13	snv	CQ5	Depth-Filt	Y	Original	0.974358
ARD	BWA	HC	23	snv	CQ5	Depth-Filt	Y	Original	0.974298
ARD	BWA	HC	12	snv	CQ5	Depth-Filt	N	Original	0.973719
ARD	BWA	HC	13	snv	CQ5	Depth-Filt	N	Original	0.973688
ARD	BWA	HC	23	snv	CQ5	Depth-Filt	N	Original	0.973495
ARD	BWA	ISAAC	12	snv	CQ5	Depth-Filt	Y	Original	0.969154
ARD	BWA	ISAAC	13	snv	CQ5	Depth-Filt	Y	Original	0.968378
ARD	BWA	ISAAC	23	snv	CQ5	Depth-Filt	Y	Original	0.967732
ARD	BWA	ISAAC	12	snv	CQ5	Depth-Filt	N	Original	0.975997
ARD	BWA	ISAAC	13	snv	CQ5	Depth-Filt	N	Original	0.975968
ARD	BWA	ISAAC	23	snv	CQ5	Depth-Filt	N	Original	0.975363
ARD	BWA	Samtools	12	snv	CQ5	Depth-Filt	Y	Original	0.971528
ARD	BWA	Samtools	13	snv	CQ5	Depth-Filt	Y	Original	0.971535
ARD	BWA	Samtools	23	snv	CQ5	Depth-Filt	Y	Original	0.971459
ARD	BWA	Samtools	12	snv	CQ5	Depth-Filt	N	Original	0.969266
ARD	BWA	Samtools	13	snv	CQ5	Depth-Filt	N	Original	0.969321
ARD	BWA	Samtools	23	snv	CQ5	Depth-Filt	N	Original	0.969069
ARD	BWA	SNVer	12	snv	CQ5	Depth-Filt	Y	Original	0.961191
ARD	BWA	SNVer	13	snv	CQ5	Depth-Filt	Y	Original	0.960809
ARD	BWA	SNVer	23	snv	CQ5	Depth-Filt	Y	Original	0.960644
ARD	BWA	SNVer	12	snv	CQ5	Depth-Filt	N	Original	0.970045
ARD	BWA	SNVer	13	snv	CQ5	Depth-Filt	N	Original	0.969625
ARD	BWA	SNVer	23	snv	CQ5	Depth-Filt	N	Original	0.96949
ARD	BWA	Varscan	12	snv	CQ5	Depth-Filt	Y	Original	0.941873
ARD	BWA	Varscan	13	snv	CQ5	Depth-Filt	Y	Original	0.940957
ARD	BWA	Varscan	23	snv	CQ5	Depth-Filt	Y	Original	0.940741
ARD	BWA	Varscan	12	snv	CQ5	Depth-Filt	N	Original	0.94029
ARD	BWA	Varscan	13	snv	CQ5	Depth-Filt	N	Original	0.939419
ARD	BWA	Varscan	23	snv	CQ5	Depth-Filt	N	Original	0.939162
ARD	ISAAC	FreeBayes	12	snv	CQ5	Depth-Filt	Y	Original	0.952039
ARD	ISAAC	FreeBayes	13	snv	CQ5	Depth-Filt	Y	Original	0.951646
ARD	ISAAC	FreeBayes	23	snv	CQ5	Depth-Filt	Y	Original	0.951724
ARD	ISAAC	FreeBayes	12	snv	CQ5	Depth-Filt	N	Original	0.94873
ARD	ISAAC	FreeBayes	13	snv	CQ5	Depth-Filt	N	Original	0.948423
ARD	ISAAC	FreeBayes	23	snv	CQ5	Depth-Filt	N	Original	0.947945
ARD	ISAAC	HC	12	snv	CQ5	Depth-Filt	Y	Original	0.975698
ARD	ISAAC	HC	13	snv	CQ5	Depth-Filt	Y	Original	0.975604
ARD	ISAAC	HC	23	snv	CQ5	Depth-Filt	Y	Original	0.975558
ARD	ISAAC	HC	12	snv	CQ5	Depth-Filt	N	Original	0.974884
ARD	ISAAC	HC	13	snv	CQ5	Depth-Filt	N	Original	0.974835
ARD	ISAAC	HC	23	snv	CQ5	Depth-Filt	N	Original	0.974636
ARD	ISAAC	ISAAC	12	snv	CQ5	Depth-Filt	Y	Original	0.963494
ARD	ISAAC	ISAAC	13	snv	CQ5	Depth-Filt	Y	Original	0.962639
ARD	ISAAC	ISAAC	23	snv	CQ5	Depth-Filt	Y	Original	0.961521
ARD	ISAAC	ISAAC	12	snv	CQ5	Depth-Filt	N	Original	0.969866
ARD	ISAAC	ISAAC	13	snv	CQ5	Depth-Filt	N	Original	0.969588
ARD	ISAAC	ISAAC	23	snv	CQ5	Depth-Filt	N	Original	0.968776
ARD	ISAAC	Samtools	12	snv	CQ5	Depth-Filt	Y	Original	0.968597
ARD	ISAAC	Samtools	13	snv	CQ5	Depth-Filt	Y	Original	0.968277
ARD	ISAAC	Samtools	23	snv	CQ5	Depth-Filt	Y	Original	0.968222
ARD	ISAAC	Samtools	12	snv	CQ5	Depth-Filt	N	Original	0.966192
ARD	ISAAC	Samtools	13	snv	CQ5	Depth-Filt	N	Original	0.966123
ARD	ISAAC	Samtools	23	snv	CQ5	Depth-Filt	N	Original	0.96563
ARD	ISAAC	SNVer	12	snv	CQ5	Depth-Filt	Y	Original	0.949898
ARD	ISAAC	SNVer	13	snv	CQ5	Depth-Filt	Y	Original	0.949086
ARD	ISAAC	SNVer	23	snv	CQ5	Depth-Filt	Y	Original	0.949801
ARD	ISAAC	SNVer	12	snv	CQ5	Depth-Filt	N	Original	0.959746
ARD	ISAAC	SNVer	13	snv	CQ5	Depth-Filt	N	Original	0.959035
ARD	ISAAC	SNVer	23	snv	CQ5	Depth-Filt	N	Original	0.958955
ARD	ISAAC	Varscan	12	snv	CQ5	Depth-Filt	Y	Original	0.909525
ARD	ISAAC	Varscan	13	snv	CQ5	Depth-Filt	Y	Original	0.908739
ARD	ISAAC	Varscan	23	snv	CQ5	Depth-Filt	Y	Original	0.908723
ARD	ISAAC	Varscan	12	snv	CQ5	Depth-Filt	N	Original	0.908501
ARD	ISAAC	Varscan	13	snv	CQ5	Depth-Filt	N	Original	0.907758
ARD	ISAAC	Varscan	23	snv	CQ5	Depth-Filt	N	Original	0.907676
ARD	stampy	FreeBayes	12	snv	CQ5	Depth-Filt	Y	Original	0.953058
ARD	stampy	FreeBayes	13	snv	CQ5	Depth-Filt	Y	Original	0.951322
ARD	stampy	FreeBayes	23	snv	CQ5	Depth-Filt	Y	Original	0.952564
ARD	stampy	FreeBayes	12	snv	CQ5	Depth-Filt	N	Original	0.92574
ARD	stampy	FreeBayes	13	snv	CQ5	Depth-Filt	N	Original	0.925036
ARD	stampy	FreeBayes	23	snv	CQ5	Depth-Filt	N	Original	0.924354
ARD	stampy	HC	12	snv	CQ5	Depth-Filt	Y	Original	0.974355
ARD	stampy	HC	13	snv	CQ5	Depth-Filt	Y	Original	0.974122
ARD	stampy	HC	23	snv	CQ5	Depth-Filt	Y	Original	0.973966
ARD	stampy	HC	12	snv	CQ5	Depth-Filt	N	Original	0.973646
ARD	stampy	HC	13	snv	CQ5	Depth-Filt	N	Original	0.973569
ARD	stampy	HC	23	snv	CQ5	Depth-Filt	N	Original	0.973357
ARD	stampy	ISAAC	12	snv	CQ5	Depth-Filt	Y	Original	0.964806
ARD	stampy	ISAAC	13	snv	CQ5	Depth-Filt	Y	Original	0.963831
ARD	stampy	ISAAC	23	snv	CQ5	Depth-Filt	Y	Original	0.963066
ARD	stampy	ISAAC	12	snv	CQ5	Depth-Filt	N	Original	0.974766
ARD	stampy	ISAAC	13	snv	CQ5	Depth-Filt	N	Original	0.97467
ARD	stampy	ISAAC	23	snv	CQ5	Depth-Filt	N	Original	0.974165
ARD	stampy	Samtools	12	snv	CQ5	Depth-Filt	Y	Original	0.968296
ARD	stampy	Samtools	13	snv	CQ5	Depth-Filt	Y	Original	0.968053
ARD	stampy	Samtools	23	snv	CQ5	Depth-Filt	Y	Original	0.968082
ARD	stampy	Samtools	12	snv	CQ5	Depth-Filt	N	Original	0.956252
ARD	stampy	Samtools	13	snv	CQ5	Depth-Filt	N	Original	0.956209
ARD	stampy	Samtools	23	snv	CQ5	Depth-Filt	N	Original	0.955248
ARD	stampy	SNVer	12	snv	CQ5	Depth-Filt	Y	Original	0.923292
ARD	stampy	SNVer	13	snv	CQ5	Depth-Filt	Y	Original	0.922385
ARD	stampy	SNVer	23	snv	CQ5	Depth-Filt	Y	Original	0.923727
ARD	stampy	SNVer	12	snv	CQ5	Depth-Filt	N	Original	0.954307
ARD	stampy	SNVer	13	snv	CQ5	Depth-Filt	N	Original	0.954187
ARD	stampy	SNVer	23	snv	CQ5	Depth-Filt	N	Original	0.953141
ARD	stampy	Varscan	12	snv	CQ5	Depth-Filt	Y	Original	0.935007
ARD	stampy	Varscan	13	snv	CQ5	Depth-Filt	Y	Original	0.933875
ARD	stampy	Varscan	23	snv	CQ5	Depth-Filt	Y	Original	0.934225
ARD	stampy	Varscan	12	snv	CQ5	Depth-Filt	N	Original	0.928889
ARD	stampy	Varscan	13	snv	CQ5	Depth-Filt	N	Original	0.927987
ARD	stampy	Varscan	23	snv	CQ5	Depth-Filt	N	Original	0.927396
ARD	RTG	RTG	12	snv	CQ5	Depth-Filt	N	Original	0.974069
ARD	RTG	RTG	13	snv	CQ5	Depth-Filt	N	Original	0.973768
ARD	RTG	RTG	23	snv	CQ5	Depth-Filt	N	Original	0.973791
ARD	sentieon	sentieon	12	snv	CQ5	Depth-Filt	N	Original	0.974574
ARD	sentieon	sentieon	13	snv	CQ5	Depth-Filt	N	Original	0.974331
ARD	sentieon	sentieon	23	snv	CQ5	Depth-Filt	N	Original	0.974276
NVG	Bowtie2	FreeBayes	12	snv	CQ5	Depth-Filt	Y	Original	0.970058
NVG	Bowtie2	FreeBayes	13	snv	CQ5	Depth-Filt	Y	Original	0.970009
NVG	Bowtie2	FreeBayes	23	snv	CQ5	Depth-Filt	Y	Original	0.970218
NVG	Bowtie2	FreeBayes	12	snv	CQ5	Depth-Filt	N	Original	0.962402
NVG	Bowtie2	FreeBayes	13	snv	CQ5	Depth-Filt	N	Original	0.962231
NVG	Bowtie2	FreeBayes	23	snv	CQ5	Depth-Filt	N	Original	0.962436
NVG	Bowtie2	HC	12	snv	CQ5	Depth-Filt	Y	Original	0.981996
NVG	Bowtie2	HC	13	snv	CQ5	Depth-Filt	Y	Original	0.982049
NVG	Bowtie2	HC	23	snv	CQ5	Depth-Filt	Y	Original	0.982163
NVG	Bowtie2	HC	12	snv	CQ5	Depth-Filt	N	Original	0.982101
NVG	Bowtie2	HC	13	snv	CQ5	Depth-Filt	N	Original	0.982107
NVG	Bowtie2	HC	23	snv	CQ5	Depth-Filt	N	Original	0.982196
NVG	Bowtie2	ISAAC	12	snv	CQ5	Depth-Filt	Y	Original	0.964733
NVG	Bowtie2	ISAAC	13	snv	CQ5	Depth-Filt	Y	Original	0.964319
NVG	Bowtie2	ISAAC	23	snv	CQ5	Depth-Filt	Y	Original	0.964531
NVG	Bowtie2	ISAAC	12	snv	CQ5	Depth-Filt	N	Original	0.97594
NVG	Bowtie2	ISAAC	13	snv	CQ5	Depth-Filt	N	Original	0.97575
NVG	Bowtie2	ISAAC	23	snv	CQ5	Depth-Filt	N	Original	0.975794
NVG	Bowtie2	Samtools	12	snv	CQ5	Depth-Filt	Y	Original	0.977452
NVG	Bowtie2	Samtools	13	snv	CQ5	Depth-Filt	Y	Original	0.977409
NVG	Bowtie2	Samtools	23	snv	CQ5	Depth-Filt	Y	Original	0.977527
NVG	Bowtie2	Samtools	12	snv	CQ5	Depth-Filt	N	Original	0.975489
NVG	Bowtie2	Samtools	13	snv	CQ5	Depth-Filt	N	Original	0.975289
NVG	Bowtie2	Samtools	23	snv	CQ5	Depth-Filt	N	Original	0.975431
NVG	Bowtie2	SNVer	12	snv	CQ5	Depth-Filt	Y	Original	0.950343
NVG	Bowtie2	SNVer	13	snv	CQ5	Depth-Filt	Y	Original	0.95002
NVG	Bowtie2	SNVer	23	snv	CQ5	Depth-Filt	Y	Original	0.949477
NVG	Bowtie2	SNVer	12	snv	CQ5	Depth-Filt	N	Original	0.967458
NVG	Bowtie2	SNVer	13	snv	CQ5	Depth-Filt	N	Original	0.967255
NVG	Bowtie2	SNVer	23	snv	CQ5	Depth-Filt	N	Original	0.96735
NVG	Bowtie2	Varscan	12	snv	CQ5	Depth-Filt	Y	Original	0.926264
NVG	Bowtie2	Varscan	13	snv	CQ5	Depth-Filt	Y	Original	0.92548
NVG	Bowtie2	Varscan	23	snv	CQ5	Depth-Filt	Y	Original	0.925827
NVG	Bowtie2	Varscan	12	snv	CQ5	Depth-Filt	N	Original	0.922072
NVG	Bowtie2	Varscan	13	snv	CQ5	Depth-Filt	N	Original	0.921224
NVG	Bowtie2	Varscan	23	snv	CQ5	Depth-Filt	N	Original	0.921754
NVG	BWA	FreeBayes	12	snv	CQ5	Depth-Filt	Y	Original	0.968334
NVG	BWA	FreeBayes	13	snv	CQ5	Depth-Filt	Y	Original	0.968391
NVG	BWA	FreeBayes	23	snv	CQ5	Depth-Filt	Y	Original	0.968588
NVG	BWA	FreeBayes	12	snv	CQ5	Depth-Filt	N	Original	0.965133
NVG	BWA	FreeBayes	13	snv	CQ5	Depth-Filt	N	Original	0.965043
NVG	BWA	FreeBayes	23	snv	CQ5	Depth-Filt	N	Original	0.965218
NVG	BWA	HC	12	snv	CQ5	Depth-Filt	Y	Original	0.973172
NVG	BWA	HC	13	snv	CQ5	Depth-Filt	Y	Original	0.973187
NVG	BWA	HC	23	snv	CQ5	Depth-Filt	Y	Original	0.973367
NVG	BWA	HC	12	snv	CQ5	Depth-Filt	N	Original	0.97279
NVG	BWA	HC	13	snv	CQ5	Depth-Filt	N	Original	0.972657
NVG	BWA	HC	23	snv	CQ5	Depth-Filt	N	Original	0.973049
NVG	BWA	ISAAC	12	snv	CQ5	Depth-Filt	Y	Original	0.967998
NVG	BWA	ISAAC	13	snv	CQ5	Depth-Filt	Y	Original	0.967861
NVG	BWA	ISAAC	23	snv	CQ5	Depth-Filt	Y	Original	0.968112
NVG	BWA	ISAAC	12	snv	CQ5	Depth-Filt	N	Original	0.976166
NVG	BWA	ISAAC	13	snv	CQ5	Depth-Filt	N	Original	0.9761
NVG	BWA	ISAAC	23	snv	CQ5	Depth-Filt	N	Original	0.976158
NVG	BWA	Samtools	12	snv	CQ5	Depth-Filt	Y	Original	0.971274
NVG	BWA	Samtools	13	snv	CQ5	Depth-Filt	Y	Original	0.971166
NVG	BWA	Samtools	23	snv	CQ5	Depth-Filt	Y	Original	0.971243
NVG	BWA	Samtools	12	snv	CQ5	Depth-Filt	N	Original	0.968646
NVG	BWA	Samtools	13	snv	CQ5	Depth-Filt	N	Original	0.968372
NVG	BWA	Samtools	23	snv	CQ5	Depth-Filt	N	Original	0.968535
NVG	BWA	SNVer	12	snv	CQ5	Depth-Filt	Y	Original	0.962105
NVG	BWA	SNVer	13	snv	CQ5	Depth-Filt	Y	Original	0.9622
NVG	BWA	SNVer	23	snv	CQ5	Depth-Filt	Y	Original	0.962212
NVG	BWA	SNVer	12	snv	CQ5	Depth-Filt	N	Original	0.969162
NVG	BWA	SNVer	13	snv	CQ5	Depth-Filt	N	Original	0.969228
NVG	BWA	SNVer	23	snv	CQ5	Depth-Filt	N	Original	0.969284
NVG	BWA	Varscan	12	snv	CQ5	Depth-Filt	Y	Original	0.943673
NVG	BWA	Varscan	13	snv	CQ5	Depth-Filt	Y	Original	0.943479
NVG	BWA	Varscan	23	snv	CQ5	Depth-Filt	Y	Original	0.943812
NVG	BWA	Varscan	12	snv	CQ5	Depth-Filt	N	Original	0.942421
NVG	BWA	Varscan	13	snv	CQ5	Depth-Filt	N	Original	0.942135
NVG	BWA	Varscan	23	snv	CQ5	Depth-Filt	N	Original	0.942486
NVG	ISAAC	FreeBayes	12	snv	CQ5	Depth-Filt	Y	Original	0.95487
NVG	ISAAC	FreeBayes	13	snv	CQ5	Depth-Filt	Y	Original	0.954462
NVG	ISAAC	FreeBayes	23	snv	CQ5	Depth-Filt	Y	Original	0.954759
NVG	ISAAC	FreeBayes	12	snv	CQ5	Depth-Filt	N	Original	0.951629
NVG	ISAAC	FreeBayes	13	snv	CQ5	Depth-Filt	N	Original	0.951205
NVG	ISAAC	FreeBayes	23	snv	CQ5	Depth-Filt	N	Original	0.951606
NVG	ISAAC	HC	12	snv	CQ5	Depth-Filt	Y	Original	0.97501
NVG	ISAAC	HC	13	snv	CQ5	Depth-Filt	Y	Original	0.975015
NVG	ISAAC	HC	23	snv	CQ5	Depth-Filt	Y	Original	0.975133
NVG	ISAAC	HC	12	snv	CQ5	Depth-Filt	N	Original	0.974638
NVG	ISAAC	HC	13	snv	CQ5	Depth-Filt	N	Original	0.97454
NVG	ISAAC	HC	23	snv	CQ5	Depth-Filt	N	Original	0.974698
NVG	ISAAC	ISAAC	12	snv	CQ5	Depth-Filt	Y	Original	0.963865
NVG	ISAAC	ISAAC	13	snv	CQ5	Depth-Filt	Y	Original	0.96397
NVG	ISAAC	ISAAC	23	snv	CQ5	Depth-Filt	Y	Original	0.964266
NVG	ISAAC	ISAAC	12	snv	CQ5	Depth-Filt	N	Original	0.970892
NVG	ISAAC	ISAAC	13	snv	CQ5	Depth-Filt	N	Original	0.970961
NVG	ISAAC	ISAAC	23	snv	CQ5	Depth-Filt	N	Original	0.971107
NVG	ISAAC	Samtools	12	snv	CQ5	Depth-Filt	Y	Original	0.9686
NVG	ISAAC	Samtools	13	snv	CQ5	Depth-Filt	Y	Original	0.968434
NVG	ISAAC	Samtools	23	snv	CQ5	Depth-Filt	Y	Original	0.968554
NVG	ISAAC	Samtools	12	snv	CQ5	Depth-Filt	N	Original	0.966034
NVG	ISAAC	Samtools	13	snv	CQ5	Depth-Filt	N	Original	0.965789
NVG	ISAAC	Samtools	23	snv	CQ5	Depth-Filt	N	Original	0.965804
NVG	ISAAC	SNVer	12	snv	CQ5	Depth-Filt	Y	Original	0.95383
NVG	ISAAC	SNVer	13	snv	CQ5	Depth-Filt	Y	Original	0.953369
NVG	ISAAC	SNVer	23	snv	CQ5	Depth-Filt	Y	Original	0.953627
NVG	ISAAC	SNVer	12	snv	CQ5	Depth-Filt	N	Original	0.960477
NVG	ISAAC	SNVer	13	snv	CQ5	Depth-Filt	N	Original	0.96025
NVG	ISAAC	SNVer	23	snv	CQ5	Depth-Filt	N	Original	0.960563
NVG	ISAAC	Varscan	12	snv	CQ5	Depth-Filt	Y	Original	0.912426
NVG	ISAAC	Varscan	13	snv	CQ5	Depth-Filt	Y	Original	0.911617
NVG	ISAAC	Varscan	23	snv	CQ5	Depth-Filt	Y	Original	0.912192
NVG	ISAAC	Varscan	12	snv	CQ5	Depth-Filt	N	Original	0.911233
NVG	ISAAC	Varscan	13	snv	CQ5	Depth-Filt	N	Original	0.910415
NVG	ISAAC	Varscan	23	snv	CQ5	Depth-Filt	N	Original	0.910951
NVG	stampy	FreeBayes	12	snv	CQ5	Depth-Filt	Y	Original	0.95159
NVG	stampy	FreeBayes	13	snv	CQ5	Depth-Filt	Y	Original	0.951725
NVG	stampy	FreeBayes	23	snv	CQ5	Depth-Filt	Y	Original	0.952107
NVG	stampy	FreeBayes	12	snv	CQ5	Depth-Filt	N	Original	0.924176
NVG	stampy	FreeBayes	13	snv	CQ5	Depth-Filt	N	Original	0.923843
NVG	stampy	FreeBayes	23	snv	CQ5	Depth-Filt	N	Original	0.923973
NVG	stampy	HC	12	snv	CQ5	Depth-Filt	Y	Original	0.973008
NVG	stampy	HC	13	snv	CQ5	Depth-Filt	Y	Original	0.972895
NVG	stampy	HC	23	snv	CQ5	Depth-Filt	Y	Original	0.973158
NVG	stampy	HC	12	snv	CQ5	Depth-Filt	N	Original	0.972935
NVG	stampy	HC	13	snv	CQ5	Depth-Filt	N	Original	0.972708
NVG	stampy	HC	23	snv	CQ5	Depth-Filt	N	Original	0.972967
NVG	stampy	ISAAC	12	snv	CQ5	Depth-Filt	Y	Original	0.963085
NVG	stampy	ISAAC	13	snv	CQ5	Depth-Filt	Y	Original	0.962449
NVG	stampy	ISAAC	23	snv	CQ5	Depth-Filt	Y	Original	0.962761
NVG	stampy	ISAAC	12	snv	CQ5	Depth-Filt	N	Original	0.97364
NVG	stampy	ISAAC	13	snv	CQ5	Depth-Filt	N	Original	0.973437
NVG	stampy	ISAAC	23	snv	CQ5	Depth-Filt	N	Original	0.973398
NVG	stampy	Samtools	12	snv	CQ5	Depth-Filt	Y	Original	0.967133
NVG	stampy	Samtools	13	snv	CQ5	Depth-Filt	Y	Original	0.967018
NVG	stampy	Samtools	23	snv	CQ5	Depth-Filt	Y	Original	0.967164
NVG	stampy	Samtools	12	snv	CQ5	Depth-Filt	N	Original	0.954843
NVG	stampy	Samtools	13	snv	CQ5	Depth-Filt	N	Original	0.954362
NVG	stampy	Samtools	23	snv	CQ5	Depth-Filt	N	Original	0.954387
NVG	stampy	SNVer	12	snv	CQ5	Depth-Filt	Y	Original	0.931681
NVG	stampy	SNVer	13	snv	CQ5	Depth-Filt	Y	Original	0.931704
NVG	stampy	SNVer	23	snv	CQ5	Depth-Filt	Y	Original	0.930811
NVG	stampy	SNVer	12	snv	CQ5	Depth-Filt	N	Original	0.948652
NVG	stampy	SNVer	13	snv	CQ5	Depth-Filt	N	Original	0.948465
NVG	stampy	SNVer	23	snv	CQ5	Depth-Filt	N	Original	0.948272
NVG	stampy	Varscan	12	snv	CQ5	Depth-Filt	Y	Original	0.936536
NVG	stampy	Varscan	13	snv	CQ5	Depth-Filt	Y	Original	0.936114
NVG	stampy	Varscan	23	snv	CQ5	Depth-Filt	Y	Original	0.936529
NVG	stampy	Varscan	12	snv	CQ5	Depth-Filt	N	Original	0.929858
NVG	stampy	Varscan	13	snv	CQ5	Depth-Filt	N	Original	0.929168
NVG	stampy	Varscan	23	snv	CQ5	Depth-Filt	N	Original	0.92956
NVG	RTG	RTG	12	snv	CQ5	Depth-Filt	N	Original	0.975156
NVG	RTG	RTG	13	snv	CQ5	Depth-Filt	N	Original	0.975107
NVG	RTG	RTG	23	snv	CQ5	Depth-Filt	N	Original	0.975312
NVG	sentieon	sentieon	12	snv	CQ5	Depth-Filt	N	Original	0.973179
NVG	sentieon	sentieon	13	snv	CQ5	Depth-Filt	N	Original	0.973169
NVG	sentieon	sentieon	23	snv	CQ5	Depth-Filt	N	Original	0.973354
WUX	Bowtie2	FreeBayes	12	snv	CQ5	Depth-Filt	Y	Original	0.972224
WUX	Bowtie2	FreeBayes	13	snv	CQ5	Depth-Filt	Y	Original	0.971618
WUX	Bowtie2	FreeBayes	23	snv	CQ5	Depth-Filt	Y	Original	0.971908
WUX	Bowtie2	FreeBayes	12	snv	CQ5	Depth-Filt	N	Original	0.962934
WUX	Bowtie2	FreeBayes	13	snv	CQ5	Depth-Filt	N	Original	0.962047
WUX	Bowtie2	FreeBayes	23	snv	CQ5	Depth-Filt	N	Original	0.962463
WUX	Bowtie2	HC	12	snv	CQ5	Depth-Filt	Y	Original	0.984336
WUX	Bowtie2	HC	13	snv	CQ5	Depth-Filt	Y	Original	0.9839
WUX	Bowtie2	HC	23	snv	CQ5	Depth-Filt	Y	Original	0.984207
WUX	Bowtie2	HC	12	snv	CQ5	Depth-Filt	N	Original	0.983594
WUX	Bowtie2	HC	13	snv	CQ5	Depth-Filt	N	Original	0.983279
WUX	Bowtie2	HC	23	snv	CQ5	Depth-Filt	N	Original	0.983445
WUX	Bowtie2	ISAAC	12	snv	CQ5	Depth-Filt	Y	Original	0.97062
WUX	Bowtie2	ISAAC	13	snv	CQ5	Depth-Filt	Y	Original	0.969464
WUX	Bowtie2	ISAAC	23	snv	CQ5	Depth-Filt	Y	Original	0.97049
WUX	Bowtie2	ISAAC	12	snv	CQ5	Depth-Filt	N	Original	0.978771
WUX	Bowtie2	ISAAC	13	snv	CQ5	Depth-Filt	N	Original	0.97779
WUX	Bowtie2	ISAAC	23	snv	CQ5	Depth-Filt	N	Original	0.978786
WUX	Bowtie2	Samtools	12	snv	CQ5	Depth-Filt	Y	Original	0.977298
WUX	Bowtie2	Samtools	13	snv	CQ5	Depth-Filt	Y	Original	0.976844
WUX	Bowtie2	Samtools	23	snv	CQ5	Depth-Filt	Y	Original	0.977124
WUX	Bowtie2	Samtools	12	snv	CQ5	Depth-Filt	N	Original	0.973585
WUX	Bowtie2	Samtools	13	snv	CQ5	Depth-Filt	N	Original	0.973274
WUX	Bowtie2	Samtools	23	snv	CQ5	Depth-Filt	N	Original	0.973529
WUX	Bowtie2	SNVer	12	snv	CQ5	Depth-Filt	Y	Original	0.939628
WUX	Bowtie2	SNVer	13	snv	CQ5	Depth-Filt	Y	Original	0.938706
WUX	Bowtie2	SNVer	23	snv	CQ5	Depth-Filt	Y	Original	0.939174
WUX	Bowtie2	SNVer	12	snv	CQ5	Depth-Filt	N	Original	0.964489
WUX	Bowtie2	SNVer	13	snv	CQ5	Depth-Filt	N	Original	0.964409
WUX	Bowtie2	SNVer	23	snv	CQ5	Depth-Filt	N	Original	0.964391
WUX	Bowtie2	Varscan	12	snv	CQ5	Depth-Filt	Y	Original	0.922881
WUX	Bowtie2	Varscan	13	snv	CQ5	Depth-Filt	Y	Original	0.920731
WUX	Bowtie2	Varscan	23	snv	CQ5	Depth-Filt	Y	Original	0.921882
WUX	Bowtie2	Varscan	12	snv	CQ5	Depth-Filt	N	Original	0.917077
WUX	Bowtie2	Varscan	13	snv	CQ5	Depth-Filt	N	Original	0.915596
WUX	Bowtie2	Varscan	23	snv	CQ5	Depth-Filt	N	Original	0.916551
WUX	BWA	FreeBayes	12	snv	CQ5	Depth-Filt	Y	Original	0.97298
WUX	BWA	FreeBayes	13	snv	CQ5	Depth-Filt	Y	Original	0.972214
WUX	BWA	FreeBayes	23	snv	CQ5	Depth-Filt	Y	Original	0.972383
WUX	BWA	FreeBayes	12	snv	CQ5	Depth-Filt	N	Original	0.969547
WUX	BWA	FreeBayes	13	snv	CQ5	Depth-Filt	N	Original	0.968682
WUX	BWA	FreeBayes	23	snv	CQ5	Depth-Filt	N	Original	0.968963
WUX	BWA	HC	12	snv	CQ5	Depth-Filt	Y	Original	0.976213
WUX	BWA	HC	13	snv	CQ5	Depth-Filt	Y	Original	0.975872
WUX	BWA	HC	23	snv	CQ5	Depth-Filt	Y	Original	0.97602
WUX	BWA	HC	12	snv	CQ5	Depth-Filt	N	Original	0.975283
WUX	BWA	HC	13	snv	CQ5	Depth-Filt	N	Original	0.974967
WUX	BWA	HC	23	snv	CQ5	Depth-Filt	N	Original	0.975011
WUX	BWA	ISAAC	12	snv	CQ5	Depth-Filt	Y	Original	0.978077
WUX	BWA	ISAAC	13	snv	CQ5	Depth-Filt	Y	Original	0.976855
WUX	BWA	ISAAC	23	snv	CQ5	Depth-Filt	Y	Original	0.977771
WUX	BWA	ISAAC	12	snv	CQ5	Depth-Filt	N	Original	0.981219
WUX	BWA	ISAAC	13	snv	CQ5	Depth-Filt	N	Original	0.980649
WUX	BWA	ISAAC	23	snv	CQ5	Depth-Filt	N	Original	0.981232
WUX	BWA	Samtools	12	snv	CQ5	Depth-Filt	Y	Original	0.973513
WUX	BWA	Samtools	13	snv	CQ5	Depth-Filt	Y	Original	0.97302
WUX	BWA	Samtools	23	snv	CQ5	Depth-Filt	Y	Original	0.973168
WUX	BWA	Samtools	12	snv	CQ5	Depth-Filt	N	Original	0.969589
WUX	BWA	Samtools	13	snv	CQ5	Depth-Filt	N	Original	0.969173
WUX	BWA	Samtools	23	snv	CQ5	Depth-Filt	N	Original	0.969391
WUX	BWA	SNVer	12	snv	CQ5	Depth-Filt	Y	Original	0.966165
WUX	BWA	SNVer	13	snv	CQ5	Depth-Filt	Y	Original	0.965254
WUX	BWA	SNVer	23	snv	CQ5	Depth-Filt	Y	Original	0.965741
WUX	BWA	SNVer	12	snv	CQ5	Depth-Filt	N	Original	0.972222
WUX	BWA	SNVer	13	snv	CQ5	Depth-Filt	N	Original	0.971663
WUX	BWA	SNVer	23	snv	CQ5	Depth-Filt	N	Original	0.971793
WUX	BWA	Varscan	12	snv	CQ5	Depth-Filt	Y	Original	0.954144
WUX	BWA	Varscan	13	snv	CQ5	Depth-Filt	Y	Original	0.95269
WUX	BWA	Varscan	23	snv	CQ5	Depth-Filt	Y	Original	0.953034
WUX	BWA	Varscan	12	snv	CQ5	Depth-Filt	N	Original	0.952733
WUX	BWA	Varscan	13	snv	CQ5	Depth-Filt	N	Original	0.951392
WUX	BWA	Varscan	23	snv	CQ5	Depth-Filt	N	Original	0.951737
WUX	ISAAC	FreeBayes	12	snv	CQ5	Depth-Filt	Y	Original	0.960184
WUX	ISAAC	FreeBayes	13	snv	CQ5	Depth-Filt	Y	Original	0.959172
WUX	ISAAC	FreeBayes	23	snv	CQ5	Depth-Filt	Y	Original	0.959351
WUX	ISAAC	FreeBayes	12	snv	CQ5	Depth-Filt	N	Original	0.956401
WUX	ISAAC	FreeBayes	13	snv	CQ5	Depth-Filt	N	Original	0.955251
WUX	ISAAC	FreeBayes	23	snv	CQ5	Depth-Filt	N	Original	0.955538
WUX	ISAAC	HC	12	snv	CQ5	Depth-Filt	Y	Original	0.979327
WUX	ISAAC	HC	13	snv	CQ5	Depth-Filt	Y	Original	0.97882
WUX	ISAAC	HC	23	snv	CQ5	Depth-Filt	Y	Original	0.978998
WUX	ISAAC	HC	12	snv	CQ5	Depth-Filt	N	Original	0.978542
WUX	ISAAC	HC	13	snv	CQ5	Depth-Filt	N	Original	0.978065
WUX	ISAAC	HC	23	snv	CQ5	Depth-Filt	N	Original	0.978222
WUX	ISAAC	ISAAC	12	snv	CQ5	Depth-Filt	Y	Original	0.979077
WUX	ISAAC	ISAAC	13	snv	CQ5	Depth-Filt	Y	Original	0.977519
WUX	ISAAC	ISAAC	23	snv	CQ5	Depth-Filt	Y	Original	0.978178
WUX	ISAAC	ISAAC	12	snv	CQ5	Depth-Filt	N	Original	0.981825
WUX	ISAAC	ISAAC	13	snv	CQ5	Depth-Filt	N	Original	0.980743
WUX	ISAAC	ISAAC	23	snv	CQ5	Depth-Filt	N	Original	0.981199
WUX	ISAAC	Samtools	12	snv	CQ5	Depth-Filt	Y	Original	0.970762
WUX	ISAAC	Samtools	13	snv	CQ5	Depth-Filt	Y	Original	0.970411
WUX	ISAAC	Samtools	23	snv	CQ5	Depth-Filt	Y	Original	0.970435
WUX	ISAAC	Samtools	12	snv	CQ5	Depth-Filt	N	Original	0.966975
WUX	ISAAC	Samtools	13	snv	CQ5	Depth-Filt	N	Original	0.96657
WUX	ISAAC	Samtools	23	snv	CQ5	Depth-Filt	N	Original	0.966687
WUX	ISAAC	SNVer	12	snv	CQ5	Depth-Filt	Y	Original	0.959216
WUX	ISAAC	SNVer	13	snv	CQ5	Depth-Filt	Y	Original	0.958437
WUX	ISAAC	SNVer	23	snv	CQ5	Depth-Filt	Y	Original	0.958782
WUX	ISAAC	SNVer	12	snv	CQ5	Depth-Filt	N	Original	0.966525
WUX	ISAAC	SNVer	13	snv	CQ5	Depth-Filt	N	Original	0.965695
WUX	ISAAC	SNVer	23	snv	CQ5	Depth-Filt	N	Original	0.965922
WUX	ISAAC	Varscan	12	snv	CQ5	Depth-Filt	Y	Original	0.919603
WUX	ISAAC	Varscan	13	snv	CQ5	Depth-Filt	Y	Original	0.918284
WUX	ISAAC	Varscan	23	snv	CQ5	Depth-Filt	Y	Original	0.918405
WUX	ISAAC	Varscan	12	snv	CQ5	Depth-Filt	N	Original	0.918465
WUX	ISAAC	Varscan	13	snv	CQ5	Depth-Filt	N	Original	0.917252
WUX	ISAAC	Varscan	23	snv	CQ5	Depth-Filt	N	Original	0.917376
WUX	stampy	FreeBayes	12	snv	CQ5	Depth-Filt	Y	Original	0.958128
WUX	stampy	FreeBayes	13	snv	CQ5	Depth-Filt	Y	Original	0.957234
WUX	stampy	FreeBayes	23	snv	CQ5	Depth-Filt	Y	Original	0.957648
WUX	stampy	FreeBayes	12	snv	CQ5	Depth-Filt	N	Original	0.928126
WUX	stampy	FreeBayes	13	snv	CQ5	Depth-Filt	N	Original	0.925958
WUX	stampy	FreeBayes	23	snv	CQ5	Depth-Filt	N	Original	0.92737
WUX	stampy	HC	12	snv	CQ5	Depth-Filt	Y	Original	0.97624
WUX	stampy	HC	13	snv	CQ5	Depth-Filt	Y	Original	0.975924
WUX	stampy	HC	23	snv	CQ5	Depth-Filt	Y	Original	0.976085
WUX	stampy	HC	12	snv	CQ5	Depth-Filt	N	Original	0.975304
WUX	stampy	HC	13	snv	CQ5	Depth-Filt	N	Original	0.975061
WUX	stampy	HC	23	snv	CQ5	Depth-Filt	N	Original	0.974988
WUX	stampy	ISAAC	12	snv	CQ5	Depth-Filt	Y	Original	0.970142
WUX	stampy	ISAAC	13	snv	CQ5	Depth-Filt	Y	Original	0.968858
WUX	stampy	ISAAC	23	snv	CQ5	Depth-Filt	Y	Original	0.970432
WUX	stampy	ISAAC	12	snv	CQ5	Depth-Filt	N	Original	0.977008
WUX	stampy	ISAAC	13	snv	CQ5	Depth-Filt	N	Original	0.976383
WUX	stampy	ISAAC	23	snv	CQ5	Depth-Filt	N	Original	0.977285
WUX	stampy	Samtools	12	snv	CQ5	Depth-Filt	Y	Original	0.967922
WUX	stampy	Samtools	13	snv	CQ5	Depth-Filt	Y	Original	0.967526
WUX	stampy	Samtools	23	snv	CQ5	Depth-Filt	Y	Original	0.967572
WUX	stampy	Samtools	12	snv	CQ5	Depth-Filt	N	Original	0.951121
WUX	stampy	Samtools	13	snv	CQ5	Depth-Filt	N	Original	0.950479
WUX	stampy	Samtools	23	snv	CQ5	Depth-Filt	N	Original	0.950709
WUX	stampy	SNVer	12	snv	CQ5	Depth-Filt	Y	Original	0.92574
WUX	stampy	SNVer	13	snv	CQ5	Depth-Filt	Y	Original	0.924204
WUX	stampy	SNVer	23	snv	CQ5	Depth-Filt	Y	Original	0.925016
WUX	stampy	SNVer	12	snv	CQ5	Depth-Filt	N	Original	0.943327
WUX	stampy	SNVer	13	snv	CQ5	Depth-Filt	N	Original	0.94294
WUX	stampy	SNVer	23	snv	CQ5	Depth-Filt	N	Original	0.943247
WUX	stampy	Varscan	12	snv	CQ5	Depth-Filt	Y	Original	0.945181
WUX	stampy	Varscan	13	snv	CQ5	Depth-Filt	Y	Original	0.943793
WUX	stampy	Varscan	23	snv	CQ5	Depth-Filt	Y	Original	0.94418
WUX	stampy	Varscan	12	snv	CQ5	Depth-Filt	N	Original	0.934022
WUX	stampy	Varscan	13	snv	CQ5	Depth-Filt	N	Original	0.933008
WUX	stampy	Varscan	23	snv	CQ5	Depth-Filt	N	Original	0.933389
WUX	RTG	RTG	12	snv	CQ5	Depth-Filt	N	Original	0.980203
WUX	RTG	RTG	13	snv	CQ5	Depth-Filt	N	Original	0.980287
WUX	RTG	RTG	23	snv	CQ5	Depth-Filt	N	Original	0.980301
WUX	sentieon	sentieon	12	snv	CQ5	Depth-Filt	N	Original	0.976216
WUX	sentieon	sentieon	13	snv	CQ5	Depth-Filt	N	Original	0.975884
WUX	sentieon	sentieon	23	snv	CQ5	Depth-Filt	N	Original	0.97603
ARD	Bowtie2	FreeBayes	12	snv	CQ6	Depth-Filt	Y	Original	0.96745
ARD	Bowtie2	FreeBayes	13	snv	CQ6	Depth-Filt	Y	Original	0.967239
ARD	Bowtie2	FreeBayes	23	snv	CQ6	Depth-Filt	Y	Original	0.968763
ARD	Bowtie2	FreeBayes	12	snv	CQ6	Depth-Filt	N	Original	0.958881
ARD	Bowtie2	FreeBayes	13	snv	CQ6	Depth-Filt	N	Original	0.958479
ARD	Bowtie2	FreeBayes	23	snv	CQ6	Depth-Filt	N	Original	0.959987
ARD	Bowtie2	HC	12	snv	CQ6	Depth-Filt	Y	Original	0.98222
ARD	Bowtie2	HC	13	snv	CQ6	Depth-Filt	Y	Original	0.982057
ARD	Bowtie2	HC	23	snv	CQ6	Depth-Filt	Y	Original	0.982358
ARD	Bowtie2	HC	12	snv	CQ6	Depth-Filt	N	Original	0.981757
ARD	Bowtie2	HC	13	snv	CQ6	Depth-Filt	N	Original	0.981641
ARD	Bowtie2	HC	23	snv	CQ6	Depth-Filt	N	Original	0.981845
ARD	Bowtie2	ISAAC	12	snv	CQ6	Depth-Filt	Y	Original	0.966638
ARD	Bowtie2	ISAAC	13	snv	CQ6	Depth-Filt	Y	Original	0.966592
ARD	Bowtie2	ISAAC	23	snv	CQ6	Depth-Filt	Y	Original	0.966702
ARD	Bowtie2	ISAAC	12	snv	CQ6	Depth-Filt	N	Original	0.9761
ARD	Bowtie2	ISAAC	13	snv	CQ6	Depth-Filt	N	Original	0.976144
ARD	Bowtie2	ISAAC	23	snv	CQ6	Depth-Filt	N	Original	0.976448
ARD	Bowtie2	Samtools	12	snv	CQ6	Depth-Filt	Y	Original	0.977105
ARD	Bowtie2	Samtools	13	snv	CQ6	Depth-Filt	Y	Original	0.976762
ARD	Bowtie2	Samtools	23	snv	CQ6	Depth-Filt	Y	Original	0.977255
ARD	Bowtie2	Samtools	12	snv	CQ6	Depth-Filt	N	Original	0.974474
ARD	Bowtie2	Samtools	13	snv	CQ6	Depth-Filt	N	Original	0.974195
ARD	Bowtie2	Samtools	23	snv	CQ6	Depth-Filt	N	Original	0.974593
ARD	Bowtie2	SNVer	12	snv	CQ6	Depth-Filt	Y	Original	0.933222
ARD	Bowtie2	SNVer	13	snv	CQ6	Depth-Filt	Y	Original	0.93257
ARD	Bowtie2	SNVer	23	snv	CQ6	Depth-Filt	Y	Original	0.933892
ARD	Bowtie2	SNVer	12	snv	CQ6	Depth-Filt	N	Original	0.96416
ARD	Bowtie2	SNVer	13	snv	CQ6	Depth-Filt	N	Original	0.964004
ARD	Bowtie2	SNVer	23	snv	CQ6	Depth-Filt	N	Original	0.96459
ARD	Bowtie2	Varscan	12	snv	CQ6	Depth-Filt	Y	Original	0.923824
ARD	Bowtie2	Varscan	13	snv	CQ6	Depth-Filt	Y	Original	0.92241
ARD	Bowtie2	Varscan	23	snv	CQ6	Depth-Filt	Y	Original	0.924581
ARD	Bowtie2	Varscan	12	snv	CQ6	Depth-Filt	N	Original	0.918539
ARD	Bowtie2	Varscan	13	snv	CQ6	Depth-Filt	N	Original	0.917178
ARD	Bowtie2	Varscan	23	snv	CQ6	Depth-Filt	N	Original	0.918725
ARD	BWA	FreeBayes	12	snv	CQ6	Depth-Filt	Y	Original	0.968062
ARD	BWA	FreeBayes	13	snv	CQ6	Depth-Filt	Y	Original	0.967394
ARD	BWA	FreeBayes	23	snv	CQ6	Depth-Filt	Y	Original	0.968213
ARD	BWA	FreeBayes	12	snv	CQ6	Depth-Filt	N	Original	0.964014
ARD	BWA	FreeBayes	13	snv	CQ6	Depth-Filt	N	Original	0.963451
ARD	BWA	FreeBayes	23	snv	CQ6	Depth-Filt	N	Original	0.963869
ARD	BWA	HC	12	snv	CQ6	Depth-Filt	Y	Original	0.974073
ARD	BWA	HC	13	snv	CQ6	Depth-Filt	Y	Original	0.973473
ARD	BWA	HC	23	snv	CQ6	Depth-Filt	Y	Original	0.974122
ARD	BWA	HC	12	snv	CQ6	Depth-Filt	N	Original	0.973402
ARD	BWA	HC	13	snv	CQ6	Depth-Filt	N	Original	0.972833
ARD	BWA	HC	23	snv	CQ6	Depth-Filt	N	Original	0.973395
ARD	BWA	ISAAC	12	snv	CQ6	Depth-Filt	Y	Original	0.968183
ARD	BWA	ISAAC	13	snv	CQ6	Depth-Filt	Y	Original	0.968288
ARD	BWA	ISAAC	23	snv	CQ6	Depth-Filt	Y	Original	0.968112
ARD	BWA	ISAAC	12	snv	CQ6	Depth-Filt	N	Original	0.975119
ARD	BWA	ISAAC	13	snv	CQ6	Depth-Filt	N	Original	0.975268
ARD	BWA	ISAAC	23	snv	CQ6	Depth-Filt	N	Original	0.975334
ARD	BWA	Samtools	12	snv	CQ6	Depth-Filt	Y	Original	0.971338
ARD	BWA	Samtools	13	snv	CQ6	Depth-Filt	Y	Original	0.970727
ARD	BWA	Samtools	23	snv	CQ6	Depth-Filt	Y	Original	0.971295
ARD	BWA	Samtools	12	snv	CQ6	Depth-Filt	N	Original	0.969123
ARD	BWA	Samtools	13	snv	CQ6	Depth-Filt	N	Original	0.968339
ARD	BWA	Samtools	23	snv	CQ6	Depth-Filt	N	Original	0.968902
ARD	BWA	SNVer	12	snv	CQ6	Depth-Filt	Y	Original	0.960754
ARD	BWA	SNVer	13	snv	CQ6	Depth-Filt	Y	Original	0.960537
ARD	BWA	SNVer	23	snv	CQ6	Depth-Filt	Y	Original	0.960624
ARD	BWA	SNVer	12	snv	CQ6	Depth-Filt	N	Original	0.969505
ARD	BWA	SNVer	13	snv	CQ6	Depth-Filt	N	Original	0.969226
ARD	BWA	SNVer	23	snv	CQ6	Depth-Filt	N	Original	0.969812
ARD	BWA	Varscan	12	snv	CQ6	Depth-Filt	Y	Original	0.941115
ARD	BWA	Varscan	13	snv	CQ6	Depth-Filt	Y	Original	0.940282
ARD	BWA	Varscan	23	snv	CQ6	Depth-Filt	Y	Original	0.941275
ARD	BWA	Varscan	12	snv	CQ6	Depth-Filt	N	Original	0.939512
ARD	BWA	Varscan	13	snv	CQ6	Depth-Filt	N	Original	0.938654
ARD	BWA	Varscan	23	snv	CQ6	Depth-Filt	N	Original	0.939696
ARD	ISAAC	FreeBayes	12	snv	CQ6	Depth-Filt	Y	Original	0.951412
ARD	ISAAC	FreeBayes	13	snv	CQ6	Depth-Filt	Y	Original	0.950931
ARD	ISAAC	FreeBayes	23	snv	CQ6	Depth-Filt	Y	Original	0.952101
ARD	ISAAC	FreeBayes	12	snv	CQ6	Depth-Filt	N	Original	0.948049
ARD	ISAAC	FreeBayes	13	snv	CQ6	Depth-Filt	N	Original	0.947486
ARD	ISAAC	FreeBayes	23	snv	CQ6	Depth-Filt	N	Original	0.94804
ARD	ISAAC	HC	12	snv	CQ6	Depth-Filt	Y	Original	0.975434
ARD	ISAAC	HC	13	snv	CQ6	Depth-Filt	Y	Original	0.975149
ARD	ISAAC	HC	23	snv	CQ6	Depth-Filt	Y	Original	0.975534
ARD	ISAAC	HC	12	snv	CQ6	Depth-Filt	N	Original	0.97466
ARD	ISAAC	HC	13	snv	CQ6	Depth-Filt	N	Original	0.974425
ARD	ISAAC	HC	23	snv	CQ6	Depth-Filt	N	Original	0.974601
ARD	ISAAC	ISAAC	12	snv	CQ6	Depth-Filt	Y	Original	0.962788
ARD	ISAAC	ISAAC	13	snv	CQ6	Depth-Filt	Y	Original	0.962811
ARD	ISAAC	ISAAC	23	snv	CQ6	Depth-Filt	Y	Original	0.962552
ARD	ISAAC	ISAAC	12	snv	CQ6	Depth-Filt	N	Original	0.969039
ARD	ISAAC	ISAAC	13	snv	CQ6	Depth-Filt	N	Original	0.96922
ARD	ISAAC	ISAAC	23	snv	CQ6	Depth-Filt	N	Original	0.969398
ARD	ISAAC	Samtools	12	snv	CQ6	Depth-Filt	Y	Original	0.968227
ARD	ISAAC	Samtools	13	snv	CQ6	Depth-Filt	Y	Original	0.967802
ARD	ISAAC	Samtools	23	snv	CQ6	Depth-Filt	Y	Original	0.96821
ARD	ISAAC	Samtools	12	snv	CQ6	Depth-Filt	N	Original	0.966063
ARD	ISAAC	Samtools	13	snv	CQ6	Depth-Filt	N	Original	0.965541
ARD	ISAAC	Samtools	23	snv	CQ6	Depth-Filt	N	Original	0.965613
ARD	ISAAC	SNVer	12	snv	CQ6	Depth-Filt	Y	Original	0.94926
ARD	ISAAC	SNVer	13	snv	CQ6	Depth-Filt	Y	Original	0.9493
ARD	ISAAC	SNVer	23	snv	CQ6	Depth-Filt	Y	Original	0.949988
ARD	ISAAC	SNVer	12	snv	CQ6	Depth-Filt	N	Original	0.959075
ARD	ISAAC	SNVer	13	snv	CQ6	Depth-Filt	N	Original	0.958991
ARD	ISAAC	SNVer	23	snv	CQ6	Depth-Filt	N	Original	0.959589
ARD	ISAAC	Varscan	12	snv	CQ6	Depth-Filt	Y	Original	0.909002
ARD	ISAAC	Varscan	13	snv	CQ6	Depth-Filt	Y	Original	0.907608
ARD	ISAAC	Varscan	23	snv	CQ6	Depth-Filt	Y	Original	0.909045
ARD	ISAAC	Varscan	12	snv	CQ6	Depth-Filt	N	Original	0.907947
ARD	ISAAC	Varscan	13	snv	CQ6	Depth-Filt	N	Original	0.90653
ARD	ISAAC	Varscan	23	snv	CQ6	Depth-Filt	N	Original	0.90792
ARD	stampy	FreeBayes	12	snv	CQ6	Depth-Filt	Y	Original	0.952181
ARD	stampy	FreeBayes	13	snv	CQ6	Depth-Filt	Y	Original	0.95137
ARD	stampy	FreeBayes	23	snv	CQ6	Depth-Filt	Y	Original	0.952388
ARD	stampy	FreeBayes	12	snv	CQ6	Depth-Filt	N	Original	0.924929
ARD	stampy	FreeBayes	13	snv	CQ6	Depth-Filt	N	Original	0.923741
ARD	stampy	FreeBayes	23	snv	CQ6	Depth-Filt	N	Original	0.924526
ARD	stampy	HC	12	snv	CQ6	Depth-Filt	Y	Original	0.97375
ARD	stampy	HC	13	snv	CQ6	Depth-Filt	Y	Original	0.973202
ARD	stampy	HC	23	snv	CQ6	Depth-Filt	Y	Original	0.973845
ARD	stampy	HC	12	snv	CQ6	Depth-Filt	N	Original	0.973211
ARD	stampy	HC	13	snv	CQ6	Depth-Filt	N	Original	0.972706
ARD	stampy	HC	23	snv	CQ6	Depth-Filt	N	Original	0.973208
ARD	stampy	ISAAC	12	snv	CQ6	Depth-Filt	Y	Original	0.963367
ARD	stampy	ISAAC	13	snv	CQ6	Depth-Filt	Y	Original	0.963695
ARD	stampy	ISAAC	23	snv	CQ6	Depth-Filt	Y	Original	0.9632
ARD	stampy	ISAAC	12	snv	CQ6	Depth-Filt	N	Original	0.973779
ARD	stampy	ISAAC	13	snv	CQ6	Depth-Filt	N	Original	0.973964
ARD	stampy	ISAAC	23	snv	CQ6	Depth-Filt	N	Original	0.973987
ARD	stampy	Samtools	12	snv	CQ6	Depth-Filt	Y	Original	0.968062
ARD	stampy	Samtools	13	snv	CQ6	Depth-Filt	Y	Original	0.967142
ARD	stampy	Samtools	23	snv	CQ6	Depth-Filt	Y	Original	0.967534
ARD	stampy	Samtools	12	snv	CQ6	Depth-Filt	N	Original	0.955837
ARD	stampy	Samtools	13	snv	CQ6	Depth-Filt	N	Original	0.954911
ARD	stampy	Samtools	23	snv	CQ6	Depth-Filt	N	Original	0.954984
ARD	stampy	SNVer	12	snv	CQ6	Depth-Filt	Y	Original	0.921966
ARD	stampy	SNVer	13	snv	CQ6	Depth-Filt	Y	Original	0.921672
ARD	stampy	SNVer	23	snv	CQ6	Depth-Filt	Y	Original	0.922478
ARD	stampy	SNVer	12	snv	CQ6	Depth-Filt	N	Original	0.953756
ARD	stampy	SNVer	13	snv	CQ6	Depth-Filt	N	Original	0.953472
ARD	stampy	SNVer	23	snv	CQ6	Depth-Filt	N	Original	0.953209
ARD	stampy	Varscan	12	snv	CQ6	Depth-Filt	Y	Original	0.934616
ARD	stampy	Varscan	13	snv	CQ6	Depth-Filt	Y	Original	0.933035
ARD	stampy	Varscan	23	snv	CQ6	Depth-Filt	Y	Original	0.934276
ARD	stampy	Varscan	12	snv	CQ6	Depth-Filt	N	Original	0.928163
ARD	stampy	Varscan	13	snv	CQ6	Depth-Filt	N	Original	0.927057
ARD	stampy	Varscan	23	snv	CQ6	Depth-Filt	N	Original	0.927749
ARD	RTG	RTG	12	snv	CQ6	Depth-Filt	N	Original	0.973981
ARD	RTG	RTG	13	snv	CQ6	Depth-Filt	N	Original	0.973678
ARD	RTG	RTG	23	snv	CQ6	Depth-Filt	N	Original	0.973899
ARD	sentieon	sentieon	12	snv	CQ6	Depth-Filt	N	Original	0.974046
ARD	sentieon	sentieon	13	snv	CQ6	Depth-Filt	N	Original	0.973462
ARD	sentieon	sentieon	23	snv	CQ6	Depth-Filt	N	Original	0.974102
NVG	Bowtie2	FreeBayes	12	snv	CQ6	Depth-Filt	Y	Original	0.970872
NVG	Bowtie2	FreeBayes	13	snv	CQ6	Depth-Filt	Y	Original	0.971206
NVG	Bowtie2	FreeBayes	23	snv	CQ6	Depth-Filt	Y	Original	0.9713
NVG	Bowtie2	FreeBayes	12	snv	CQ6	Depth-Filt	N	Original	0.963283
NVG	Bowtie2	FreeBayes	13	snv	CQ6	Depth-Filt	N	Original	0.963689
NVG	Bowtie2	FreeBayes	23	snv	CQ6	Depth-Filt	N	Original	0.963727
NVG	Bowtie2	HC	12	snv	CQ6	Depth-Filt	Y	Original	0.982806
NVG	Bowtie2	HC	13	snv	CQ6	Depth-Filt	Y	Original	0.983095
NVG	Bowtie2	HC	23	snv	CQ6	Depth-Filt	Y	Original	0.983273
NVG	Bowtie2	HC	12	snv	CQ6	Depth-Filt	N	Original	0.982728
NVG	Bowtie2	HC	13	snv	CQ6	Depth-Filt	N	Original	0.982885
NVG	Bowtie2	HC	23	snv	CQ6	Depth-Filt	N	Original	0.9831
NVG	Bowtie2	ISAAC	12	snv	CQ6	Depth-Filt	Y	Original	0.967454
NVG	Bowtie2	ISAAC	13	snv	CQ6	Depth-Filt	Y	Original	0.969044
NVG	Bowtie2	ISAAC	23	snv	CQ6	Depth-Filt	Y	Original	0.969021
NVG	Bowtie2	ISAAC	12	snv	CQ6	Depth-Filt	N	Original	0.977364
NVG	Bowtie2	ISAAC	13	snv	CQ6	Depth-Filt	N	Original	0.978357
NVG	Bowtie2	ISAAC	23	snv	CQ6	Depth-Filt	N	Original	0.978357
NVG	Bowtie2	Samtools	12	snv	CQ6	Depth-Filt	Y	Original	0.978104
NVG	Bowtie2	Samtools	13	snv	CQ6	Depth-Filt	Y	Original	0.978287
NVG	Bowtie2	Samtools	23	snv	CQ6	Depth-Filt	Y	Original	0.978231
NVG	Bowtie2	Samtools	12	snv	CQ6	Depth-Filt	N	Original	0.97595
NVG	Bowtie2	Samtools	13	snv	CQ6	Depth-Filt	N	Original	0.976167
NVG	Bowtie2	Samtools	23	snv	CQ6	Depth-Filt	N	Original	0.976024
NVG	Bowtie2	SNVer	12	snv	CQ6	Depth-Filt	Y	Original	0.950995
NVG	Bowtie2	SNVer	13	snv	CQ6	Depth-Filt	Y	Original	0.951507
NVG	Bowtie2	SNVer	23	snv	CQ6	Depth-Filt	Y	Original	0.951698
NVG	Bowtie2	SNVer	12	snv	CQ6	Depth-Filt	N	Original	0.968185
NVG	Bowtie2	SNVer	13	snv	CQ6	Depth-Filt	N	Original	0.968377
NVG	Bowtie2	SNVer	23	snv	CQ6	Depth-Filt	N	Original	0.968547
NVG	Bowtie2	Varscan	12	snv	CQ6	Depth-Filt	Y	Original	0.927994
NVG	Bowtie2	Varscan	13	snv	CQ6	Depth-Filt	Y	Original	0.928532
NVG	Bowtie2	Varscan	23	snv	CQ6	Depth-Filt	Y	Original	0.929094
NVG	Bowtie2	Varscan	12	snv	CQ6	Depth-Filt	N	Original	0.923644
NVG	Bowtie2	Varscan	13	snv	CQ6	Depth-Filt	N	Original	0.924163
NVG	Bowtie2	Varscan	23	snv	CQ6	Depth-Filt	N	Original	0.924556
NVG	BWA	FreeBayes	12	snv	CQ6	Depth-Filt	Y	Original	0.969354
NVG	BWA	FreeBayes	13	snv	CQ6	Depth-Filt	Y	Original	0.96979
NVG	BWA	FreeBayes	23	snv	CQ6	Depth-Filt	Y	Original	0.96989
NVG	BWA	FreeBayes	12	snv	CQ6	Depth-Filt	N	Original	0.966199
NVG	BWA	FreeBayes	13	snv	CQ6	Depth-Filt	N	Original	0.966757
NVG	BWA	FreeBayes	23	snv	CQ6	Depth-Filt	N	Original	0.966734
NVG	BWA	HC	12	snv	CQ6	Depth-Filt	Y	Original	0.973981
NVG	BWA	HC	13	snv	CQ6	Depth-Filt	Y	Original	0.974272
NVG	BWA	HC	23	snv	CQ6	Depth-Filt	Y	Original	0.974459
NVG	BWA	HC	12	snv	CQ6	Depth-Filt	N	Original	0.973597
NVG	BWA	HC	13	snv	CQ6	Depth-Filt	N	Original	0.973795
NVG	BWA	HC	23	snv	CQ6	Depth-Filt	N	Original	0.973818
NVG	BWA	ISAAC	12	snv	CQ6	Depth-Filt	Y	Original	0.970245
NVG	BWA	ISAAC	13	snv	CQ6	Depth-Filt	Y	Original	0.971563
NVG	BWA	ISAAC	23	snv	CQ6	Depth-Filt	Y	Original	0.971761
NVG	BWA	ISAAC	12	snv	CQ6	Depth-Filt	N	Original	0.977408
NVG	BWA	ISAAC	13	snv	CQ6	Depth-Filt	N	Original	0.978165
NVG	BWA	ISAAC	23	snv	CQ6	Depth-Filt	N	Original	0.978249
NVG	BWA	Samtools	12	snv	CQ6	Depth-Filt	Y	Original	0.97175
NVG	BWA	Samtools	13	snv	CQ6	Depth-Filt	Y	Original	0.972105
NVG	BWA	Samtools	23	snv	CQ6	Depth-Filt	Y	Original	0.972029
NVG	BWA	Samtools	12	snv	CQ6	Depth-Filt	N	Original	0.969214
NVG	BWA	Samtools	13	snv	CQ6	Depth-Filt	N	Original	0.969433
NVG	BWA	Samtools	23	snv	CQ6	Depth-Filt	N	Original	0.969287
NVG	BWA	SNVer	12	snv	CQ6	Depth-Filt	Y	Original	0.963017
NVG	BWA	SNVer	13	snv	CQ6	Depth-Filt	Y	Original	0.963682
NVG	BWA	SNVer	23	snv	CQ6	Depth-Filt	Y	Original	0.963399
NVG	BWA	SNVer	12	snv	CQ6	Depth-Filt	N	Original	0.969976
NVG	BWA	SNVer	13	snv	CQ6	Depth-Filt	N	Original	0.970545
NVG	BWA	SNVer	23	snv	CQ6	Depth-Filt	N	Original	0.97057
NVG	BWA	Varscan	12	snv	CQ6	Depth-Filt	Y	Original	0.945737
NVG	BWA	Varscan	13	snv	CQ6	Depth-Filt	Y	Original	0.946754
NVG	BWA	Varscan	23	snv	CQ6	Depth-Filt	Y	Original	0.94717
NVG	BWA	Varscan	12	snv	CQ6	Depth-Filt	N	Original	0.9444
NVG	BWA	Varscan	13	snv	CQ6	Depth-Filt	N	Original	0.945453
NVG	BWA	Varscan	23	snv	CQ6	Depth-Filt	N	Original	0.945794
NVG	ISAAC	FreeBayes	12	snv	CQ6	Depth-Filt	Y	Original	0.956205
NVG	ISAAC	FreeBayes	13	snv	CQ6	Depth-Filt	Y	Original	0.956586
NVG	ISAAC	FreeBayes	23	snv	CQ6	Depth-Filt	Y	Original	0.95656
NVG	ISAAC	FreeBayes	12	snv	CQ6	Depth-Filt	N	Original	0.953126
NVG	ISAAC	FreeBayes	13	snv	CQ6	Depth-Filt	N	Original	0.953772
NVG	ISAAC	FreeBayes	23	snv	CQ6	Depth-Filt	N	Original	0.953693
NVG	ISAAC	HC	12	snv	CQ6	Depth-Filt	Y	Original	0.975834
NVG	ISAAC	HC	13	snv	CQ6	Depth-Filt	Y	Original	0.976183
NVG	ISAAC	HC	23	snv	CQ6	Depth-Filt	Y	Original	0.976287
NVG	ISAAC	HC	12	snv	CQ6	Depth-Filt	N	Original	0.975409
NVG	ISAAC	HC	13	snv	CQ6	Depth-Filt	N	Original	0.975708
NVG	ISAAC	HC	23	snv	CQ6	Depth-Filt	N	Original	0.97575
NVG	ISAAC	ISAAC	12	snv	CQ6	Depth-Filt	Y	Original	0.96687
NVG	ISAAC	ISAAC	13	snv	CQ6	Depth-Filt	Y	Original	0.969001
NVG	ISAAC	ISAAC	23	snv	CQ6	Depth-Filt	Y	Original	0.969437
NVG	ISAAC	ISAAC	12	snv	CQ6	Depth-Filt	N	Original	0.972993
NVG	ISAAC	ISAAC	13	snv	CQ6	Depth-Filt	N	Original	0.974022
NVG	ISAAC	ISAAC	23	snv	CQ6	Depth-Filt	N	Original	0.974308
NVG	ISAAC	Samtools	12	snv	CQ6	Depth-Filt	Y	Original	0.969405
NVG	ISAAC	Samtools	13	snv	CQ6	Depth-Filt	Y	Original	0.969529
NVG	ISAAC	Samtools	23	snv	CQ6	Depth-Filt	Y	Original	0.969626
NVG	ISAAC	Samtools	12	snv	CQ6	Depth-Filt	N	Original	0.966719
NVG	ISAAC	Samtools	13	snv	CQ6	Depth-Filt	N	Original	0.96686
NVG	ISAAC	Samtools	23	snv	CQ6	Depth-Filt	N	Original	0.966918
NVG	ISAAC	SNVer	12	snv	CQ6	Depth-Filt	Y	Original	0.955387
NVG	ISAAC	SNVer	13	snv	CQ6	Depth-Filt	Y	Original	0.956014
NVG	ISAAC	SNVer	23	snv	CQ6	Depth-Filt	Y	Original	0.955989
NVG	ISAAC	SNVer	12	snv	CQ6	Depth-Filt	N	Original	0.962123
NVG	ISAAC	SNVer	13	snv	CQ6	Depth-Filt	N	Original	0.962799
NVG	ISAAC	SNVer	23	snv	CQ6	Depth-Filt	N	Original	0.963036
NVG	ISAAC	Varscan	12	snv	CQ6	Depth-Filt	Y	Original	0.914777
NVG	ISAAC	Varscan	13	snv	CQ6	Depth-Filt	Y	Original	0.915429
NVG	ISAAC	Varscan	23	snv	CQ6	Depth-Filt	Y	Original	0.915918
NVG	ISAAC	Varscan	12	snv	CQ6	Depth-Filt	N	Original	0.913577
NVG	ISAAC	Varscan	13	snv	CQ6	Depth-Filt	N	Original	0.91432
NVG	ISAAC	Varscan	23	snv	CQ6	Depth-Filt	N	Original	0.914697
NVG	stampy	FreeBayes	12	snv	CQ6	Depth-Filt	Y	Original	0.953176
NVG	stampy	FreeBayes	13	snv	CQ6	Depth-Filt	Y	Original	0.953978
NVG	stampy	FreeBayes	23	snv	CQ6	Depth-Filt	Y	Original	0.953934
NVG	stampy	FreeBayes	12	snv	CQ6	Depth-Filt	N	Original	0.927039
NVG	stampy	FreeBayes	13	snv	CQ6	Depth-Filt	N	Original	0.928815
NVG	stampy	FreeBayes	23	snv	CQ6	Depth-Filt	N	Original	0.928469
NVG	stampy	HC	12	snv	CQ6	Depth-Filt	Y	Original	0.973786
NVG	stampy	HC	13	snv	CQ6	Depth-Filt	Y	Original	0.974049
NVG	stampy	HC	23	snv	CQ6	Depth-Filt	Y	Original	0.974176
NVG	stampy	HC	12	snv	CQ6	Depth-Filt	N	Original	0.973513
NVG	stampy	HC	13	snv	CQ6	Depth-Filt	N	Original	0.973771
NVG	stampy	HC	23	snv	CQ6	Depth-Filt	N	Original	0.973797
NVG	stampy	ISAAC	12	snv	CQ6	Depth-Filt	Y	Original	0.965631
NVG	stampy	ISAAC	13	snv	CQ6	Depth-Filt	Y	Original	0.967334
NVG	stampy	ISAAC	23	snv	CQ6	Depth-Filt	Y	Original	0.967211
NVG	stampy	ISAAC	12	snv	CQ6	Depth-Filt	N	Original	0.974818
NVG	stampy	ISAAC	13	snv	CQ6	Depth-Filt	N	Original	0.975755
NVG	stampy	ISAAC	23	snv	CQ6	Depth-Filt	N	Original	0.975686
NVG	stampy	Samtools	12	snv	CQ6	Depth-Filt	Y	Original	0.96779
NVG	stampy	Samtools	13	snv	CQ6	Depth-Filt	Y	Original	0.968129
NVG	stampy	Samtools	23	snv	CQ6	Depth-Filt	Y	Original	0.967948
NVG	stampy	Samtools	12	snv	CQ6	Depth-Filt	N	Original	0.95534
NVG	stampy	Samtools	13	snv	CQ6	Depth-Filt	N	Original	0.955992
NVG	stampy	Samtools	23	snv	CQ6	Depth-Filt	N	Original	0.955568
NVG	stampy	SNVer	12	snv	CQ6	Depth-Filt	Y	Original	0.933154
NVG	stampy	SNVer	13	snv	CQ6	Depth-Filt	Y	Original	0.933538
NVG	stampy	SNVer	23	snv	CQ6	Depth-Filt	Y	Original	0.933655
NVG	stampy	SNVer	12	snv	CQ6	Depth-Filt	N	Original	0.94916
NVG	stampy	SNVer	13	snv	CQ6	Depth-Filt	N	Original	0.949837
NVG	stampy	SNVer	23	snv	CQ6	Depth-Filt	N	Original	0.949722
NVG	stampy	Varscan	12	snv	CQ6	Depth-Filt	Y	Original	0.938528
NVG	stampy	Varscan	13	snv	CQ6	Depth-Filt	Y	Original	0.939583
NVG	stampy	Varscan	23	snv	CQ6	Depth-Filt	Y	Original	0.939862
NVG	stampy	Varscan	12	snv	CQ6	Depth-Filt	N	Original	0.931527
NVG	stampy	Varscan	13	snv	CQ6	Depth-Filt	N	Original	0.932714
NVG	stampy	Varscan	23	snv	CQ6	Depth-Filt	N	Original	0.932634
NVG	RTG	RTG	12	snv	CQ6	Depth-Filt	N	Original	0.975328
NVG	RTG	RTG	13	snv	CQ6	Depth-Filt	N	Original	0.975407
NVG	RTG	RTG	23	snv	CQ6	Depth-Filt	N	Original	0.975636
NVG	sentieon	sentieon	12	snv	CQ6	Depth-Filt	N	Original	0.973964
NVG	sentieon	sentieon	13	snv	CQ6	Depth-Filt	N	Original	0.974277
NVG	sentieon	sentieon	23	snv	CQ6	Depth-Filt	N	Original	0.974446
WUX	Bowtie2	FreeBayes	12	snv	CQ6	Depth-Filt	Y	Original	0.969257
WUX	Bowtie2	FreeBayes	13	snv	CQ6	Depth-Filt	Y	Original	0.970316
WUX	Bowtie2	FreeBayes	23	snv	CQ6	Depth-Filt	Y	Original	0.970254
WUX	Bowtie2	FreeBayes	12	snv	CQ6	Depth-Filt	N	Original	0.959207
WUX	Bowtie2	FreeBayes	13	snv	CQ6	Depth-Filt	N	Original	0.960619
WUX	Bowtie2	FreeBayes	23	snv	CQ6	Depth-Filt	N	Original	0.960642
WUX	Bowtie2	HC	12	snv	CQ6	Depth-Filt	Y	Original	0.98164
WUX	Bowtie2	HC	13	snv	CQ6	Depth-Filt	Y	Original	0.982275
WUX	Bowtie2	HC	23	snv	CQ6	Depth-Filt	Y	Original	0.982447
WUX	Bowtie2	HC	12	snv	CQ6	Depth-Filt	N	Original	0.981419
WUX	Bowtie2	HC	13	snv	CQ6	Depth-Filt	N	Original	0.981969
WUX	Bowtie2	HC	23	snv	CQ6	Depth-Filt	N	Original	0.982189
WUX	Bowtie2	ISAAC	12	snv	CQ6	Depth-Filt	Y	Original	0.954844
WUX	Bowtie2	ISAAC	13	snv	CQ6	Depth-Filt	Y	Original	0.959452
WUX	Bowtie2	ISAAC	23	snv	CQ6	Depth-Filt	Y	Original	0.960782
WUX	Bowtie2	ISAAC	12	snv	CQ6	Depth-Filt	N	Original	0.969435
WUX	Bowtie2	ISAAC	13	snv	CQ6	Depth-Filt	N	Original	0.97199
WUX	Bowtie2	ISAAC	23	snv	CQ6	Depth-Filt	N	Original	0.973123
WUX	Bowtie2	Samtools	12	snv	CQ6	Depth-Filt	Y	Original	0.973664
WUX	Bowtie2	Samtools	13	snv	CQ6	Depth-Filt	Y	Original	0.974727
WUX	Bowtie2	Samtools	23	snv	CQ6	Depth-Filt	Y	Original	0.975108
WUX	Bowtie2	Samtools	12	snv	CQ6	Depth-Filt	N	Original	0.970739
WUX	Bowtie2	Samtools	13	snv	CQ6	Depth-Filt	N	Original	0.971528
WUX	Bowtie2	Samtools	23	snv	CQ6	Depth-Filt	N	Original	0.972061
WUX	Bowtie2	SNVer	12	snv	CQ6	Depth-Filt	Y	Original	0.93226
WUX	Bowtie2	SNVer	13	snv	CQ6	Depth-Filt	Y	Original	0.935072
WUX	Bowtie2	SNVer	23	snv	CQ6	Depth-Filt	Y	Original	0.935294
WUX	Bowtie2	SNVer	12	snv	CQ6	Depth-Filt	N	Original	0.960691
WUX	Bowtie2	SNVer	13	snv	CQ6	Depth-Filt	N	Original	0.961769
WUX	Bowtie2	SNVer	23	snv	CQ6	Depth-Filt	N	Original	0.962069
WUX	Bowtie2	Varscan	12	snv	CQ6	Depth-Filt	Y	Original	0.908407
WUX	Bowtie2	Varscan	13	snv	CQ6	Depth-Filt	Y	Original	0.913005
WUX	Bowtie2	Varscan	23	snv	CQ6	Depth-Filt	Y	Original	0.914827
WUX	Bowtie2	Varscan	12	snv	CQ6	Depth-Filt	N	Original	0.904852
WUX	Bowtie2	Varscan	13	snv	CQ6	Depth-Filt	N	Original	0.908098
WUX	Bowtie2	Varscan	23	snv	CQ6	Depth-Filt	N	Original	0.909872
WUX	BWA	FreeBayes	12	snv	CQ6	Depth-Filt	Y	Original	0.969908
WUX	BWA	FreeBayes	13	snv	CQ6	Depth-Filt	Y	Original	0.97078
WUX	BWA	FreeBayes	23	snv	CQ6	Depth-Filt	Y	Original	0.970299
WUX	BWA	FreeBayes	12	snv	CQ6	Depth-Filt	N	Original	0.966045
WUX	BWA	FreeBayes	13	snv	CQ6	Depth-Filt	N	Original	0.966946
WUX	BWA	FreeBayes	23	snv	CQ6	Depth-Filt	N	Original	0.966533
WUX	BWA	HC	12	snv	CQ6	Depth-Filt	Y	Original	0.974527
WUX	BWA	HC	13	snv	CQ6	Depth-Filt	Y	Original	0.974945
WUX	BWA	HC	23	snv	CQ6	Depth-Filt	Y	Original	0.974798
WUX	BWA	HC	12	snv	CQ6	Depth-Filt	N	Original	0.973971
WUX	BWA	HC	13	snv	CQ6	Depth-Filt	N	Original	0.974281
WUX	BWA	HC	23	snv	CQ6	Depth-Filt	N	Original	0.97414
WUX	BWA	ISAAC	12	snv	CQ6	Depth-Filt	Y	Original	0.971187
WUX	BWA	ISAAC	13	snv	CQ6	Depth-Filt	Y	Original	0.973493
WUX	BWA	ISAAC	23	snv	CQ6	Depth-Filt	Y	Original	0.97341
WUX	BWA	ISAAC	12	snv	CQ6	Depth-Filt	N	Original	0.977347
WUX	BWA	ISAAC	13	snv	CQ6	Depth-Filt	N	Original	0.978351
WUX	BWA	ISAAC	23	snv	CQ6	Depth-Filt	N	Original	0.978624
WUX	BWA	Samtools	12	snv	CQ6	Depth-Filt	Y	Original	0.97166
WUX	BWA	Samtools	13	snv	CQ6	Depth-Filt	Y	Original	0.972006
WUX	BWA	Samtools	23	snv	CQ6	Depth-Filt	Y	Original	0.971745
WUX	BWA	Samtools	12	snv	CQ6	Depth-Filt	N	Original	0.967911
WUX	BWA	Samtools	13	snv	CQ6	Depth-Filt	N	Original	0.968092
WUX	BWA	Samtools	23	snv	CQ6	Depth-Filt	N	Original	0.967875
WUX	BWA	SNVer	12	snv	CQ6	Depth-Filt	Y	Original	0.962834
WUX	BWA	SNVer	13	snv	CQ6	Depth-Filt	Y	Original	0.963654
WUX	BWA	SNVer	23	snv	CQ6	Depth-Filt	Y	Original	0.963176
WUX	BWA	SNVer	12	snv	CQ6	Depth-Filt	N	Original	0.969917
WUX	BWA	SNVer	13	snv	CQ6	Depth-Filt	N	Original	0.970483
WUX	BWA	SNVer	23	snv	CQ6	Depth-Filt	N	Original	0.970121
WUX	BWA	Varscan	12	snv	CQ6	Depth-Filt	Y	Original	0.948163
WUX	BWA	Varscan	13	snv	CQ6	Depth-Filt	Y	Original	0.95059
WUX	BWA	Varscan	23	snv	CQ6	Depth-Filt	Y	Original	0.949587
WUX	BWA	Varscan	12	snv	CQ6	Depth-Filt	N	Original	0.947058
WUX	BWA	Varscan	13	snv	CQ6	Depth-Filt	N	Original	0.949208
WUX	BWA	Varscan	23	snv	CQ6	Depth-Filt	N	Original	0.948193
WUX	ISAAC	FreeBayes	12	snv	CQ6	Depth-Filt	Y	Original	0.955862
WUX	ISAAC	FreeBayes	13	snv	CQ6	Depth-Filt	Y	Original	0.957378
WUX	ISAAC	FreeBayes	23	snv	CQ6	Depth-Filt	Y	Original	0.956674
WUX	ISAAC	FreeBayes	12	snv	CQ6	Depth-Filt	N	Original	0.951721
WUX	ISAAC	FreeBayes	13	snv	CQ6	Depth-Filt	N	Original	0.953247
WUX	ISAAC	FreeBayes	23	snv	CQ6	Depth-Filt	N	Original	0.952475
WUX	ISAAC	HC	12	snv	CQ6	Depth-Filt	Y	Original	0.977069
WUX	ISAAC	HC	13	snv	CQ6	Depth-Filt	Y	Original	0.977941
WUX	ISAAC	HC	23	snv	CQ6	Depth-Filt	Y	Original	0.977545
WUX	ISAAC	HC	12	snv	CQ6	Depth-Filt	N	Original	0.976615
WUX	ISAAC	HC	13	snv	CQ6	Depth-Filt	N	Original	0.977368
WUX	ISAAC	HC	23	snv	CQ6	Depth-Filt	N	Original	0.976952
WUX	ISAAC	ISAAC	12	snv	CQ6	Depth-Filt	Y	Original	0.971368
WUX	ISAAC	ISAAC	13	snv	CQ6	Depth-Filt	Y	Original	0.974699
WUX	ISAAC	ISAAC	23	snv	CQ6	Depth-Filt	Y	Original	0.973496
WUX	ISAAC	ISAAC	12	snv	CQ6	Depth-Filt	N	Original	0.976677
WUX	ISAAC	ISAAC	13	snv	CQ6	Depth-Filt	N	Original	0.978643
WUX	ISAAC	ISAAC	23	snv	CQ6	Depth-Filt	N	Original	0.977878
WUX	ISAAC	Samtools	12	snv	CQ6	Depth-Filt	Y	Original	0.968778
WUX	ISAAC	Samtools	13	snv	CQ6	Depth-Filt	Y	Original	0.969419
WUX	ISAAC	Samtools	23	snv	CQ6	Depth-Filt	Y	Original	0.969192
WUX	ISAAC	Samtools	12	snv	CQ6	Depth-Filt	N	Original	0.965207
WUX	ISAAC	Samtools	13	snv	CQ6	Depth-Filt	N	Original	0.965569
WUX	ISAAC	Samtools	23	snv	CQ6	Depth-Filt	N	Original	0.965465
WUX	ISAAC	SNVer	12	snv	CQ6	Depth-Filt	Y	Original	0.954656
WUX	ISAAC	SNVer	13	snv	CQ6	Depth-Filt	Y	Original	0.956831
WUX	ISAAC	SNVer	23	snv	CQ6	Depth-Filt	Y	Original	0.955614
WUX	ISAAC	SNVer	12	snv	CQ6	Depth-Filt	N	Original	0.962458
WUX	ISAAC	SNVer	13	snv	CQ6	Depth-Filt	N	Original	0.964122
WUX	ISAAC	SNVer	23	snv	CQ6	Depth-Filt	N	Original	0.963365
WUX	ISAAC	Varscan	12	snv	CQ6	Depth-Filt	Y	Original	0.9139
WUX	ISAAC	Varscan	13	snv	CQ6	Depth-Filt	Y	Original	0.915583
WUX	ISAAC	Varscan	23	snv	CQ6	Depth-Filt	Y	Original	0.914704
WUX	ISAAC	Varscan	12	snv	CQ6	Depth-Filt	N	Original	0.912876
WUX	ISAAC	Varscan	13	snv	CQ6	Depth-Filt	N	Original	0.914625
WUX	ISAAC	Varscan	23	snv	CQ6	Depth-Filt	N	Original	0.913802
WUX	stampy	FreeBayes	12	snv	CQ6	Depth-Filt	Y	Original	0.953098
WUX	stampy	FreeBayes	13	snv	CQ6	Depth-Filt	Y	Original	0.954398
WUX	stampy	FreeBayes	23	snv	CQ6	Depth-Filt	Y	Original	0.954264
WUX	stampy	FreeBayes	12	snv	CQ6	Depth-Filt	N	Original	0.919005
WUX	stampy	FreeBayes	13	snv	CQ6	Depth-Filt	N	Original	0.921302
WUX	stampy	FreeBayes	23	snv	CQ6	Depth-Filt	N	Original	0.920616
WUX	stampy	HC	12	snv	CQ6	Depth-Filt	Y	Original	0.97451
WUX	stampy	HC	13	snv	CQ6	Depth-Filt	Y	Original	0.97492
WUX	stampy	HC	23	snv	CQ6	Depth-Filt	Y	Original	0.974711
WUX	stampy	HC	12	snv	CQ6	Depth-Filt	N	Original	0.973997
WUX	stampy	HC	13	snv	CQ6	Depth-Filt	N	Original	0.974282
WUX	stampy	HC	23	snv	CQ6	Depth-Filt	N	Original	0.97416
WUX	stampy	ISAAC	12	snv	CQ6	Depth-Filt	Y	Original	0.961009
WUX	stampy	ISAAC	13	snv	CQ6	Depth-Filt	Y	Original	0.963385
WUX	stampy	ISAAC	23	snv	CQ6	Depth-Filt	Y	Original	0.964667
WUX	stampy	ISAAC	12	snv	CQ6	Depth-Filt	N	Original	0.972374
WUX	stampy	ISAAC	13	snv	CQ6	Depth-Filt	N	Original	0.973165
WUX	stampy	ISAAC	23	snv	CQ6	Depth-Filt	N	Original	0.974046
WUX	stampy	Samtools	12	snv	CQ6	Depth-Filt	Y	Original	0.966115
WUX	stampy	Samtools	13	snv	CQ6	Depth-Filt	Y	Original	0.966187
WUX	stampy	Samtools	23	snv	CQ6	Depth-Filt	Y	Original	0.96597
WUX	stampy	Samtools	12	snv	CQ6	Depth-Filt	N	Original	0.948914
WUX	stampy	Samtools	13	snv	CQ6	Depth-Filt	N	Original	0.94883
WUX	stampy	Samtools	23	snv	CQ6	Depth-Filt	N	Original	0.948727
WUX	stampy	SNVer	12	snv	CQ6	Depth-Filt	Y	Original	0.919772
WUX	stampy	SNVer	13	snv	CQ6	Depth-Filt	Y	Original	0.922392
WUX	stampy	SNVer	23	snv	CQ6	Depth-Filt	Y	Original	0.921381
WUX	stampy	SNVer	12	snv	CQ6	Depth-Filt	N	Original	0.941836
WUX	stampy	SNVer	13	snv	CQ6	Depth-Filt	N	Original	0.940735
WUX	stampy	SNVer	23	snv	CQ6	Depth-Filt	N	Original	0.940954
WUX	stampy	Varscan	12	snv	CQ6	Depth-Filt	Y	Original	0.939539
WUX	stampy	Varscan	13	snv	CQ6	Depth-Filt	Y	Original	0.941705
WUX	stampy	Varscan	23	snv	CQ6	Depth-Filt	Y	Original	0.940719
WUX	stampy	Varscan	12	snv	CQ6	Depth-Filt	N	Original	0.929497
WUX	stampy	Varscan	13	snv	CQ6	Depth-Filt	N	Original	0.930554
WUX	stampy	Varscan	23	snv	CQ6	Depth-Filt	N	Original	0.929989
WUX	RTG	RTG	12	snv	CQ6	Depth-Filt	N	Original	0.979995
WUX	RTG	RTG	13	snv	CQ6	Depth-Filt	N	Original	0.980133
WUX	RTG	RTG	23	snv	CQ6	Depth-Filt	N	Original	0.980094
WUX	sentieon	sentieon	12	snv	CQ6	Depth-Filt	N	Original	0.974534
WUX	sentieon	sentieon	13	snv	CQ6	Depth-Filt	N	Original	0.974938
WUX	sentieon	sentieon	23	snv	CQ6	Depth-Filt	N	Original	0.974788
ARD	Bowtie2	FreeBayes	12	snv	CQ7	Depth-Filt	Y	Original	0.966177
ARD	Bowtie2	FreeBayes	13	snv	CQ7	Depth-Filt	Y	Original	0.965521
ARD	Bowtie2	FreeBayes	23	snv	CQ7	Depth-Filt	Y	Original	0.966586
ARD	Bowtie2	FreeBayes	12	snv	CQ7	Depth-Filt	N	Original	0.95708
ARD	Bowtie2	FreeBayes	13	snv	CQ7	Depth-Filt	N	Original	0.956404
ARD	Bowtie2	FreeBayes	23	snv	CQ7	Depth-Filt	N	Original	0.957478
ARD	Bowtie2	HC	12	snv	CQ7	Depth-Filt	Y	Original	0.980147
ARD	Bowtie2	HC	13	snv	CQ7	Depth-Filt	Y	Original	0.98011
ARD	Bowtie2	HC	23	snv	CQ7	Depth-Filt	Y	Original	0.98011
ARD	Bowtie2	HC	12	snv	CQ7	Depth-Filt	N	Original	0.979089
ARD	Bowtie2	HC	13	snv	CQ7	Depth-Filt	N	Original	0.97913
ARD	Bowtie2	HC	23	snv	CQ7	Depth-Filt	N	Original	0.979106
ARD	Bowtie2	ISAAC	12	snv	CQ7	Depth-Filt	Y	Original	0.961533
ARD	Bowtie2	ISAAC	13	snv	CQ7	Depth-Filt	Y	Original	0.961628
ARD	Bowtie2	ISAAC	23	snv	CQ7	Depth-Filt	Y	Original	0.961703
ARD	Bowtie2	ISAAC	12	snv	CQ7	Depth-Filt	N	Original	0.970318
ARD	Bowtie2	ISAAC	13	snv	CQ7	Depth-Filt	N	Original	0.970599
ARD	Bowtie2	ISAAC	23	snv	CQ7	Depth-Filt	N	Original	0.971051
ARD	Bowtie2	Samtools	12	snv	CQ7	Depth-Filt	Y	Original	0.975731
ARD	Bowtie2	Samtools	13	snv	CQ7	Depth-Filt	Y	Original	0.975362
ARD	Bowtie2	Samtools	23	snv	CQ7	Depth-Filt	Y	Original	0.975587
ARD	Bowtie2	Samtools	12	snv	CQ7	Depth-Filt	N	Original	0.972682
ARD	Bowtie2	Samtools	13	snv	CQ7	Depth-Filt	N	Original	0.972412
ARD	Bowtie2	Samtools	23	snv	CQ7	Depth-Filt	N	Original	0.972509
ARD	Bowtie2	SNVer	12	snv	CQ7	Depth-Filt	Y	Original	0.931343
ARD	Bowtie2	SNVer	13	snv	CQ7	Depth-Filt	Y	Original	0.93097
ARD	Bowtie2	SNVer	23	snv	CQ7	Depth-Filt	Y	Original	0.931483
ARD	Bowtie2	SNVer	12	snv	CQ7	Depth-Filt	N	Original	0.962691
ARD	Bowtie2	SNVer	13	snv	CQ7	Depth-Filt	N	Original	0.962683
ARD	Bowtie2	SNVer	23	snv	CQ7	Depth-Filt	N	Original	0.962895
ARD	Bowtie2	Varscan	12	snv	CQ7	Depth-Filt	Y	Original	0.922431
ARD	Bowtie2	Varscan	13	snv	CQ7	Depth-Filt	Y	Original	0.919805
ARD	Bowtie2	Varscan	23	snv	CQ7	Depth-Filt	Y	Original	0.920648
ARD	Bowtie2	Varscan	12	snv	CQ7	Depth-Filt	N	Original	0.917119
ARD	Bowtie2	Varscan	13	snv	CQ7	Depth-Filt	N	Original	0.914499
ARD	Bowtie2	Varscan	23	snv	CQ7	Depth-Filt	N	Original	0.914878
ARD	BWA	FreeBayes	12	snv	CQ7	Depth-Filt	Y	Original	0.965777
ARD	BWA	FreeBayes	13	snv	CQ7	Depth-Filt	Y	Original	0.964758
ARD	BWA	FreeBayes	23	snv	CQ7	Depth-Filt	Y	Original	0.964823
ARD	BWA	FreeBayes	12	snv	CQ7	Depth-Filt	N	Original	0.961429
ARD	BWA	FreeBayes	13	snv	CQ7	Depth-Filt	N	Original	0.960526
ARD	BWA	FreeBayes	23	snv	CQ7	Depth-Filt	N	Original	0.960498
ARD	BWA	HC	12	snv	CQ7	Depth-Filt	Y	Original	0.971338
ARD	BWA	HC	13	snv	CQ7	Depth-Filt	Y	Original	0.970526
ARD	BWA	HC	23	snv	CQ7	Depth-Filt	Y	Original	0.970416
ARD	BWA	HC	12	snv	CQ7	Depth-Filt	N	Original	0.969992
ARD	BWA	HC	13	snv	CQ7	Depth-Filt	N	Original	0.969302
ARD	BWA	HC	23	snv	CQ7	Depth-Filt	N	Original	0.96913
ARD	BWA	ISAAC	12	snv	CQ7	Depth-Filt	Y	Original	0.96146
ARD	BWA	ISAAC	13	snv	CQ7	Depth-Filt	Y	Original	0.961573
ARD	BWA	ISAAC	23	snv	CQ7	Depth-Filt	Y	Original	0.961064
ARD	BWA	ISAAC	12	snv	CQ7	Depth-Filt	N	Original	0.968818
ARD	BWA	ISAAC	13	snv	CQ7	Depth-Filt	N	Original	0.969182
ARD	BWA	ISAAC	23	snv	CQ7	Depth-Filt	N	Original	0.969121
ARD	BWA	Samtools	12	snv	CQ7	Depth-Filt	Y	Original	0.969385
ARD	BWA	Samtools	13	snv	CQ7	Depth-Filt	Y	Original	0.968246
ARD	BWA	Samtools	23	snv	CQ7	Depth-Filt	Y	Original	0.967881
ARD	BWA	Samtools	12	snv	CQ7	Depth-Filt	N	Original	0.966639
ARD	BWA	Samtools	13	snv	CQ7	Depth-Filt	N	Original	0.965446
ARD	BWA	Samtools	23	snv	CQ7	Depth-Filt	N	Original	0.964964
ARD	BWA	SNVer	12	snv	CQ7	Depth-Filt	Y	Original	0.958734
ARD	BWA	SNVer	13	snv	CQ7	Depth-Filt	Y	Original	0.957912
ARD	BWA	SNVer	23	snv	CQ7	Depth-Filt	Y	Original	0.957291
ARD	BWA	SNVer	12	snv	CQ7	Depth-Filt	N	Original	0.967755
ARD	BWA	SNVer	13	snv	CQ7	Depth-Filt	N	Original	0.967209
ARD	BWA	SNVer	23	snv	CQ7	Depth-Filt	N	Original	0.966816
ARD	BWA	Varscan	12	snv	CQ7	Depth-Filt	Y	Original	0.939889
ARD	BWA	Varscan	13	snv	CQ7	Depth-Filt	Y	Original	0.93783
ARD	BWA	Varscan	23	snv	CQ7	Depth-Filt	Y	Original	0.937299
ARD	BWA	Varscan	12	snv	CQ7	Depth-Filt	N	Original	0.93827
ARD	BWA	Varscan	13	snv	CQ7	Depth-Filt	N	Original	0.936241
ARD	BWA	Varscan	23	snv	CQ7	Depth-Filt	N	Original	0.935785
ARD	ISAAC	FreeBayes	12	snv	CQ7	Depth-Filt	Y	Original	0.94922
ARD	ISAAC	FreeBayes	13	snv	CQ7	Depth-Filt	Y	Original	0.948673
ARD	ISAAC	FreeBayes	23	snv	CQ7	Depth-Filt	Y	Original	0.948799
ARD	ISAAC	FreeBayes	12	snv	CQ7	Depth-Filt	N	Original	0.94538
ARD	ISAAC	FreeBayes	13	snv	CQ7	Depth-Filt	N	Original	0.944913
ARD	ISAAC	FreeBayes	23	snv	CQ7	Depth-Filt	N	Original	0.944886
ARD	ISAAC	HC	12	snv	CQ7	Depth-Filt	Y	Original	0.972913
ARD	ISAAC	HC	13	snv	CQ7	Depth-Filt	Y	Original	0.972623
ARD	ISAAC	HC	23	snv	CQ7	Depth-Filt	Y	Original	0.972579
ARD	ISAAC	HC	12	snv	CQ7	Depth-Filt	N	Original	0.9717
ARD	ISAAC	HC	13	snv	CQ7	Depth-Filt	N	Original	0.971516
ARD	ISAAC	HC	23	snv	CQ7	Depth-Filt	N	Original	0.971323
ARD	ISAAC	ISAAC	12	snv	CQ7	Depth-Filt	Y	Original	0.957608
ARD	ISAAC	ISAAC	13	snv	CQ7	Depth-Filt	Y	Original	0.95769
ARD	ISAAC	ISAAC	23	snv	CQ7	Depth-Filt	Y	Original	0.957897
ARD	ISAAC	ISAAC	12	snv	CQ7	Depth-Filt	N	Original	0.962758
ARD	ISAAC	ISAAC	13	snv	CQ7	Depth-Filt	N	Original	0.962958
ARD	ISAAC	ISAAC	23	snv	CQ7	Depth-Filt	N	Original	0.963252
ARD	ISAAC	Samtools	12	snv	CQ7	Depth-Filt	Y	Original	0.96598
ARD	ISAAC	Samtools	13	snv	CQ7	Depth-Filt	Y	Original	0.96549
ARD	ISAAC	Samtools	23	snv	CQ7	Depth-Filt	Y	Original	0.96526
ARD	ISAAC	Samtools	12	snv	CQ7	Depth-Filt	N	Original	0.963342
ARD	ISAAC	Samtools	13	snv	CQ7	Depth-Filt	N	Original	0.962813
ARD	ISAAC	Samtools	23	snv	CQ7	Depth-Filt	N	Original	0.962459
ARD	ISAAC	SNVer	12	snv	CQ7	Depth-Filt	Y	Original	0.947682
ARD	ISAAC	SNVer	13	snv	CQ7	Depth-Filt	Y	Original	0.947036
ARD	ISAAC	SNVer	23	snv	CQ7	Depth-Filt	Y	Original	0.947026
ARD	ISAAC	SNVer	12	snv	CQ7	Depth-Filt	N	Original	0.957203
ARD	ISAAC	SNVer	13	snv	CQ7	Depth-Filt	N	Original	0.957013
ARD	ISAAC	SNVer	23	snv	CQ7	Depth-Filt	N	Original	0.956915
ARD	ISAAC	Varscan	12	snv	CQ7	Depth-Filt	Y	Original	0.906945
ARD	ISAAC	Varscan	13	snv	CQ7	Depth-Filt	Y	Original	0.904454
ARD	ISAAC	Varscan	23	snv	CQ7	Depth-Filt	Y	Original	0.903755
ARD	ISAAC	Varscan	12	snv	CQ7	Depth-Filt	N	Original	0.905665
ARD	ISAAC	Varscan	13	snv	CQ7	Depth-Filt	N	Original	0.903128
ARD	ISAAC	Varscan	23	snv	CQ7	Depth-Filt	N	Original	0.902699
ARD	stampy	FreeBayes	12	snv	CQ7	Depth-Filt	Y	Original	0.94866
ARD	stampy	FreeBayes	13	snv	CQ7	Depth-Filt	Y	Original	0.947224
ARD	stampy	FreeBayes	23	snv	CQ7	Depth-Filt	Y	Original	0.948334
ARD	stampy	FreeBayes	12	snv	CQ7	Depth-Filt	N	Original	0.921994
ARD	stampy	FreeBayes	13	snv	CQ7	Depth-Filt	N	Original	0.921137
ARD	stampy	FreeBayes	23	snv	CQ7	Depth-Filt	N	Original	0.921154
ARD	stampy	HC	12	snv	CQ7	Depth-Filt	Y	Original	0.971233
ARD	stampy	HC	13	snv	CQ7	Depth-Filt	Y	Original	0.970472
ARD	stampy	HC	23	snv	CQ7	Depth-Filt	Y	Original	0.970265
ARD	stampy	HC	12	snv	CQ7	Depth-Filt	N	Original	0.969983
ARD	stampy	HC	13	snv	CQ7	Depth-Filt	N	Original	0.969281
ARD	stampy	HC	23	snv	CQ7	Depth-Filt	N	Original	0.969206
ARD	stampy	ISAAC	12	snv	CQ7	Depth-Filt	Y	Original	0.958537
ARD	stampy	ISAAC	13	snv	CQ7	Depth-Filt	Y	Original	0.958739
ARD	stampy	ISAAC	23	snv	CQ7	Depth-Filt	Y	Original	0.95808
ARD	stampy	ISAAC	12	snv	CQ7	Depth-Filt	N	Original	0.967436
ARD	stampy	ISAAC	13	snv	CQ7	Depth-Filt	N	Original	0.967783
ARD	stampy	ISAAC	23	snv	CQ7	Depth-Filt	N	Original	0.96794
ARD	stampy	Samtools	12	snv	CQ7	Depth-Filt	Y	Original	0.965684
ARD	stampy	Samtools	13	snv	CQ7	Depth-Filt	Y	Original	0.964351
ARD	stampy	Samtools	23	snv	CQ7	Depth-Filt	Y	Original	0.964315
ARD	stampy	Samtools	12	snv	CQ7	Depth-Filt	N	Original	0.953298
ARD	stampy	Samtools	13	snv	CQ7	Depth-Filt	N	Original	0.952151
ARD	stampy	Samtools	23	snv	CQ7	Depth-Filt	N	Original	0.951504
ARD	stampy	SNVer	12	snv	CQ7	Depth-Filt	Y	Original	0.920578
ARD	stampy	SNVer	13	snv	CQ7	Depth-Filt	Y	Original	0.919468
ARD	stampy	SNVer	23	snv	CQ7	Depth-Filt	Y	Original	0.919567
ARD	stampy	SNVer	12	snv	CQ7	Depth-Filt	N	Original	0.951225
ARD	stampy	SNVer	13	snv	CQ7	Depth-Filt	N	Original	0.95094
ARD	stampy	SNVer	23	snv	CQ7	Depth-Filt	N	Original	0.950613
ARD	stampy	Varscan	12	snv	CQ7	Depth-Filt	Y	Original	0.933051
ARD	stampy	Varscan	13	snv	CQ7	Depth-Filt	Y	Original	0.930427
ARD	stampy	Varscan	23	snv	CQ7	Depth-Filt	Y	Original	0.930603
ARD	stampy	Varscan	12	snv	CQ7	Depth-Filt	N	Original	0.926981
ARD	stampy	Varscan	13	snv	CQ7	Depth-Filt	N	Original	0.92488
ARD	stampy	Varscan	23	snv	CQ7	Depth-Filt	N	Original	0.924269
ARD	RTG	RTG	12	snv	CQ7	Depth-Filt	N	Original	0.968946
ARD	RTG	RTG	13	snv	CQ7	Depth-Filt	N	Original	0.968291
ARD	RTG	RTG	23	snv	CQ7	Depth-Filt	N	Original	0.968394
ARD	sentieon	sentieon	12	snv	CQ7	Depth-Filt	N	Original	0.971294
ARD	sentieon	sentieon	13	snv	CQ7	Depth-Filt	N	Original	0.970481
ARD	sentieon	sentieon	23	snv	CQ7	Depth-Filt	N	Original	0.970379
NVG	Bowtie2	FreeBayes	12	snv	CQ7	Depth-Filt	Y	Original	0.968181
NVG	Bowtie2	FreeBayes	13	snv	CQ7	Depth-Filt	Y	Original	0.968351
NVG	Bowtie2	FreeBayes	23	snv	CQ7	Depth-Filt	Y	Original	0.9679
NVG	Bowtie2	FreeBayes	12	snv	CQ7	Depth-Filt	N	Original	0.960293
NVG	Bowtie2	FreeBayes	13	snv	CQ7	Depth-Filt	N	Original	0.960554
NVG	Bowtie2	FreeBayes	23	snv	CQ7	Depth-Filt	N	Original	0.960253
NVG	Bowtie2	HC	12	snv	CQ7	Depth-Filt	Y	Original	0.980097
NVG	Bowtie2	HC	13	snv	CQ7	Depth-Filt	Y	Original	0.980142
NVG	Bowtie2	HC	23	snv	CQ7	Depth-Filt	Y	Original	0.979719
NVG	Bowtie2	HC	12	snv	CQ7	Depth-Filt	N	Original	0.979793
NVG	Bowtie2	HC	13	snv	CQ7	Depth-Filt	N	Original	0.979826
NVG	Bowtie2	HC	23	snv	CQ7	Depth-Filt	N	Original	0.979507
NVG	Bowtie2	ISAAC	12	snv	CQ7	Depth-Filt	Y	Original	0.960041
NVG	Bowtie2	ISAAC	13	snv	CQ7	Depth-Filt	Y	Original	0.960778
NVG	Bowtie2	ISAAC	23	snv	CQ7	Depth-Filt	Y	Original	0.958703
NVG	Bowtie2	ISAAC	12	snv	CQ7	Depth-Filt	N	Original	0.969667
NVG	Bowtie2	ISAAC	13	snv	CQ7	Depth-Filt	N	Original	0.970612
NVG	Bowtie2	ISAAC	23	snv	CQ7	Depth-Filt	N	Original	0.969458
NVG	Bowtie2	Samtools	12	snv	CQ7	Depth-Filt	Y	Original	0.976372
NVG	Bowtie2	Samtools	13	snv	CQ7	Depth-Filt	Y	Original	0.976397
NVG	Bowtie2	Samtools	23	snv	CQ7	Depth-Filt	Y	Original	0.976262
NVG	Bowtie2	Samtools	12	snv	CQ7	Depth-Filt	N	Original	0.974015
NVG	Bowtie2	Samtools	13	snv	CQ7	Depth-Filt	N	Original	0.974191
NVG	Bowtie2	Samtools	23	snv	CQ7	Depth-Filt	N	Original	0.97412
NVG	Bowtie2	SNVer	12	snv	CQ7	Depth-Filt	Y	Original	0.947158
NVG	Bowtie2	SNVer	13	snv	CQ7	Depth-Filt	Y	Original	0.948077
NVG	Bowtie2	SNVer	23	snv	CQ7	Depth-Filt	Y	Original	0.94765
NVG	Bowtie2	SNVer	12	snv	CQ7	Depth-Filt	N	Original	0.965712
NVG	Bowtie2	SNVer	13	snv	CQ7	Depth-Filt	N	Original	0.966142
NVG	Bowtie2	SNVer	23	snv	CQ7	Depth-Filt	N	Original	0.965832
NVG	Bowtie2	Varscan	12	snv	CQ7	Depth-Filt	Y	Original	0.924136
NVG	Bowtie2	Varscan	13	snv	CQ7	Depth-Filt	Y	Original	0.92463
NVG	Bowtie2	Varscan	23	snv	CQ7	Depth-Filt	Y	Original	0.923841
NVG	Bowtie2	Varscan	12	snv	CQ7	Depth-Filt	N	Original	0.920098
NVG	Bowtie2	Varscan	13	snv	CQ7	Depth-Filt	N	Original	0.920412
NVG	Bowtie2	Varscan	23	snv	CQ7	Depth-Filt	N	Original	0.919739
NVG	BWA	FreeBayes	12	snv	CQ7	Depth-Filt	Y	Original	0.966243
NVG	BWA	FreeBayes	13	snv	CQ7	Depth-Filt	Y	Original	0.966218
NVG	BWA	FreeBayes	23	snv	CQ7	Depth-Filt	Y	Original	0.96582
NVG	BWA	FreeBayes	12	snv	CQ7	Depth-Filt	N	Original	0.962718
NVG	BWA	FreeBayes	13	snv	CQ7	Depth-Filt	N	Original	0.962644
NVG	BWA	FreeBayes	23	snv	CQ7	Depth-Filt	N	Original	0.962215
NVG	BWA	HC	12	snv	CQ7	Depth-Filt	Y	Original	0.97084
NVG	BWA	HC	13	snv	CQ7	Depth-Filt	Y	Original	0.970806
NVG	BWA	HC	23	snv	CQ7	Depth-Filt	Y	Original	0.97034
NVG	BWA	HC	12	snv	CQ7	Depth-Filt	N	Original	0.970085
NVG	BWA	HC	13	snv	CQ7	Depth-Filt	N	Original	0.970004
NVG	BWA	HC	23	snv	CQ7	Depth-Filt	N	Original	0.96948
NVG	BWA	ISAAC	12	snv	CQ7	Depth-Filt	Y	Original	0.961118
NVG	BWA	ISAAC	13	snv	CQ7	Depth-Filt	Y	Original	0.961571
NVG	BWA	ISAAC	23	snv	CQ7	Depth-Filt	Y	Original	0.960546
NVG	BWA	ISAAC	12	snv	CQ7	Depth-Filt	N	Original	0.9697
NVG	BWA	ISAAC	13	snv	CQ7	Depth-Filt	N	Original	0.970288
NVG	BWA	ISAAC	23	snv	CQ7	Depth-Filt	N	Original	0.969202
NVG	BWA	Samtools	12	snv	CQ7	Depth-Filt	Y	Original	0.969772
NVG	BWA	Samtools	13	snv	CQ7	Depth-Filt	Y	Original	0.969607
NVG	BWA	Samtools	23	snv	CQ7	Depth-Filt	Y	Original	0.969433
NVG	BWA	Samtools	12	snv	CQ7	Depth-Filt	N	Original	0.966678
NVG	BWA	Samtools	13	snv	CQ7	Depth-Filt	N	Original	0.966546
NVG	BWA	Samtools	23	snv	CQ7	Depth-Filt	N	Original	0.966372
NVG	BWA	SNVer	12	snv	CQ7	Depth-Filt	Y	Original	0.960095
NVG	BWA	SNVer	13	snv	CQ7	Depth-Filt	Y	Original	0.95995
NVG	BWA	SNVer	23	snv	CQ7	Depth-Filt	Y	Original	0.959432
NVG	BWA	SNVer	12	snv	CQ7	Depth-Filt	N	Original	0.967303
NVG	BWA	SNVer	13	snv	CQ7	Depth-Filt	N	Original	0.967344
NVG	BWA	SNVer	23	snv	CQ7	Depth-Filt	N	Original	0.966844
NVG	BWA	Varscan	12	snv	CQ7	Depth-Filt	Y	Original	0.941692
NVG	BWA	Varscan	13	snv	CQ7	Depth-Filt	Y	Original	0.941911
NVG	BWA	Varscan	23	snv	CQ7	Depth-Filt	Y	Original	0.940798
NVG	BWA	Varscan	12	snv	CQ7	Depth-Filt	N	Original	0.94041
NVG	BWA	Varscan	13	snv	CQ7	Depth-Filt	N	Original	0.940639
NVG	BWA	Varscan	23	snv	CQ7	Depth-Filt	N	Original	0.939567
NVG	ISAAC	FreeBayes	12	snv	CQ7	Depth-Filt	Y	Original	0.951839
NVG	ISAAC	FreeBayes	13	snv	CQ7	Depth-Filt	Y	Original	0.952051
NVG	ISAAC	FreeBayes	23	snv	CQ7	Depth-Filt	Y	Original	0.951719
NVG	ISAAC	FreeBayes	12	snv	CQ7	Depth-Filt	N	Original	0.948459
NVG	ISAAC	FreeBayes	13	snv	CQ7	Depth-Filt	N	Original	0.948625
NVG	ISAAC	FreeBayes	23	snv	CQ7	Depth-Filt	N	Original	0.948341
NVG	ISAAC	HC	12	snv	CQ7	Depth-Filt	Y	Original	0.972684
NVG	ISAAC	HC	13	snv	CQ7	Depth-Filt	Y	Original	0.972753
NVG	ISAAC	HC	23	snv	CQ7	Depth-Filt	Y	Original	0.972244
NVG	ISAAC	HC	12	snv	CQ7	Depth-Filt	N	Original	0.971996
NVG	ISAAC	HC	13	snv	CQ7	Depth-Filt	N	Original	0.971995
NVG	ISAAC	HC	23	snv	CQ7	Depth-Filt	N	Original	0.971527
NVG	ISAAC	ISAAC	12	snv	CQ7	Depth-Filt	Y	Original	0.957845
NVG	ISAAC	ISAAC	13	snv	CQ7	Depth-Filt	Y	Original	0.959193
NVG	ISAAC	ISAAC	23	snv	CQ7	Depth-Filt	Y	Original	0.956818
NVG	ISAAC	ISAAC	12	snv	CQ7	Depth-Filt	N	Original	0.963802
NVG	ISAAC	ISAAC	13	snv	CQ7	Depth-Filt	N	Original	0.964435
NVG	ISAAC	ISAAC	23	snv	CQ7	Depth-Filt	N	Original	0.962935
NVG	ISAAC	Samtools	12	snv	CQ7	Depth-Filt	Y	Original	0.966317
NVG	ISAAC	Samtools	13	snv	CQ7	Depth-Filt	Y	Original	0.966477
NVG	ISAAC	Samtools	23	snv	CQ7	Depth-Filt	Y	Original	0.966206
NVG	ISAAC	Samtools	12	snv	CQ7	Depth-Filt	N	Original	0.963618
NVG	ISAAC	Samtools	13	snv	CQ7	Depth-Filt	N	Original	0.963756
NVG	ISAAC	Samtools	23	snv	CQ7	Depth-Filt	N	Original	0.96349
NVG	ISAAC	SNVer	12	snv	CQ7	Depth-Filt	Y	Original	0.950366
NVG	ISAAC	SNVer	13	snv	CQ7	Depth-Filt	Y	Original	0.951102
NVG	ISAAC	SNVer	23	snv	CQ7	Depth-Filt	Y	Original	0.950228
NVG	ISAAC	SNVer	12	snv	CQ7	Depth-Filt	N	Original	0.957834
NVG	ISAAC	SNVer	13	snv	CQ7	Depth-Filt	N	Original	0.958332
NVG	ISAAC	SNVer	23	snv	CQ7	Depth-Filt	N	Original	0.957237
NVG	ISAAC	Varscan	12	snv	CQ7	Depth-Filt	Y	Original	0.909641
NVG	ISAAC	Varscan	13	snv	CQ7	Depth-Filt	Y	Original	0.909348
NVG	ISAAC	Varscan	23	snv	CQ7	Depth-Filt	Y	Original	0.908417
NVG	ISAAC	Varscan	12	snv	CQ7	Depth-Filt	N	Original	0.908454
NVG	ISAAC	Varscan	13	snv	CQ7	Depth-Filt	N	Original	0.908112
NVG	ISAAC	Varscan	23	snv	CQ7	Depth-Filt	N	Original	0.907229
NVG	stampy	FreeBayes	12	snv	CQ7	Depth-Filt	Y	Original	0.949467
NVG	stampy	FreeBayes	13	snv	CQ7	Depth-Filt	Y	Original	0.949351
NVG	stampy	FreeBayes	23	snv	CQ7	Depth-Filt	Y	Original	0.949429
NVG	stampy	FreeBayes	12	snv	CQ7	Depth-Filt	N	Original	0.921692
NVG	stampy	FreeBayes	13	snv	CQ7	Depth-Filt	N	Original	0.921937
NVG	stampy	FreeBayes	23	snv	CQ7	Depth-Filt	N	Original	0.921265
NVG	stampy	HC	12	snv	CQ7	Depth-Filt	Y	Original	0.970663
NVG	stampy	HC	13	snv	CQ7	Depth-Filt	Y	Original	0.970648
NVG	stampy	HC	23	snv	CQ7	Depth-Filt	Y	Original	0.970034
NVG	stampy	HC	12	snv	CQ7	Depth-Filt	N	Original	0.970251
NVG	stampy	HC	13	snv	CQ7	Depth-Filt	N	Original	0.970125
NVG	stampy	HC	23	snv	CQ7	Depth-Filt	N	Original	0.969754
NVG	stampy	ISAAC	12	snv	CQ7	Depth-Filt	Y	Original	0.954044
NVG	stampy	ISAAC	13	snv	CQ7	Depth-Filt	Y	Original	0.956327
NVG	stampy	ISAAC	23	snv	CQ7	Depth-Filt	Y	Original	0.954015
NVG	stampy	ISAAC	12	snv	CQ7	Depth-Filt	N	Original	0.967009
NVG	stampy	ISAAC	13	snv	CQ7	Depth-Filt	N	Original	0.967783
NVG	stampy	ISAAC	23	snv	CQ7	Depth-Filt	N	Original	0.966679
NVG	stampy	Samtools	12	snv	CQ7	Depth-Filt	Y	Original	0.965939
NVG	stampy	Samtools	13	snv	CQ7	Depth-Filt	Y	Original	0.96582
NVG	stampy	Samtools	23	snv	CQ7	Depth-Filt	Y	Original	0.965754
NVG	stampy	Samtools	12	snv	CQ7	Depth-Filt	N	Original	0.952804
NVG	stampy	Samtools	13	snv	CQ7	Depth-Filt	N	Original	0.952944
NVG	stampy	Samtools	23	snv	CQ7	Depth-Filt	N	Original	0.952886
NVG	stampy	SNVer	12	snv	CQ7	Depth-Filt	Y	Original	0.929639
NVG	stampy	SNVer	13	snv	CQ7	Depth-Filt	Y	Original	0.930102
NVG	stampy	SNVer	23	snv	CQ7	Depth-Filt	Y	Original	0.929465
NVG	stampy	SNVer	12	snv	CQ7	Depth-Filt	N	Original	0.94681
NVG	stampy	SNVer	13	snv	CQ7	Depth-Filt	N	Original	0.947082
NVG	stampy	SNVer	23	snv	CQ7	Depth-Filt	N	Original	0.946435
NVG	stampy	Varscan	12	snv	CQ7	Depth-Filt	Y	Original	0.934906
NVG	stampy	Varscan	13	snv	CQ7	Depth-Filt	Y	Original	0.93509
NVG	stampy	Varscan	23	snv	CQ7	Depth-Filt	Y	Original	0.934075
NVG	stampy	Varscan	12	snv	CQ7	Depth-Filt	N	Original	0.928325
NVG	stampy	Varscan	13	snv	CQ7	Depth-Filt	N	Original	0.928544
NVG	stampy	Varscan	23	snv	CQ7	Depth-Filt	N	Original	0.927859
NVG	RTG	RTG	12	snv	CQ7	Depth-Filt	N	Original	0.970323
NVG	RTG	RTG	13	snv	CQ7	Depth-Filt	N	Original	0.970271
NVG	RTG	RTG	23	snv	CQ7	Depth-Filt	N	Original	0.970033
NVG	sentieon	sentieon	12	snv	CQ7	Depth-Filt	N	Original	0.970801
NVG	sentieon	sentieon	13	snv	CQ7	Depth-Filt	N	Original	0.970801
NVG	sentieon	sentieon	23	snv	CQ7	Depth-Filt	N	Original	0.970314
WUX	Bowtie2	FreeBayes	12	snv	CQ7	Depth-Filt	Y	Original	0.971037
WUX	Bowtie2	FreeBayes	13	snv	CQ7	Depth-Filt	Y	Original	0.970689
WUX	Bowtie2	FreeBayes	23	snv	CQ7	Depth-Filt	Y	Original	0.97096
WUX	Bowtie2	FreeBayes	12	snv	CQ7	Depth-Filt	N	Original	0.961381
WUX	Bowtie2	FreeBayes	13	snv	CQ7	Depth-Filt	N	Original	0.960535
WUX	Bowtie2	FreeBayes	23	snv	CQ7	Depth-Filt	N	Original	0.960928
WUX	Bowtie2	HC	12	snv	CQ7	Depth-Filt	Y	Original	0.982456
WUX	Bowtie2	HC	13	snv	CQ7	Depth-Filt	Y	Original	0.981863
WUX	Bowtie2	HC	23	snv	CQ7	Depth-Filt	Y	Original	0.982151
WUX	Bowtie2	HC	12	snv	CQ7	Depth-Filt	N	Original	0.982132
WUX	Bowtie2	HC	13	snv	CQ7	Depth-Filt	N	Original	0.981521
WUX	Bowtie2	HC	23	snv	CQ7	Depth-Filt	N	Original	0.981683
WUX	Bowtie2	ISAAC	12	snv	CQ7	Depth-Filt	Y	Original	0.956646
WUX	Bowtie2	ISAAC	13	snv	CQ7	Depth-Filt	Y	Original	0.954788
WUX	Bowtie2	ISAAC	23	snv	CQ7	Depth-Filt	Y	Original	0.95657
WUX	Bowtie2	ISAAC	12	snv	CQ7	Depth-Filt	N	Original	0.968499
WUX	Bowtie2	ISAAC	13	snv	CQ7	Depth-Filt	N	Original	0.966852
WUX	Bowtie2	ISAAC	23	snv	CQ7	Depth-Filt	N	Original	0.967942
WUX	Bowtie2	Samtools	12	snv	CQ7	Depth-Filt	Y	Original	0.97554
WUX	Bowtie2	Samtools	13	snv	CQ7	Depth-Filt	Y	Original	0.975051
WUX	Bowtie2	Samtools	23	snv	CQ7	Depth-Filt	Y	Original	0.975283
WUX	Bowtie2	Samtools	12	snv	CQ7	Depth-Filt	N	Original	0.972723
WUX	Bowtie2	Samtools	13	snv	CQ7	Depth-Filt	N	Original	0.972084
WUX	Bowtie2	Samtools	23	snv	CQ7	Depth-Filt	N	Original	0.972202
WUX	Bowtie2	SNVer	12	snv	CQ7	Depth-Filt	Y	Original	0.936323
WUX	Bowtie2	SNVer	13	snv	CQ7	Depth-Filt	Y	Original	0.935259
WUX	Bowtie2	SNVer	23	snv	CQ7	Depth-Filt	Y	Original	0.93574
WUX	Bowtie2	SNVer	12	snv	CQ7	Depth-Filt	N	Original	0.962665
WUX	Bowtie2	SNVer	13	snv	CQ7	Depth-Filt	N	Original	0.961973
WUX	Bowtie2	SNVer	23	snv	CQ7	Depth-Filt	N	Original	0.962231
WUX	Bowtie2	Varscan	12	snv	CQ7	Depth-Filt	Y	Original	0.917689
WUX	Bowtie2	Varscan	13	snv	CQ7	Depth-Filt	Y	Original	0.916522
WUX	Bowtie2	Varscan	23	snv	CQ7	Depth-Filt	Y	Original	0.916691
WUX	Bowtie2	Varscan	12	snv	CQ7	Depth-Filt	N	Original	0.912376
WUX	Bowtie2	Varscan	13	snv	CQ7	Depth-Filt	N	Original	0.9111
WUX	Bowtie2	Varscan	23	snv	CQ7	Depth-Filt	N	Original	0.911197
WUX	BWA	FreeBayes	12	snv	CQ7	Depth-Filt	Y	Original	0.969269
WUX	BWA	FreeBayes	13	snv	CQ7	Depth-Filt	Y	Original	0.968791
WUX	BWA	FreeBayes	23	snv	CQ7	Depth-Filt	Y	Original	0.969216
WUX	BWA	FreeBayes	12	snv	CQ7	Depth-Filt	N	Original	0.96435
WUX	BWA	FreeBayes	13	snv	CQ7	Depth-Filt	N	Original	0.963727
WUX	BWA	FreeBayes	23	snv	CQ7	Depth-Filt	N	Original	0.96418
WUX	BWA	HC	12	snv	CQ7	Depth-Filt	Y	Original	0.973667
WUX	BWA	HC	13	snv	CQ7	Depth-Filt	Y	Original	0.973376
WUX	BWA	HC	23	snv	CQ7	Depth-Filt	Y	Original	0.973655
WUX	BWA	HC	12	snv	CQ7	Depth-Filt	N	Original	0.972983
WUX	BWA	HC	13	snv	CQ7	Depth-Filt	N	Original	0.9726
WUX	BWA	HC	23	snv	CQ7	Depth-Filt	N	Original	0.972856
WUX	BWA	ISAAC	12	snv	CQ7	Depth-Filt	Y	Original	0.96706
WUX	BWA	ISAAC	13	snv	CQ7	Depth-Filt	Y	Original	0.966362
WUX	BWA	ISAAC	23	snv	CQ7	Depth-Filt	Y	Original	0.968004
WUX	BWA	ISAAC	12	snv	CQ7	Depth-Filt	N	Original	0.973679
WUX	BWA	ISAAC	13	snv	CQ7	Depth-Filt	N	Original	0.972851
WUX	BWA	ISAAC	23	snv	CQ7	Depth-Filt	N	Original	0.973854
WUX	BWA	Samtools	12	snv	CQ7	Depth-Filt	Y	Original	0.97108
WUX	BWA	Samtools	13	snv	CQ7	Depth-Filt	Y	Original	0.970636
WUX	BWA	Samtools	23	snv	CQ7	Depth-Filt	Y	Original	0.970794
WUX	BWA	Samtools	12	snv	CQ7	Depth-Filt	N	Original	0.966539
WUX	BWA	Samtools	13	snv	CQ7	Depth-Filt	N	Original	0.966239
WUX	BWA	Samtools	23	snv	CQ7	Depth-Filt	N	Original	0.96625
WUX	BWA	SNVer	12	snv	CQ7	Depth-Filt	Y	Original	0.962151
WUX	BWA	SNVer	13	snv	CQ7	Depth-Filt	Y	Original	0.961917
WUX	BWA	SNVer	23	snv	CQ7	Depth-Filt	Y	Original	0.962302
WUX	BWA	SNVer	12	snv	CQ7	Depth-Filt	N	Original	0.96906
WUX	BWA	SNVer	13	snv	CQ7	Depth-Filt	N	Original	0.968689
WUX	BWA	SNVer	23	snv	CQ7	Depth-Filt	N	Original	0.968981
WUX	BWA	Varscan	12	snv	CQ7	Depth-Filt	Y	Original	0.949343
WUX	BWA	Varscan	13	snv	CQ7	Depth-Filt	Y	Original	0.948275
WUX	BWA	Varscan	23	snv	CQ7	Depth-Filt	Y	Original	0.949231
WUX	BWA	Varscan	12	snv	CQ7	Depth-Filt	N	Original	0.947748
WUX	BWA	Varscan	13	snv	CQ7	Depth-Filt	N	Original	0.946806
WUX	BWA	Varscan	23	snv	CQ7	Depth-Filt	N	Original	0.947749
WUX	ISAAC	FreeBayes	12	snv	CQ7	Depth-Filt	Y	Original	0.955226
WUX	ISAAC	FreeBayes	13	snv	CQ7	Depth-Filt	Y	Original	0.954454
WUX	ISAAC	FreeBayes	23	snv	CQ7	Depth-Filt	Y	Original	0.955086
WUX	ISAAC	FreeBayes	12	snv	CQ7	Depth-Filt	N	Original	0.950555
WUX	ISAAC	FreeBayes	13	snv	CQ7	Depth-Filt	N	Original	0.949572
WUX	ISAAC	FreeBayes	23	snv	CQ7	Depth-Filt	N	Original	0.950202
WUX	ISAAC	HC	12	snv	CQ7	Depth-Filt	Y	Original	0.976988
WUX	ISAAC	HC	13	snv	CQ7	Depth-Filt	Y	Original	0.976419
WUX	ISAAC	HC	23	snv	CQ7	Depth-Filt	Y	Original	0.976915
WUX	ISAAC	HC	12	snv	CQ7	Depth-Filt	N	Original	0.976318
WUX	ISAAC	HC	13	snv	CQ7	Depth-Filt	N	Original	0.975761
WUX	ISAAC	HC	23	snv	CQ7	Depth-Filt	N	Original	0.976177
WUX	ISAAC	ISAAC	12	snv	CQ7	Depth-Filt	Y	Original	0.969768
WUX	ISAAC	ISAAC	13	snv	CQ7	Depth-Filt	Y	Original	0.968362
WUX	ISAAC	ISAAC	23	snv	CQ7	Depth-Filt	Y	Original	0.969913
WUX	ISAAC	ISAAC	12	snv	CQ7	Depth-Filt	N	Original	0.974426
WUX	ISAAC	ISAAC	13	snv	CQ7	Depth-Filt	N	Original	0.972912
WUX	ISAAC	ISAAC	23	snv	CQ7	Depth-Filt	N	Original	0.974023
WUX	ISAAC	Samtools	12	snv	CQ7	Depth-Filt	Y	Original	0.968968
WUX	ISAAC	Samtools	13	snv	CQ7	Depth-Filt	Y	Original	0.968396
WUX	ISAAC	Samtools	23	snv	CQ7	Depth-Filt	Y	Original	0.968729
WUX	ISAAC	Samtools	12	snv	CQ7	Depth-Filt	N	Original	0.964825
WUX	ISAAC	Samtools	13	snv	CQ7	Depth-Filt	N	Original	0.964384
WUX	ISAAC	Samtools	23	snv	CQ7	Depth-Filt	N	Original	0.964546
WUX	ISAAC	SNVer	12	snv	CQ7	Depth-Filt	Y	Original	0.955164
WUX	ISAAC	SNVer	13	snv	CQ7	Depth-Filt	Y	Original	0.954526
WUX	ISAAC	SNVer	23	snv	CQ7	Depth-Filt	Y	Original	0.955205
WUX	ISAAC	SNVer	12	snv	CQ7	Depth-Filt	N	Original	0.963129
WUX	ISAAC	SNVer	13	snv	CQ7	Depth-Filt	N	Original	0.962338
WUX	ISAAC	SNVer	23	snv	CQ7	Depth-Filt	N	Original	0.962862
WUX	ISAAC	Varscan	12	snv	CQ7	Depth-Filt	Y	Original	0.913566
WUX	ISAAC	Varscan	13	snv	CQ7	Depth-Filt	Y	Original	0.912341
WUX	ISAAC	Varscan	23	snv	CQ7	Depth-Filt	Y	Original	0.912847
WUX	ISAAC	Varscan	12	snv	CQ7	Depth-Filt	N	Original	0.912502
WUX	ISAAC	Varscan	13	snv	CQ7	Depth-Filt	N	Original	0.911526
WUX	ISAAC	Varscan	23	snv	CQ7	Depth-Filt	N	Original	0.911983
WUX	stampy	FreeBayes	12	snv	CQ7	Depth-Filt	Y	Original	0.95282
WUX	stampy	FreeBayes	13	snv	CQ7	Depth-Filt	Y	Original	0.952186
WUX	stampy	FreeBayes	23	snv	CQ7	Depth-Filt	Y	Original	0.952571
WUX	stampy	FreeBayes	12	snv	CQ7	Depth-Filt	N	Original	0.91058
WUX	stampy	FreeBayes	13	snv	CQ7	Depth-Filt	N	Original	0.909416
WUX	stampy	FreeBayes	23	snv	CQ7	Depth-Filt	N	Original	0.910594
WUX	stampy	HC	12	snv	CQ7	Depth-Filt	Y	Original	0.97344
WUX	stampy	HC	13	snv	CQ7	Depth-Filt	Y	Original	0.973203
WUX	stampy	HC	23	snv	CQ7	Depth-Filt	Y	Original	0.973576
WUX	stampy	HC	12	snv	CQ7	Depth-Filt	N	Original	0.973036
WUX	stampy	HC	13	snv	CQ7	Depth-Filt	N	Original	0.972588
WUX	stampy	HC	23	snv	CQ7	Depth-Filt	N	Original	0.972838
WUX	stampy	ISAAC	12	snv	CQ7	Depth-Filt	Y	Original	0.953665
WUX	stampy	ISAAC	13	snv	CQ7	Depth-Filt	Y	Original	0.953728
WUX	stampy	ISAAC	23	snv	CQ7	Depth-Filt	Y	Original	0.955355
WUX	stampy	ISAAC	12	snv	CQ7	Depth-Filt	N	Original	0.967127
WUX	stampy	ISAAC	13	snv	CQ7	Depth-Filt	N	Original	0.966628
WUX	stampy	ISAAC	23	snv	CQ7	Depth-Filt	N	Original	0.96761
WUX	stampy	Samtools	12	snv	CQ7	Depth-Filt	Y	Original	0.965025
WUX	stampy	Samtools	13	snv	CQ7	Depth-Filt	Y	Original	0.96473
WUX	stampy	Samtools	23	snv	CQ7	Depth-Filt	Y	Original	0.964825
WUX	stampy	Samtools	12	snv	CQ7	Depth-Filt	N	Original	0.944696
WUX	stampy	Samtools	13	snv	CQ7	Depth-Filt	N	Original	0.944664
WUX	stampy	Samtools	23	snv	CQ7	Depth-Filt	N	Original	0.944463
WUX	stampy	SNVer	12	snv	CQ7	Depth-Filt	Y	Original	0.920506
WUX	stampy	SNVer	13	snv	CQ7	Depth-Filt	Y	Original	0.919604
WUX	stampy	SNVer	23	snv	CQ7	Depth-Filt	Y	Original	0.919989
WUX	stampy	SNVer	12	snv	CQ7	Depth-Filt	N	Original	0.935421
WUX	stampy	SNVer	13	snv	CQ7	Depth-Filt	N	Original	0.935196
WUX	stampy	SNVer	23	snv	CQ7	Depth-Filt	N	Original	0.934662
WUX	stampy	Varscan	12	snv	CQ7	Depth-Filt	Y	Original	0.940261
WUX	stampy	Varscan	13	snv	CQ7	Depth-Filt	Y	Original	0.939404
WUX	stampy	Varscan	23	snv	CQ7	Depth-Filt	Y	Original	0.940136
WUX	stampy	Varscan	12	snv	CQ7	Depth-Filt	N	Original	0.927272
WUX	stampy	Varscan	13	snv	CQ7	Depth-Filt	N	Original	0.926978
WUX	stampy	Varscan	23	snv	CQ7	Depth-Filt	N	Original	0.92715
WUX	RTG	RTG	12	snv	CQ7	Depth-Filt	N	Original	0.977289
WUX	RTG	RTG	13	snv	CQ7	Depth-Filt	N	Original	0.976985
WUX	RTG	RTG	23	snv	CQ7	Depth-Filt	N	Original	0.97725
WUX	sentieon	sentieon	12	snv	CQ7	Depth-Filt	N	Original	0.973716
WUX	sentieon	sentieon	13	snv	CQ7	Depth-Filt	N	Original	0.973406
WUX	sentieon	sentieon	23	snv	CQ7	Depth-Filt	N	Original	0.973697
ARD	Bowtie2	FreeBayes	12	snv	CQ8	Depth-Filt	Y	Original	0.968054
ARD	Bowtie2	FreeBayes	13	snv	CQ8	Depth-Filt	Y	Original	0.967373
ARD	Bowtie2	FreeBayes	23	snv	CQ8	Depth-Filt	Y	Original	0.968627
ARD	Bowtie2	FreeBayes	12	snv	CQ8	Depth-Filt	N	Original	0.959129
ARD	Bowtie2	FreeBayes	13	snv	CQ8	Depth-Filt	N	Original	0.958228
ARD	Bowtie2	FreeBayes	23	snv	CQ8	Depth-Filt	N	Original	0.959493
ARD	Bowtie2	HC	12	snv	CQ8	Depth-Filt	Y	Original	0.98224
ARD	Bowtie2	HC	13	snv	CQ8	Depth-Filt	Y	Original	0.982041
ARD	Bowtie2	HC	23	snv	CQ8	Depth-Filt	Y	Original	0.982029
ARD	Bowtie2	HC	12	snv	CQ8	Depth-Filt	N	Original	0.981578
ARD	Bowtie2	HC	13	snv	CQ8	Depth-Filt	N	Original	0.98142
ARD	Bowtie2	HC	23	snv	CQ8	Depth-Filt	N	Original	0.981324
ARD	Bowtie2	ISAAC	12	snv	CQ8	Depth-Filt	Y	Original	0.965515
ARD	Bowtie2	ISAAC	13	snv	CQ8	Depth-Filt	Y	Original	0.965305
ARD	Bowtie2	ISAAC	23	snv	CQ8	Depth-Filt	Y	Original	0.965305
ARD	Bowtie2	ISAAC	12	snv	CQ8	Depth-Filt	N	Original	0.974696
ARD	Bowtie2	ISAAC	13	snv	CQ8	Depth-Filt	N	Original	0.974431
ARD	Bowtie2	ISAAC	23	snv	CQ8	Depth-Filt	N	Original	0.974852
ARD	Bowtie2	Samtools	12	snv	CQ8	Depth-Filt	Y	Original	0.977265
ARD	Bowtie2	Samtools	13	snv	CQ8	Depth-Filt	Y	Original	0.976906
ARD	Bowtie2	Samtools	23	snv	CQ8	Depth-Filt	Y	Original	0.977058
ARD	Bowtie2	Samtools	12	snv	CQ8	Depth-Filt	N	Original	0.974634
ARD	Bowtie2	Samtools	13	snv	CQ8	Depth-Filt	N	Original	0.974135
ARD	Bowtie2	Samtools	23	snv	CQ8	Depth-Filt	N	Original	0.97439
ARD	Bowtie2	SNVer	12	snv	CQ8	Depth-Filt	Y	Original	0.93289
ARD	Bowtie2	SNVer	13	snv	CQ8	Depth-Filt	Y	Original	0.931907
ARD	Bowtie2	SNVer	23	snv	CQ8	Depth-Filt	Y	Original	0.93355
ARD	Bowtie2	SNVer	12	snv	CQ8	Depth-Filt	N	Original	0.964203
ARD	Bowtie2	SNVer	13	snv	CQ8	Depth-Filt	N	Original	0.963991
ARD	Bowtie2	SNVer	23	snv	CQ8	Depth-Filt	N	Original	0.964473
ARD	Bowtie2	Varscan	12	snv	CQ8	Depth-Filt	Y	Original	0.923681
ARD	Bowtie2	Varscan	13	snv	CQ8	Depth-Filt	Y	Original	0.922377
ARD	Bowtie2	Varscan	23	snv	CQ8	Depth-Filt	Y	Original	0.923235
ARD	Bowtie2	Varscan	12	snv	CQ8	Depth-Filt	N	Original	0.918818
ARD	Bowtie2	Varscan	13	snv	CQ8	Depth-Filt	N	Original	0.91693
ARD	Bowtie2	Varscan	23	snv	CQ8	Depth-Filt	N	Original	0.917735
ARD	BWA	FreeBayes	12	snv	CQ8	Depth-Filt	Y	Original	0.967657
ARD	BWA	FreeBayes	13	snv	CQ8	Depth-Filt	Y	Original	0.967103
ARD	BWA	FreeBayes	23	snv	CQ8	Depth-Filt	Y	Original	0.967381
ARD	BWA	FreeBayes	12	snv	CQ8	Depth-Filt	N	Original	0.963731
ARD	BWA	FreeBayes	13	snv	CQ8	Depth-Filt	N	Original	0.962948
ARD	BWA	FreeBayes	23	snv	CQ8	Depth-Filt	N	Original	0.963204
ARD	BWA	HC	12	snv	CQ8	Depth-Filt	Y	Original	0.97391
ARD	BWA	HC	13	snv	CQ8	Depth-Filt	Y	Original	0.973502
ARD	BWA	HC	23	snv	CQ8	Depth-Filt	Y	Original	0.973558
ARD	BWA	HC	12	snv	CQ8	Depth-Filt	N	Original	0.973037
ARD	BWA	HC	13	snv	CQ8	Depth-Filt	N	Original	0.9726
ARD	BWA	HC	23	snv	CQ8	Depth-Filt	N	Original	0.972618
ARD	BWA	ISAAC	12	snv	CQ8	Depth-Filt	Y	Original	0.967728
ARD	BWA	ISAAC	13	snv	CQ8	Depth-Filt	Y	Original	0.967201
ARD	BWA	ISAAC	23	snv	CQ8	Depth-Filt	Y	Original	0.967152
ARD	BWA	ISAAC	12	snv	CQ8	Depth-Filt	N	Original	0.974102
ARD	BWA	ISAAC	13	snv	CQ8	Depth-Filt	N	Original	0.973553
ARD	BWA	ISAAC	23	snv	CQ8	Depth-Filt	N	Original	0.97397
ARD	BWA	Samtools	12	snv	CQ8	Depth-Filt	Y	Original	0.971258
ARD	BWA	Samtools	13	snv	CQ8	Depth-Filt	Y	Original	0.970411
ARD	BWA	Samtools	23	snv	CQ8	Depth-Filt	Y	Original	0.970632
ARD	BWA	Samtools	12	snv	CQ8	Depth-Filt	N	Original	0.969171
ARD	BWA	Samtools	13	snv	CQ8	Depth-Filt	N	Original	0.968208
ARD	BWA	Samtools	23	snv	CQ8	Depth-Filt	N	Original	0.968294
ARD	BWA	SNVer	12	snv	CQ8	Depth-Filt	Y	Original	0.960568
ARD	BWA	SNVer	13	snv	CQ8	Depth-Filt	Y	Original	0.960412
ARD	BWA	SNVer	23	snv	CQ8	Depth-Filt	Y	Original	0.960206
ARD	BWA	SNVer	12	snv	CQ8	Depth-Filt	N	Original	0.969659
ARD	BWA	SNVer	13	snv	CQ8	Depth-Filt	N	Original	0.969282
ARD	BWA	SNVer	23	snv	CQ8	Depth-Filt	N	Original	0.969274
ARD	BWA	Varscan	12	snv	CQ8	Depth-Filt	Y	Original	0.941406
ARD	BWA	Varscan	13	snv	CQ8	Depth-Filt	Y	Original	0.939908
ARD	BWA	Varscan	23	snv	CQ8	Depth-Filt	Y	Original	0.940025
ARD	BWA	Varscan	12	snv	CQ8	Depth-Filt	N	Original	0.939934
ARD	BWA	Varscan	13	snv	CQ8	Depth-Filt	N	Original	0.938427
ARD	BWA	Varscan	23	snv	CQ8	Depth-Filt	N	Original	0.938572
ARD	ISAAC	FreeBayes	12	snv	CQ8	Depth-Filt	Y	Original	0.9515
ARD	ISAAC	FreeBayes	13	snv	CQ8	Depth-Filt	Y	Original	0.950908
ARD	ISAAC	FreeBayes	23	snv	CQ8	Depth-Filt	Y	Original	0.95124
ARD	ISAAC	FreeBayes	12	snv	CQ8	Depth-Filt	N	Original	0.947779
ARD	ISAAC	FreeBayes	13	snv	CQ8	Depth-Filt	N	Original	0.946962
ARD	ISAAC	FreeBayes	23	snv	CQ8	Depth-Filt	N	Original	0.947086
ARD	ISAAC	HC	12	snv	CQ8	Depth-Filt	Y	Original	0.975112
ARD	ISAAC	HC	13	snv	CQ8	Depth-Filt	Y	Original	0.974942
ARD	ISAAC	HC	23	snv	CQ8	Depth-Filt	Y	Original	0.974952
ARD	ISAAC	HC	12	snv	CQ8	Depth-Filt	N	Original	0.974263
ARD	ISAAC	HC	13	snv	CQ8	Depth-Filt	N	Original	0.973959
ARD	ISAAC	HC	23	snv	CQ8	Depth-Filt	N	Original	0.973968
ARD	ISAAC	ISAAC	12	snv	CQ8	Depth-Filt	Y	Original	0.961342
ARD	ISAAC	ISAAC	13	snv	CQ8	Depth-Filt	Y	Original	0.960589
ARD	ISAAC	ISAAC	23	snv	CQ8	Depth-Filt	Y	Original	0.960195
ARD	ISAAC	ISAAC	12	snv	CQ8	Depth-Filt	N	Original	0.967572
ARD	ISAAC	ISAAC	13	snv	CQ8	Depth-Filt	N	Original	0.966996
ARD	ISAAC	ISAAC	23	snv	CQ8	Depth-Filt	N	Original	0.967073
ARD	ISAAC	Samtools	12	snv	CQ8	Depth-Filt	Y	Original	0.968353
ARD	ISAAC	Samtools	13	snv	CQ8	Depth-Filt	Y	Original	0.968032
ARD	ISAAC	Samtools	23	snv	CQ8	Depth-Filt	Y	Original	0.967953
ARD	ISAAC	Samtools	12	snv	CQ8	Depth-Filt	N	Original	0.965991
ARD	ISAAC	Samtools	13	snv	CQ8	Depth-Filt	N	Original	0.965563
ARD	ISAAC	Samtools	23	snv	CQ8	Depth-Filt	N	Original	0.965478
ARD	ISAAC	SNVer	12	snv	CQ8	Depth-Filt	Y	Original	0.949589
ARD	ISAAC	SNVer	13	snv	CQ8	Depth-Filt	Y	Original	0.949235
ARD	ISAAC	SNVer	23	snv	CQ8	Depth-Filt	Y	Original	0.949355
ARD	ISAAC	SNVer	12	snv	CQ8	Depth-Filt	N	Original	0.95917
ARD	ISAAC	SNVer	13	snv	CQ8	Depth-Filt	N	Original	0.958795
ARD	ISAAC	SNVer	23	snv	CQ8	Depth-Filt	N	Original	0.95899
ARD	ISAAC	Varscan	12	snv	CQ8	Depth-Filt	Y	Original	0.909587
ARD	ISAAC	Varscan	13	snv	CQ8	Depth-Filt	Y	Original	0.907815
ARD	ISAAC	Varscan	23	snv	CQ8	Depth-Filt	Y	Original	0.907867
ARD	ISAAC	Varscan	12	snv	CQ8	Depth-Filt	N	Original	0.908339
ARD	ISAAC	Varscan	13	snv	CQ8	Depth-Filt	N	Original	0.906503
ARD	ISAAC	Varscan	23	snv	CQ8	Depth-Filt	N	Original	0.90684
ARD	stampy	FreeBayes	12	snv	CQ8	Depth-Filt	Y	Original	0.950642
ARD	stampy	FreeBayes	13	snv	CQ8	Depth-Filt	Y	Original	0.950369
ARD	stampy	FreeBayes	23	snv	CQ8	Depth-Filt	Y	Original	0.951719
ARD	stampy	FreeBayes	12	snv	CQ8	Depth-Filt	N	Original	0.924614
ARD	stampy	FreeBayes	13	snv	CQ8	Depth-Filt	N	Original	0.922755
ARD	stampy	FreeBayes	23	snv	CQ8	Depth-Filt	N	Original	0.923661
ARD	stampy	HC	12	snv	CQ8	Depth-Filt	Y	Original	0.973674
ARD	stampy	HC	13	snv	CQ8	Depth-Filt	Y	Original	0.97324
ARD	stampy	HC	23	snv	CQ8	Depth-Filt	Y	Original	0.973312
ARD	stampy	HC	12	snv	CQ8	Depth-Filt	N	Original	0.973087
ARD	stampy	HC	13	snv	CQ8	Depth-Filt	N	Original	0.972537
ARD	stampy	HC	23	snv	CQ8	Depth-Filt	N	Original	0.972596
ARD	stampy	ISAAC	12	snv	CQ8	Depth-Filt	Y	Original	0.963191
ARD	stampy	ISAAC	13	snv	CQ8	Depth-Filt	Y	Original	0.962658
ARD	stampy	ISAAC	23	snv	CQ8	Depth-Filt	Y	Original	0.962973
ARD	stampy	ISAAC	12	snv	CQ8	Depth-Filt	N	Original	0.972699
ARD	stampy	ISAAC	13	snv	CQ8	Depth-Filt	N	Original	0.972259
ARD	stampy	ISAAC	23	snv	CQ8	Depth-Filt	N	Original	0.972769
ARD	stampy	Samtools	12	snv	CQ8	Depth-Filt	Y	Original	0.967718
ARD	stampy	Samtools	13	snv	CQ8	Depth-Filt	Y	Original	0.967045
ARD	stampy	Samtools	23	snv	CQ8	Depth-Filt	Y	Original	0.967085
ARD	stampy	Samtools	12	snv	CQ8	Depth-Filt	N	Original	0.955906
ARD	stampy	Samtools	13	snv	CQ8	Depth-Filt	N	Original	0.954495
ARD	stampy	Samtools	23	snv	CQ8	Depth-Filt	N	Original	0.954715
ARD	stampy	SNVer	12	snv	CQ8	Depth-Filt	Y	Original	0.922155
ARD	stampy	SNVer	13	snv	CQ8	Depth-Filt	Y	Original	0.921782
ARD	stampy	SNVer	23	snv	CQ8	Depth-Filt	Y	Original	0.923003
ARD	stampy	SNVer	12	snv	CQ8	Depth-Filt	N	Original	0.953786
ARD	stampy	SNVer	13	snv	CQ8	Depth-Filt	N	Original	0.95419
ARD	stampy	SNVer	23	snv	CQ8	Depth-Filt	N	Original	0.953408
ARD	stampy	Varscan	12	snv	CQ8	Depth-Filt	Y	Original	0.93398
ARD	stampy	Varscan	13	snv	CQ8	Depth-Filt	Y	Original	0.932706
ARD	stampy	Varscan	23	snv	CQ8	Depth-Filt	Y	Original	0.933059
ARD	stampy	Varscan	12	snv	CQ8	Depth-Filt	N	Original	0.928657
ARD	stampy	Varscan	13	snv	CQ8	Depth-Filt	N	Original	0.926598
ARD	stampy	Varscan	23	snv	CQ8	Depth-Filt	N	Original	0.926927
ARD	RTG	RTG	12	snv	CQ8	Depth-Filt	N	Original	0.970607
ARD	RTG	RTG	13	snv	CQ8	Depth-Filt	N	Original	0.970108
ARD	RTG	RTG	23	snv	CQ8	Depth-Filt	N	Original	0.97012
ARD	sentieon	sentieon	12	snv	CQ8	Depth-Filt	N	Original	0.973892
ARD	sentieon	sentieon	13	snv	CQ8	Depth-Filt	N	Original	0.973475
ARD	sentieon	sentieon	23	snv	CQ8	Depth-Filt	N	Original	0.973536
NVG	Bowtie2	FreeBayes	12	snv	CQ8	Depth-Filt	Y	Original	0.970537
NVG	Bowtie2	FreeBayes	13	snv	CQ8	Depth-Filt	Y	Original	0.970508
NVG	Bowtie2	FreeBayes	23	snv	CQ8	Depth-Filt	Y	Original	0.970753
NVG	Bowtie2	FreeBayes	12	snv	CQ8	Depth-Filt	N	Original	0.963367
NVG	Bowtie2	FreeBayes	13	snv	CQ8	Depth-Filt	N	Original	0.962513
NVG	Bowtie2	FreeBayes	23	snv	CQ8	Depth-Filt	N	Original	0.96347
NVG	Bowtie2	HC	12	snv	CQ8	Depth-Filt	Y	Original	0.982735
NVG	Bowtie2	HC	13	snv	CQ8	Depth-Filt	Y	Original	0.981966
NVG	Bowtie2	HC	23	snv	CQ8	Depth-Filt	Y	Original	0.98289
NVG	Bowtie2	HC	12	snv	CQ8	Depth-Filt	N	Original	0.982625
NVG	Bowtie2	HC	13	snv	CQ8	Depth-Filt	N	Original	0.981682
NVG	Bowtie2	HC	23	snv	CQ8	Depth-Filt	N	Original	0.982418
NVG	Bowtie2	ISAAC	12	snv	CQ8	Depth-Filt	Y	Original	0.966904
NVG	Bowtie2	ISAAC	13	snv	CQ8	Depth-Filt	Y	Original	0.962671
NVG	Bowtie2	ISAAC	23	snv	CQ8	Depth-Filt	Y	Original	0.96882
NVG	Bowtie2	ISAAC	12	snv	CQ8	Depth-Filt	N	Original	0.976582
NVG	Bowtie2	ISAAC	13	snv	CQ8	Depth-Filt	N	Original	0.973166
NVG	Bowtie2	ISAAC	23	snv	CQ8	Depth-Filt	N	Original	0.976989
NVG	Bowtie2	Samtools	12	snv	CQ8	Depth-Filt	Y	Original	0.978348
NVG	Bowtie2	Samtools	13	snv	CQ8	Depth-Filt	Y	Original	0.977791
NVG	Bowtie2	Samtools	23	snv	CQ8	Depth-Filt	Y	Original	0.978532
NVG	Bowtie2	Samtools	12	snv	CQ8	Depth-Filt	N	Original	0.976221
NVG	Bowtie2	Samtools	13	snv	CQ8	Depth-Filt	N	Original	0.975662
NVG	Bowtie2	Samtools	23	snv	CQ8	Depth-Filt	N	Original	0.976205
NVG	Bowtie2	SNVer	12	snv	CQ8	Depth-Filt	Y	Original	0.95036
NVG	Bowtie2	SNVer	13	snv	CQ8	Depth-Filt	Y	Original	0.950215
NVG	Bowtie2	SNVer	23	snv	CQ8	Depth-Filt	Y	Original	0.951394
NVG	Bowtie2	SNVer	12	snv	CQ8	Depth-Filt	N	Original	0.968312
NVG	Bowtie2	SNVer	13	snv	CQ8	Depth-Filt	N	Original	0.967835
NVG	Bowtie2	SNVer	23	snv	CQ8	Depth-Filt	N	Original	0.968715
NVG	Bowtie2	Varscan	12	snv	CQ8	Depth-Filt	Y	Original	0.92902
NVG	Bowtie2	Varscan	13	snv	CQ8	Depth-Filt	Y	Original	0.927732
NVG	Bowtie2	Varscan	23	snv	CQ8	Depth-Filt	Y	Original	0.929651
NVG	Bowtie2	Varscan	12	snv	CQ8	Depth-Filt	N	Original	0.924547
NVG	Bowtie2	Varscan	13	snv	CQ8	Depth-Filt	N	Original	0.923484
NVG	Bowtie2	Varscan	23	snv	CQ8	Depth-Filt	N	Original	0.925187
NVG	BWA	FreeBayes	12	snv	CQ8	Depth-Filt	Y	Original	0.966008
NVG	BWA	FreeBayes	13	snv	CQ8	Depth-Filt	Y	Original	0.968694
NVG	BWA	FreeBayes	23	snv	CQ8	Depth-Filt	Y	Original	0.966098
NVG	BWA	FreeBayes	12	snv	CQ8	Depth-Filt	N	Original	0.96289
NVG	BWA	FreeBayes	13	snv	CQ8	Depth-Filt	N	Original	0.965176
NVG	BWA	FreeBayes	23	snv	CQ8	Depth-Filt	N	Original	0.962783
NVG	BWA	HC	12	snv	CQ8	Depth-Filt	Y	Original	0.970023
NVG	BWA	HC	13	snv	CQ8	Depth-Filt	Y	Original	0.973098
NVG	BWA	HC	23	snv	CQ8	Depth-Filt	Y	Original	0.970081
NVG	BWA	HC	12	snv	CQ8	Depth-Filt	N	Original	0.969933
NVG	BWA	HC	13	snv	CQ8	Depth-Filt	N	Original	0.972353
NVG	BWA	HC	23	snv	CQ8	Depth-Filt	N	Original	0.969661
NVG	BWA	ISAAC	12	snv	CQ8	Depth-Filt	Y	Original	0.969789
NVG	BWA	ISAAC	13	snv	CQ8	Depth-Filt	Y	Original	0.966366
NVG	BWA	ISAAC	23	snv	CQ8	Depth-Filt	Y	Original	0.971015
NVG	BWA	ISAAC	12	snv	CQ8	Depth-Filt	N	Original	0.97623
NVG	BWA	ISAAC	13	snv	CQ8	Depth-Filt	N	Original	0.973405
NVG	BWA	ISAAC	23	snv	CQ8	Depth-Filt	N	Original	0.976199
NVG	BWA	Samtools	12	snv	CQ8	Depth-Filt	Y	Original	0.967095
NVG	BWA	Samtools	13	snv	CQ8	Depth-Filt	Y	Original	0.971398
NVG	BWA	Samtools	23	snv	CQ8	Depth-Filt	Y	Original	0.967178
NVG	BWA	Samtools	12	snv	CQ8	Depth-Filt	N	Original	0.963205
NVG	BWA	Samtools	13	snv	CQ8	Depth-Filt	N	Original	0.968556
NVG	BWA	Samtools	23	snv	CQ8	Depth-Filt	N	Original	0.963141
NVG	BWA	SNVer	12	snv	CQ8	Depth-Filt	Y	Original	0.959842
NVG	BWA	SNVer	13	snv	CQ8	Depth-Filt	Y	Original	0.962024
NVG	BWA	SNVer	23	snv	CQ8	Depth-Filt	Y	Original	0.960564
NVG	BWA	SNVer	12	snv	CQ8	Depth-Filt	N	Original	0.967183
NVG	BWA	SNVer	13	snv	CQ8	Depth-Filt	N	Original	0.969433
NVG	BWA	SNVer	23	snv	CQ8	Depth-Filt	N	Original	0.967452
NVG	BWA	Varscan	12	snv	CQ8	Depth-Filt	Y	Original	0.944789
NVG	BWA	Varscan	13	snv	CQ8	Depth-Filt	Y	Original	0.944993
NVG	BWA	Varscan	23	snv	CQ8	Depth-Filt	Y	Original	0.945265
NVG	BWA	Varscan	12	snv	CQ8	Depth-Filt	N	Original	0.943448
NVG	BWA	Varscan	13	snv	CQ8	Depth-Filt	N	Original	0.943686
NVG	BWA	Varscan	23	snv	CQ8	Depth-Filt	N	Original	0.9439
NVG	ISAAC	FreeBayes	12	snv	CQ8	Depth-Filt	Y	Original	0.956954
NVG	ISAAC	FreeBayes	13	snv	CQ8	Depth-Filt	Y	Original	0.955488
NVG	ISAAC	FreeBayes	23	snv	CQ8	Depth-Filt	Y	Original	0.957003
NVG	ISAAC	FreeBayes	12	snv	CQ8	Depth-Filt	N	Original	0.953806
NVG	ISAAC	FreeBayes	13	snv	CQ8	Depth-Filt	N	Original	0.952121
NVG	ISAAC	FreeBayes	23	snv	CQ8	Depth-Filt	N	Original	0.953689
NVG	ISAAC	HC	12	snv	CQ8	Depth-Filt	Y	Original	0.975649
NVG	ISAAC	HC	13	snv	CQ8	Depth-Filt	Y	Original	0.97467
NVG	ISAAC	HC	23	snv	CQ8	Depth-Filt	Y	Original	0.975605
NVG	ISAAC	HC	12	snv	CQ8	Depth-Filt	N	Original	0.975092
NVG	ISAAC	HC	13	snv	CQ8	Depth-Filt	N	Original	0.973951
NVG	ISAAC	HC	23	snv	CQ8	Depth-Filt	N	Original	0.974779
NVG	ISAAC	ISAAC	12	snv	CQ8	Depth-Filt	Y	Original	0.967757
NVG	ISAAC	ISAAC	13	snv	CQ8	Depth-Filt	Y	Original	0.963231
NVG	ISAAC	ISAAC	23	snv	CQ8	Depth-Filt	Y	Original	0.968087
NVG	ISAAC	ISAAC	12	snv	CQ8	Depth-Filt	N	Original	0.972215
NVG	ISAAC	ISAAC	13	snv	CQ8	Depth-Filt	N	Original	0.968033
NVG	ISAAC	ISAAC	23	snv	CQ8	Depth-Filt	N	Original	0.971854
NVG	ISAAC	Samtools	12	snv	CQ8	Depth-Filt	Y	Original	0.969542
NVG	ISAAC	Samtools	13	snv	CQ8	Depth-Filt	Y	Original	0.968859
NVG	ISAAC	Samtools	23	snv	CQ8	Depth-Filt	Y	Original	0.969559
NVG	ISAAC	Samtools	12	snv	CQ8	Depth-Filt	N	Original	0.966732
NVG	ISAAC	Samtools	13	snv	CQ8	Depth-Filt	N	Original	0.966142
NVG	ISAAC	Samtools	23	snv	CQ8	Depth-Filt	N	Original	0.966609
NVG	ISAAC	SNVer	12	snv	CQ8	Depth-Filt	Y	Original	0.955959
NVG	ISAAC	SNVer	13	snv	CQ8	Depth-Filt	Y	Original	0.95474
NVG	ISAAC	SNVer	23	snv	CQ8	Depth-Filt	Y	Original	0.957076
NVG	ISAAC	SNVer	12	snv	CQ8	Depth-Filt	N	Original	0.9629
NVG	ISAAC	SNVer	13	snv	CQ8	Depth-Filt	N	Original	0.961304
NVG	ISAAC	SNVer	23	snv	CQ8	Depth-Filt	N	Original	0.963514
NVG	ISAAC	Varscan	12	snv	CQ8	Depth-Filt	Y	Original	0.914839
NVG	ISAAC	Varscan	13	snv	CQ8	Depth-Filt	Y	Original	0.913539
NVG	ISAAC	Varscan	23	snv	CQ8	Depth-Filt	Y	Original	0.915656
NVG	ISAAC	Varscan	12	snv	CQ8	Depth-Filt	N	Original	0.91378
NVG	ISAAC	Varscan	13	snv	CQ8	Depth-Filt	N	Original	0.912328
NVG	ISAAC	Varscan	23	snv	CQ8	Depth-Filt	N	Original	0.914629
NVG	stampy	FreeBayes	12	snv	CQ8	Depth-Filt	Y	Original	0.948212
NVG	stampy	FreeBayes	13	snv	CQ8	Depth-Filt	Y	Original	0.951964
NVG	stampy	FreeBayes	23	snv	CQ8	Depth-Filt	Y	Original	0.948475
NVG	stampy	FreeBayes	12	snv	CQ8	Depth-Filt	N	Original	0.923692
NVG	stampy	FreeBayes	13	snv	CQ8	Depth-Filt	N	Original	0.924631
NVG	stampy	FreeBayes	23	snv	CQ8	Depth-Filt	N	Original	0.924256
NVG	stampy	HC	12	snv	CQ8	Depth-Filt	Y	Original	0.969831
NVG	stampy	HC	13	snv	CQ8	Depth-Filt	Y	Original	0.972777
NVG	stampy	HC	23	snv	CQ8	Depth-Filt	Y	Original	0.970013
NVG	stampy	HC	12	snv	CQ8	Depth-Filt	N	Original	0.969977
NVG	stampy	HC	13	snv	CQ8	Depth-Filt	N	Original	0.972411
NVG	stampy	HC	23	snv	CQ8	Depth-Filt	N	Original	0.969756
NVG	stampy	ISAAC	12	snv	CQ8	Depth-Filt	Y	Original	0.964169
NVG	stampy	ISAAC	13	snv	CQ8	Depth-Filt	Y	Original	0.960415
NVG	stampy	ISAAC	23	snv	CQ8	Depth-Filt	Y	Original	0.966876
NVG	stampy	ISAAC	12	snv	CQ8	Depth-Filt	N	Original	0.973481
NVG	stampy	ISAAC	13	snv	CQ8	Depth-Filt	N	Original	0.970378
NVG	stampy	ISAAC	23	snv	CQ8	Depth-Filt	N	Original	0.974017
NVG	stampy	Samtools	12	snv	CQ8	Depth-Filt	Y	Original	0.96221
NVG	stampy	Samtools	13	snv	CQ8	Depth-Filt	Y	Original	0.96723
NVG	stampy	Samtools	23	snv	CQ8	Depth-Filt	Y	Original	0.962132
NVG	stampy	Samtools	12	snv	CQ8	Depth-Filt	N	Original	0.948337
NVG	stampy	Samtools	13	snv	CQ8	Depth-Filt	N	Original	0.95454
NVG	stampy	Samtools	23	snv	CQ8	Depth-Filt	N	Original	0.948304
NVG	stampy	SNVer	12	snv	CQ8	Depth-Filt	Y	Original	0.928422
NVG	stampy	SNVer	13	snv	CQ8	Depth-Filt	Y	Original	0.931345
NVG	stampy	SNVer	23	snv	CQ8	Depth-Filt	Y	Original	0.929481
NVG	stampy	SNVer	12	snv	CQ8	Depth-Filt	N	Original	0.945186
NVG	stampy	SNVer	13	snv	CQ8	Depth-Filt	N	Original	0.948093
NVG	stampy	SNVer	23	snv	CQ8	Depth-Filt	N	Original	0.945904
NVG	stampy	Varscan	12	snv	CQ8	Depth-Filt	Y	Original	0.936988
NVG	stampy	Varscan	13	snv	CQ8	Depth-Filt	Y	Original	0.937784
NVG	stampy	Varscan	23	snv	CQ8	Depth-Filt	Y	Original	0.937489
NVG	stampy	Varscan	12	snv	CQ8	Depth-Filt	N	Original	0.930039
NVG	stampy	Varscan	13	snv	CQ8	Depth-Filt	N	Original	0.930675
NVG	stampy	Varscan	23	snv	CQ8	Depth-Filt	N	Original	0.930753
NVG	RTG	RTG	12	snv	CQ8	Depth-Filt	N	Original	0.972483
NVG	RTG	RTG	13	snv	CQ8	Depth-Filt	N	Original	0.972028
NVG	RTG	RTG	23	snv	CQ8	Depth-Filt	N	Original	0.972764
NVG	sentieon	sentieon	12	snv	CQ8	Depth-Filt	N	Original	0.97
NVG	sentieon	sentieon	13	snv	CQ8	Depth-Filt	N	Original	0.973079
NVG	sentieon	sentieon	23	snv	CQ8	Depth-Filt	N	Original	0.970077
WUX	Bowtie2	FreeBayes	12	snv	CQ8	Depth-Filt	Y	Original	0.973141
WUX	Bowtie2	FreeBayes	13	snv	CQ8	Depth-Filt	Y	Original	0.973411
WUX	Bowtie2	FreeBayes	23	snv	CQ8	Depth-Filt	Y	Original	0.973087
WUX	Bowtie2	FreeBayes	12	snv	CQ8	Depth-Filt	N	Original	0.96304
WUX	Bowtie2	FreeBayes	13	snv	CQ8	Depth-Filt	N	Original	0.963084
WUX	Bowtie2	FreeBayes	23	snv	CQ8	Depth-Filt	N	Original	0.962706
WUX	Bowtie2	HC	12	snv	CQ8	Depth-Filt	Y	Original	0.984078
WUX	Bowtie2	HC	13	snv	CQ8	Depth-Filt	Y	Original	0.984257
WUX	Bowtie2	HC	23	snv	CQ8	Depth-Filt	Y	Original	0.983936
WUX	Bowtie2	HC	12	snv	CQ8	Depth-Filt	N	Original	0.983564
WUX	Bowtie2	HC	13	snv	CQ8	Depth-Filt	N	Original	0.983711
WUX	Bowtie2	HC	23	snv	CQ8	Depth-Filt	N	Original	0.983546
WUX	Bowtie2	ISAAC	12	snv	CQ8	Depth-Filt	Y	Original	0.966547
WUX	Bowtie2	ISAAC	13	snv	CQ8	Depth-Filt	Y	Original	0.968312
WUX	Bowtie2	ISAAC	23	snv	CQ8	Depth-Filt	Y	Original	0.964349
WUX	Bowtie2	ISAAC	12	snv	CQ8	Depth-Filt	N	Original	0.976241
WUX	Bowtie2	ISAAC	13	snv	CQ8	Depth-Filt	N	Original	0.97729
WUX	Bowtie2	ISAAC	23	snv	CQ8	Depth-Filt	N	Original	0.974837
WUX	Bowtie2	Samtools	12	snv	CQ8	Depth-Filt	Y	Original	0.977336
WUX	Bowtie2	Samtools	13	snv	CQ8	Depth-Filt	Y	Original	0.97711
WUX	Bowtie2	Samtools	23	snv	CQ8	Depth-Filt	Y	Original	0.976845
WUX	Bowtie2	Samtools	12	snv	CQ8	Depth-Filt	N	Original	0.974386
WUX	Bowtie2	Samtools	13	snv	CQ8	Depth-Filt	N	Original	0.974367
WUX	Bowtie2	Samtools	23	snv	CQ8	Depth-Filt	N	Original	0.974147
WUX	Bowtie2	SNVer	12	snv	CQ8	Depth-Filt	Y	Original	0.93965
WUX	Bowtie2	SNVer	13	snv	CQ8	Depth-Filt	Y	Original	0.939414
WUX	Bowtie2	SNVer	23	snv	CQ8	Depth-Filt	Y	Original	0.938686
WUX	Bowtie2	SNVer	12	snv	CQ8	Depth-Filt	N	Original	0.964859
WUX	Bowtie2	SNVer	13	snv	CQ8	Depth-Filt	N	Original	0.964939
WUX	Bowtie2	SNVer	23	snv	CQ8	Depth-Filt	N	Original	0.964497
WUX	Bowtie2	Varscan	12	snv	CQ8	Depth-Filt	Y	Original	0.924385
WUX	Bowtie2	Varscan	13	snv	CQ8	Depth-Filt	Y	Original	0.92396
WUX	Bowtie2	Varscan	23	snv	CQ8	Depth-Filt	Y	Original	0.92314
WUX	Bowtie2	Varscan	12	snv	CQ8	Depth-Filt	N	Original	0.917987
WUX	Bowtie2	Varscan	13	snv	CQ8	Depth-Filt	N	Original	0.917949
WUX	Bowtie2	Varscan	23	snv	CQ8	Depth-Filt	N	Original	0.917216
WUX	BWA	FreeBayes	12	snv	CQ8	Depth-Filt	Y	Original	0.97107
WUX	BWA	FreeBayes	13	snv	CQ8	Depth-Filt	Y	Original	0.971293
WUX	BWA	FreeBayes	23	snv	CQ8	Depth-Filt	Y	Original	0.970979
WUX	BWA	FreeBayes	12	snv	CQ8	Depth-Filt	N	Original	0.96652
WUX	BWA	FreeBayes	13	snv	CQ8	Depth-Filt	N	Original	0.966647
WUX	BWA	FreeBayes	23	snv	CQ8	Depth-Filt	N	Original	0.966248
WUX	BWA	HC	12	snv	CQ8	Depth-Filt	Y	Original	0.975413
WUX	BWA	HC	13	snv	CQ8	Depth-Filt	Y	Original	0.975534
WUX	BWA	HC	23	snv	CQ8	Depth-Filt	Y	Original	0.975292
WUX	BWA	HC	12	snv	CQ8	Depth-Filt	N	Original	0.974659
WUX	BWA	HC	13	snv	CQ8	Depth-Filt	N	Original	0.974662
WUX	BWA	HC	23	snv	CQ8	Depth-Filt	N	Original	0.974466
WUX	BWA	ISAAC	12	snv	CQ8	Depth-Filt	Y	Original	0.974747
WUX	BWA	ISAAC	13	snv	CQ8	Depth-Filt	Y	Original	0.975798
WUX	BWA	ISAAC	23	snv	CQ8	Depth-Filt	Y	Original	0.97343
WUX	BWA	ISAAC	12	snv	CQ8	Depth-Filt	N	Original	0.978766
WUX	BWA	ISAAC	13	snv	CQ8	Depth-Filt	N	Original	0.979361
WUX	BWA	ISAAC	23	snv	CQ8	Depth-Filt	N	Original	0.977669
WUX	BWA	Samtools	12	snv	CQ8	Depth-Filt	Y	Original	0.971998
WUX	BWA	Samtools	13	snv	CQ8	Depth-Filt	Y	Original	0.97216
WUX	BWA	Samtools	23	snv	CQ8	Depth-Filt	Y	Original	0.972003
WUX	BWA	Samtools	12	snv	CQ8	Depth-Filt	N	Original	0.967881
WUX	BWA	Samtools	13	snv	CQ8	Depth-Filt	N	Original	0.968062
WUX	BWA	Samtools	23	snv	CQ8	Depth-Filt	N	Original	0.967948
WUX	BWA	SNVer	12	snv	CQ8	Depth-Filt	Y	Original	0.964083
WUX	BWA	SNVer	13	snv	CQ8	Depth-Filt	Y	Original	0.964106
WUX	BWA	SNVer	23	snv	CQ8	Depth-Filt	Y	Original	0.963625
WUX	BWA	SNVer	12	snv	CQ8	Depth-Filt	N	Original	0.970622
WUX	BWA	SNVer	13	snv	CQ8	Depth-Filt	N	Original	0.97076
WUX	BWA	SNVer	23	snv	CQ8	Depth-Filt	N	Original	0.970475
WUX	BWA	Varscan	12	snv	CQ8	Depth-Filt	Y	Original	0.951618
WUX	BWA	Varscan	13	snv	CQ8	Depth-Filt	Y	Original	0.951632
WUX	BWA	Varscan	23	snv	CQ8	Depth-Filt	Y	Original	0.950946
WUX	BWA	Varscan	12	snv	CQ8	Depth-Filt	N	Original	0.95004
WUX	BWA	Varscan	13	snv	CQ8	Depth-Filt	N	Original	0.950233
WUX	BWA	Varscan	23	snv	CQ8	Depth-Filt	N	Original	0.949652
WUX	ISAAC	FreeBayes	12	snv	CQ8	Depth-Filt	Y	Original	0.957321
WUX	ISAAC	FreeBayes	13	snv	CQ8	Depth-Filt	Y	Original	0.95744
WUX	ISAAC	FreeBayes	23	snv	CQ8	Depth-Filt	Y	Original	0.957084
WUX	ISAAC	FreeBayes	12	snv	CQ8	Depth-Filt	N	Original	0.952715
WUX	ISAAC	FreeBayes	13	snv	CQ8	Depth-Filt	N	Original	0.952663
WUX	ISAAC	FreeBayes	23	snv	CQ8	Depth-Filt	N	Original	0.952312
WUX	ISAAC	HC	12	snv	CQ8	Depth-Filt	Y	Original	0.978461
WUX	ISAAC	HC	13	snv	CQ8	Depth-Filt	Y	Original	0.978701
WUX	ISAAC	HC	23	snv	CQ8	Depth-Filt	Y	Original	0.978405
WUX	ISAAC	HC	12	snv	CQ8	Depth-Filt	N	Original	0.977802
WUX	ISAAC	HC	13	snv	CQ8	Depth-Filt	N	Original	0.97791
WUX	ISAAC	HC	23	snv	CQ8	Depth-Filt	N	Original	0.977667
WUX	ISAAC	ISAAC	12	snv	CQ8	Depth-Filt	Y	Original	0.976026
WUX	ISAAC	ISAAC	13	snv	CQ8	Depth-Filt	Y	Original	0.976819
WUX	ISAAC	ISAAC	23	snv	CQ8	Depth-Filt	Y	Original	0.975104
WUX	ISAAC	ISAAC	12	snv	CQ8	Depth-Filt	N	Original	0.979203
WUX	ISAAC	ISAAC	13	snv	CQ8	Depth-Filt	N	Original	0.979666
WUX	ISAAC	ISAAC	23	snv	CQ8	Depth-Filt	N	Original	0.978474
WUX	ISAAC	Samtools	12	snv	CQ8	Depth-Filt	Y	Original	0.970017
WUX	ISAAC	Samtools	13	snv	CQ8	Depth-Filt	Y	Original	0.969984
WUX	ISAAC	Samtools	23	snv	CQ8	Depth-Filt	Y	Original	0.969883
WUX	ISAAC	Samtools	12	snv	CQ8	Depth-Filt	N	Original	0.966044
WUX	ISAAC	Samtools	13	snv	CQ8	Depth-Filt	N	Original	0.965957
WUX	ISAAC	Samtools	23	snv	CQ8	Depth-Filt	N	Original	0.965886
WUX	ISAAC	SNVer	12	snv	CQ8	Depth-Filt	Y	Original	0.957457
WUX	ISAAC	SNVer	13	snv	CQ8	Depth-Filt	Y	Original	0.95773
WUX	ISAAC	SNVer	23	snv	CQ8	Depth-Filt	Y	Original	0.957443
WUX	ISAAC	SNVer	12	snv	CQ8	Depth-Filt	N	Original	0.96501
WUX	ISAAC	SNVer	13	snv	CQ8	Depth-Filt	N	Original	0.965262
WUX	ISAAC	SNVer	23	snv	CQ8	Depth-Filt	N	Original	0.96468
WUX	ISAAC	Varscan	12	snv	CQ8	Depth-Filt	Y	Original	0.916994
WUX	ISAAC	Varscan	13	snv	CQ8	Depth-Filt	Y	Original	0.917223
WUX	ISAAC	Varscan	23	snv	CQ8	Depth-Filt	Y	Original	0.916481
WUX	ISAAC	Varscan	12	snv	CQ8	Depth-Filt	N	Original	0.916311
WUX	ISAAC	Varscan	13	snv	CQ8	Depth-Filt	N	Original	0.916504
WUX	ISAAC	Varscan	23	snv	CQ8	Depth-Filt	N	Original	0.915744
WUX	stampy	FreeBayes	12	snv	CQ8	Depth-Filt	Y	Original	0.956029
WUX	stampy	FreeBayes	13	snv	CQ8	Depth-Filt	Y	Original	0.956554
WUX	stampy	FreeBayes	23	snv	CQ8	Depth-Filt	Y	Original	0.955946
WUX	stampy	FreeBayes	12	snv	CQ8	Depth-Filt	N	Original	0.916647
WUX	stampy	FreeBayes	13	snv	CQ8	Depth-Filt	N	Original	0.916939
WUX	stampy	FreeBayes	23	snv	CQ8	Depth-Filt	N	Original	0.915616
WUX	stampy	HC	12	snv	CQ8	Depth-Filt	Y	Original	0.975265
WUX	stampy	HC	13	snv	CQ8	Depth-Filt	Y	Original	0.975434
WUX	stampy	HC	23	snv	CQ8	Depth-Filt	Y	Original	0.975129
WUX	stampy	HC	12	snv	CQ8	Depth-Filt	N	Original	0.971787
WUX	stampy	HC	13	snv	CQ8	Depth-Filt	N	Original	0.971832
WUX	stampy	HC	23	snv	CQ8	Depth-Filt	N	Original	0.974549
WUX	stampy	ISAAC	12	snv	CQ8	Depth-Filt	Y	Original	0.96507
WUX	stampy	ISAAC	13	snv	CQ8	Depth-Filt	Y	Original	0.967623
WUX	stampy	ISAAC	23	snv	CQ8	Depth-Filt	Y	Original	0.9634
WUX	stampy	ISAAC	12	snv	CQ8	Depth-Filt	N	Original	0.973427
WUX	stampy	ISAAC	13	snv	CQ8	Depth-Filt	N	Original	0.974833
WUX	stampy	ISAAC	23	snv	CQ8	Depth-Filt	N	Original	0.971914
WUX	stampy	Samtools	12	snv	CQ8	Depth-Filt	Y	Original	0.965875
WUX	stampy	Samtools	13	snv	CQ8	Depth-Filt	Y	Original	0.966271
WUX	stampy	Samtools	23	snv	CQ8	Depth-Filt	Y	Original	0.965973
WUX	stampy	Samtools	12	snv	CQ8	Depth-Filt	N	Original	0.946881
WUX	stampy	Samtools	13	snv	CQ8	Depth-Filt	N	Original	0.94695
WUX	stampy	Samtools	23	snv	CQ8	Depth-Filt	N	Original	0.946774
WUX	stampy	SNVer	12	snv	CQ8	Depth-Filt	Y	Original	0.922623
WUX	stampy	SNVer	13	snv	CQ8	Depth-Filt	Y	Original	0.922433
WUX	stampy	SNVer	23	snv	CQ8	Depth-Filt	Y	Original	0.92231
WUX	stampy	SNVer	12	snv	CQ8	Depth-Filt	N	Original	0.936372
WUX	stampy	SNVer	13	snv	CQ8	Depth-Filt	N	Original	0.936465
WUX	stampy	SNVer	23	snv	CQ8	Depth-Filt	N	Original	0.936472
WUX	stampy	Varscan	12	snv	CQ8	Depth-Filt	Y	Original	0.942418
WUX	stampy	Varscan	13	snv	CQ8	Depth-Filt	Y	Original	0.94322
WUX	stampy	Varscan	23	snv	CQ8	Depth-Filt	Y	Original	0.942206
WUX	stampy	Varscan	12	snv	CQ8	Depth-Filt	N	Original	0.929279
WUX	stampy	Varscan	13	snv	CQ8	Depth-Filt	N	Original	0.929162
WUX	stampy	Varscan	23	snv	CQ8	Depth-Filt	N	Original	0.928732
WUX	RTG	RTG	12	snv	CQ8	Depth-Filt	N	Original	0.978361
WUX	RTG	RTG	13	snv	CQ8	Depth-Filt	N	Original	0.978663
WUX	RTG	RTG	23	snv	CQ8	Depth-Filt	N	Original	0.978354
WUX	sentieon	sentieon	12	snv	CQ8	Depth-Filt	N	Original	0.975409
WUX	sentieon	sentieon	13	snv	CQ8	Depth-Filt	N	Original	0.975551
WUX	sentieon	sentieon	23	snv	CQ8	Depth-Filt	N	Original	0.975282
ARD	Bowtie2	FreeBayes	12	ins	CQ5	Depth-Filt	Y	Original	0.790119
ARD	Bowtie2	FreeBayes	13	ins	CQ5	Depth-Filt	Y	Original	0.789259
ARD	Bowtie2	FreeBayes	23	ins	CQ5	Depth-Filt	Y	Original	0.786194
ARD	Bowtie2	FreeBayes	12	ins	CQ5	Depth-Filt	N	Original	0.761006
ARD	Bowtie2	FreeBayes	13	ins	CQ5	Depth-Filt	N	Original	0.76258
ARD	Bowtie2	FreeBayes	23	ins	CQ5	Depth-Filt	N	Original	0.758229
ARD	Bowtie2	HC	12	ins	CQ5	Depth-Filt	Y	Original	0.827995
ARD	Bowtie2	HC	13	ins	CQ5	Depth-Filt	Y	Original	0.827794
ARD	Bowtie2	HC	23	ins	CQ5	Depth-Filt	Y	Original	0.826103
ARD	Bowtie2	HC	12	ins	CQ5	Depth-Filt	N	Original	0.825871
ARD	Bowtie2	HC	13	ins	CQ5	Depth-Filt	N	Original	0.824502
ARD	Bowtie2	HC	23	ins	CQ5	Depth-Filt	N	Original	0.823468
ARD	Bowtie2	ISAAC	12	ins	CQ5	Depth-Filt	Y	Original	0.794406
ARD	Bowtie2	ISAAC	13	ins	CQ5	Depth-Filt	Y	Original	0.7949
ARD	Bowtie2	ISAAC	23	ins	CQ5	Depth-Filt	Y	Original	0.79179
ARD	Bowtie2	ISAAC	12	ins	CQ5	Depth-Filt	N	Original	0.79991
ARD	Bowtie2	ISAAC	13	ins	CQ5	Depth-Filt	N	Original	0.800492
ARD	Bowtie2	ISAAC	23	ins	CQ5	Depth-Filt	N	Original	0.796687
ARD	Bowtie2	Samtools	12	ins	CQ5	Depth-Filt	Y	Original	0.652002
ARD	Bowtie2	Samtools	13	ins	CQ5	Depth-Filt	Y	Original	0.653272
ARD	Bowtie2	Samtools	23	ins	CQ5	Depth-Filt	Y	Original	0.647162
ARD	Bowtie2	Samtools	12	ins	CQ5	Depth-Filt	N	Original	0.616221
ARD	Bowtie2	Samtools	13	ins	CQ5	Depth-Filt	N	Original	0.617594
ARD	Bowtie2	Samtools	23	ins	CQ5	Depth-Filt	N	Original	0.612611
ARD	Bowtie2	SNVer	12	ins	CQ5	Depth-Filt	Y	Original	0.79421
ARD	Bowtie2	SNVer	13	ins	CQ5	Depth-Filt	Y	Original	0.793857
ARD	Bowtie2	SNVer	23	ins	CQ5	Depth-Filt	Y	Original	0.791534
ARD	Bowtie2	SNVer	12	ins	CQ5	Depth-Filt	N	Original	0.796032
ARD	Bowtie2	SNVer	13	ins	CQ5	Depth-Filt	N	Original	0.795844
ARD	Bowtie2	SNVer	23	ins	CQ5	Depth-Filt	N	Original	0.793144
ARD	Bowtie2	Varscan	12	ins	CQ5	Depth-Filt	Y	Original	0.77559
ARD	Bowtie2	Varscan	13	ins	CQ5	Depth-Filt	Y	Original	0.774229
ARD	Bowtie2	Varscan	23	ins	CQ5	Depth-Filt	Y	Original	0.77347
ARD	Bowtie2	Varscan	12	ins	CQ5	Depth-Filt	N	Original	0.778105
ARD	Bowtie2	Varscan	13	ins	CQ5	Depth-Filt	N	Original	0.776845
ARD	Bowtie2	Varscan	23	ins	CQ5	Depth-Filt	N	Original	0.776264
ARD	BWA	FreeBayes	12	ins	CQ5	Depth-Filt	Y	Original	0.792142
ARD	BWA	FreeBayes	13	ins	CQ5	Depth-Filt	Y	Original	0.790576
ARD	BWA	FreeBayes	23	ins	CQ5	Depth-Filt	Y	Original	0.788084
ARD	BWA	FreeBayes	12	ins	CQ5	Depth-Filt	N	Original	0.767477
ARD	BWA	FreeBayes	13	ins	CQ5	Depth-Filt	N	Original	0.767112
ARD	BWA	FreeBayes	23	ins	CQ5	Depth-Filt	N	Original	0.76417
ARD	BWA	HC	12	ins	CQ5	Depth-Filt	Y	Original	0.828216
ARD	BWA	HC	13	ins	CQ5	Depth-Filt	Y	Original	0.827899
ARD	BWA	HC	23	ins	CQ5	Depth-Filt	Y	Original	0.826226
ARD	BWA	HC	12	ins	CQ5	Depth-Filt	N	Original	0.825496
ARD	BWA	HC	13	ins	CQ5	Depth-Filt	N	Original	0.824587
ARD	BWA	HC	23	ins	CQ5	Depth-Filt	N	Original	0.823665
ARD	BWA	ISAAC	12	ins	CQ5	Depth-Filt	Y	Original	0.815203
ARD	BWA	ISAAC	13	ins	CQ5	Depth-Filt	Y	Original	0.814383
ARD	BWA	ISAAC	23	ins	CQ5	Depth-Filt	Y	Original	0.812181
ARD	BWA	ISAAC	12	ins	CQ5	Depth-Filt	N	Original	0.816052
ARD	BWA	ISAAC	13	ins	CQ5	Depth-Filt	N	Original	0.81549
ARD	BWA	ISAAC	23	ins	CQ5	Depth-Filt	N	Original	0.81219
ARD	BWA	Samtools	12	ins	CQ5	Depth-Filt	Y	Original	0.674758
ARD	BWA	Samtools	13	ins	CQ5	Depth-Filt	Y	Original	0.676529
ARD	BWA	Samtools	23	ins	CQ5	Depth-Filt	Y	Original	0.668177
ARD	BWA	Samtools	12	ins	CQ5	Depth-Filt	N	Original	0.663077
ARD	BWA	Samtools	13	ins	CQ5	Depth-Filt	N	Original	0.665107
ARD	BWA	Samtools	23	ins	CQ5	Depth-Filt	N	Original	0.656848
ARD	BWA	SNVer	12	ins	CQ5	Depth-Filt	Y	Original	0.802619
ARD	BWA	SNVer	13	ins	CQ5	Depth-Filt	Y	Original	0.801266
ARD	BWA	SNVer	23	ins	CQ5	Depth-Filt	Y	Original	0.799186
ARD	BWA	SNVer	12	ins	CQ5	Depth-Filt	N	Original	0.79944
ARD	BWA	SNVer	13	ins	CQ5	Depth-Filt	N	Original	0.797448
ARD	BWA	SNVer	23	ins	CQ5	Depth-Filt	N	Original	0.796362
ARD	BWA	Varscan	12	ins	CQ5	Depth-Filt	Y	Original	0.789273
ARD	BWA	Varscan	13	ins	CQ5	Depth-Filt	Y	Original	0.787976
ARD	BWA	Varscan	23	ins	CQ5	Depth-Filt	Y	Original	0.786189
ARD	BWA	Varscan	12	ins	CQ5	Depth-Filt	N	Original	0.790093
ARD	BWA	Varscan	13	ins	CQ5	Depth-Filt	N	Original	0.788918
ARD	BWA	Varscan	23	ins	CQ5	Depth-Filt	N	Original	0.788178
ARD	ISAAC	FreeBayes	12	ins	CQ5	Depth-Filt	Y	Original	0.762107
ARD	ISAAC	FreeBayes	13	ins	CQ5	Depth-Filt	Y	Original	0.7595
ARD	ISAAC	FreeBayes	23	ins	CQ5	Depth-Filt	Y	Original	0.758739
ARD	ISAAC	FreeBayes	12	ins	CQ5	Depth-Filt	N	Original	0.752829
ARD	ISAAC	FreeBayes	13	ins	CQ5	Depth-Filt	N	Original	0.751887
ARD	ISAAC	FreeBayes	23	ins	CQ5	Depth-Filt	N	Original	0.750482
ARD	ISAAC	HC	12	ins	CQ5	Depth-Filt	Y	Original	0.821098
ARD	ISAAC	HC	13	ins	CQ5	Depth-Filt	Y	Original	0.819937
ARD	ISAAC	HC	23	ins	CQ5	Depth-Filt	Y	Original	0.818499
ARD	ISAAC	HC	12	ins	CQ5	Depth-Filt	N	Original	0.817595
ARD	ISAAC	HC	13	ins	CQ5	Depth-Filt	N	Original	0.816682
ARD	ISAAC	HC	23	ins	CQ5	Depth-Filt	N	Original	0.815104
ARD	ISAAC	ISAAC	12	ins	CQ5	Depth-Filt	Y	Original	0.803612
ARD	ISAAC	ISAAC	13	ins	CQ5	Depth-Filt	Y	Original	0.802534
ARD	ISAAC	ISAAC	23	ins	CQ5	Depth-Filt	Y	Original	0.800403
ARD	ISAAC	ISAAC	12	ins	CQ5	Depth-Filt	N	Original	0.803462
ARD	ISAAC	ISAAC	13	ins	CQ5	Depth-Filt	N	Original	0.802252
ARD	ISAAC	ISAAC	23	ins	CQ5	Depth-Filt	N	Original	0.799251
ARD	ISAAC	Samtools	12	ins	CQ5	Depth-Filt	Y	Original	0.692327
ARD	ISAAC	Samtools	13	ins	CQ5	Depth-Filt	Y	Original	0.694419
ARD	ISAAC	Samtools	23	ins	CQ5	Depth-Filt	Y	Original	0.684521
ARD	ISAAC	Samtools	12	ins	CQ5	Depth-Filt	N	Original	0.57326
ARD	ISAAC	Samtools	13	ins	CQ5	Depth-Filt	N	Original	0.575603
ARD	ISAAC	Samtools	23	ins	CQ5	Depth-Filt	N	Original	0.565131
ARD	ISAAC	SNVer	12	ins	CQ5	Depth-Filt	Y	Original	0.774474
ARD	ISAAC	SNVer	13	ins	CQ5	Depth-Filt	Y	Original	0.772576
ARD	ISAAC	SNVer	23	ins	CQ5	Depth-Filt	Y	Original	0.773059
ARD	ISAAC	SNVer	12	ins	CQ5	Depth-Filt	N	Original	0.77381
ARD	ISAAC	SNVer	13	ins	CQ5	Depth-Filt	N	Original	0.771546
ARD	ISAAC	SNVer	23	ins	CQ5	Depth-Filt	N	Original	0.772601
ARD	ISAAC	Varscan	12	ins	CQ5	Depth-Filt	Y	Original	0.773813
ARD	ISAAC	Varscan	13	ins	CQ5	Depth-Filt	Y	Original	0.770788
ARD	ISAAC	Varscan	23	ins	CQ5	Depth-Filt	Y	Original	0.771968
ARD	ISAAC	Varscan	12	ins	CQ5	Depth-Filt	N	Original	0.773591
ARD	ISAAC	Varscan	13	ins	CQ5	Depth-Filt	N	Original	0.770661
ARD	ISAAC	Varscan	23	ins	CQ5	Depth-Filt	N	Original	0.77234
ARD	stampy	FreeBayes	12	ins	CQ5	Depth-Filt	Y	Original	0.787082
ARD	stampy	FreeBayes	13	ins	CQ5	Depth-Filt	Y	Original	0.785694
ARD	stampy	FreeBayes	23	ins	CQ5	Depth-Filt	Y	Original	0.783606
ARD	stampy	FreeBayes	12	ins	CQ5	Depth-Filt	N	Original	0.761468
ARD	stampy	FreeBayes	13	ins	CQ5	Depth-Filt	N	Original	0.76093
ARD	stampy	FreeBayes	23	ins	CQ5	Depth-Filt	N	Original	0.758725
ARD	stampy	HC	12	ins	CQ5	Depth-Filt	Y	Original	0.828421
ARD	stampy	HC	13	ins	CQ5	Depth-Filt	Y	Original	0.827451
ARD	stampy	HC	23	ins	CQ5	Depth-Filt	Y	Original	0.826181
ARD	stampy	HC	12	ins	CQ5	Depth-Filt	N	Original	0.825413
ARD	stampy	HC	13	ins	CQ5	Depth-Filt	N	Original	0.824635
ARD	stampy	HC	23	ins	CQ5	Depth-Filt	N	Original	0.823448
ARD	stampy	ISAAC	12	ins	CQ5	Depth-Filt	Y	Original	0.779273
ARD	stampy	ISAAC	13	ins	CQ5	Depth-Filt	Y	Original	0.778794
ARD	stampy	ISAAC	23	ins	CQ5	Depth-Filt	Y	Original	0.777236
ARD	stampy	ISAAC	12	ins	CQ5	Depth-Filt	N	Original	0.780778
ARD	stampy	ISAAC	13	ins	CQ5	Depth-Filt	N	Original	0.779793
ARD	stampy	ISAAC	23	ins	CQ5	Depth-Filt	N	Original	0.778122
ARD	stampy	Samtools	12	ins	CQ5	Depth-Filt	Y	Original	0.504731
ARD	stampy	Samtools	13	ins	CQ5	Depth-Filt	Y	Original	0.505195
ARD	stampy	Samtools	23	ins	CQ5	Depth-Filt	Y	Original	0.504216
ARD	stampy	Samtools	12	ins	CQ5	Depth-Filt	N	Original	0.527751
ARD	stampy	Samtools	13	ins	CQ5	Depth-Filt	N	Original	0.528555
ARD	stampy	Samtools	23	ins	CQ5	Depth-Filt	N	Original	0.524495
ARD	stampy	SNVer	12	ins	CQ5	Depth-Filt	Y	Original	0.776348
ARD	stampy	SNVer	13	ins	CQ5	Depth-Filt	Y	Original	0.774821
ARD	stampy	SNVer	23	ins	CQ5	Depth-Filt	Y	Original	0.774025
ARD	stampy	SNVer	12	ins	CQ5	Depth-Filt	N	Original	0.757216
ARD	stampy	SNVer	13	ins	CQ5	Depth-Filt	N	Original	0.754365
ARD	stampy	SNVer	23	ins	CQ5	Depth-Filt	N	Original	0.756538
ARD	stampy	Varscan	12	ins	CQ5	Depth-Filt	Y	Original	0.778865
ARD	stampy	Varscan	13	ins	CQ5	Depth-Filt	Y	Original	0.777186
ARD	stampy	Varscan	23	ins	CQ5	Depth-Filt	Y	Original	0.776919
ARD	stampy	Varscan	12	ins	CQ5	Depth-Filt	N	Original	0.769923
ARD	stampy	Varscan	13	ins	CQ5	Depth-Filt	N	Original	0.769619
ARD	stampy	Varscan	23	ins	CQ5	Depth-Filt	N	Original	0.769718
ARD	RTG	RTG	12	ins	CQ5	Depth-Filt	N	Original	0.852879
ARD	RTG	RTG	13	ins	CQ5	Depth-Filt	N	Original	0.851544
ARD	RTG	RTG	23	ins	CQ5	Depth-Filt	N	Original	0.851677
ARD	sentieon	sentieon	12	ins	CQ5	Depth-Filt	N	Original	0.827639
ARD	sentieon	sentieon	13	ins	CQ5	Depth-Filt	N	Original	0.827408
ARD	sentieon	sentieon	23	ins	CQ5	Depth-Filt	N	Original	0.825669
NVG	Bowtie2	FreeBayes	12	ins	CQ5	Depth-Filt	Y	Original	0.748053
NVG	Bowtie2	FreeBayes	13	ins	CQ5	Depth-Filt	Y	Original	0.748209
NVG	Bowtie2	FreeBayes	23	ins	CQ5	Depth-Filt	Y	Original	0.749825
NVG	Bowtie2	FreeBayes	12	ins	CQ5	Depth-Filt	N	Original	0.722212
NVG	Bowtie2	FreeBayes	13	ins	CQ5	Depth-Filt	N	Original	0.721677
NVG	Bowtie2	FreeBayes	23	ins	CQ5	Depth-Filt	N	Original	0.723198
NVG	Bowtie2	HC	12	ins	CQ5	Depth-Filt	Y	Original	0.806475
NVG	Bowtie2	HC	13	ins	CQ5	Depth-Filt	Y	Original	0.807792
NVG	Bowtie2	HC	23	ins	CQ5	Depth-Filt	Y	Original	0.809054
NVG	Bowtie2	HC	12	ins	CQ5	Depth-Filt	N	Original	0.80153
NVG	Bowtie2	HC	13	ins	CQ5	Depth-Filt	N	Original	0.802367
NVG	Bowtie2	HC	23	ins	CQ5	Depth-Filt	N	Original	0.803792
NVG	Bowtie2	ISAAC	12	ins	CQ5	Depth-Filt	Y	Original	0.780159
NVG	Bowtie2	ISAAC	13	ins	CQ5	Depth-Filt	Y	Original	0.781047
NVG	Bowtie2	ISAAC	23	ins	CQ5	Depth-Filt	Y	Original	0.780446
NVG	Bowtie2	ISAAC	12	ins	CQ5	Depth-Filt	N	Original	0.782597
NVG	Bowtie2	ISAAC	13	ins	CQ5	Depth-Filt	N	Original	0.783435
NVG	Bowtie2	ISAAC	23	ins	CQ5	Depth-Filt	N	Original	0.783575
NVG	Bowtie2	Samtools	12	ins	CQ5	Depth-Filt	Y	Original	0.6038
NVG	Bowtie2	Samtools	13	ins	CQ5	Depth-Filt	Y	Original	0.60263
NVG	Bowtie2	Samtools	23	ins	CQ5	Depth-Filt	Y	Original	0.602888
NVG	Bowtie2	Samtools	12	ins	CQ5	Depth-Filt	N	Original	0.578905
NVG	Bowtie2	Samtools	13	ins	CQ5	Depth-Filt	N	Original	0.577747
NVG	Bowtie2	Samtools	23	ins	CQ5	Depth-Filt	N	Original	0.577144
NVG	Bowtie2	SNVer	12	ins	CQ5	Depth-Filt	Y	Original	0.763147
NVG	Bowtie2	SNVer	13	ins	CQ5	Depth-Filt	Y	Original	0.76615
NVG	Bowtie2	SNVer	23	ins	CQ5	Depth-Filt	Y	Original	0.767449
NVG	Bowtie2	SNVer	12	ins	CQ5	Depth-Filt	N	Original	0.765765
NVG	Bowtie2	SNVer	13	ins	CQ5	Depth-Filt	N	Original	0.768571
NVG	Bowtie2	SNVer	23	ins	CQ5	Depth-Filt	N	Original	0.769959
NVG	Bowtie2	Varscan	12	ins	CQ5	Depth-Filt	Y	Original	0.756075
NVG	Bowtie2	Varscan	13	ins	CQ5	Depth-Filt	Y	Original	0.757816
NVG	Bowtie2	Varscan	23	ins	CQ5	Depth-Filt	Y	Original	0.758122
NVG	Bowtie2	Varscan	12	ins	CQ5	Depth-Filt	N	Original	0.758438
NVG	Bowtie2	Varscan	13	ins	CQ5	Depth-Filt	N	Original	0.759712
NVG	Bowtie2	Varscan	23	ins	CQ5	Depth-Filt	N	Original	0.760121
NVG	BWA	FreeBayes	12	ins	CQ5	Depth-Filt	Y	Original	0.759937
NVG	BWA	FreeBayes	13	ins	CQ5	Depth-Filt	Y	Original	0.761659
NVG	BWA	FreeBayes	23	ins	CQ5	Depth-Filt	Y	Original	0.763524
NVG	BWA	FreeBayes	12	ins	CQ5	Depth-Filt	N	Original	0.737563
NVG	BWA	FreeBayes	13	ins	CQ5	Depth-Filt	N	Original	0.737957
NVG	BWA	FreeBayes	23	ins	CQ5	Depth-Filt	N	Original	0.739488
NVG	BWA	HC	12	ins	CQ5	Depth-Filt	Y	Original	0.807503
NVG	BWA	HC	13	ins	CQ5	Depth-Filt	Y	Original	0.808383
NVG	BWA	HC	23	ins	CQ5	Depth-Filt	Y	Original	0.809009
NVG	BWA	HC	12	ins	CQ5	Depth-Filt	N	Original	0.803606
NVG	BWA	HC	13	ins	CQ5	Depth-Filt	N	Original	0.804352
NVG	BWA	HC	23	ins	CQ5	Depth-Filt	N	Original	0.805368
[truncated: 18,954 more rows]
