# Supplementary material for: Assessing reproducibility of inherited variants detected with short-read whole genome sequencing
Source: Genome Biol. 2022 Jan 3;23:2. doi: 10.1186/s13059-021-02569-8 (PMC8722114; doi:10.1186/s13059-021-02569-8)
Supplement: Supplementary file 13 — Additional file 13: Table S12. Summary of lab reproducibility. [file 13059_2021_2569_MOESM13_ESM.xlsx]

## Sheet: Lab reproducibility
Table S12. Summary of lab reproduciblity.
Replicate	Aligner	GATK realignment	Caller	A_Lab	B_Lab	FiltBy	VarType	Sample	reproducibility
1	Bowtie2	Y	FreeBayes	ARD	NVG	Depth-Filt	snv	CQ5	0.966748
1	Bowtie2	Y	FreeBayes	ARD	WUX	Depth-Filt	snv	CQ5	0.965851
1	Bowtie2	Y	FreeBayes	NVG	WUX	Depth-Filt	snv	CQ5	0.966569
1	Bowtie2	N	FreeBayes	ARD	NVG	Depth-Filt	snv	CQ5	0.958358
1	Bowtie2	N	FreeBayes	ARD	WUX	Depth-Filt	snv	CQ5	0.956524
1	Bowtie2	N	FreeBayes	NVG	WUX	Depth-Filt	snv	CQ5	0.95731
2	Bowtie2	Y	FreeBayes	ARD	NVG	Depth-Filt	snv	CQ5	0.967674
2	Bowtie2	Y	FreeBayes	ARD	WUX	Depth-Filt	snv	CQ5	0.966527
2	Bowtie2	Y	FreeBayes	NVG	WUX	Depth-Filt	snv	CQ5	0.966808
2	Bowtie2	N	FreeBayes	ARD	NVG	Depth-Filt	snv	CQ5	0.959108
2	Bowtie2	N	FreeBayes	ARD	WUX	Depth-Filt	snv	CQ5	0.957012
2	Bowtie2	N	FreeBayes	NVG	WUX	Depth-Filt	snv	CQ5	0.95765
3	Bowtie2	Y	FreeBayes	ARD	NVG	Depth-Filt	snv	CQ5	0.967367
3	Bowtie2	Y	FreeBayes	ARD	WUX	Depth-Filt	snv	CQ5	0.966483
3	Bowtie2	Y	FreeBayes	NVG	WUX	Depth-Filt	snv	CQ5	0.967919
3	Bowtie2	N	FreeBayes	ARD	NVG	Depth-Filt	snv	CQ5	0.958755
3	Bowtie2	N	FreeBayes	ARD	WUX	Depth-Filt	snv	CQ5	0.956888
3	Bowtie2	N	FreeBayes	NVG	WUX	Depth-Filt	snv	CQ5	0.958637
1	Bowtie2	Y	HC	ARD	NVG	Depth-Filt	snv	CQ5	0.980849
1	Bowtie2	Y	HC	ARD	WUX	Depth-Filt	snv	CQ5	0.980237
1	Bowtie2	Y	HC	NVG	WUX	Depth-Filt	snv	CQ5	0.979534
1	Bowtie2	N	HC	ARD	NVG	Depth-Filt	snv	CQ5	0.980774
1	Bowtie2	N	HC	ARD	WUX	Depth-Filt	snv	CQ5	0.97958
1	Bowtie2	N	HC	NVG	WUX	Depth-Filt	snv	CQ5	0.979183
2	Bowtie2	Y	HC	ARD	NVG	Depth-Filt	snv	CQ5	0.980468
2	Bowtie2	Y	HC	ARD	WUX	Depth-Filt	snv	CQ5	0.979808
2	Bowtie2	Y	HC	NVG	WUX	Depth-Filt	snv	CQ5	0.979896
2	Bowtie2	N	HC	ARD	NVG	Depth-Filt	snv	CQ5	0.980097
2	Bowtie2	N	HC	ARD	WUX	Depth-Filt	snv	CQ5	0.978897
2	Bowtie2	N	HC	NVG	WUX	Depth-Filt	snv	CQ5	0.979379
3	Bowtie2	Y	HC	ARD	NVG	Depth-Filt	snv	CQ5	0.980621
3	Bowtie2	Y	HC	ARD	WUX	Depth-Filt	snv	CQ5	0.980113
3	Bowtie2	Y	HC	NVG	WUX	Depth-Filt	snv	CQ5	0.980719
3	Bowtie2	N	HC	ARD	NVG	Depth-Filt	snv	CQ5	0.980359
3	Bowtie2	N	HC	ARD	WUX	Depth-Filt	snv	CQ5	0.979452
3	Bowtie2	N	HC	NVG	WUX	Depth-Filt	snv	CQ5	0.980312
1	Bowtie2	Y	ISAAC	ARD	NVG	Depth-Filt	snv	CQ5	0.964911
1	Bowtie2	Y	ISAAC	ARD	WUX	Depth-Filt	snv	CQ5	0.96642
1	Bowtie2	Y	ISAAC	NVG	WUX	Depth-Filt	snv	CQ5	0.964756
1	Bowtie2	N	ISAAC	ARD	NVG	Depth-Filt	snv	CQ5	0.97527
1	Bowtie2	N	ISAAC	ARD	WUX	Depth-Filt	snv	CQ5	0.975104
1	Bowtie2	N	ISAAC	NVG	WUX	Depth-Filt	snv	CQ5	0.974477
2	Bowtie2	Y	ISAAC	ARD	NVG	Depth-Filt	snv	CQ5	0.964249
2	Bowtie2	Y	ISAAC	ARD	WUX	Depth-Filt	snv	CQ5	0.966532
2	Bowtie2	Y	ISAAC	NVG	WUX	Depth-Filt	snv	CQ5	0.96609
2	Bowtie2	N	ISAAC	ARD	NVG	Depth-Filt	snv	CQ5	0.974508
2	Bowtie2	N	ISAAC	ARD	WUX	Depth-Filt	snv	CQ5	0.975255
2	Bowtie2	N	ISAAC	NVG	WUX	Depth-Filt	snv	CQ5	0.975604
3	Bowtie2	Y	ISAAC	ARD	NVG	Depth-Filt	snv	CQ5	0.963235
3	Bowtie2	Y	ISAAC	ARD	WUX	Depth-Filt	snv	CQ5	0.965028
3	Bowtie2	Y	ISAAC	NVG	WUX	Depth-Filt	snv	CQ5	0.965231
3	Bowtie2	N	ISAAC	ARD	NVG	Depth-Filt	snv	CQ5	0.97433
3	Bowtie2	N	ISAAC	ARD	WUX	Depth-Filt	snv	CQ5	0.974664
3	Bowtie2	N	ISAAC	NVG	WUX	Depth-Filt	snv	CQ5	0.975187
1	Bowtie2	Y	Samtools	ARD	NVG	Depth-Filt	snv	CQ5	0.975513
1	Bowtie2	Y	Samtools	ARD	WUX	Depth-Filt	snv	CQ5	0.973264
1	Bowtie2	Y	Samtools	NVG	WUX	Depth-Filt	snv	CQ5	0.973761
1	Bowtie2	N	Samtools	ARD	NVG	Depth-Filt	snv	CQ5	0.973161
1	Bowtie2	N	Samtools	ARD	WUX	Depth-Filt	snv	CQ5	0.969961
1	Bowtie2	N	Samtools	NVG	WUX	Depth-Filt	snv	CQ5	0.970711
2	Bowtie2	Y	Samtools	ARD	NVG	Depth-Filt	snv	CQ5	0.975348
2	Bowtie2	Y	Samtools	ARD	WUX	Depth-Filt	snv	CQ5	0.973264
2	Bowtie2	Y	Samtools	NVG	WUX	Depth-Filt	snv	CQ5	0.974253
2	Bowtie2	N	Samtools	ARD	NVG	Depth-Filt	snv	CQ5	0.972828
2	Bowtie2	N	Samtools	ARD	WUX	Depth-Filt	snv	CQ5	0.969776
2	Bowtie2	N	Samtools	NVG	WUX	Depth-Filt	snv	CQ5	0.971201
3	Bowtie2	Y	Samtools	ARD	NVG	Depth-Filt	snv	CQ5	0.975225
3	Bowtie2	Y	Samtools	ARD	WUX	Depth-Filt	snv	CQ5	0.973321
3	Bowtie2	Y	Samtools	NVG	WUX	Depth-Filt	snv	CQ5	0.974767
3	Bowtie2	N	Samtools	ARD	NVG	Depth-Filt	snv	CQ5	0.972698
3	Bowtie2	N	Samtools	ARD	WUX	Depth-Filt	snv	CQ5	0.970019
3	Bowtie2	N	Samtools	NVG	WUX	Depth-Filt	snv	CQ5	0.971778
1	Bowtie2	Y	SNVer	ARD	NVG	Depth-Filt	snv	CQ5	0.937494
1	Bowtie2	Y	SNVer	ARD	WUX	Depth-Filt	snv	CQ5	0.93223
1	Bowtie2	Y	SNVer	NVG	WUX	Depth-Filt	snv	CQ5	0.940334
1	Bowtie2	N	SNVer	ARD	NVG	Depth-Filt	snv	CQ5	0.96325
1	Bowtie2	N	SNVer	ARD	WUX	Depth-Filt	snv	CQ5	0.961376
1	Bowtie2	N	SNVer	NVG	WUX	Depth-Filt	snv	CQ5	0.962226
2	Bowtie2	Y	SNVer	ARD	NVG	Depth-Filt	snv	CQ5	0.937589
2	Bowtie2	Y	SNVer	ARD	WUX	Depth-Filt	snv	CQ5	0.933181
2	Bowtie2	Y	SNVer	NVG	WUX	Depth-Filt	snv	CQ5	0.940369
2	Bowtie2	N	SNVer	ARD	NVG	Depth-Filt	snv	CQ5	0.963228
2	Bowtie2	N	SNVer	ARD	WUX	Depth-Filt	snv	CQ5	0.961074
2	Bowtie2	N	SNVer	NVG	WUX	Depth-Filt	snv	CQ5	0.962232
3	Bowtie2	Y	SNVer	ARD	NVG	Depth-Filt	snv	CQ5	0.937913
3	Bowtie2	Y	SNVer	ARD	WUX	Depth-Filt	snv	CQ5	0.93228
3	Bowtie2	Y	SNVer	NVG	WUX	Depth-Filt	snv	CQ5	0.939848
3	Bowtie2	N	SNVer	ARD	NVG	Depth-Filt	snv	CQ5	0.963106
3	Bowtie2	N	SNVer	ARD	WUX	Depth-Filt	snv	CQ5	0.961363
3	Bowtie2	N	SNVer	NVG	WUX	Depth-Filt	snv	CQ5	0.963003
1	Bowtie2	Y	Varscan	ARD	NVG	Depth-Filt	snv	CQ5	0.919343
1	Bowtie2	Y	Varscan	ARD	WUX	Depth-Filt	snv	CQ5	0.907721
1	Bowtie2	Y	Varscan	NVG	WUX	Depth-Filt	snv	CQ5	0.910767
1	Bowtie2	N	Varscan	ARD	NVG	Depth-Filt	snv	CQ5	0.914394
1	Bowtie2	N	Varscan	ARD	WUX	Depth-Filt	snv	CQ5	0.902373
1	Bowtie2	N	Varscan	NVG	WUX	Depth-Filt	snv	CQ5	0.905487
2	Bowtie2	Y	Varscan	ARD	NVG	Depth-Filt	snv	CQ5	0.919696
2	Bowtie2	Y	Varscan	ARD	WUX	Depth-Filt	snv	CQ5	0.909293
2	Bowtie2	Y	Varscan	NVG	WUX	Depth-Filt	snv	CQ5	0.91306
2	Bowtie2	N	Varscan	ARD	NVG	Depth-Filt	snv	CQ5	0.914388
2	Bowtie2	N	Varscan	ARD	WUX	Depth-Filt	snv	CQ5	0.903354
2	Bowtie2	N	Varscan	NVG	WUX	Depth-Filt	snv	CQ5	0.907608
3	Bowtie2	Y	Varscan	ARD	NVG	Depth-Filt	snv	CQ5	0.918818
3	Bowtie2	Y	Varscan	ARD	WUX	Depth-Filt	snv	CQ5	0.908276
3	Bowtie2	Y	Varscan	NVG	WUX	Depth-Filt	snv	CQ5	0.91329
3	Bowtie2	N	Varscan	ARD	NVG	Depth-Filt	snv	CQ5	0.913423
3	Bowtie2	N	Varscan	ARD	WUX	Depth-Filt	snv	CQ5	0.903074
3	Bowtie2	N	Varscan	NVG	WUX	Depth-Filt	snv	CQ5	0.908721
1	BWA	Y	FreeBayes	ARD	NVG	Depth-Filt	snv	CQ5	0.964069
1	BWA	Y	FreeBayes	ARD	WUX	Depth-Filt	snv	CQ5	0.963586
1	BWA	Y	FreeBayes	NVG	WUX	Depth-Filt	snv	CQ5	0.964876
1	BWA	N	FreeBayes	ARD	NVG	Depth-Filt	snv	CQ5	0.960594
1	BWA	N	FreeBayes	ARD	WUX	Depth-Filt	snv	CQ5	0.959844
1	BWA	N	FreeBayes	NVG	WUX	Depth-Filt	snv	CQ5	0.961205
2	BWA	Y	FreeBayes	ARD	NVG	Depth-Filt	snv	CQ5	0.964087
2	BWA	Y	FreeBayes	ARD	WUX	Depth-Filt	snv	CQ5	0.963419
2	BWA	Y	FreeBayes	NVG	WUX	Depth-Filt	snv	CQ5	0.965407
2	BWA	N	FreeBayes	ARD	NVG	Depth-Filt	snv	CQ5	0.960055
2	BWA	N	FreeBayes	ARD	WUX	Depth-Filt	snv	CQ5	0.9593
2	BWA	N	FreeBayes	NVG	WUX	Depth-Filt	snv	CQ5	0.961902
3	BWA	Y	FreeBayes	ARD	NVG	Depth-Filt	snv	CQ5	0.964199
3	BWA	Y	FreeBayes	ARD	WUX	Depth-Filt	snv	CQ5	0.963484
3	BWA	Y	FreeBayes	NVG	WUX	Depth-Filt	snv	CQ5	0.966147
3	BWA	N	FreeBayes	ARD	NVG	Depth-Filt	snv	CQ5	0.96018
3	BWA	N	FreeBayes	ARD	WUX	Depth-Filt	snv	CQ5	0.959477
3	BWA	N	FreeBayes	NVG	WUX	Depth-Filt	snv	CQ5	0.96246
1	BWA	Y	HC	ARD	NVG	Depth-Filt	snv	CQ5	0.971178
1	BWA	Y	HC	ARD	WUX	Depth-Filt	snv	CQ5	0.968615
1	BWA	Y	HC	NVG	WUX	Depth-Filt	snv	CQ5	0.968655
1	BWA	N	HC	ARD	NVG	Depth-Filt	snv	CQ5	0.970694
1	BWA	N	HC	ARD	WUX	Depth-Filt	snv	CQ5	0.96763
1	BWA	N	HC	NVG	WUX	Depth-Filt	snv	CQ5	0.967814
2	BWA	Y	HC	ARD	NVG	Depth-Filt	snv	CQ5	0.971
2	BWA	Y	HC	ARD	WUX	Depth-Filt	snv	CQ5	0.968304
2	BWA	Y	HC	NVG	WUX	Depth-Filt	snv	CQ5	0.969083
2	BWA	N	HC	ARD	NVG	Depth-Filt	snv	CQ5	0.970316
2	BWA	N	HC	ARD	WUX	Depth-Filt	snv	CQ5	0.967154
2	BWA	N	HC	NVG	WUX	Depth-Filt	snv	CQ5	0.968216
3	BWA	Y	HC	ARD	NVG	Depth-Filt	snv	CQ5	0.971055
3	BWA	Y	HC	ARD	WUX	Depth-Filt	snv	CQ5	0.9688
3	BWA	Y	HC	NVG	WUX	Depth-Filt	snv	CQ5	0.970559
3	BWA	N	HC	ARD	NVG	Depth-Filt	snv	CQ5	0.970415
3	BWA	N	HC	ARD	WUX	Depth-Filt	snv	CQ5	0.967906
3	BWA	N	HC	NVG	WUX	Depth-Filt	snv	CQ5	0.969788
1	BWA	Y	ISAAC	ARD	NVG	Depth-Filt	snv	CQ5	0.966703
1	BWA	Y	ISAAC	ARD	WUX	Depth-Filt	snv	CQ5	0.96991
1	BWA	Y	ISAAC	NVG	WUX	Depth-Filt	snv	CQ5	0.969245
1	BWA	N	ISAAC	ARD	NVG	Depth-Filt	snv	CQ5	0.974171
1	BWA	N	ISAAC	ARD	WUX	Depth-Filt	snv	CQ5	0.974777
1	BWA	N	ISAAC	NVG	WUX	Depth-Filt	snv	CQ5	0.974946
2	BWA	Y	ISAAC	ARD	NVG	Depth-Filt	snv	CQ5	0.966011
2	BWA	Y	ISAAC	ARD	WUX	Depth-Filt	snv	CQ5	0.969856
2	BWA	Y	ISAAC	NVG	WUX	Depth-Filt	snv	CQ5	0.970541
2	BWA	N	ISAAC	ARD	NVG	Depth-Filt	snv	CQ5	0.973279
2	BWA	N	ISAAC	ARD	WUX	Depth-Filt	snv	CQ5	0.974449
2	BWA	N	ISAAC	NVG	WUX	Depth-Filt	snv	CQ5	0.975678
3	BWA	Y	ISAAC	ARD	NVG	Depth-Filt	snv	CQ5	0.96529
3	BWA	Y	ISAAC	ARD	WUX	Depth-Filt	snv	CQ5	0.96831
3	BWA	Y	ISAAC	NVG	WUX	Depth-Filt	snv	CQ5	0.9701
3	BWA	N	ISAAC	ARD	NVG	Depth-Filt	snv	CQ5	0.973371
3	BWA	N	ISAAC	ARD	WUX	Depth-Filt	snv	CQ5	0.97424
3	BWA	N	ISAAC	NVG	WUX	Depth-Filt	snv	CQ5	0.975975
1	BWA	Y	Samtools	ARD	NVG	Depth-Filt	snv	CQ5	0.966677
1	BWA	Y	Samtools	ARD	WUX	Depth-Filt	snv	CQ5	0.96301
1	BWA	Y	Samtools	NVG	WUX	Depth-Filt	snv	CQ5	0.965479
1	BWA	N	Samtools	ARD	NVG	Depth-Filt	snv	CQ5	0.963851
1	BWA	N	Samtools	ARD	WUX	Depth-Filt	snv	CQ5	0.959161
1	BWA	N	Samtools	NVG	WUX	Depth-Filt	snv	CQ5	0.961754
2	BWA	Y	Samtools	ARD	NVG	Depth-Filt	snv	CQ5	0.966418
2	BWA	Y	Samtools	ARD	WUX	Depth-Filt	snv	CQ5	0.962724
2	BWA	Y	Samtools	NVG	WUX	Depth-Filt	snv	CQ5	0.966103
2	BWA	N	Samtools	ARD	NVG	Depth-Filt	snv	CQ5	0.963462
2	BWA	N	Samtools	ARD	WUX	Depth-Filt	snv	CQ5	0.958685
2	BWA	N	Samtools	NVG	WUX	Depth-Filt	snv	CQ5	0.962348
3	BWA	Y	Samtools	ARD	NVG	Depth-Filt	snv	CQ5	0.966693
3	BWA	Y	Samtools	ARD	WUX	Depth-Filt	snv	CQ5	0.963364
3	BWA	Y	Samtools	NVG	WUX	Depth-Filt	snv	CQ5	0.967324
3	BWA	N	Samtools	ARD	NVG	Depth-Filt	snv	CQ5	0.963605
3	BWA	N	Samtools	ARD	WUX	Depth-Filt	snv	CQ5	0.959469
3	BWA	N	Samtools	NVG	WUX	Depth-Filt	snv	CQ5	0.963816
1	BWA	Y	SNVer	ARD	NVG	Depth-Filt	snv	CQ5	0.956261
1	BWA	Y	SNVer	ARD	WUX	Depth-Filt	snv	CQ5	0.955334
1	BWA	Y	SNVer	NVG	WUX	Depth-Filt	snv	CQ5	0.958457
1	BWA	N	SNVer	ARD	NVG	Depth-Filt	snv	CQ5	0.964349
1	BWA	N	SNVer	ARD	WUX	Depth-Filt	snv	CQ5	0.963158
1	BWA	N	SNVer	NVG	WUX	Depth-Filt	snv	CQ5	0.965153
2	BWA	Y	SNVer	ARD	NVG	Depth-Filt	snv	CQ5	0.955548
2	BWA	Y	SNVer	ARD	WUX	Depth-Filt	snv	CQ5	0.955207
2	BWA	Y	SNVer	NVG	WUX	Depth-Filt	snv	CQ5	0.958886
2	BWA	N	SNVer	ARD	NVG	Depth-Filt	snv	CQ5	0.963914
2	BWA	N	SNVer	ARD	WUX	Depth-Filt	snv	CQ5	0.962707
2	BWA	N	SNVer	NVG	WUX	Depth-Filt	snv	CQ5	0.965435
3	BWA	Y	SNVer	ARD	NVG	Depth-Filt	snv	CQ5	0.955862
3	BWA	Y	SNVer	ARD	WUX	Depth-Filt	snv	CQ5	0.954959
3	BWA	Y	SNVer	NVG	WUX	Depth-Filt	snv	CQ5	0.959074
3	BWA	N	SNVer	ARD	NVG	Depth-Filt	snv	CQ5	0.96401
3	BWA	N	SNVer	ARD	WUX	Depth-Filt	snv	CQ5	0.962858
3	BWA	N	SNVer	NVG	WUX	Depth-Filt	snv	CQ5	0.966446
1	BWA	Y	Varscan	ARD	NVG	Depth-Filt	snv	CQ5	0.936618
1	BWA	Y	Varscan	ARD	WUX	Depth-Filt	snv	CQ5	0.935217
1	BWA	Y	Varscan	NVG	WUX	Depth-Filt	snv	CQ5	0.938982
1	BWA	N	Varscan	ARD	NVG	Depth-Filt	snv	CQ5	0.935028
1	BWA	N	Varscan	ARD	WUX	Depth-Filt	snv	CQ5	0.933759
1	BWA	N	Varscan	NVG	WUX	Depth-Filt	snv	CQ5	0.93784
2	BWA	Y	Varscan	ARD	NVG	Depth-Filt	snv	CQ5	0.936298
2	BWA	Y	Varscan	ARD	WUX	Depth-Filt	snv	CQ5	0.934798
2	BWA	Y	Varscan	NVG	WUX	Depth-Filt	snv	CQ5	0.940257
2	BWA	N	Varscan	ARD	NVG	Depth-Filt	snv	CQ5	0.934756
2	BWA	N	Varscan	ARD	WUX	Depth-Filt	snv	CQ5	0.933486
2	BWA	N	Varscan	NVG	WUX	Depth-Filt	snv	CQ5	0.938984
3	BWA	Y	Varscan	ARD	NVG	Depth-Filt	snv	CQ5	0.935689
3	BWA	Y	Varscan	ARD	WUX	Depth-Filt	snv	CQ5	0.933916
3	BWA	Y	Varscan	NVG	WUX	Depth-Filt	snv	CQ5	0.941051
3	BWA	N	Varscan	ARD	NVG	Depth-Filt	snv	CQ5	0.934111
3	BWA	N	Varscan	ARD	WUX	Depth-Filt	snv	CQ5	0.932725
3	BWA	N	Varscan	NVG	WUX	Depth-Filt	snv	CQ5	0.939936
1	ISAAC	Y	FreeBayes	ARD	NVG	Depth-Filt	snv	CQ5	0.949737
1	ISAAC	Y	FreeBayes	ARD	WUX	Depth-Filt	snv	CQ5	0.949604
1	ISAAC	Y	FreeBayes	NVG	WUX	Depth-Filt	snv	CQ5	0.95022
1	ISAAC	N	FreeBayes	ARD	NVG	Depth-Filt	snv	CQ5	0.94661
1	ISAAC	N	FreeBayes	ARD	WUX	Depth-Filt	snv	CQ5	0.946001
1	ISAAC	N	FreeBayes	NVG	WUX	Depth-Filt	snv	CQ5	0.94632
2	ISAAC	Y	FreeBayes	ARD	NVG	Depth-Filt	snv	CQ5	0.949296
2	ISAAC	Y	FreeBayes	ARD	WUX	Depth-Filt	snv	CQ5	0.949006
2	ISAAC	Y	FreeBayes	NVG	WUX	Depth-Filt	snv	CQ5	0.950576
2	ISAAC	N	FreeBayes	ARD	NVG	Depth-Filt	snv	CQ5	0.945423
2	ISAAC	N	FreeBayes	ARD	WUX	Depth-Filt	snv	CQ5	0.944927
2	ISAAC	N	FreeBayes	NVG	WUX	Depth-Filt	snv	CQ5	0.946793
3	ISAAC	Y	FreeBayes	ARD	NVG	Depth-Filt	snv	CQ5	0.948774
3	ISAAC	Y	FreeBayes	ARD	WUX	Depth-Filt	snv	CQ5	0.948821
3	ISAAC	Y	FreeBayes	NVG	WUX	Depth-Filt	snv	CQ5	0.951369
3	ISAAC	N	FreeBayes	ARD	NVG	Depth-Filt	snv	CQ5	0.944803
3	ISAAC	N	FreeBayes	ARD	WUX	Depth-Filt	snv	CQ5	0.944705
3	ISAAC	N	FreeBayes	NVG	WUX	Depth-Filt	snv	CQ5	0.947453
1	ISAAC	Y	HC	ARD	NVG	Depth-Filt	snv	CQ5	0.973563
1	ISAAC	Y	HC	ARD	WUX	Depth-Filt	snv	CQ5	0.972154
1	ISAAC	Y	HC	NVG	WUX	Depth-Filt	snv	CQ5	0.9717
1	ISAAC	N	HC	ARD	NVG	Depth-Filt	snv	CQ5	0.973123
1	ISAAC	N	HC	ARD	WUX	Depth-Filt	snv	CQ5	0.97128
1	ISAAC	N	HC	NVG	WUX	Depth-Filt	snv	CQ5	0.971067
2	ISAAC	Y	HC	ARD	NVG	Depth-Filt	snv	CQ5	0.97329
2	ISAAC	Y	HC	ARD	WUX	Depth-Filt	snv	CQ5	0.971674
2	ISAAC	Y	HC	NVG	WUX	Depth-Filt	snv	CQ5	0.97188
2	ISAAC	N	HC	ARD	NVG	Depth-Filt	snv	CQ5	0.972589
2	ISAAC	N	HC	ARD	WUX	Depth-Filt	snv	CQ5	0.970628
2	ISAAC	N	HC	NVG	WUX	Depth-Filt	snv	CQ5	0.971135
3	ISAAC	Y	HC	ARD	NVG	Depth-Filt	snv	CQ5	0.973325
3	ISAAC	Y	HC	ARD	WUX	Depth-Filt	snv	CQ5	0.972198
3	ISAAC	Y	HC	NVG	WUX	Depth-Filt	snv	CQ5	0.973267
3	ISAAC	N	HC	ARD	NVG	Depth-Filt	snv	CQ5	0.972695
3	ISAAC	N	HC	ARD	WUX	Depth-Filt	snv	CQ5	0.971238
3	ISAAC	N	HC	NVG	WUX	Depth-Filt	snv	CQ5	0.972558
1	ISAAC	Y	ISAAC	ARD	NVG	Depth-Filt	snv	CQ5	0.962412
1	ISAAC	Y	ISAAC	ARD	WUX	Depth-Filt	snv	CQ5	0.967563
1	ISAAC	Y	ISAAC	NVG	WUX	Depth-Filt	snv	CQ5	0.966882
1	ISAAC	N	ISAAC	ARD	NVG	Depth-Filt	snv	CQ5	0.968872
1	ISAAC	N	ISAAC	ARD	WUX	Depth-Filt	snv	CQ5	0.971761
1	ISAAC	N	ISAAC	NVG	WUX	Depth-Filt	snv	CQ5	0.971642
2	ISAAC	Y	ISAAC	ARD	NVG	Depth-Filt	snv	CQ5	0.961157
2	ISAAC	Y	ISAAC	ARD	WUX	Depth-Filt	snv	CQ5	0.966321
2	ISAAC	Y	ISAAC	NVG	WUX	Depth-Filt	snv	CQ5	0.967655
2	ISAAC	N	ISAAC	ARD	NVG	Depth-Filt	snv	CQ5	0.967929
2	ISAAC	N	ISAAC	ARD	WUX	Depth-Filt	snv	CQ5	0.97065
2	ISAAC	N	ISAAC	NVG	WUX	Depth-Filt	snv	CQ5	0.972081
3	ISAAC	Y	ISAAC	ARD	NVG	Depth-Filt	snv	CQ5	0.960558
3	ISAAC	Y	ISAAC	ARD	WUX	Depth-Filt	snv	CQ5	0.964781
3	ISAAC	Y	ISAAC	NVG	WUX	Depth-Filt	snv	CQ5	0.967759
3	ISAAC	N	ISAAC	ARD	NVG	Depth-Filt	snv	CQ5	0.967897
3	ISAAC	N	ISAAC	ARD	WUX	Depth-Filt	snv	CQ5	0.970238
3	ISAAC	N	ISAAC	NVG	WUX	Depth-Filt	snv	CQ5	0.97262
1	ISAAC	Y	Samtools	ARD	NVG	Depth-Filt	snv	CQ5	0.965863
1	ISAAC	Y	Samtools	ARD	WUX	Depth-Filt	snv	CQ5	0.962388
1	ISAAC	Y	Samtools	NVG	WUX	Depth-Filt	snv	CQ5	0.963564
1	ISAAC	N	Samtools	ARD	NVG	Depth-Filt	snv	CQ5	0.963336
1	ISAAC	N	Samtools	ARD	WUX	Depth-Filt	snv	CQ5	0.958733
1	ISAAC	N	Samtools	NVG	WUX	Depth-Filt	snv	CQ5	0.959766
2	ISAAC	Y	Samtools	ARD	NVG	Depth-Filt	snv	CQ5	0.965527
2	ISAAC	Y	Samtools	ARD	WUX	Depth-Filt	snv	CQ5	0.961832
2	ISAAC	Y	Samtools	NVG	WUX	Depth-Filt	snv	CQ5	0.964003
2	ISAAC	N	Samtools	ARD	NVG	Depth-Filt	snv	CQ5	0.962588
2	ISAAC	N	Samtools	ARD	WUX	Depth-Filt	snv	CQ5	0.957891
2	ISAAC	N	Samtools	NVG	WUX	Depth-Filt	snv	CQ5	0.960296
3	ISAAC	Y	Samtools	ARD	NVG	Depth-Filt	snv	CQ5	0.965211
3	ISAAC	Y	Samtools	ARD	WUX	Depth-Filt	snv	CQ5	0.962245
3	ISAAC	Y	Samtools	NVG	WUX	Depth-Filt	snv	CQ5	0.96528
3	ISAAC	N	Samtools	ARD	NVG	Depth-Filt	snv	CQ5	0.962388
3	ISAAC	N	Samtools	ARD	WUX	Depth-Filt	snv	CQ5	0.958494
3	ISAAC	N	Samtools	NVG	WUX	Depth-Filt	snv	CQ5	0.961582
1	ISAAC	Y	SNVer	ARD	NVG	Depth-Filt	snv	CQ5	0.94784
1	ISAAC	Y	SNVer	ARD	WUX	Depth-Filt	snv	CQ5	0.9484
1	ISAAC	Y	SNVer	NVG	WUX	Depth-Filt	snv	CQ5	0.950301
1	ISAAC	N	SNVer	ARD	NVG	Depth-Filt	snv	CQ5	0.95664
1	ISAAC	N	SNVer	ARD	WUX	Depth-Filt	snv	CQ5	0.957044
1	ISAAC	N	SNVer	NVG	WUX	Depth-Filt	snv	CQ5	0.957305
2	ISAAC	Y	SNVer	ARD	NVG	Depth-Filt	snv	CQ5	0.947832
2	ISAAC	Y	SNVer	ARD	WUX	Depth-Filt	snv	CQ5	0.948095
2	ISAAC	Y	SNVer	NVG	WUX	Depth-Filt	snv	CQ5	0.950687
2	ISAAC	N	SNVer	ARD	NVG	Depth-Filt	snv	CQ5	0.956384
2	ISAAC	N	SNVer	ARD	WUX	Depth-Filt	snv	CQ5	0.956608
2	ISAAC	N	SNVer	NVG	WUX	Depth-Filt	snv	CQ5	0.957586
3	ISAAC	Y	SNVer	ARD	NVG	Depth-Filt	snv	CQ5	0.946665
3	ISAAC	Y	SNVer	ARD	WUX	Depth-Filt	snv	CQ5	0.94748
3	ISAAC	Y	SNVer	NVG	WUX	Depth-Filt	snv	CQ5	0.951167
3	ISAAC	N	SNVer	ARD	NVG	Depth-Filt	snv	CQ5	0.95561
3	ISAAC	N	SNVer	ARD	WUX	Depth-Filt	snv	CQ5	0.956061
3	ISAAC	N	SNVer	NVG	WUX	Depth-Filt	snv	CQ5	0.958293
1	ISAAC	Y	Varscan	ARD	NVG	Depth-Filt	snv	CQ5	0.902787
1	ISAAC	Y	Varscan	ARD	WUX	Depth-Filt	snv	CQ5	0.89297
1	ISAAC	Y	Varscan	NVG	WUX	Depth-Filt	snv	CQ5	0.89813
1	ISAAC	N	Varscan	ARD	NVG	Depth-Filt	snv	CQ5	0.901676
1	ISAAC	N	Varscan	ARD	WUX	Depth-Filt	snv	CQ5	0.892015
1	ISAAC	N	Varscan	NVG	WUX	Depth-Filt	snv	CQ5	0.897129
2	ISAAC	Y	Varscan	ARD	NVG	Depth-Filt	snv	CQ5	0.902241
2	ISAAC	Y	Varscan	ARD	WUX	Depth-Filt	snv	CQ5	0.892934
2	ISAAC	Y	Varscan	NVG	WUX	Depth-Filt	snv	CQ5	0.89981
2	ISAAC	N	Varscan	ARD	NVG	Depth-Filt	snv	CQ5	0.900968
2	ISAAC	N	Varscan	ARD	WUX	Depth-Filt	snv	CQ5	0.892033
2	ISAAC	N	Varscan	NVG	WUX	Depth-Filt	snv	CQ5	0.898835
3	ISAAC	Y	Varscan	ARD	NVG	Depth-Filt	snv	CQ5	0.900967
3	ISAAC	Y	Varscan	ARD	WUX	Depth-Filt	snv	CQ5	0.893365
3	ISAAC	Y	Varscan	NVG	WUX	Depth-Filt	snv	CQ5	0.902448
3	ISAAC	N	Varscan	ARD	NVG	Depth-Filt	snv	CQ5	0.899687
3	ISAAC	N	Varscan	ARD	WUX	Depth-Filt	snv	CQ5	0.892565
3	ISAAC	N	Varscan	NVG	WUX	Depth-Filt	snv	CQ5	0.901454
1	stampy	Y	FreeBayes	ARD	NVG	Depth-Filt	snv	CQ5	0.947638
1	stampy	Y	FreeBayes	ARD	WUX	Depth-Filt	snv	CQ5	0.94782
1	stampy	Y	FreeBayes	NVG	WUX	Depth-Filt	snv	CQ5	0.948576
1	stampy	N	FreeBayes	ARD	NVG	Depth-Filt	snv	CQ5	0.920477
1	stampy	N	FreeBayes	ARD	WUX	Depth-Filt	snv	CQ5	0.918371
1	stampy	N	FreeBayes	NVG	WUX	Depth-Filt	snv	CQ5	0.918459
2	stampy	Y	FreeBayes	ARD	NVG	Depth-Filt	snv	CQ5	0.948693
2	stampy	Y	FreeBayes	ARD	WUX	Depth-Filt	snv	CQ5	0.948765
2	stampy	Y	FreeBayes	NVG	WUX	Depth-Filt	snv	CQ5	0.949656
2	stampy	N	FreeBayes	ARD	NVG	Depth-Filt	snv	CQ5	0.918346
2	stampy	N	FreeBayes	ARD	WUX	Depth-Filt	snv	CQ5	0.917717
2	stampy	N	FreeBayes	NVG	WUX	Depth-Filt	snv	CQ5	0.920379
3	stampy	Y	FreeBayes	ARD	NVG	Depth-Filt	snv	CQ5	0.947233
3	stampy	Y	FreeBayes	ARD	WUX	Depth-Filt	snv	CQ5	0.947092
3	stampy	Y	FreeBayes	NVG	WUX	Depth-Filt	snv	CQ5	0.950316
3	stampy	N	FreeBayes	ARD	NVG	Depth-Filt	snv	CQ5	0.917223
3	stampy	N	FreeBayes	ARD	WUX	Depth-Filt	snv	CQ5	0.915968
3	stampy	N	FreeBayes	NVG	WUX	Depth-Filt	snv	CQ5	0.91938
1	stampy	Y	HC	ARD	NVG	Depth-Filt	snv	CQ5	0.971008
1	stampy	Y	HC	ARD	WUX	Depth-Filt	snv	CQ5	0.968878
1	stampy	Y	HC	NVG	WUX	Depth-Filt	snv	CQ5	0.968693
1	stampy	N	HC	ARD	NVG	Depth-Filt	snv	CQ5	0.970815
1	stampy	N	HC	ARD	WUX	Depth-Filt	snv	CQ5	0.967821
1	stampy	N	HC	NVG	WUX	Depth-Filt	snv	CQ5	0.967934
2	stampy	Y	HC	ARD	NVG	Depth-Filt	snv	CQ5	0.970875
2	stampy	Y	HC	ARD	WUX	Depth-Filt	snv	CQ5	0.968524
2	stampy	Y	HC	NVG	WUX	Depth-Filt	snv	CQ5	0.969133
2	stampy	N	HC	ARD	NVG	Depth-Filt	snv	CQ5	0.970401
2	stampy	N	HC	ARD	WUX	Depth-Filt	snv	CQ5	0.967286
2	stampy	N	HC	NVG	WUX	Depth-Filt	snv	CQ5	0.968358
3	stampy	Y	HC	ARD	NVG	Depth-Filt	snv	CQ5	0.970839
3	stampy	Y	HC	ARD	WUX	Depth-Filt	snv	CQ5	0.968986
3	stampy	Y	HC	NVG	WUX	Depth-Filt	snv	CQ5	0.970465
3	stampy	N	HC	ARD	NVG	Depth-Filt	snv	CQ5	0.97053
3	stampy	N	HC	ARD	WUX	Depth-Filt	snv	CQ5	0.967905
3	stampy	N	HC	NVG	WUX	Depth-Filt	snv	CQ5	0.969804
1	stampy	Y	ISAAC	ARD	NVG	Depth-Filt	snv	CQ5	0.961891
1	stampy	Y	ISAAC	ARD	WUX	Depth-Filt	snv	CQ5	0.96179
1	stampy	Y	ISAAC	NVG	WUX	Depth-Filt	snv	CQ5	0.961644
1	stampy	N	ISAAC	ARD	NVG	Depth-Filt	snv	CQ5	0.972174
1	stampy	N	ISAAC	ARD	WUX	Depth-Filt	snv	CQ5	0.970603
1	stampy	N	ISAAC	NVG	WUX	Depth-Filt	snv	CQ5	0.970925
2	stampy	Y	ISAAC	ARD	NVG	Depth-Filt	snv	CQ5	0.961063
2	stampy	Y	ISAAC	ARD	WUX	Depth-Filt	snv	CQ5	0.962393
2	stampy	Y	ISAAC	NVG	WUX	Depth-Filt	snv	CQ5	0.963769
2	stampy	N	ISAAC	ARD	NVG	Depth-Filt	snv	CQ5	0.971124
2	stampy	N	ISAAC	ARD	WUX	Depth-Filt	snv	CQ5	0.970579
2	stampy	N	ISAAC	NVG	WUX	Depth-Filt	snv	CQ5	0.972069
3	stampy	Y	ISAAC	ARD	NVG	Depth-Filt	snv	CQ5	0.95979
3	stampy	Y	ISAAC	ARD	WUX	Depth-Filt	snv	CQ5	0.961193
3	stampy	Y	ISAAC	NVG	WUX	Depth-Filt	snv	CQ5	0.963233
3	stampy	N	ISAAC	ARD	NVG	Depth-Filt	snv	CQ5	0.971141
3	stampy	N	ISAAC	ARD	WUX	Depth-Filt	snv	CQ5	0.970771
3	stampy	N	ISAAC	NVG	WUX	Depth-Filt	snv	CQ5	0.972455
1	stampy	Y	Samtools	ARD	NVG	Depth-Filt	snv	CQ5	0.963266
1	stampy	Y	Samtools	ARD	WUX	Depth-Filt	snv	CQ5	0.958511
1	stampy	Y	Samtools	NVG	WUX	Depth-Filt	snv	CQ5	0.960493
1	stampy	N	Samtools	ARD	NVG	Depth-Filt	snv	CQ5	0.950869
1	stampy	N	Samtools	ARD	WUX	Depth-Filt	snv	CQ5	0.942876
1	stampy	N	Samtools	NVG	WUX	Depth-Filt	snv	CQ5	0.944624
2	stampy	Y	Samtools	ARD	NVG	Depth-Filt	snv	CQ5	0.963007
2	stampy	Y	Samtools	ARD	WUX	Depth-Filt	snv	CQ5	0.958194
2	stampy	Y	Samtools	NVG	WUX	Depth-Filt	snv	CQ5	0.961113
2	stampy	N	Samtools	ARD	NVG	Depth-Filt	snv	CQ5	0.948903
2	stampy	N	Samtools	ARD	WUX	Depth-Filt	snv	CQ5	0.941318
2	stampy	N	Samtools	NVG	WUX	Depth-Filt	snv	CQ5	0.945201
3	stampy	Y	Samtools	ARD	NVG	Depth-Filt	snv	CQ5	0.962933
3	stampy	Y	Samtools	ARD	WUX	Depth-Filt	snv	CQ5	0.958727
3	stampy	Y	Samtools	NVG	WUX	Depth-Filt	snv	CQ5	0.962502
3	stampy	N	Samtools	ARD	NVG	Depth-Filt	snv	CQ5	0.948821
3	stampy	N	Samtools	ARD	WUX	Depth-Filt	snv	CQ5	0.942377
3	stampy	N	Samtools	NVG	WUX	Depth-Filt	snv	CQ5	0.946594
1	stampy	Y	SNVer	ARD	NVG	Depth-Filt	snv	CQ5	0.919531
1	stampy	Y	SNVer	ARD	WUX	Depth-Filt	snv	CQ5	0.911102
1	stampy	Y	SNVer	NVG	WUX	Depth-Filt	snv	CQ5	0.920288
1	stampy	N	SNVer	ARD	NVG	Depth-Filt	snv	CQ5	0.946569
1	stampy	N	SNVer	ARD	WUX	Depth-Filt	snv	CQ5	0.937381
1	stampy	N	SNVer	NVG	WUX	Depth-Filt	snv	CQ5	0.938364
2	stampy	Y	SNVer	ARD	NVG	Depth-Filt	snv	CQ5	0.919558
2	stampy	Y	SNVer	ARD	WUX	Depth-Filt	snv	CQ5	0.912157
2	stampy	Y	SNVer	NVG	WUX	Depth-Filt	snv	CQ5	0.920203
2	stampy	N	SNVer	ARD	NVG	Depth-Filt	snv	CQ5	0.944809
2	stampy	N	SNVer	ARD	WUX	Depth-Filt	snv	CQ5	0.936519
2	stampy	N	SNVer	NVG	WUX	Depth-Filt	snv	CQ5	0.938829
3	stampy	Y	SNVer	ARD	NVG	Depth-Filt	snv	CQ5	0.919242
3	stampy	Y	SNVer	ARD	WUX	Depth-Filt	snv	CQ5	0.911314
3	stampy	Y	SNVer	NVG	WUX	Depth-Filt	snv	CQ5	0.920844
3	stampy	N	SNVer	ARD	NVG	Depth-Filt	snv	CQ5	0.944789
3	stampy	N	SNVer	ARD	WUX	Depth-Filt	snv	CQ5	0.936994
3	stampy	N	SNVer	NVG	WUX	Depth-Filt	snv	CQ5	0.939951
1	stampy	Y	Varscan	ARD	NVG	Depth-Filt	snv	CQ5	0.930119
1	stampy	Y	Varscan	ARD	WUX	Depth-Filt	snv	CQ5	0.928132
1	stampy	Y	Varscan	NVG	WUX	Depth-Filt	snv	CQ5	0.931763
1	stampy	N	Varscan	ARD	NVG	Depth-Filt	snv	CQ5	0.923865
1	stampy	N	Varscan	ARD	WUX	Depth-Filt	snv	CQ5	0.918899
1	stampy	N	Varscan	NVG	WUX	Depth-Filt	snv	CQ5	0.922372
2	stampy	Y	Varscan	ARD	NVG	Depth-Filt	snv	CQ5	0.930232
2	stampy	Y	Varscan	ARD	WUX	Depth-Filt	snv	CQ5	0.928145
2	stampy	Y	Varscan	NVG	WUX	Depth-Filt	snv	CQ5	0.933029
2	stampy	N	Varscan	ARD	NVG	Depth-Filt	snv	CQ5	0.922802
2	stampy	N	Varscan	ARD	WUX	Depth-Filt	snv	CQ5	0.9182
2	stampy	N	Varscan	NVG	WUX	Depth-Filt	snv	CQ5	0.923484
3	stampy	Y	Varscan	ARD	NVG	Depth-Filt	snv	CQ5	0.929121
3	stampy	Y	Varscan	ARD	WUX	Depth-Filt	snv	CQ5	0.927151
3	stampy	Y	Varscan	NVG	WUX	Depth-Filt	snv	CQ5	0.933572
3	stampy	N	Varscan	ARD	NVG	Depth-Filt	snv	CQ5	0.921601
3	stampy	N	Varscan	ARD	WUX	Depth-Filt	snv	CQ5	0.917827
3	stampy	N	Varscan	NVG	WUX	Depth-Filt	snv	CQ5	0.924373
1	Bowtie2	Y	FreeBayes	ARD	NVG	Bed-Filt	snv	CQ5	0.993979
1	Bowtie2	Y	FreeBayes	ARD	WUX	Bed-Filt	snv	CQ5	0.994798
1	Bowtie2	Y	FreeBayes	NVG	WUX	Bed-Filt	snv	CQ5	0.99469
1	Bowtie2	N	FreeBayes	ARD	NVG	Bed-Filt	snv	CQ5	0.993794
1	Bowtie2	N	FreeBayes	ARD	WUX	Bed-Filt	snv	CQ5	0.994623
1	Bowtie2	N	FreeBayes	NVG	WUX	Bed-Filt	snv	CQ5	0.994544
2	Bowtie2	Y	FreeBayes	ARD	NVG	Bed-Filt	snv	CQ5	0.993724
2	Bowtie2	Y	FreeBayes	ARD	WUX	Bed-Filt	snv	CQ5	0.99463
2	Bowtie2	Y	FreeBayes	NVG	WUX	Bed-Filt	snv	CQ5	0.994894
2	Bowtie2	N	FreeBayes	ARD	NVG	Bed-Filt	snv	CQ5	0.993548
2	Bowtie2	N	FreeBayes	ARD	WUX	Bed-Filt	snv	CQ5	0.994454
2	Bowtie2	N	FreeBayes	NVG	WUX	Bed-Filt	snv	CQ5	0.994744
3	Bowtie2	Y	FreeBayes	ARD	NVG	Bed-Filt	snv	CQ5	0.993809
3	Bowtie2	Y	FreeBayes	ARD	WUX	Bed-Filt	snv	CQ5	0.994437
3	Bowtie2	Y	FreeBayes	NVG	WUX	Bed-Filt	snv	CQ5	0.994981
3	Bowtie2	N	FreeBayes	ARD	NVG	Bed-Filt	snv	CQ5	0.993702
3	Bowtie2	N	FreeBayes	ARD	WUX	Bed-Filt	snv	CQ5	0.994328
3	Bowtie2	N	FreeBayes	NVG	WUX	Bed-Filt	snv	CQ5	0.994825
1	Bowtie2	Y	HC	ARD	NVG	Bed-Filt	snv	CQ5	0.996235
1	Bowtie2	Y	HC	ARD	WUX	Bed-Filt	snv	CQ5	0.99758
1	Bowtie2	Y	HC	NVG	WUX	Bed-Filt	snv	CQ5	0.997355
1	Bowtie2	N	HC	ARD	NVG	Bed-Filt	snv	CQ5	0.997088
1	Bowtie2	N	HC	ARD	WUX	Bed-Filt	snv	CQ5	0.998064
1	Bowtie2	N	HC	NVG	WUX	Bed-Filt	snv	CQ5	0.99799
2	Bowtie2	Y	HC	ARD	NVG	Bed-Filt	snv	CQ5	0.995907
2	Bowtie2	Y	HC	ARD	WUX	Bed-Filt	snv	CQ5	0.997351
2	Bowtie2	Y	HC	NVG	WUX	Bed-Filt	snv	CQ5	0.997483
2	Bowtie2	N	HC	ARD	NVG	Bed-Filt	snv	CQ5	0.996669
2	Bowtie2	N	HC	ARD	WUX	Bed-Filt	snv	CQ5	0.99775
2	Bowtie2	N	HC	NVG	WUX	Bed-Filt	snv	CQ5	0.998053
3	Bowtie2	Y	HC	ARD	NVG	Bed-Filt	snv	CQ5	0.996048
3	Bowtie2	Y	HC	ARD	WUX	Bed-Filt	snv	CQ5	0.99716
3	Bowtie2	Y	HC	NVG	WUX	Bed-Filt	snv	CQ5	0.99742
3	Bowtie2	N	HC	ARD	NVG	Bed-Filt	snv	CQ5	0.996928
3	Bowtie2	N	HC	ARD	WUX	Bed-Filt	snv	CQ5	0.997766
3	Bowtie2	N	HC	NVG	WUX	Bed-Filt	snv	CQ5	0.99804
1	Bowtie2	Y	ISAAC	ARD	NVG	Bed-Filt	snv	CQ5	0.972904
1	Bowtie2	Y	ISAAC	ARD	WUX	Bed-Filt	snv	CQ5	0.975279
1	Bowtie2	Y	ISAAC	NVG	WUX	Bed-Filt	snv	CQ5	0.973618
1	Bowtie2	N	ISAAC	ARD	NVG	Bed-Filt	snv	CQ5	0.984117
1	Bowtie2	N	ISAAC	ARD	WUX	Bed-Filt	snv	CQ5	0.984891
1	Bowtie2	N	ISAAC	NVG	WUX	Bed-Filt	snv	CQ5	0.9843
2	Bowtie2	Y	ISAAC	ARD	NVG	Bed-Filt	snv	CQ5	0.972295
2	Bowtie2	Y	ISAAC	ARD	WUX	Bed-Filt	snv	CQ5	0.975591
2	Bowtie2	Y	ISAAC	NVG	WUX	Bed-Filt	snv	CQ5	0.975011
2	Bowtie2	N	ISAAC	ARD	NVG	Bed-Filt	snv	CQ5	0.983433
2	Bowtie2	N	ISAAC	ARD	WUX	Bed-Filt	snv	CQ5	0.985274
2	Bowtie2	N	ISAAC	NVG	WUX	Bed-Filt	snv	CQ5	0.985461
3	Bowtie2	Y	ISAAC	ARD	NVG	Bed-Filt	snv	CQ5	0.971225
3	Bowtie2	Y	ISAAC	ARD	WUX	Bed-Filt	snv	CQ5	0.973749
3	Bowtie2	Y	ISAAC	NVG	WUX	Bed-Filt	snv	CQ5	0.973759
3	Bowtie2	N	ISAAC	ARD	NVG	Bed-Filt	snv	CQ5	0.983258
3	Bowtie2	N	ISAAC	ARD	WUX	Bed-Filt	snv	CQ5	0.984375
3	Bowtie2	N	ISAAC	NVG	WUX	Bed-Filt	snv	CQ5	0.984637
1	Bowtie2	Y	Samtools	ARD	NVG	Bed-Filt	snv	CQ5	0.997383
1	Bowtie2	Y	Samtools	ARD	WUX	Bed-Filt	snv	CQ5	0.998033
1	Bowtie2	Y	Samtools	NVG	WUX	Bed-Filt	snv	CQ5	0.998102
1	Bowtie2	N	Samtools	ARD	NVG	Bed-Filt	snv	CQ5	0.998195
1	Bowtie2	N	Samtools	ARD	WUX	Bed-Filt	snv	CQ5	0.998557
1	Bowtie2	N	Samtools	NVG	WUX	Bed-Filt	snv	CQ5	0.998647
2	Bowtie2	Y	Samtools	ARD	NVG	Bed-Filt	snv	CQ5	0.997171
2	Bowtie2	Y	Samtools	ARD	WUX	Bed-Filt	snv	CQ5	0.997902
2	Bowtie2	Y	Samtools	NVG	WUX	Bed-Filt	snv	CQ5	0.998239
2	Bowtie2	N	Samtools	ARD	NVG	Bed-Filt	snv	CQ5	0.997968
2	Bowtie2	N	Samtools	ARD	WUX	Bed-Filt	snv	CQ5	0.998415
2	Bowtie2	N	Samtools	NVG	WUX	Bed-Filt	snv	CQ5	0.998705
3	Bowtie2	Y	Samtools	ARD	NVG	Bed-Filt	snv	CQ5	0.997154
3	Bowtie2	Y	Samtools	ARD	WUX	Bed-Filt	snv	CQ5	0.997618
3	Bowtie2	Y	Samtools	NVG	WUX	Bed-Filt	snv	CQ5	0.998055
3	Bowtie2	N	Samtools	ARD	NVG	Bed-Filt	snv	CQ5	0.998022
3	Bowtie2	N	Samtools	ARD	WUX	Bed-Filt	snv	CQ5	0.998294
3	Bowtie2	N	Samtools	NVG	WUX	Bed-Filt	snv	CQ5	0.998614
1	Bowtie2	Y	SNVer	ARD	NVG	Bed-Filt	snv	CQ5	0.991283
1	Bowtie2	Y	SNVer	ARD	WUX	Bed-Filt	snv	CQ5	0.992524
1	Bowtie2	Y	SNVer	NVG	WUX	Bed-Filt	snv	CQ5	0.993406
1	Bowtie2	N	SNVer	ARD	NVG	Bed-Filt	snv	CQ5	0.990661
1	Bowtie2	N	SNVer	ARD	WUX	Bed-Filt	snv	CQ5	0.991625
1	Bowtie2	N	SNVer	NVG	WUX	Bed-Filt	snv	CQ5	0.992488
2	Bowtie2	Y	SNVer	ARD	NVG	Bed-Filt	snv	CQ5	0.990983
2	Bowtie2	Y	SNVer	ARD	WUX	Bed-Filt	snv	CQ5	0.992585
2	Bowtie2	Y	SNVer	NVG	WUX	Bed-Filt	snv	CQ5	0.993947
2	Bowtie2	N	SNVer	ARD	NVG	Bed-Filt	snv	CQ5	0.990466
2	Bowtie2	N	SNVer	ARD	WUX	Bed-Filt	snv	CQ5	0.991681
2	Bowtie2	N	SNVer	NVG	WUX	Bed-Filt	snv	CQ5	0.992914
3	Bowtie2	Y	SNVer	ARD	NVG	Bed-Filt	snv	CQ5	0.990842
3	Bowtie2	Y	SNVer	ARD	WUX	Bed-Filt	snv	CQ5	0.991642
3	Bowtie2	Y	SNVer	NVG	WUX	Bed-Filt	snv	CQ5	0.993167
3	Bowtie2	N	SNVer	ARD	NVG	Bed-Filt	snv	CQ5	0.990335
3	Bowtie2	N	SNVer	ARD	WUX	Bed-Filt	snv	CQ5	0.990998
3	Bowtie2	N	SNVer	NVG	WUX	Bed-Filt	snv	CQ5	0.992381
1	Bowtie2	Y	Varscan	ARD	NVG	Bed-Filt	snv	CQ5	0.983287
1	Bowtie2	Y	Varscan	ARD	WUX	Bed-Filt	snv	CQ5	0.987346
1	Bowtie2	Y	Varscan	NVG	WUX	Bed-Filt	snv	CQ5	0.98754
1	Bowtie2	N	Varscan	ARD	NVG	Bed-Filt	snv	CQ5	0.983019
1	Bowtie2	N	Varscan	ARD	WUX	Bed-Filt	snv	CQ5	0.986896
1	Bowtie2	N	Varscan	NVG	WUX	Bed-Filt	snv	CQ5	0.987208
2	Bowtie2	Y	Varscan	ARD	NVG	Bed-Filt	snv	CQ5	0.983097
2	Bowtie2	Y	Varscan	ARD	WUX	Bed-Filt	snv	CQ5	0.987711
2	Bowtie2	Y	Varscan	NVG	WUX	Bed-Filt	snv	CQ5	0.988854
2	Bowtie2	N	Varscan	ARD	NVG	Bed-Filt	snv	CQ5	0.982944
2	Bowtie2	N	Varscan	ARD	WUX	Bed-Filt	snv	CQ5	0.98733
2	Bowtie2	N	Varscan	NVG	WUX	Bed-Filt	snv	CQ5	0.988452
3	Bowtie2	Y	Varscan	ARD	NVG	Bed-Filt	snv	CQ5	0.982363
3	Bowtie2	Y	Varscan	ARD	WUX	Bed-Filt	snv	CQ5	0.985131
3	Bowtie2	Y	Varscan	NVG	WUX	Bed-Filt	snv	CQ5	0.98693
3	Bowtie2	N	Varscan	ARD	NVG	Bed-Filt	snv	CQ5	0.982199
3	Bowtie2	N	Varscan	ARD	WUX	Bed-Filt	snv	CQ5	0.984847
3	Bowtie2	N	Varscan	NVG	WUX	Bed-Filt	snv	CQ5	0.986633
1	BWA	Y	FreeBayes	ARD	NVG	Bed-Filt	snv	CQ5	0.997777
1	BWA	Y	FreeBayes	ARD	WUX	Bed-Filt	snv	CQ5	0.998574
1	BWA	Y	FreeBayes	NVG	WUX	Bed-Filt	snv	CQ5	0.998633
1	BWA	N	FreeBayes	ARD	NVG	Bed-Filt	snv	CQ5	0.997686
1	BWA	N	FreeBayes	ARD	WUX	Bed-Filt	snv	CQ5	0.99852
1	BWA	N	FreeBayes	NVG	WUX	Bed-Filt	snv	CQ5	0.998535
2	BWA	Y	FreeBayes	ARD	NVG	Bed-Filt	snv	CQ5	0.9976
2	BWA	Y	FreeBayes	ARD	WUX	Bed-Filt	snv	CQ5	0.998392
2	BWA	Y	FreeBayes	NVG	WUX	Bed-Filt	snv	CQ5	0.99871
2	BWA	N	FreeBayes	ARD	NVG	Bed-Filt	snv	CQ5	0.997504
2	BWA	N	FreeBayes	ARD	WUX	Bed-Filt	snv	CQ5	0.998312
2	BWA	N	FreeBayes	NVG	WUX	Bed-Filt	snv	CQ5	0.998619
3	BWA	Y	FreeBayes	ARD	NVG	Bed-Filt	snv	CQ5	0.99765
3	BWA	Y	FreeBayes	ARD	WUX	Bed-Filt	snv	CQ5	0.998249
3	BWA	Y	FreeBayes	NVG	WUX	Bed-Filt	snv	CQ5	0.998657
3	BWA	N	FreeBayes	ARD	NVG	Bed-Filt	snv	CQ5	0.9976
3	BWA	N	FreeBayes	ARD	WUX	Bed-Filt	snv	CQ5	0.998204
3	BWA	N	FreeBayes	NVG	WUX	Bed-Filt	snv	CQ5	0.998566
1	BWA	Y	HC	ARD	NVG	Bed-Filt	snv	CQ5	0.997066
1	BWA	Y	HC	ARD	WUX	Bed-Filt	snv	CQ5	0.998259
1	BWA	Y	HC	NVG	WUX	Bed-Filt	snv	CQ5	0.998075
1	BWA	N	HC	ARD	NVG	Bed-Filt	snv	CQ5	0.997654
1	BWA	N	HC	ARD	WUX	Bed-Filt	snv	CQ5	0.998534
1	BWA	N	HC	NVG	WUX	Bed-Filt	snv	CQ5	0.998487
2	BWA	Y	HC	ARD	NVG	Bed-Filt	snv	CQ5	0.996756
2	BWA	Y	HC	ARD	WUX	Bed-Filt	snv	CQ5	0.997988
2	BWA	Y	HC	NVG	WUX	Bed-Filt	snv	CQ5	0.99814
2	BWA	N	HC	ARD	NVG	Bed-Filt	snv	CQ5	0.997267
2	BWA	N	HC	ARD	WUX	Bed-Filt	snv	CQ5	0.998178
2	BWA	N	HC	NVG	WUX	Bed-Filt	snv	CQ5	0.99852
3	BWA	Y	HC	ARD	NVG	Bed-Filt	snv	CQ5	0.996868
3	BWA	Y	HC	ARD	WUX	Bed-Filt	snv	CQ5	0.997858
3	BWA	Y	HC	NVG	WUX	Bed-Filt	snv	CQ5	0.99812
3	BWA	N	HC	ARD	NVG	Bed-Filt	snv	CQ5	0.997491
3	BWA	N	HC	ARD	WUX	Bed-Filt	snv	CQ5	0.998255
3	BWA	N	HC	NVG	WUX	Bed-Filt	snv	CQ5	0.998521
1	BWA	Y	ISAAC	ARD	NVG	Bed-Filt	snv	CQ5	0.979898
1	BWA	Y	ISAAC	ARD	WUX	Bed-Filt	snv	CQ5	0.984229
1	BWA	Y	ISAAC	NVG	WUX	Bed-Filt	snv	CQ5	0.983396
1	BWA	N	ISAAC	ARD	NVG	Bed-Filt	snv	CQ5	0.988913
1	BWA	N	ISAAC	ARD	WUX	Bed-Filt	snv	CQ5	0.990635
1	BWA	N	ISAAC	NVG	WUX	Bed-Filt	snv	CQ5	0.990672
2	BWA	Y	ISAAC	ARD	NVG	Bed-Filt	snv	CQ5	0.979115
2	BWA	Y	ISAAC	ARD	WUX	Bed-Filt	snv	CQ5	0.984173
2	BWA	Y	ISAAC	NVG	WUX	Bed-Filt	snv	CQ5	0.984546
2	BWA	N	ISAAC	ARD	NVG	Bed-Filt	snv	CQ5	0.988006
2	BWA	N	ISAAC	ARD	WUX	Bed-Filt	snv	CQ5	0.990365
2	BWA	N	ISAAC	NVG	WUX	Bed-Filt	snv	CQ5	0.991259
3	BWA	Y	ISAAC	ARD	NVG	Bed-Filt	snv	CQ5	0.978337
3	BWA	Y	ISAAC	ARD	WUX	Bed-Filt	snv	CQ5	0.982465
3	BWA	Y	ISAAC	NVG	WUX	Bed-Filt	snv	CQ5	0.983583
3	BWA	N	ISAAC	ARD	NVG	Bed-Filt	snv	CQ5	0.987981
3	BWA	N	ISAAC	ARD	WUX	Bed-Filt	snv	CQ5	0.989972
3	BWA	N	ISAAC	NVG	WUX	Bed-Filt	snv	CQ5	0.990908
1	BWA	Y	Samtools	ARD	NVG	Bed-Filt	snv	CQ5	0.997946
1	BWA	Y	Samtools	ARD	WUX	Bed-Filt	snv	CQ5	0.998588
1	BWA	Y	Samtools	NVG	WUX	Bed-Filt	snv	CQ5	0.998766
1	BWA	N	Samtools	ARD	NVG	Bed-Filt	snv	CQ5	0.998528
1	BWA	N	Samtools	ARD	WUX	Bed-Filt	snv	CQ5	0.998893
1	BWA	N	Samtools	NVG	WUX	Bed-Filt	snv	CQ5	0.999023
2	BWA	Y	Samtools	ARD	NVG	Bed-Filt	snv	CQ5	0.997716
2	BWA	Y	Samtools	ARD	WUX	Bed-Filt	snv	CQ5	0.998376
2	BWA	Y	Samtools	NVG	WUX	Bed-Filt	snv	CQ5	0.998813
2	BWA	N	Samtools	ARD	NVG	Bed-Filt	snv	CQ5	0.998315
2	BWA	N	Samtools	ARD	WUX	Bed-Filt	snv	CQ5	0.99869
2	BWA	N	Samtools	NVG	WUX	Bed-Filt	snv	CQ5	0.99904
3	BWA	Y	Samtools	ARD	NVG	Bed-Filt	snv	CQ5	0.997732
3	BWA	Y	Samtools	ARD	WUX	Bed-Filt	snv	CQ5	0.998278
3	BWA	Y	Samtools	NVG	WUX	Bed-Filt	snv	CQ5	0.998778
3	BWA	N	Samtools	ARD	NVG	Bed-Filt	snv	CQ5	0.998382
3	BWA	N	Samtools	ARD	WUX	Bed-Filt	snv	CQ5	0.99869
3	BWA	N	Samtools	NVG	WUX	Bed-Filt	snv	CQ5	0.999036
1	BWA	Y	SNVer	ARD	NVG	Bed-Filt	snv	CQ5	0.99359
1	BWA	Y	SNVer	ARD	WUX	Bed-Filt	snv	CQ5	0.995395
1	BWA	Y	SNVer	NVG	WUX	Bed-Filt	snv	CQ5	0.996436
1	BWA	N	SNVer	ARD	NVG	Bed-Filt	snv	CQ5	0.993547
1	BWA	N	SNVer	ARD	WUX	Bed-Filt	snv	CQ5	0.99511
1	BWA	N	SNVer	NVG	WUX	Bed-Filt	snv	CQ5	0.996155
2	BWA	Y	SNVer	ARD	NVG	Bed-Filt	snv	CQ5	0.993281
2	BWA	Y	SNVer	ARD	WUX	Bed-Filt	snv	CQ5	0.995109
2	BWA	Y	SNVer	NVG	WUX	Bed-Filt	snv	CQ5	0.996622
2	BWA	N	SNVer	ARD	NVG	Bed-Filt	snv	CQ5	0.993308
2	BWA	N	SNVer	ARD	WUX	Bed-Filt	snv	CQ5	0.99486
2	BWA	N	SNVer	NVG	WUX	Bed-Filt	snv	CQ5	0.996317
3	BWA	Y	SNVer	ARD	NVG	Bed-Filt	snv	CQ5	0.993064
3	BWA	Y	SNVer	ARD	WUX	Bed-Filt	snv	CQ5	0.994563
3	BWA	Y	SNVer	NVG	WUX	Bed-Filt	snv	CQ5	0.996331
3	BWA	N	SNVer	ARD	NVG	Bed-Filt	snv	CQ5	0.993097
3	BWA	N	SNVer	ARD	WUX	Bed-Filt	snv	CQ5	0.994412
3	BWA	N	SNVer	NVG	WUX	Bed-Filt	snv	CQ5	0.996101
1	BWA	Y	Varscan	ARD	NVG	Bed-Filt	snv	CQ5	0.984407
1	BWA	Y	Varscan	ARD	WUX	Bed-Filt	snv	CQ5	0.989943
1	BWA	Y	Varscan	NVG	WUX	Bed-Filt	snv	CQ5	0.99049
1	BWA	N	Varscan	ARD	NVG	Bed-Filt	snv	CQ5	0.983963
1	BWA	N	Varscan	ARD	WUX	Bed-Filt	snv	CQ5	0.989373
1	BWA	N	Varscan	NVG	WUX	Bed-Filt	snv	CQ5	0.990222
2	BWA	Y	Varscan	ARD	NVG	Bed-Filt	snv	CQ5	0.983991
2	BWA	Y	Varscan	ARD	WUX	Bed-Filt	snv	CQ5	0.989621
2	BWA	Y	Varscan	NVG	WUX	Bed-Filt	snv	CQ5	0.991169
2	BWA	N	Varscan	ARD	NVG	Bed-Filt	snv	CQ5	0.983837
2	BWA	N	Varscan	ARD	WUX	Bed-Filt	snv	CQ5	0.989309
2	BWA	N	Varscan	NVG	WUX	Bed-Filt	snv	CQ5	0.990906
3	BWA	Y	Varscan	ARD	NVG	Bed-Filt	snv	CQ5	0.983171
3	BWA	Y	Varscan	ARD	WUX	Bed-Filt	snv	CQ5	0.987673
3	BWA	Y	Varscan	NVG	WUX	Bed-Filt	snv	CQ5	0.990169
3	BWA	N	Varscan	ARD	NVG	Bed-Filt	snv	CQ5	0.982992
3	BWA	N	Varscan	ARD	WUX	Bed-Filt	snv	CQ5	0.98739
3	BWA	N	Varscan	NVG	WUX	Bed-Filt	snv	CQ5	0.989858
1	ISAAC	Y	FreeBayes	ARD	NVG	Bed-Filt	snv	CQ5	0.995638
1	ISAAC	Y	FreeBayes	ARD	WUX	Bed-Filt	snv	CQ5	0.997023
1	ISAAC	Y	FreeBayes	NVG	WUX	Bed-Filt	snv	CQ5	0.997089
1	ISAAC	N	FreeBayes	ARD	NVG	Bed-Filt	snv	CQ5	0.995505
1	ISAAC	N	FreeBayes	ARD	WUX	Bed-Filt	snv	CQ5	0.996939
1	ISAAC	N	FreeBayes	NVG	WUX	Bed-Filt	snv	CQ5	0.997024
2	ISAAC	Y	FreeBayes	ARD	NVG	Bed-Filt	snv	CQ5	0.995367
2	ISAAC	Y	FreeBayes	ARD	WUX	Bed-Filt	snv	CQ5	0.996839
2	ISAAC	Y	FreeBayes	NVG	WUX	Bed-Filt	snv	CQ5	0.997222
2	ISAAC	N	FreeBayes	ARD	NVG	Bed-Filt	snv	CQ5	0.995251
2	ISAAC	N	FreeBayes	ARD	WUX	Bed-Filt	snv	CQ5	0.996741
2	ISAAC	N	FreeBayes	NVG	WUX	Bed-Filt	snv	CQ5	0.997156
3	ISAAC	Y	FreeBayes	ARD	NVG	Bed-Filt	snv	CQ5	0.995375
3	ISAAC	Y	FreeBayes	ARD	WUX	Bed-Filt	snv	CQ5	0.996517
3	ISAAC	Y	FreeBayes	NVG	WUX	Bed-Filt	snv	CQ5	0.997006
3	ISAAC	N	FreeBayes	ARD	NVG	Bed-Filt	snv	CQ5	0.995327
3	ISAAC	N	FreeBayes	ARD	WUX	Bed-Filt	snv	CQ5	0.996482
3	ISAAC	N	FreeBayes	NVG	WUX	Bed-Filt	snv	CQ5	0.996965
1	ISAAC	Y	HC	ARD	NVG	Bed-Filt	snv	CQ5	0.995952
1	ISAAC	Y	HC	ARD	WUX	Bed-Filt	snv	CQ5	0.997516
1	ISAAC	Y	HC	NVG	WUX	Bed-Filt	snv	CQ5	0.997192
1	ISAAC	N	HC	ARD	NVG	Bed-Filt	snv	CQ5	0.996533
1	ISAAC	N	HC	ARD	WUX	Bed-Filt	snv	CQ5	0.997831
1	ISAAC	N	HC	NVG	WUX	Bed-Filt	snv	CQ5	0.997686
2	ISAAC	Y	HC	ARD	NVG	Bed-Filt	snv	CQ5	0.995513
2	ISAAC	Y	HC	ARD	WUX	Bed-Filt	snv	CQ5	0.997143
2	ISAAC	Y	HC	NVG	WUX	Bed-Filt	snv	CQ5	0.99726
2	ISAAC	N	HC	ARD	NVG	Bed-Filt	snv	CQ5	0.996096
2	ISAAC	N	HC	ARD	WUX	Bed-Filt	snv	CQ5	0.997457
2	ISAAC	N	HC	NVG	WUX	Bed-Filt	snv	CQ5	0.997728
3	ISAAC	Y	HC	ARD	NVG	Bed-Filt	snv	CQ5	0.995736
3	ISAAC	Y	HC	ARD	WUX	Bed-Filt	snv	CQ5	0.997009
3	ISAAC	Y	HC	NVG	WUX	Bed-Filt	snv	CQ5	0.997246
3	ISAAC	N	HC	ARD	NVG	Bed-Filt	snv	CQ5	0.996361
3	ISAAC	N	HC	ARD	WUX	Bed-Filt	snv	CQ5	0.997472
3	ISAAC	N	HC	NVG	WUX	Bed-Filt	snv	CQ5	0.997741
1	ISAAC	Y	ISAAC	ARD	NVG	Bed-Filt	snv	CQ5	0.974798
1	ISAAC	Y	ISAAC	ARD	WUX	Bed-Filt	snv	CQ5	0.981728
1	ISAAC	Y	ISAAC	NVG	WUX	Bed-Filt	snv	CQ5	0.981016
1	ISAAC	N	ISAAC	ARD	NVG	Bed-Filt	snv	CQ5	0.983085
1	ISAAC	N	ISAAC	ARD	WUX	Bed-Filt	snv	CQ5	0.987679
1	ISAAC	N	ISAAC	NVG	WUX	Bed-Filt	snv	CQ5	0.987658
2	ISAAC	Y	ISAAC	ARD	NVG	Bed-Filt	snv	CQ5	0.97353
2	ISAAC	Y	ISAAC	ARD	WUX	Bed-Filt	snv	CQ5	0.980667
2	ISAAC	Y	ISAAC	NVG	WUX	Bed-Filt	snv	CQ5	0.981943
2	ISAAC	N	ISAAC	ARD	NVG	Bed-Filt	snv	CQ5	0.982112
2	ISAAC	N	ISAAC	ARD	WUX	Bed-Filt	snv	CQ5	0.98686
2	ISAAC	N	ISAAC	NVG	WUX	Bed-Filt	snv	CQ5	0.988216
3	ISAAC	Y	ISAAC	ARD	NVG	Bed-Filt	snv	CQ5	0.972958
3	ISAAC	Y	ISAAC	ARD	WUX	Bed-Filt	snv	CQ5	0.978627
3	ISAAC	Y	ISAAC	NVG	WUX	Bed-Filt	snv	CQ5	0.981267
3	ISAAC	N	ISAAC	ARD	NVG	Bed-Filt	snv	CQ5	0.982177
3	ISAAC	N	ISAAC	ARD	WUX	Bed-Filt	snv	CQ5	0.986043
3	ISAAC	N	ISAAC	NVG	WUX	Bed-Filt	snv	CQ5	0.987968
1	ISAAC	Y	Samtools	ARD	NVG	Bed-Filt	snv	CQ5	0.996695
1	ISAAC	Y	Samtools	ARD	WUX	Bed-Filt	snv	CQ5	0.997782
1	ISAAC	Y	Samtools	NVG	WUX	Bed-Filt	snv	CQ5	0.997783
1	ISAAC	N	Samtools	ARD	NVG	Bed-Filt	snv	CQ5	0.997605
1	ISAAC	N	Samtools	ARD	WUX	Bed-Filt	snv	CQ5	0.998337
1	ISAAC	N	Samtools	NVG	WUX	Bed-Filt	snv	CQ5	0.998393
2	ISAAC	Y	Samtools	ARD	NVG	Bed-Filt	snv	CQ5	0.996405
2	ISAAC	Y	Samtools	ARD	WUX	Bed-Filt	snv	CQ5	0.997551
2	ISAAC	Y	Samtools	NVG	WUX	Bed-Filt	snv	CQ5	0.997868
2	ISAAC	N	Samtools	ARD	NVG	Bed-Filt	snv	CQ5	0.997359
2	ISAAC	N	Samtools	ARD	WUX	Bed-Filt	snv	CQ5	0.998132
2	ISAAC	N	Samtools	NVG	WUX	Bed-Filt	snv	CQ5	0.998443
3	ISAAC	Y	Samtools	ARD	NVG	Bed-Filt	snv	CQ5	0.996437
3	ISAAC	Y	Samtools	ARD	WUX	Bed-Filt	snv	CQ5	0.99732
3	ISAAC	Y	Samtools	NVG	WUX	Bed-Filt	snv	CQ5	0.997831
3	ISAAC	N	Samtools	ARD	NVG	Bed-Filt	snv	CQ5	0.997464
3	ISAAC	N	Samtools	ARD	WUX	Bed-Filt	snv	CQ5	0.998054
3	ISAAC	N	Samtools	NVG	WUX	Bed-Filt	snv	CQ5	0.998427
1	ISAAC	Y	SNVer	ARD	NVG	Bed-Filt	snv	CQ5	0.98707
1	ISAAC	Y	SNVer	ARD	WUX	Bed-Filt	snv	CQ5	0.990646
1	ISAAC	Y	SNVer	NVG	WUX	Bed-Filt	snv	CQ5	0.991168
1	ISAAC	N	SNVer	ARD	NVG	Bed-Filt	snv	CQ5	0.987184
1	ISAAC	N	SNVer	ARD	WUX	Bed-Filt	snv	CQ5	0.99063
1	ISAAC	N	SNVer	NVG	WUX	Bed-Filt	snv	CQ5	0.991274
2	ISAAC	Y	SNVer	ARD	NVG	Bed-Filt	snv	CQ5	0.986811
2	ISAAC	Y	SNVer	ARD	WUX	Bed-Filt	snv	CQ5	0.990475
2	ISAAC	Y	SNVer	NVG	WUX	Bed-Filt	snv	CQ5	0.991653
2	ISAAC	N	SNVer	ARD	NVG	Bed-Filt	snv	CQ5	0.987024
2	ISAAC	N	SNVer	ARD	WUX	Bed-Filt	snv	CQ5	0.990558
2	ISAAC	N	SNVer	NVG	WUX	Bed-Filt	snv	CQ5	0.991739
3	ISAAC	Y	SNVer	ARD	NVG	Bed-Filt	snv	CQ5	0.986484
3	ISAAC	Y	SNVer	ARD	WUX	Bed-Filt	snv	CQ5	0.989392
3	ISAAC	Y	SNVer	NVG	WUX	Bed-Filt	snv	CQ5	0.991212
3	ISAAC	N	SNVer	ARD	NVG	Bed-Filt	snv	CQ5	0.986726
3	ISAAC	N	SNVer	ARD	WUX	Bed-Filt	snv	CQ5	0.989523
3	ISAAC	N	SNVer	NVG	WUX	Bed-Filt	snv	CQ5	0.991304
1	ISAAC	Y	Varscan	ARD	NVG	Bed-Filt	snv	CQ5	0.982852
1	ISAAC	Y	Varscan	ARD	WUX	Bed-Filt	snv	CQ5	0.989015
1	ISAAC	Y	Varscan	NVG	WUX	Bed-Filt	snv	CQ5	0.989381
1	ISAAC	N	Varscan	ARD	NVG	Bed-Filt	snv	CQ5	0.982166
1	ISAAC	N	Varscan	ARD	WUX	Bed-Filt	snv	CQ5	0.988373
1	ISAAC	N	Varscan	NVG	WUX	Bed-Filt	snv	CQ5	0.98896
2	ISAAC	Y	Varscan	ARD	NVG	Bed-Filt	snv	CQ5	0.982775
2	ISAAC	Y	Varscan	ARD	WUX	Bed-Filt	snv	CQ5	0.988987
2	ISAAC	Y	Varscan	NVG	WUX	Bed-Filt	snv	CQ5	0.990161
2	ISAAC	N	Varscan	ARD	NVG	Bed-Filt	snv	CQ5	0.982249
2	ISAAC	N	Varscan	ARD	WUX	Bed-Filt	snv	CQ5	0.988518
2	ISAAC	N	Varscan	NVG	WUX	Bed-Filt	snv	CQ5	0.989781
3	ISAAC	Y	Varscan	ARD	NVG	Bed-Filt	snv	CQ5	0.98195
3	ISAAC	Y	Varscan	ARD	WUX	Bed-Filt	snv	CQ5	0.98695
3	ISAAC	Y	Varscan	NVG	WUX	Bed-Filt	snv	CQ5	0.989228
3	ISAAC	N	Varscan	ARD	NVG	Bed-Filt	snv	CQ5	0.981395
3	ISAAC	N	Varscan	ARD	WUX	Bed-Filt	snv	CQ5	0.986474
3	ISAAC	N	Varscan	NVG	WUX	Bed-Filt	snv	CQ5	0.988733
1	stampy	Y	FreeBayes	ARD	NVG	Bed-Filt	snv	CQ5	0.997515
1	stampy	Y	FreeBayes	ARD	WUX	Bed-Filt	snv	CQ5	0.998349
1	stampy	Y	FreeBayes	NVG	WUX	Bed-Filt	snv	CQ5	0.998387
1	stampy	N	FreeBayes	ARD	NVG	Bed-Filt	snv	CQ5	0.997421
1	stampy	N	FreeBayes	ARD	WUX	Bed-Filt	snv	CQ5	0.998259
1	stampy	N	FreeBayes	NVG	WUX	Bed-Filt	snv	CQ5	0.998277
2	stampy	Y	FreeBayes	ARD	NVG	Bed-Filt	snv	CQ5	0.997321
2	stampy	Y	FreeBayes	ARD	WUX	Bed-Filt	snv	CQ5	0.998163
2	stampy	Y	FreeBayes	NVG	WUX	Bed-Filt	snv	CQ5	0.998475
2	stampy	N	FreeBayes	ARD	NVG	Bed-Filt	snv	CQ5	0.997224
2	stampy	N	FreeBayes	ARD	WUX	Bed-Filt	snv	CQ5	0.998019
2	stampy	N	FreeBayes	NVG	WUX	Bed-Filt	snv	CQ5	0.998388
3	stampy	Y	FreeBayes	ARD	NVG	Bed-Filt	snv	CQ5	0.997331
3	stampy	Y	FreeBayes	ARD	WUX	Bed-Filt	snv	CQ5	0.997982
3	stampy	Y	FreeBayes	NVG	WUX	Bed-Filt	snv	CQ5	0.998402
3	stampy	N	FreeBayes	ARD	NVG	Bed-Filt	snv	CQ5	0.997283
3	stampy	N	FreeBayes	ARD	WUX	Bed-Filt	snv	CQ5	0.997923
3	stampy	N	FreeBayes	NVG	WUX	Bed-Filt	snv	CQ5	0.998284
1	stampy	Y	HC	ARD	NVG	Bed-Filt	snv	CQ5	0.996804
1	stampy	Y	HC	ARD	WUX	Bed-Filt	snv	CQ5	0.998098
1	stampy	Y	HC	NVG	WUX	Bed-Filt	snv	CQ5	0.997885
1	stampy	N	HC	ARD	NVG	Bed-Filt	snv	CQ5	0.997624
1	stampy	N	HC	ARD	WUX	Bed-Filt	snv	CQ5	0.998501
1	stampy	N	HC	NVG	WUX	Bed-Filt	snv	CQ5	0.998445
2	stampy	Y	HC	ARD	NVG	Bed-Filt	snv	CQ5	0.996486
2	stampy	Y	HC	ARD	WUX	Bed-Filt	snv	CQ5	0.997796
2	stampy	Y	HC	NVG	WUX	Bed-Filt	snv	CQ5	0.99797
2	stampy	N	HC	ARD	NVG	Bed-Filt	snv	CQ5	0.997227
2	stampy	N	HC	ARD	WUX	Bed-Filt	snv	CQ5	0.998146
2	stampy	N	HC	NVG	WUX	Bed-Filt	snv	CQ5	0.998479
3	stampy	Y	HC	ARD	NVG	Bed-Filt	snv	CQ5	0.996575
3	stampy	Y	HC	ARD	WUX	Bed-Filt	snv	CQ5	0.997654
3	stampy	Y	HC	NVG	WUX	Bed-Filt	snv	CQ5	0.997904
3	stampy	N	HC	ARD	NVG	Bed-Filt	snv	CQ5	0.997454
3	stampy	N	HC	ARD	WUX	Bed-Filt	snv	CQ5	0.998222
3	stampy	N	HC	NVG	WUX	Bed-Filt	snv	CQ5	0.998469
1	stampy	Y	ISAAC	ARD	NVG	Bed-Filt	snv	CQ5	0.974059
1	stampy	Y	ISAAC	ARD	WUX	Bed-Filt	snv	CQ5	0.975134
1	stampy	Y	ISAAC	NVG	WUX	Bed-Filt	snv	CQ5	0.974645
1	stampy	N	ISAAC	ARD	NVG	Bed-Filt	snv	CQ5	0.985619
1	stampy	N	ISAAC	ARD	WUX	Bed-Filt	snv	CQ5	0.985325
1	stampy	N	ISAAC	NVG	WUX	Bed-Filt	snv	CQ5	0.985253
2	stampy	Y	ISAAC	ARD	NVG	Bed-Filt	snv	CQ5	0.973191
2	stampy	Y	ISAAC	ARD	WUX	Bed-Filt	snv	CQ5	0.975789
2	stampy	Y	ISAAC	NVG	WUX	Bed-Filt	snv	CQ5	0.976671
2	stampy	N	ISAAC	ARD	NVG	Bed-Filt	snv	CQ5	0.984637
2	stampy	N	ISAAC	ARD	WUX	Bed-Filt	snv	CQ5	0.985469
2	stampy	N	ISAAC	NVG	WUX	Bed-Filt	snv	CQ5	0.986283
3	stampy	Y	ISAAC	ARD	NVG	Bed-Filt	snv	CQ5	0.971821
3	stampy	Y	ISAAC	ARD	WUX	Bed-Filt	snv	CQ5	0.974414
3	stampy	Y	ISAAC	NVG	WUX	Bed-Filt	snv	CQ5	0.975613
3	stampy	N	ISAAC	ARD	NVG	Bed-Filt	snv	CQ5	0.984547
3	stampy	N	ISAAC	ARD	WUX	Bed-Filt	snv	CQ5	0.985462
3	stampy	N	ISAAC	NVG	WUX	Bed-Filt	snv	CQ5	0.986065
1	stampy	Y	Samtools	ARD	NVG	Bed-Filt	snv	CQ5	0.99773
1	stampy	Y	Samtools	ARD	WUX	Bed-Filt	snv	CQ5	0.998417
1	stampy	Y	Samtools	NVG	WUX	Bed-Filt	snv	CQ5	0.998651
1	stampy	N	Samtools	ARD	NVG	Bed-Filt	snv	CQ5	0.998455
1	stampy	N	Samtools	ARD	WUX	Bed-Filt	snv	CQ5	0.998796
1	stampy	N	Samtools	NVG	WUX	Bed-Filt	snv	CQ5	0.998909
2	stampy	Y	Samtools	ARD	NVG	Bed-Filt	snv	CQ5	0.997501
2	stampy	Y	Samtools	ARD	WUX	Bed-Filt	snv	CQ5	0.998201
2	stampy	Y	Samtools	NVG	WUX	Bed-Filt	snv	CQ5	0.998711
2	stampy	N	Samtools	ARD	NVG	Bed-Filt	snv	CQ5	0.998235
2	stampy	N	Samtools	ARD	WUX	Bed-Filt	snv	CQ5	0.998581
2	stampy	N	Samtools	NVG	WUX	Bed-Filt	snv	CQ5	0.998935
3	stampy	Y	Samtools	ARD	NVG	Bed-Filt	snv	CQ5	0.997475
3	stampy	Y	Samtools	ARD	WUX	Bed-Filt	snv	CQ5	0.998051
3	stampy	Y	Samtools	NVG	WUX	Bed-Filt	snv	CQ5	0.998651
3	stampy	N	Samtools	ARD	NVG	Bed-Filt	snv	CQ5	0.998298
3	stampy	N	Samtools	ARD	WUX	Bed-Filt	snv	CQ5	0.998595
3	stampy	N	Samtools	NVG	WUX	Bed-Filt	snv	CQ5	0.998941
1	stampy	Y	SNVer	ARD	NVG	Bed-Filt	snv	CQ5	0.992679
1	stampy	Y	SNVer	ARD	WUX	Bed-Filt	snv	CQ5	0.994527
1	stampy	Y	SNVer	NVG	WUX	Bed-Filt	snv	CQ5	0.995619
1	stampy	N	SNVer	ARD	NVG	Bed-Filt	snv	CQ5	0.993198
1	stampy	N	SNVer	ARD	WUX	Bed-Filt	snv	CQ5	0.994753
1	stampy	N	SNVer	NVG	WUX	Bed-Filt	snv	CQ5	0.995847
2	stampy	Y	SNVer	ARD	NVG	Bed-Filt	snv	CQ5	0.992358
2	stampy	Y	SNVer	ARD	WUX	Bed-Filt	snv	CQ5	0.99422
2	stampy	Y	SNVer	NVG	WUX	Bed-Filt	snv	CQ5	0.995867
2	stampy	N	SNVer	ARD	NVG	Bed-Filt	snv	CQ5	0.992944
2	stampy	N	SNVer	ARD	WUX	Bed-Filt	snv	CQ5	0.994494
2	stampy	N	SNVer	NVG	WUX	Bed-Filt	snv	CQ5	0.99604
3	stampy	Y	SNVer	ARD	NVG	Bed-Filt	snv	CQ5	0.992089
3	stampy	Y	SNVer	ARD	WUX	Bed-Filt	snv	CQ5	0.993666
3	stampy	Y	SNVer	NVG	WUX	Bed-Filt	snv	CQ5	0.995543
3	stampy	N	SNVer	ARD	NVG	Bed-Filt	snv	CQ5	0.99272
3	stampy	N	SNVer	ARD	WUX	Bed-Filt	snv	CQ5	0.994029
3	stampy	N	SNVer	NVG	WUX	Bed-Filt	snv	CQ5	0.995812
1	stampy	Y	Varscan	ARD	NVG	Bed-Filt	snv	CQ5	0.98391
1	stampy	Y	Varscan	ARD	WUX	Bed-Filt	snv	CQ5	0.989425
1	stampy	Y	Varscan	NVG	WUX	Bed-Filt	snv	CQ5	0.990067
1	stampy	N	Varscan	ARD	NVG	Bed-Filt	snv	CQ5	0.984139
1	stampy	N	Varscan	ARD	WUX	Bed-Filt	snv	CQ5	0.989418
1	stampy	N	Varscan	NVG	WUX	Bed-Filt	snv	CQ5	0.990316
2	stampy	Y	Varscan	ARD	NVG	Bed-Filt	snv	CQ5	0.983678
2	stampy	Y	Varscan	ARD	WUX	Bed-Filt	snv	CQ5	0.989208
2	stampy	Y	Varscan	NVG	WUX	Bed-Filt	snv	CQ5	0.990838
2	stampy	N	Varscan	ARD	NVG	Bed-Filt	snv	CQ5	0.984014
2	stampy	N	Varscan	ARD	WUX	Bed-Filt	snv	CQ5	0.989343
2	stampy	N	Varscan	NVG	WUX	Bed-Filt	snv	CQ5	0.991027
3	stampy	Y	Varscan	ARD	NVG	Bed-Filt	snv	CQ5	0.982734
3	stampy	Y	Varscan	ARD	WUX	Bed-Filt	snv	CQ5	0.987242
3	stampy	Y	Varscan	NVG	WUX	Bed-Filt	snv	CQ5	0.989686
3	stampy	N	Varscan	ARD	NVG	Bed-Filt	snv	CQ5	0.983144
3	stampy	N	Varscan	ARD	WUX	Bed-Filt	snv	CQ5	0.987458
3	stampy	N	Varscan	NVG	WUX	Bed-Filt	snv	CQ5	0.989987
1	Bowtie2	Y	FreeBayes	ARD	NVG	Depth-Filt	snv	CQ6	0.96685
1	Bowtie2	Y	FreeBayes	ARD	WUX	Depth-Filt	snv	CQ6	0.964628
1	Bowtie2	Y	FreeBayes	NVG	WUX	Depth-Filt	snv	CQ6	0.966877
1	Bowtie2	N	FreeBayes	ARD	NVG	Depth-Filt	snv	CQ6	0.958528
1	Bowtie2	N	FreeBayes	ARD	WUX	Depth-Filt	snv	CQ6	0.955055
1	Bowtie2	N	FreeBayes	NVG	WUX	Depth-Filt	snv	CQ6	0.957707
2	Bowtie2	Y	FreeBayes	ARD	NVG	Depth-Filt	snv	CQ6	0.967884
2	Bowtie2	Y	FreeBayes	ARD	WUX	Depth-Filt	snv	CQ6	0.966275
2	Bowtie2	Y	FreeBayes	NVG	WUX	Depth-Filt	snv	CQ6	0.96762
2	Bowtie2	N	FreeBayes	ARD	NVG	Depth-Filt	snv	CQ6	0.95932
2	Bowtie2	N	FreeBayes	ARD	WUX	Depth-Filt	snv	CQ6	0.956702
2	Bowtie2	N	FreeBayes	NVG	WUX	Depth-Filt	snv	CQ6	0.958386
3	Bowtie2	Y	FreeBayes	ARD	NVG	Depth-Filt	snv	CQ6	0.968214
3	Bowtie2	Y	FreeBayes	ARD	WUX	Depth-Filt	snv	CQ6	0.967202
3	Bowtie2	Y	FreeBayes	NVG	WUX	Depth-Filt	snv	CQ6	0.968699
3	Bowtie2	N	FreeBayes	ARD	NVG	Depth-Filt	snv	CQ6	0.959691
3	Bowtie2	N	FreeBayes	ARD	WUX	Depth-Filt	snv	CQ6	0.957748
3	Bowtie2	N	FreeBayes	NVG	WUX	Depth-Filt	snv	CQ6	0.959736
1	Bowtie2	Y	HC	ARD	NVG	Depth-Filt	snv	CQ6	0.981109
1	Bowtie2	Y	HC	ARD	WUX	Depth-Filt	snv	CQ6	0.978778
1	Bowtie2	Y	HC	NVG	WUX	Depth-Filt	snv	CQ6	0.979252
1	Bowtie2	N	HC	ARD	NVG	Depth-Filt	snv	CQ6	0.980879
1	Bowtie2	N	HC	ARD	WUX	Depth-Filt	snv	CQ6	0.978385
1	Bowtie2	N	HC	NVG	WUX	Depth-Filt	snv	CQ6	0.979022
2	Bowtie2	Y	HC	ARD	NVG	Depth-Filt	snv	CQ6	0.980859
2	Bowtie2	Y	HC	ARD	WUX	Depth-Filt	snv	CQ6	0.979355
2	Bowtie2	Y	HC	NVG	WUX	Depth-Filt	snv	CQ6	0.98008
2	Bowtie2	N	HC	ARD	NVG	Depth-Filt	snv	CQ6	0.980516
2	Bowtie2	N	HC	ARD	WUX	Depth-Filt	snv	CQ6	0.978939
2	Bowtie2	N	HC	NVG	WUX	Depth-Filt	snv	CQ6	0.979896
3	Bowtie2	Y	HC	ARD	NVG	Depth-Filt	snv	CQ6	0.981341
3	Bowtie2	Y	HC	ARD	WUX	Depth-Filt	snv	CQ6	0.980098
3	Bowtie2	Y	HC	NVG	WUX	Depth-Filt	snv	CQ6	0.981085
3	Bowtie2	N	HC	ARD	NVG	Depth-Filt	snv	CQ6	0.980922
3	Bowtie2	N	HC	ARD	WUX	Depth-Filt	snv	CQ6	0.979523
3	Bowtie2	N	HC	NVG	WUX	Depth-Filt	snv	CQ6	0.980605
1	Bowtie2	Y	ISAAC	ARD	NVG	Depth-Filt	snv	CQ6	0.965809
1	Bowtie2	Y	ISAAC	ARD	WUX	Depth-Filt	snv	CQ6	0.957322
1	Bowtie2	Y	ISAAC	NVG	WUX	Depth-Filt	snv	CQ6	0.958026
1	Bowtie2	N	ISAAC	ARD	NVG	Depth-Filt	snv	CQ6	0.975447
1	Bowtie2	N	ISAAC	ARD	WUX	Depth-Filt	snv	CQ6	0.969476
1	Bowtie2	N	ISAAC	NVG	WUX	Depth-Filt	snv	CQ6	0.970509
2	Bowtie2	Y	ISAAC	ARD	NVG	Depth-Filt	snv	CQ6	0.965382
2	Bowtie2	Y	ISAAC	ARD	WUX	Depth-Filt	snv	CQ6	0.958886
2	Bowtie2	Y	ISAAC	NVG	WUX	Depth-Filt	snv	CQ6	0.959949
2	Bowtie2	N	ISAAC	ARD	NVG	Depth-Filt	snv	CQ6	0.975171
2	Bowtie2	N	ISAAC	ARD	WUX	Depth-Filt	snv	CQ6	0.970994
2	Bowtie2	N	ISAAC	NVG	WUX	Depth-Filt	snv	CQ6	0.97213
3	Bowtie2	Y	ISAAC	ARD	NVG	Depth-Filt	snv	CQ6	0.966999
3	Bowtie2	Y	ISAAC	ARD	WUX	Depth-Filt	snv	CQ6	0.964216
3	Bowtie2	Y	ISAAC	NVG	WUX	Depth-Filt	snv	CQ6	0.966377
3	Bowtie2	N	ISAAC	ARD	NVG	Depth-Filt	snv	CQ6	0.97631
3	Bowtie2	N	ISAAC	ARD	WUX	Depth-Filt	snv	CQ6	0.974244
3	Bowtie2	N	ISAAC	NVG	WUX	Depth-Filt	snv	CQ6	0.975994
1	Bowtie2	Y	Samtools	ARD	NVG	Depth-Filt	snv	CQ6	0.975675
1	Bowtie2	Y	Samtools	ARD	WUX	Depth-Filt	snv	CQ6	0.970945
1	Bowtie2	Y	Samtools	NVG	WUX	Depth-Filt	snv	CQ6	0.972144
1	Bowtie2	N	Samtools	ARD	NVG	Depth-Filt	snv	CQ6	0.973315
1	Bowtie2	N	Samtools	ARD	WUX	Depth-Filt	snv	CQ6	0.967886
1	Bowtie2	N	Samtools	NVG	WUX	Depth-Filt	snv	CQ6	0.969352
2	Bowtie2	Y	Samtools	ARD	NVG	Depth-Filt	snv	CQ6	0.975622
2	Bowtie2	Y	Samtools	ARD	WUX	Depth-Filt	snv	CQ6	0.972024
2	Bowtie2	Y	Samtools	NVG	WUX	Depth-Filt	snv	CQ6	0.973059
2	Bowtie2	N	Samtools	ARD	NVG	Depth-Filt	snv	CQ6	0.97295
2	Bowtie2	N	Samtools	ARD	WUX	Depth-Filt	snv	CQ6	0.968892
2	Bowtie2	N	Samtools	NVG	WUX	Depth-Filt	snv	CQ6	0.970298
3	Bowtie2	Y	Samtools	ARD	NVG	Depth-Filt	snv	CQ6	0.975538
3	Bowtie2	Y	Samtools	ARD	WUX	Depth-Filt	snv	CQ6	0.97328
3	Bowtie2	Y	Samtools	NVG	WUX	Depth-Filt	snv	CQ6	0.974588
3	Bowtie2	N	Samtools	ARD	NVG	Depth-Filt	snv	CQ6	0.972909
3	Bowtie2	N	Samtools	ARD	WUX	Depth-Filt	snv	CQ6	0.970097
3	Bowtie2	N	Samtools	NVG	WUX	Depth-Filt	snv	CQ6	0.971676
1	Bowtie2	Y	SNVer	ARD	NVG	Depth-Filt	snv	CQ6	0.937339
1	Bowtie2	Y	SNVer	ARD	WUX	Depth-Filt	snv	CQ6	0.92814
1	Bowtie2	Y	SNVer	NVG	WUX	Depth-Filt	snv	CQ6	0.937588
1	Bowtie2	N	SNVer	ARD	NVG	Depth-Filt	snv	CQ6	0.963326
1	Bowtie2	N	SNVer	ARD	WUX	Depth-Filt	snv	CQ6	0.958928
1	Bowtie2	N	SNVer	NVG	WUX	Depth-Filt	snv	CQ6	0.961091
2	Bowtie2	Y	SNVer	ARD	NVG	Depth-Filt	snv	CQ6	0.938288
2	Bowtie2	Y	SNVer	ARD	WUX	Depth-Filt	snv	CQ6	0.92981
2	Bowtie2	Y	SNVer	NVG	WUX	Depth-Filt	snv	CQ6	0.938414
2	Bowtie2	N	SNVer	ARD	NVG	Depth-Filt	snv	CQ6	0.963425
2	Bowtie2	N	SNVer	ARD	WUX	Depth-Filt	snv	CQ6	0.959797
2	Bowtie2	N	SNVer	NVG	WUX	Depth-Filt	snv	CQ6	0.961735
3	Bowtie2	Y	SNVer	ARD	NVG	Depth-Filt	snv	CQ6	0.938598
3	Bowtie2	Y	SNVer	ARD	WUX	Depth-Filt	snv	CQ6	0.933023
3	Bowtie2	Y	SNVer	NVG	WUX	Depth-Filt	snv	CQ6	0.941609
3	Bowtie2	N	SNVer	ARD	NVG	Depth-Filt	snv	CQ6	0.963583
3	Bowtie2	N	SNVer	ARD	WUX	Depth-Filt	snv	CQ6	0.961293
3	Bowtie2	N	SNVer	NVG	WUX	Depth-Filt	snv	CQ6	0.963407
1	Bowtie2	Y	Varscan	ARD	NVG	Depth-Filt	snv	CQ6	0.919663
1	Bowtie2	Y	Varscan	ARD	WUX	Depth-Filt	snv	CQ6	0.897329
1	Bowtie2	Y	Varscan	NVG	WUX	Depth-Filt	snv	CQ6	0.902493
1	Bowtie2	N	Varscan	ARD	NVG	Depth-Filt	snv	CQ6	0.914871
1	Bowtie2	N	Varscan	ARD	WUX	Depth-Filt	snv	CQ6	0.893132
1	Bowtie2	N	Varscan	NVG	WUX	Depth-Filt	snv	CQ6	0.898437
2	Bowtie2	Y	Varscan	ARD	NVG	Depth-Filt	snv	CQ6	0.920655
2	Bowtie2	Y	Varscan	ARD	WUX	Depth-Filt	snv	CQ6	0.9034
2	Bowtie2	Y	Varscan	NVG	WUX	Depth-Filt	snv	CQ6	0.907058
2	Bowtie2	N	Varscan	ARD	NVG	Depth-Filt	snv	CQ6	0.91509
2	Bowtie2	N	Varscan	ARD	WUX	Depth-Filt	snv	CQ6	0.898515
2	Bowtie2	N	Varscan	NVG	WUX	Depth-Filt	snv	CQ6	0.902773
3	Bowtie2	Y	Varscan	ARD	NVG	Depth-Filt	snv	CQ6	0.920386
3	Bowtie2	Y	Varscan	ARD	WUX	Depth-Filt	snv	CQ6	0.90891
3	Bowtie2	Y	Varscan	NVG	WUX	Depth-Filt	snv	CQ6	0.91342
3	Bowtie2	N	Varscan	ARD	NVG	Depth-Filt	snv	CQ6	0.914824
3	Bowtie2	N	Varscan	ARD	WUX	Depth-Filt	snv	CQ6	0.902745
3	Bowtie2	N	Varscan	NVG	WUX	Depth-Filt	snv	CQ6	0.907624
1	BWA	Y	FreeBayes	ARD	NVG	Depth-Filt	snv	CQ6	0.964315
1	BWA	Y	FreeBayes	ARD	WUX	Depth-Filt	snv	CQ6	0.961876
1	BWA	Y	FreeBayes	NVG	WUX	Depth-Filt	snv	CQ6	0.96416
1	BWA	N	FreeBayes	ARD	NVG	Depth-Filt	snv	CQ6	0.960743
1	BWA	N	FreeBayes	ARD	WUX	Depth-Filt	snv	CQ6	0.957877
1	BWA	N	FreeBayes	NVG	WUX	Depth-Filt	snv	CQ6	0.960481
2	BWA	Y	FreeBayes	ARD	NVG	Depth-Filt	snv	CQ6	0.964559
2	BWA	Y	FreeBayes	ARD	WUX	Depth-Filt	snv	CQ6	0.962844
2	BWA	Y	FreeBayes	NVG	WUX	Depth-Filt	snv	CQ6	0.964748
2	BWA	N	FreeBayes	ARD	NVG	Depth-Filt	snv	CQ6	0.960572
2	BWA	N	FreeBayes	ARD	WUX	Depth-Filt	snv	CQ6	0.95858
2	BWA	N	FreeBayes	NVG	WUX	Depth-Filt	snv	CQ6	0.961055
3	BWA	Y	FreeBayes	ARD	NVG	Depth-Filt	snv	CQ6	0.964407
3	BWA	Y	FreeBayes	ARD	WUX	Depth-Filt	snv	CQ6	0.963366
3	BWA	Y	FreeBayes	NVG	WUX	Depth-Filt	snv	CQ6	0.966087
3	BWA	N	FreeBayes	ARD	NVG	Depth-Filt	snv	CQ6	0.960498
3	BWA	N	FreeBayes	ARD	WUX	Depth-Filt	snv	CQ6	0.959178
3	BWA	N	FreeBayes	NVG	WUX	Depth-Filt	snv	CQ6	0.962493
1	BWA	Y	HC	ARD	NVG	Depth-Filt	snv	CQ6	0.971431
1	BWA	Y	HC	ARD	WUX	Depth-Filt	snv	CQ6	0.967088
1	BWA	Y	HC	NVG	WUX	Depth-Filt	snv	CQ6	0.968315
1	BWA	N	HC	ARD	NVG	Depth-Filt	snv	CQ6	0.970916
1	BWA	N	HC	ARD	WUX	Depth-Filt	snv	CQ6	0.966311
1	BWA	N	HC	NVG	WUX	Depth-Filt	snv	CQ6	0.967764
2	BWA	Y	HC	ARD	NVG	Depth-Filt	snv	CQ6	0.971057
2	BWA	Y	HC	ARD	WUX	Depth-Filt	snv	CQ6	0.968087
2	BWA	Y	HC	NVG	WUX	Depth-Filt	snv	CQ6	0.969243
2	BWA	N	HC	ARD	NVG	Depth-Filt	snv	CQ6	0.970381
2	BWA	N	HC	ARD	WUX	Depth-Filt	snv	CQ6	0.967371
2	BWA	N	HC	NVG	WUX	Depth-Filt	snv	CQ6	0.968687
3	BWA	Y	HC	ARD	NVG	Depth-Filt	snv	CQ6	0.97115
3	BWA	Y	HC	ARD	WUX	Depth-Filt	snv	CQ6	0.968797
3	BWA	Y	HC	NVG	WUX	Depth-Filt	snv	CQ6	0.970066
3	BWA	N	HC	ARD	NVG	Depth-Filt	snv	CQ6	0.970441
3	BWA	N	HC	ARD	WUX	Depth-Filt	snv	CQ6	0.967853
3	BWA	N	HC	NVG	WUX	Depth-Filt	snv	CQ6	0.969074
1	BWA	Y	ISAAC	ARD	NVG	Depth-Filt	snv	CQ6	0.967334
1	BWA	Y	ISAAC	ARD	WUX	Depth-Filt	snv	CQ6	0.966344
1	BWA	Y	ISAAC	NVG	WUX	Depth-Filt	snv	CQ6	0.967667
1	BWA	N	ISAAC	ARD	NVG	Depth-Filt	snv	CQ6	0.974107
1	BWA	N	ISAAC	ARD	WUX	Depth-Filt	snv	CQ6	0.972209
1	BWA	N	ISAAC	NVG	WUX	Depth-Filt	snv	CQ6	0.973879
2	BWA	Y	ISAAC	ARD	NVG	Depth-Filt	snv	CQ6	0.966664
2	BWA	Y	ISAAC	ARD	WUX	Depth-Filt	snv	CQ6	0.966166
2	BWA	Y	ISAAC	NVG	WUX	Depth-Filt	snv	CQ6	0.968347
2	BWA	N	ISAAC	ARD	NVG	Depth-Filt	snv	CQ6	0.973599
2	BWA	N	ISAAC	ARD	WUX	Depth-Filt	snv	CQ6	0.972787
2	BWA	N	ISAAC	NVG	WUX	Depth-Filt	snv	CQ6	0.97482
3	BWA	Y	ISAAC	ARD	NVG	Depth-Filt	snv	CQ6	0.968291
3	BWA	Y	ISAAC	ARD	WUX	Depth-Filt	snv	CQ6	0.968781
3	BWA	Y	ISAAC	NVG	WUX	Depth-Filt	snv	CQ6	0.971843
3	BWA	N	ISAAC	ARD	NVG	Depth-Filt	snv	CQ6	0.974784
3	BWA	N	ISAAC	ARD	WUX	Depth-Filt	snv	CQ6	0.973992
3	BWA	N	ISAAC	NVG	WUX	Depth-Filt	snv	CQ6	0.976504
1	BWA	Y	Samtools	ARD	NVG	Depth-Filt	snv	CQ6	0.966867
1	BWA	Y	Samtools	ARD	WUX	Depth-Filt	snv	CQ6	0.961605
1	BWA	Y	Samtools	NVG	WUX	Depth-Filt	snv	CQ6	0.964812
1	BWA	N	Samtools	ARD	NVG	Depth-Filt	snv	CQ6	0.964183
1	BWA	N	Samtools	ARD	WUX	Depth-Filt	snv	CQ6	0.957754
1	BWA	N	Samtools	NVG	WUX	Depth-Filt	snv	CQ6	0.961057
2	BWA	Y	Samtools	ARD	NVG	Depth-Filt	snv	CQ6	0.966499
2	BWA	Y	Samtools	ARD	WUX	Depth-Filt	snv	CQ6	0.962824
2	BWA	Y	Samtools	NVG	WUX	Depth-Filt	snv	CQ6	0.965873
2	BWA	N	Samtools	ARD	NVG	Depth-Filt	snv	CQ6	0.963531
2	BWA	N	Samtools	ARD	WUX	Depth-Filt	snv	CQ6	0.959026
2	BWA	N	Samtools	NVG	WUX	Depth-Filt	snv	CQ6	0.962286
3	BWA	Y	Samtools	ARD	NVG	Depth-Filt	snv	CQ6	0.966371
3	BWA	Y	Samtools	ARD	WUX	Depth-Filt	snv	CQ6	0.963165
3	BWA	Y	Samtools	NVG	WUX	Depth-Filt	snv	CQ6	0.966576
3	BWA	N	Samtools	ARD	NVG	Depth-Filt	snv	CQ6	0.963283
3	BWA	N	Samtools	ARD	WUX	Depth-Filt	snv	CQ6	0.959151
3	BWA	N	Samtools	NVG	WUX	Depth-Filt	snv	CQ6	0.962778
1	BWA	Y	SNVer	ARD	NVG	Depth-Filt	snv	CQ6	0.956316
1	BWA	Y	SNVer	ARD	WUX	Depth-Filt	snv	CQ6	0.954328
1	BWA	Y	SNVer	NVG	WUX	Depth-Filt	snv	CQ6	0.957655
1	BWA	N	SNVer	ARD	NVG	Depth-Filt	snv	CQ6	0.96441
1	BWA	N	SNVer	ARD	WUX	Depth-Filt	snv	CQ6	0.961985
1	BWA	N	SNVer	NVG	WUX	Depth-Filt	snv	CQ6	0.964698
2	BWA	Y	SNVer	ARD	NVG	Depth-Filt	snv	CQ6	0.955824
2	BWA	Y	SNVer	ARD	WUX	Depth-Filt	snv	CQ6	0.954309
2	BWA	Y	SNVer	NVG	WUX	Depth-Filt	snv	CQ6	0.957878
2	BWA	N	SNVer	ARD	NVG	Depth-Filt	snv	CQ6	0.96412
2	BWA	N	SNVer	ARD	WUX	Depth-Filt	snv	CQ6	0.962472
2	BWA	N	SNVer	NVG	WUX	Depth-Filt	snv	CQ6	0.965314
3	BWA	Y	SNVer	ARD	NVG	Depth-Filt	snv	CQ6	0.95624
3	BWA	Y	SNVer	ARD	WUX	Depth-Filt	snv	CQ6	0.95496
3	BWA	Y	SNVer	NVG	WUX	Depth-Filt	snv	CQ6	0.959443
3	BWA	N	SNVer	ARD	NVG	Depth-Filt	snv	CQ6	0.964362
3	BWA	N	SNVer	ARD	WUX	Depth-Filt	snv	CQ6	0.962733
3	BWA	N	SNVer	NVG	WUX	Depth-Filt	snv	CQ6	0.966388
1	BWA	Y	Varscan	ARD	NVG	Depth-Filt	snv	CQ6	0.937052
1	BWA	Y	Varscan	ARD	WUX	Depth-Filt	snv	CQ6	0.931991
1	BWA	Y	Varscan	NVG	WUX	Depth-Filt	snv	CQ6	0.937788
1	BWA	N	Varscan	ARD	NVG	Depth-Filt	snv	CQ6	0.935441
1	BWA	N	Varscan	ARD	WUX	Depth-Filt	snv	CQ6	0.93077
1	BWA	N	Varscan	NVG	WUX	Depth-Filt	snv	CQ6	0.936744
2	BWA	Y	Varscan	ARD	NVG	Depth-Filt	snv	CQ6	0.937083
2	BWA	Y	Varscan	ARD	WUX	Depth-Filt	snv	CQ6	0.932915
2	BWA	Y	Varscan	NVG	WUX	Depth-Filt	snv	CQ6	0.938735
2	BWA	N	Varscan	ARD	NVG	Depth-Filt	snv	CQ6	0.935478
2	BWA	N	Varscan	ARD	WUX	Depth-Filt	snv	CQ6	0.931769
2	BWA	N	Varscan	NVG	WUX	Depth-Filt	snv	CQ6	0.937591
3	BWA	Y	Varscan	ARD	NVG	Depth-Filt	snv	CQ6	0.937649
3	BWA	Y	Varscan	ARD	WUX	Depth-Filt	snv	CQ6	0.935205
3	BWA	Y	Varscan	NVG	WUX	Depth-Filt	snv	CQ6	0.942292
3	BWA	N	Varscan	ARD	NVG	Depth-Filt	snv	CQ6	0.936047
3	BWA	N	Varscan	ARD	WUX	Depth-Filt	snv	CQ6	0.933537
3	BWA	N	Varscan	NVG	WUX	Depth-Filt	snv	CQ6	0.940708
1	ISAAC	Y	FreeBayes	ARD	NVG	Depth-Filt	snv	CQ6	0.949429
1	ISAAC	Y	FreeBayes	ARD	WUX	Depth-Filt	snv	CQ6	0.9472
1	ISAAC	Y	FreeBayes	NVG	WUX	Depth-Filt	snv	CQ6	0.950015
1	ISAAC	N	FreeBayes	ARD	NVG	Depth-Filt	snv	CQ6	0.946356
1	ISAAC	N	FreeBayes	ARD	WUX	Depth-Filt	snv	CQ6	0.943692
1	ISAAC	N	FreeBayes	NVG	WUX	Depth-Filt	snv	CQ6	0.946188
2	ISAAC	Y	FreeBayes	ARD	NVG	Depth-Filt	snv	CQ6	0.95009
2	ISAAC	Y	FreeBayes	ARD	WUX	Depth-Filt	snv	CQ6	0.948404
2	ISAAC	Y	FreeBayes	NVG	WUX	Depth-Filt	snv	CQ6	0.950672
2	ISAAC	N	FreeBayes	ARD	NVG	Depth-Filt	snv	CQ6	0.946048
2	ISAAC	N	FreeBayes	ARD	WUX	Depth-Filt	snv	CQ6	0.944007
2	ISAAC	N	FreeBayes	NVG	WUX	Depth-Filt	snv	CQ6	0.946678
3	ISAAC	Y	FreeBayes	ARD	NVG	Depth-Filt	snv	CQ6	0.950029
3	ISAAC	Y	FreeBayes	ARD	WUX	Depth-Filt	snv	CQ6	0.949469
3	ISAAC	Y	FreeBayes	NVG	WUX	Depth-Filt	snv	CQ6	0.952306
3	ISAAC	N	FreeBayes	ARD	NVG	Depth-Filt	snv	CQ6	0.94614
3	ISAAC	N	FreeBayes	ARD	WUX	Depth-Filt	snv	CQ6	0.945069
3	ISAAC	N	FreeBayes	NVG	WUX	Depth-Filt	snv	CQ6	0.948552
1	ISAAC	Y	HC	ARD	NVG	Depth-Filt	snv	CQ6	0.973836
1	ISAAC	Y	HC	ARD	WUX	Depth-Filt	snv	CQ6	0.970811
1	ISAAC	Y	HC	NVG	WUX	Depth-Filt	snv	CQ6	0.971889
1	ISAAC	N	HC	ARD	NVG	Depth-Filt	snv	CQ6	0.973361
1	ISAAC	N	HC	ARD	WUX	Depth-Filt	snv	CQ6	0.970157
1	ISAAC	N	HC	NVG	WUX	Depth-Filt	snv	CQ6	0.971359
2	ISAAC	Y	HC	ARD	NVG	Depth-Filt	snv	CQ6	0.973579
2	ISAAC	Y	HC	ARD	WUX	Depth-Filt	snv	CQ6	0.971729
2	ISAAC	Y	HC	NVG	WUX	Depth-Filt	snv	CQ6	0.972681
2	ISAAC	N	HC	ARD	NVG	Depth-Filt	snv	CQ6	0.972899
2	ISAAC	N	HC	ARD	WUX	Depth-Filt	snv	CQ6	0.970914
2	ISAAC	N	HC	NVG	WUX	Depth-Filt	snv	CQ6	0.972098
3	ISAAC	Y	HC	ARD	NVG	Depth-Filt	snv	CQ6	0.974114
3	ISAAC	Y	HC	ARD	WUX	Depth-Filt	snv	CQ6	0.972428
3	ISAAC	Y	HC	NVG	WUX	Depth-Filt	snv	CQ6	0.973761
3	ISAAC	N	HC	ARD	NVG	Depth-Filt	snv	CQ6	0.973295
3	ISAAC	N	HC	ARD	WUX	Depth-Filt	snv	CQ6	0.971566
3	ISAAC	N	HC	NVG	WUX	Depth-Filt	snv	CQ6	0.97302
1	ISAAC	Y	ISAAC	ARD	NVG	Depth-Filt	snv	CQ6	0.963224
1	ISAAC	Y	ISAAC	ARD	WUX	Depth-Filt	snv	CQ6	0.964081
1	ISAAC	Y	ISAAC	NVG	WUX	Depth-Filt	snv	CQ6	0.966221
1	ISAAC	N	ISAAC	ARD	NVG	Depth-Filt	snv	CQ6	0.969077
1	ISAAC	N	ISAAC	ARD	WUX	Depth-Filt	snv	CQ6	0.969103
1	ISAAC	N	ISAAC	NVG	WUX	Depth-Filt	snv	CQ6	0.971519
2	ISAAC	Y	ISAAC	ARD	NVG	Depth-Filt	snv	CQ6	0.96271
2	ISAAC	Y	ISAAC	ARD	WUX	Depth-Filt	snv	CQ6	0.963164
2	ISAAC	Y	ISAAC	NVG	WUX	Depth-Filt	snv	CQ6	0.966317
2	ISAAC	N	ISAAC	ARD	NVG	Depth-Filt	snv	CQ6	0.968983
2	ISAAC	N	ISAAC	ARD	WUX	Depth-Filt	snv	CQ6	0.969152
2	ISAAC	N	ISAAC	NVG	WUX	Depth-Filt	snv	CQ6	0.971923
3	ISAAC	Y	ISAAC	ARD	NVG	Depth-Filt	snv	CQ6	0.964936
3	ISAAC	Y	ISAAC	ARD	WUX	Depth-Filt	snv	CQ6	0.966237
3	ISAAC	Y	ISAAC	NVG	WUX	Depth-Filt	snv	CQ6	0.971775
3	ISAAC	N	ISAAC	ARD	NVG	Depth-Filt	snv	CQ6	0.970331
3	ISAAC	N	ISAAC	ARD	WUX	Depth-Filt	snv	CQ6	0.971046
3	ISAAC	N	ISAAC	NVG	WUX	Depth-Filt	snv	CQ6	0.974867
1	ISAAC	Y	Samtools	ARD	NVG	Depth-Filt	snv	CQ6	0.96595
1	ISAAC	Y	Samtools	ARD	WUX	Depth-Filt	snv	CQ6	0.960909
1	ISAAC	Y	Samtools	NVG	WUX	Depth-Filt	snv	CQ6	0.963279
1	ISAAC	N	Samtools	ARD	NVG	Depth-Filt	snv	CQ6	0.963414
1	ISAAC	N	Samtools	ARD	WUX	Depth-Filt	snv	CQ6	0.957357
1	ISAAC	N	Samtools	NVG	WUX	Depth-Filt	snv	CQ6	0.959609
2	ISAAC	Y	Samtools	ARD	NVG	Depth-Filt	snv	CQ6	0.965745
2	ISAAC	Y	Samtools	ARD	WUX	Depth-Filt	snv	CQ6	0.961987
2	ISAAC	Y	Samtools	NVG	WUX	Depth-Filt	snv	CQ6	0.964336
2	ISAAC	N	Samtools	ARD	NVG	Depth-Filt	snv	CQ6	0.962805
2	ISAAC	N	Samtools	ARD	WUX	Depth-Filt	snv	CQ6	0.958262
2	ISAAC	N	Samtools	NVG	WUX	Depth-Filt	snv	CQ6	0.960784
3	ISAAC	Y	Samtools	ARD	NVG	Depth-Filt	snv	CQ6	0.965536
3	ISAAC	Y	Samtools	ARD	WUX	Depth-Filt	snv	CQ6	0.962346
3	ISAAC	Y	Samtools	NVG	WUX	Depth-Filt	snv	CQ6	0.965005
3	ISAAC	N	Samtools	ARD	NVG	Depth-Filt	snv	CQ6	0.962619
3	ISAAC	N	Samtools	ARD	WUX	Depth-Filt	snv	CQ6	0.958473
3	ISAAC	N	Samtools	NVG	WUX	Depth-Filt	snv	CQ6	0.961166
1	ISAAC	Y	SNVer	ARD	NVG	Depth-Filt	snv	CQ6	0.948191
1	ISAAC	Y	SNVer	ARD	WUX	Depth-Filt	snv	CQ6	0.946702
1	ISAAC	Y	SNVer	NVG	WUX	Depth-Filt	snv	CQ6	0.95024
1	ISAAC	N	SNVer	ARD	NVG	Depth-Filt	snv	CQ6	0.956894
1	ISAAC	N	SNVer	ARD	WUX	Depth-Filt	snv	CQ6	0.955249
1	ISAAC	N	SNVer	NVG	WUX	Depth-Filt	snv	CQ6	0.957332
2	ISAAC	Y	SNVer	ARD	NVG	Depth-Filt	snv	CQ6	0.948558
2	ISAAC	Y	SNVer	ARD	WUX	Depth-Filt	snv	CQ6	0.947004
2	ISAAC	Y	SNVer	NVG	WUX	Depth-Filt	snv	CQ6	0.950132
2	ISAAC	N	SNVer	ARD	NVG	Depth-Filt	snv	CQ6	0.956954
2	ISAAC	N	SNVer	ARD	WUX	Depth-Filt	snv	CQ6	0.95567
2	ISAAC	N	SNVer	NVG	WUX	Depth-Filt	snv	CQ6	0.957653
3	ISAAC	Y	SNVer	ARD	NVG	Depth-Filt	snv	CQ6	0.948836
3	ISAAC	Y	SNVer	ARD	WUX	Depth-Filt	snv	CQ6	0.948375
3	ISAAC	Y	SNVer	NVG	WUX	Depth-Filt	snv	CQ6	0.952544
3	ISAAC	N	SNVer	ARD	NVG	Depth-Filt	snv	CQ6	0.957669
3	ISAAC	N	SNVer	ARD	WUX	Depth-Filt	snv	CQ6	0.956909
3	ISAAC	N	SNVer	NVG	WUX	Depth-Filt	snv	CQ6	0.959977
1	ISAAC	Y	Varscan	ARD	NVG	Depth-Filt	snv	CQ6	0.903215
1	ISAAC	Y	Varscan	ARD	WUX	Depth-Filt	snv	CQ6	0.889113
1	ISAAC	Y	Varscan	NVG	WUX	Depth-Filt	snv	CQ6	0.897007
1	ISAAC	N	Varscan	ARD	NVG	Depth-Filt	snv	CQ6	0.901916
1	ISAAC	N	Varscan	ARD	WUX	Depth-Filt	snv	CQ6	0.888267
1	ISAAC	N	Varscan	NVG	WUX	Depth-Filt	snv	CQ6	0.895974
2	ISAAC	Y	Varscan	ARD	NVG	Depth-Filt	snv	CQ6	0.903577
2	ISAAC	Y	Varscan	ARD	WUX	Depth-Filt	snv	CQ6	0.892892
2	ISAAC	Y	Varscan	NVG	WUX	Depth-Filt	snv	CQ6	0.899686
2	ISAAC	N	Varscan	ARD	NVG	Depth-Filt	snv	CQ6	0.902194
2	ISAAC	N	Varscan	ARD	WUX	Depth-Filt	snv	CQ6	0.891976
2	ISAAC	N	Varscan	NVG	WUX	Depth-Filt	snv	CQ6	0.898555
3	ISAAC	Y	Varscan	ARD	NVG	Depth-Filt	snv	CQ6	0.902793
3	ISAAC	Y	Varscan	ARD	WUX	Depth-Filt	snv	CQ6	0.892832
3	ISAAC	Y	Varscan	NVG	WUX	Depth-Filt	snv	CQ6	0.90162
3	ISAAC	N	Varscan	ARD	NVG	Depth-Filt	snv	CQ6	0.901574
3	ISAAC	N	Varscan	ARD	WUX	Depth-Filt	snv	CQ6	0.892201
3	ISAAC	N	Varscan	NVG	WUX	Depth-Filt	snv	CQ6	0.900717
1	stampy	Y	FreeBayes	ARD	NVG	Depth-Filt	snv	CQ6	0.948268
1	stampy	Y	FreeBayes	ARD	WUX	Depth-Filt	snv	CQ6	0.945281
1	stampy	Y	FreeBayes	NVG	WUX	Depth-Filt	snv	CQ6	0.947451
1	stampy	N	FreeBayes	ARD	NVG	Depth-Filt	snv	CQ6	0.920575
1	stampy	N	FreeBayes	ARD	WUX	Depth-Filt	snv	CQ6	0.913963
1	stampy	N	FreeBayes	NVG	WUX	Depth-Filt	snv	CQ6	0.916575
2	stampy	Y	FreeBayes	ARD	NVG	Depth-Filt	snv	CQ6	0.948389
2	stampy	Y	FreeBayes	ARD	WUX	Depth-Filt	snv	CQ6	0.946484
2	stampy	Y	FreeBayes	NVG	WUX	Depth-Filt	snv	CQ6	0.948102
2	stampy	N	FreeBayes	ARD	NVG	Depth-Filt	snv	CQ6	0.919705
2	stampy	N	FreeBayes	ARD	WUX	Depth-Filt	snv	CQ6	0.914172
2	stampy	N	FreeBayes	NVG	WUX	Depth-Filt	snv	CQ6	0.916666
3	stampy	Y	FreeBayes	ARD	NVG	Depth-Filt	snv	CQ6	0.948289
3	stampy	Y	FreeBayes	ARD	WUX	Depth-Filt	snv	CQ6	0.94742
3	stampy	Y	FreeBayes	NVG	WUX	Depth-Filt	snv	CQ6	0.950174
3	stampy	N	FreeBayes	ARD	NVG	Depth-Filt	snv	CQ6	0.919625
3	stampy	N	FreeBayes	ARD	WUX	Depth-Filt	snv	CQ6	0.915681
3	stampy	N	FreeBayes	NVG	WUX	Depth-Filt	snv	CQ6	0.920203
1	stampy	Y	HC	ARD	NVG	Depth-Filt	snv	CQ6	0.971244
1	stampy	Y	HC	ARD	WUX	Depth-Filt	snv	CQ6	0.967157
1	stampy	Y	HC	NVG	WUX	Depth-Filt	snv	CQ6	0.96835
1	stampy	N	HC	ARD	NVG	Depth-Filt	snv	CQ6	0.970902
1	stampy	N	HC	ARD	WUX	Depth-Filt	snv	CQ6	0.966384
1	stampy	N	HC	NVG	WUX	Depth-Filt	snv	CQ6	0.967854
2	stampy	Y	HC	ARD	NVG	Depth-Filt	snv	CQ6	0.971122
2	stampy	Y	HC	ARD	WUX	Depth-Filt	snv	CQ6	0.968162
2	stampy	Y	HC	NVG	WUX	Depth-Filt	snv	CQ6	0.96927
2	stampy	N	HC	ARD	NVG	Depth-Filt	snv	CQ6	0.970541
2	stampy	N	HC	ARD	WUX	Depth-Filt	snv	CQ6	0.967504
2	stampy	N	HC	NVG	WUX	Depth-Filt	snv	CQ6	0.968745
3	stampy	Y	HC	ARD	NVG	Depth-Filt	snv	CQ6	0.971097
3	stampy	Y	HC	ARD	WUX	Depth-Filt	snv	CQ6	0.968844
3	stampy	Y	HC	NVG	WUX	Depth-Filt	snv	CQ6	0.970035
3	stampy	N	HC	ARD	NVG	Depth-Filt	snv	CQ6	0.97057
3	stampy	N	HC	ARD	WUX	Depth-Filt	snv	CQ6	0.967992
3	stampy	N	HC	NVG	WUX	Depth-Filt	snv	CQ6	0.969168
1	stampy	Y	ISAAC	ARD	NVG	Depth-Filt	snv	CQ6	0.962917
1	stampy	Y	ISAAC	ARD	WUX	Depth-Filt	snv	CQ6	0.956237
1	stampy	Y	ISAAC	NVG	WUX	Depth-Filt	snv	CQ6	0.958399
1	stampy	N	ISAAC	ARD	NVG	Depth-Filt	snv	CQ6	0.972319
1	stampy	N	ISAAC	ARD	WUX	Depth-Filt	snv	CQ6	0.967265
1	stampy	N	ISAAC	NVG	WUX	Depth-Filt	snv	CQ6	0.969026
2	stampy	Y	ISAAC	ARD	NVG	Depth-Filt	snv	CQ6	0.961426
2	stampy	Y	ISAAC	ARD	WUX	Depth-Filt	snv	CQ6	0.957999
2	stampy	Y	ISAAC	NVG	WUX	Depth-Filt	snv	CQ6	0.960978
2	stampy	N	ISAAC	ARD	NVG	Depth-Filt	snv	CQ6	0.97141
2	stampy	N	ISAAC	ARD	WUX	Depth-Filt	snv	CQ6	0.968906
2	stampy	N	ISAAC	NVG	WUX	Depth-Filt	snv	CQ6	0.971004
3	stampy	Y	ISAAC	ARD	NVG	Depth-Filt	snv	CQ6	0.963789
3	stampy	Y	ISAAC	ARD	WUX	Depth-Filt	snv	CQ6	0.960448
3	stampy	Y	ISAAC	NVG	WUX	Depth-Filt	snv	CQ6	0.964148
3	stampy	N	ISAAC	ARD	NVG	Depth-Filt	snv	CQ6	0.972889
3	stampy	N	ISAAC	ARD	WUX	Depth-Filt	snv	CQ6	0.969681
3	stampy	N	ISAAC	NVG	WUX	Depth-Filt	snv	CQ6	0.972157
1	stampy	Y	Samtools	ARD	NVG	Depth-Filt	snv	CQ6	0.96369
1	stampy	Y	Samtools	ARD	WUX	Depth-Filt	snv	CQ6	0.957395
1	stampy	Y	Samtools	NVG	WUX	Depth-Filt	snv	CQ6	0.960063
1	stampy	N	Samtools	ARD	NVG	Depth-Filt	snv	CQ6	0.950734
1	stampy	N	Samtools	ARD	WUX	Depth-Filt	snv	CQ6	0.941301
1	stampy	N	Samtools	NVG	WUX	Depth-Filt	snv	CQ6	0.944105
2	stampy	Y	Samtools	ARD	NVG	Depth-Filt	snv	CQ6	0.962829
2	stampy	Y	Samtools	ARD	WUX	Depth-Filt	snv	CQ6	0.958424
2	stampy	Y	Samtools	NVG	WUX	Depth-Filt	snv	CQ6	0.96112
2	stampy	N	Samtools	ARD	NVG	Depth-Filt	snv	CQ6	0.948933
2	stampy	N	Samtools	ARD	WUX	Depth-Filt	snv	CQ6	0.942
2	stampy	N	Samtools	NVG	WUX	Depth-Filt	snv	CQ6	0.945161
3	stampy	Y	Samtools	ARD	NVG	Depth-Filt	snv	CQ6	0.962524
3	stampy	Y	Samtools	ARD	WUX	Depth-Filt	snv	CQ6	0.958191
3	stampy	Y	Samtools	NVG	WUX	Depth-Filt	snv	CQ6	0.961637
3	stampy	N	Samtools	ARD	NVG	Depth-Filt	snv	CQ6	0.948755
3	stampy	N	Samtools	ARD	WUX	Depth-Filt	snv	CQ6	0.941808
3	stampy	N	Samtools	NVG	WUX	Depth-Filt	snv	CQ6	0.945597
1	stampy	Y	SNVer	ARD	NVG	Depth-Filt	snv	CQ6	0.919377
1	stampy	Y	SNVer	ARD	WUX	Depth-Filt	snv	CQ6	0.909382
1	stampy	Y	SNVer	NVG	WUX	Depth-Filt	snv	CQ6	0.918971
1	stampy	N	SNVer	ARD	NVG	Depth-Filt	snv	CQ6	0.946285
1	stampy	N	SNVer	ARD	WUX	Depth-Filt	snv	CQ6	0.937172
1	stampy	N	SNVer	NVG	WUX	Depth-Filt	snv	CQ6	0.938486
2	stampy	Y	SNVer	ARD	NVG	Depth-Filt	snv	CQ6	0.919317
2	stampy	Y	SNVer	ARD	WUX	Depth-Filt	snv	CQ6	0.910336
2	stampy	Y	SNVer	NVG	WUX	Depth-Filt	snv	CQ6	0.918474
2	stampy	N	SNVer	ARD	NVG	Depth-Filt	snv	CQ6	0.944575
2	stampy	N	SNVer	ARD	WUX	Depth-Filt	snv	CQ6	0.937839
2	stampy	N	SNVer	NVG	WUX	Depth-Filt	snv	CQ6	0.939646
3	stampy	Y	SNVer	ARD	NVG	Depth-Filt	snv	CQ6	0.92001
3	stampy	Y	SNVer	ARD	WUX	Depth-Filt	snv	CQ6	0.911615
3	stampy	Y	SNVer	NVG	WUX	Depth-Filt	snv	CQ6	0.921331
3	stampy	N	SNVer	ARD	NVG	Depth-Filt	snv	CQ6	0.94532
3	stampy	N	SNVer	ARD	WUX	Depth-Filt	snv	CQ6	0.93555
3	stampy	N	SNVer	NVG	WUX	Depth-Filt	snv	CQ6	0.938539
1	stampy	Y	Varscan	ARD	NVG	Depth-Filt	snv	CQ6	0.930969
1	stampy	Y	Varscan	ARD	WUX	Depth-Filt	snv	CQ6	0.925404
1	stampy	Y	Varscan	NVG	WUX	Depth-Filt	snv	CQ6	0.93075
1	stampy	N	Varscan	ARD	NVG	Depth-Filt	snv	CQ6	0.924078
1	stampy	N	Varscan	ARD	WUX	Depth-Filt	snv	CQ6	0.916453
1	stampy	N	Varscan	NVG	WUX	Depth-Filt	snv	CQ6	0.921623
2	stampy	Y	Varscan	ARD	NVG	Depth-Filt	snv	CQ6	0.930942
2	stampy	Y	Varscan	ARD	WUX	Depth-Filt	snv	CQ6	0.926431
2	stampy	Y	Varscan	NVG	WUX	Depth-Filt	snv	CQ6	0.931383
2	stampy	N	Varscan	ARD	NVG	Depth-Filt	snv	CQ6	0.923252
2	stampy	N	Varscan	ARD	WUX	Depth-Filt	snv	CQ6	0.917727
2	stampy	N	Varscan	NVG	WUX	Depth-Filt	snv	CQ6	0.922594
3	stampy	Y	Varscan	ARD	NVG	Depth-Filt	snv	CQ6	0.930752
3	stampy	Y	Varscan	ARD	WUX	Depth-Filt	snv	CQ6	0.927704
3	stampy	Y	Varscan	NVG	WUX	Depth-Filt	snv	CQ6	0.934728
3	stampy	N	Varscan	ARD	NVG	Depth-Filt	snv	CQ6	0.923507
3	stampy	N	Varscan	ARD	WUX	Depth-Filt	snv	CQ6	0.918037
3	stampy	N	Varscan	NVG	WUX	Depth-Filt	snv	CQ6	0.924768
1	Bowtie2	Y	FreeBayes	ARD	NVG	Bed-Filt	snv	CQ6	0.994095
1	Bowtie2	Y	FreeBayes	ARD	WUX	Bed-Filt	snv	CQ6	0.994141
1	Bowtie2	Y	FreeBayes	NVG	WUX	Bed-Filt	snv	CQ6	0.994521
1	Bowtie2	N	FreeBayes	ARD	NVG	Bed-Filt	snv	CQ6	0.993864
1	Bowtie2	N	FreeBayes	ARD	WUX	Bed-Filt	snv	CQ6	0.993986
1	Bowtie2	N	FreeBayes	NVG	WUX	Bed-Filt	snv	CQ6	0.994397
2	Bowtie2	Y	FreeBayes	ARD	NVG	Bed-Filt	snv	CQ6	0.994044
2	Bowtie2	Y	FreeBayes	ARD	WUX	Bed-Filt	snv	CQ6	0.994046
2	Bowtie2	Y	FreeBayes	NVG	WUX	Bed-Filt	snv	CQ6	0.994534
2	Bowtie2	N	FreeBayes	ARD	NVG	Bed-Filt	snv	CQ6	0.993912
2	Bowtie2	N	FreeBayes	ARD	WUX	Bed-Filt	snv	CQ6	0.993965
2	Bowtie2	N	FreeBayes	NVG	WUX	Bed-Filt	snv	CQ6	0.99444
3	Bowtie2	Y	FreeBayes	ARD	NVG	Bed-Filt	snv	CQ6	0.994422
3	Bowtie2	Y	FreeBayes	ARD	WUX	Bed-Filt	snv	CQ6	0.994775
3	Bowtie2	Y	FreeBayes	NVG	WUX	Bed-Filt	snv	CQ6	0.995318
3	Bowtie2	N	FreeBayes	ARD	NVG	Bed-Filt	snv	CQ6	0.994261
3	Bowtie2	N	FreeBayes	ARD	WUX	Bed-Filt	snv	CQ6	0.994643
3	Bowtie2	N	FreeBayes	NVG	WUX	Bed-Filt	snv	CQ6	0.995156
1	Bowtie2	Y	HC	ARD	NVG	Bed-Filt	snv	CQ6	0.996401
1	Bowtie2	Y	HC	ARD	WUX	Bed-Filt	snv	CQ6	0.996941
1	Bowtie2	Y	HC	NVG	WUX	Bed-Filt	snv	CQ6	0.997165
1	Bowtie2	N	HC	ARD	NVG	Bed-Filt	snv	CQ6	0.997092
1	Bowtie2	N	HC	ARD	WUX	Bed-Filt	snv	CQ6	0.997573
1	Bowtie2	N	HC	NVG	WUX	Bed-Filt	snv	CQ6	0.997833
2	Bowtie2	Y	HC	ARD	NVG	Bed-Filt	snv	CQ6	0.996281
2	Bowtie2	Y	HC	ARD	WUX	Bed-Filt	snv	CQ6	0.996681
2	Bowtie2	Y	HC	NVG	WUX	Bed-Filt	snv	CQ6	0.997101
2	Bowtie2	N	HC	ARD	NVG	Bed-Filt	snv	CQ6	0.996969
2	Bowtie2	N	HC	ARD	WUX	Bed-Filt	snv	CQ6	0.997379
2	Bowtie2	N	HC	NVG	WUX	Bed-Filt	snv	CQ6	0.997833
3	Bowtie2	Y	HC	ARD	NVG	Bed-Filt	snv	CQ6	0.996663
3	Bowtie2	Y	HC	ARD	WUX	Bed-Filt	snv	CQ6	0.997297
3	Bowtie2	Y	HC	NVG	WUX	Bed-Filt	snv	CQ6	0.99795
3	Bowtie2	N	HC	ARD	NVG	Bed-Filt	snv	CQ6	0.997288
3	Bowtie2	N	HC	ARD	WUX	Bed-Filt	snv	CQ6	0.997805
3	Bowtie2	N	HC	NVG	WUX	Bed-Filt	snv	CQ6	0.998362
1	Bowtie2	Y	ISAAC	ARD	NVG	Bed-Filt	snv	CQ6	0.973913
1	Bowtie2	Y	ISAAC	ARD	WUX	Bed-Filt	snv	CQ6	0.966351
1	Bowtie2	Y	ISAAC	NVG	WUX	Bed-Filt	snv	CQ6	0.966829
1	Bowtie2	N	ISAAC	ARD	NVG	Bed-Filt	snv	CQ6	0.984397
1	Bowtie2	N	ISAAC	ARD	WUX	Bed-Filt	snv	CQ6	0.979629
1	Bowtie2	N	ISAAC	NVG	WUX	Bed-Filt	snv	CQ6	0.980359
2	Bowtie2	Y	ISAAC	ARD	NVG	Bed-Filt	snv	CQ6	0.973528
2	Bowtie2	Y	ISAAC	ARD	WUX	Bed-Filt	snv	CQ6	0.967713
2	Bowtie2	Y	ISAAC	NVG	WUX	Bed-Filt	snv	CQ6	0.968506
2	Bowtie2	N	ISAAC	ARD	NVG	Bed-Filt	snv	CQ6	0.984183
2	Bowtie2	N	ISAAC	ARD	WUX	Bed-Filt	snv	CQ6	0.98084
2	Bowtie2	N	ISAAC	NVG	WUX	Bed-Filt	snv	CQ6	0.981693
3	Bowtie2	Y	ISAAC	ARD	NVG	Bed-Filt	snv	CQ6	0.975211
3	Bowtie2	Y	ISAAC	ARD	WUX	Bed-Filt	snv	CQ6	0.973023
3	Bowtie2	Y	ISAAC	NVG	WUX	Bed-Filt	snv	CQ6	0.975147
3	Bowtie2	N	ISAAC	ARD	NVG	Bed-Filt	snv	CQ6	0.98537
3	Bowtie2	N	ISAAC	ARD	WUX	Bed-Filt	snv	CQ6	0.984054
3	Bowtie2	N	ISAAC	NVG	WUX	Bed-Filt	snv	CQ6	0.985668
1	Bowtie2	Y	Samtools	ARD	NVG	Bed-Filt	snv	CQ6	0.997477
1	Bowtie2	Y	Samtools	ARD	WUX	Bed-Filt	snv	CQ6	0.996957
1	Bowtie2	Y	Samtools	NVG	WUX	Bed-Filt	snv	CQ6	0.997328
1	Bowtie2	N	Samtools	ARD	NVG	Bed-Filt	snv	CQ6	0.99823
1	Bowtie2	N	Samtools	ARD	WUX	Bed-Filt	snv	CQ6	0.997977
1	Bowtie2	N	Samtools	NVG	WUX	Bed-Filt	snv	CQ6	0.998241
2	Bowtie2	Y	Samtools	ARD	NVG	Bed-Filt	snv	CQ6	0.997394
2	Bowtie2	Y	Samtools	ARD	WUX	Bed-Filt	snv	CQ6	0.996888
2	Bowtie2	Y	Samtools	NVG	WUX	Bed-Filt	snv	CQ6	0.997347
2	Bowtie2	N	Samtools	ARD	NVG	Bed-Filt	snv	CQ6	0.998072
2	Bowtie2	N	Samtools	ARD	WUX	Bed-Filt	snv	CQ6	0.997879
2	Bowtie2	N	Samtools	NVG	WUX	Bed-Filt	snv	CQ6	0.998242
3	Bowtie2	Y	Samtools	ARD	NVG	Bed-Filt	snv	CQ6	0.997586
3	Bowtie2	Y	Samtools	ARD	WUX	Bed-Filt	snv	CQ6	0.997717
3	Bowtie2	Y	Samtools	NVG	WUX	Bed-Filt	snv	CQ6	0.99835
3	Bowtie2	N	Samtools	ARD	NVG	Bed-Filt	snv	CQ6	0.998236
3	Bowtie2	N	Samtools	ARD	WUX	Bed-Filt	snv	CQ6	0.998342
3	Bowtie2	N	Samtools	NVG	WUX	Bed-Filt	snv	CQ6	0.998756
1	Bowtie2	Y	SNVer	ARD	NVG	Bed-Filt	snv	CQ6	0.991606
1	Bowtie2	Y	SNVer	ARD	WUX	Bed-Filt	snv	CQ6	0.989459
1	Bowtie2	Y	SNVer	NVG	WUX	Bed-Filt	snv	CQ6	0.990961
1	Bowtie2	N	SNVer	ARD	NVG	Bed-Filt	snv	CQ6	0.99089
1	Bowtie2	N	SNVer	ARD	WUX	Bed-Filt	snv	CQ6	0.989131
1	Bowtie2	N	SNVer	NVG	WUX	Bed-Filt	snv	CQ6	0.990459
2	Bowtie2	Y	SNVer	ARD	NVG	Bed-Filt	snv	CQ6	0.991672
2	Bowtie2	Y	SNVer	ARD	WUX	Bed-Filt	snv	CQ6	0.989587
2	Bowtie2	Y	SNVer	NVG	WUX	Bed-Filt	snv	CQ6	0.991128
2	Bowtie2	N	SNVer	ARD	NVG	Bed-Filt	snv	CQ6	0.991022
2	Bowtie2	N	SNVer	ARD	WUX	Bed-Filt	snv	CQ6	0.989281
2	Bowtie2	N	SNVer	NVG	WUX	Bed-Filt	snv	CQ6	0.990637
3	Bowtie2	Y	SNVer	ARD	NVG	Bed-Filt	snv	CQ6	0.992037
3	Bowtie2	Y	SNVer	ARD	WUX	Bed-Filt	snv	CQ6	0.991932
3	Bowtie2	Y	SNVer	NVG	WUX	Bed-Filt	snv	CQ6	0.994206
3	Bowtie2	N	SNVer	ARD	NVG	Bed-Filt	snv	CQ6	0.9913
3	Bowtie2	N	SNVer	ARD	WUX	Bed-Filt	snv	CQ6	0.991176
3	Bowtie2	N	SNVer	NVG	WUX	Bed-Filt	snv	CQ6	0.993178
1	Bowtie2	Y	Varscan	ARD	NVG	Bed-Filt	snv	CQ6	0.983934
1	Bowtie2	Y	Varscan	ARD	WUX	Bed-Filt	snv	CQ6	0.981502
1	Bowtie2	Y	Varscan	NVG	WUX	Bed-Filt	snv	CQ6	0.983225
1	Bowtie2	N	Varscan	ARD	NVG	Bed-Filt	snv	CQ6	0.983637
1	Bowtie2	N	Varscan	ARD	WUX	Bed-Filt	snv	CQ6	0.981138
1	Bowtie2	N	Varscan	NVG	WUX	Bed-Filt	snv	CQ6	0.982923
2	Bowtie2	Y	Varscan	ARD	NVG	Bed-Filt	snv	CQ6	0.984416
2	Bowtie2	Y	Varscan	ARD	WUX	Bed-Filt	snv	CQ6	0.981423
2	Bowtie2	Y	Varscan	NVG	WUX	Bed-Filt	snv	CQ6	0.98329
2	Bowtie2	N	Varscan	ARD	NVG	Bed-Filt	snv	CQ6	0.984267
2	Bowtie2	N	Varscan	ARD	WUX	Bed-Filt	snv	CQ6	0.981272
2	Bowtie2	N	Varscan	NVG	WUX	Bed-Filt	snv	CQ6	0.983078
3	Bowtie2	Y	Varscan	ARD	NVG	Bed-Filt	snv	CQ6	0.985324
3	Bowtie2	Y	Varscan	ARD	WUX	Bed-Filt	snv	CQ6	0.986185
3	Bowtie2	Y	Varscan	NVG	WUX	Bed-Filt	snv	CQ6	0.989387
3	Bowtie2	N	Varscan	ARD	NVG	Bed-Filt	snv	CQ6	0.985091
3	Bowtie2	N	Varscan	ARD	WUX	Bed-Filt	snv	CQ6	0.985927
3	Bowtie2	N	Varscan	NVG	WUX	Bed-Filt	snv	CQ6	0.989068
1	BWA	Y	FreeBayes	ARD	NVG	Bed-Filt	snv	CQ6	0.997861
1	BWA	Y	FreeBayes	ARD	WUX	Bed-Filt	snv	CQ6	0.998301
1	BWA	Y	FreeBayes	NVG	WUX	Bed-Filt	snv	CQ6	0.998554
1	BWA	N	FreeBayes	ARD	NVG	Bed-Filt	snv	CQ6	0.99774
1	BWA	N	FreeBayes	ARD	WUX	Bed-Filt	snv	CQ6	0.998217
1	BWA	N	FreeBayes	NVG	WUX	Bed-Filt	snv	CQ6	0.998483
2	BWA	Y	FreeBayes	ARD	NVG	Bed-Filt	snv	CQ6	0.997805
2	BWA	Y	FreeBayes	ARD	WUX	Bed-Filt	snv	CQ6	0.998066
2	BWA	Y	FreeBayes	NVG	WUX	Bed-Filt	snv	CQ6	0.998506
2	BWA	N	FreeBayes	ARD	NVG	Bed-Filt	snv	CQ6	0.997717
2	BWA	N	FreeBayes	ARD	WUX	Bed-Filt	snv	CQ6	0.998034
2	BWA	N	FreeBayes	NVG	WUX	Bed-Filt	snv	CQ6	0.998445
3	BWA	Y	FreeBayes	ARD	NVG	Bed-Filt	snv	CQ6	0.998005
3	BWA	Y	FreeBayes	ARD	WUX	Bed-Filt	snv	CQ6	0.998428
3	BWA	Y	FreeBayes	NVG	WUX	Bed-Filt	snv	CQ6	0.998957
3	BWA	N	FreeBayes	ARD	NVG	Bed-Filt	snv	CQ6	0.997925
3	BWA	N	FreeBayes	ARD	WUX	Bed-Filt	snv	CQ6	0.998345
3	BWA	N	FreeBayes	NVG	WUX	Bed-Filt	snv	CQ6	0.998852
1	BWA	Y	HC	ARD	NVG	Bed-Filt	snv	CQ6	0.997161
1	BWA	Y	HC	ARD	WUX	Bed-Filt	snv	CQ6	0.99786
1	BWA	Y	HC	NVG	WUX	Bed-Filt	snv	CQ6	0.998018
1	BWA	N	HC	ARD	NVG	Bed-Filt	snv	CQ6	0.997636
1	BWA	N	HC	ARD	WUX	Bed-Filt	snv	CQ6	0.99823
1	BWA	N	HC	NVG	WUX	Bed-Filt	snv	CQ6	0.99845
2	BWA	Y	HC	ARD	NVG	Bed-Filt	snv	CQ6	0.997074
2	BWA	Y	HC	ARD	WUX	Bed-Filt	snv	CQ6	0.997566
2	BWA	Y	HC	NVG	WUX	Bed-Filt	snv	CQ6	0.997981
2	BWA	N	HC	ARD	NVG	Bed-Filt	snv	CQ6	0.997525
2	BWA	N	HC	ARD	WUX	Bed-Filt	snv	CQ6	0.998
2	BWA	N	HC	NVG	WUX	Bed-Filt	snv	CQ6	0.998435
3	BWA	Y	HC	ARD	NVG	Bed-Filt	snv	CQ6	0.997357
3	BWA	Y	HC	ARD	WUX	Bed-Filt	snv	CQ6	0.997972
3	BWA	Y	HC	NVG	WUX	Bed-Filt	snv	CQ6	0.998534
3	BWA	N	HC	ARD	NVG	Bed-Filt	snv	CQ6	0.997785
3	BWA	N	HC	ARD	WUX	Bed-Filt	snv	CQ6	0.998285
3	BWA	N	HC	NVG	WUX	Bed-Filt	snv	CQ6	0.998772
1	BWA	Y	ISAAC	ARD	NVG	Bed-Filt	snv	CQ6	0.98056
1	BWA	Y	ISAAC	ARD	WUX	Bed-Filt	snv	CQ6	0.981
1	BWA	Y	ISAAC	NVG	WUX	Bed-Filt	snv	CQ6	0.98186
1	BWA	N	ISAAC	ARD	NVG	Bed-Filt	snv	CQ6	0.988827
1	BWA	N	ISAAC	ARD	WUX	Bed-Filt	snv	CQ6	0.988619
1	BWA	N	ISAAC	NVG	WUX	Bed-Filt	snv	CQ6	0.989727
2	BWA	Y	ISAAC	ARD	NVG	Bed-Filt	snv	CQ6	0.979867
2	BWA	Y	ISAAC	ARD	WUX	Bed-Filt	snv	CQ6	0.980368
2	BWA	Y	ISAAC	NVG	WUX	Bed-Filt	snv	CQ6	0.982174
2	BWA	N	ISAAC	ARD	NVG	Bed-Filt	snv	CQ6	0.988383
2	BWA	N	ISAAC	ARD	WUX	Bed-Filt	snv	CQ6	0.988633
2	BWA	N	ISAAC	NVG	WUX	Bed-Filt	snv	CQ6	0.990233
3	BWA	Y	ISAAC	ARD	NVG	Bed-Filt	snv	CQ6	0.981554
3	BWA	Y	ISAAC	ARD	WUX	Bed-Filt	snv	CQ6	0.982962
3	BWA	Y	ISAAC	NVG	WUX	Bed-Filt	snv	CQ6	0.985597
3	BWA	N	ISAAC	ARD	NVG	Bed-Filt	snv	CQ6	0.989595
3	BWA	N	ISAAC	ARD	WUX	Bed-Filt	snv	CQ6	0.989825
3	BWA	N	ISAAC	NVG	WUX	Bed-Filt	snv	CQ6	0.9918
1	BWA	Y	Samtools	ARD	NVG	Bed-Filt	snv	CQ6	0.997981
1	BWA	Y	Samtools	ARD	WUX	Bed-Filt	snv	CQ6	0.998347
1	BWA	Y	Samtools	NVG	WUX	Bed-Filt	snv	CQ6	0.998725
1	BWA	N	Samtools	ARD	NVG	Bed-Filt	snv	CQ6	0.998534
1	BWA	N	Samtools	ARD	WUX	Bed-Filt	snv	CQ6	0.998754
1	BWA	N	Samtools	NVG	WUX	Bed-Filt	snv	CQ6	0.999025
2	BWA	Y	Samtools	ARD	NVG	Bed-Filt	snv	CQ6	0.997875
2	BWA	Y	Samtools	ARD	WUX	Bed-Filt	snv	CQ6	0.998105
2	BWA	Y	Samtools	NVG	WUX	Bed-Filt	snv	CQ6	0.998678
2	BWA	N	Samtools	ARD	NVG	Bed-Filt	snv	CQ6	0.998375
2	BWA	N	Samtools	ARD	WUX	Bed-Filt	snv	CQ6	0.998564
2	BWA	N	Samtools	NVG	WUX	Bed-Filt	snv	CQ6	0.998983
3	BWA	Y	Samtools	ARD	NVG	Bed-Filt	snv	CQ6	0.998072
3	BWA	Y	Samtools	ARD	WUX	Bed-Filt	snv	CQ6	0.998404
3	BWA	Y	Samtools	NVG	WUX	Bed-Filt	snv	CQ6	0.999044
3	BWA	N	Samtools	ARD	NVG	Bed-Filt	snv	CQ6	0.998538
3	BWA	N	Samtools	ARD	WUX	Bed-Filt	snv	CQ6	0.998745
3	BWA	N	Samtools	NVG	WUX	Bed-Filt	snv	CQ6	0.999159
1	BWA	Y	SNVer	ARD	NVG	Bed-Filt	snv	CQ6	0.993829
1	BWA	Y	SNVer	ARD	WUX	Bed-Filt	snv	CQ6	0.994657
1	BWA	Y	SNVer	NVG	WUX	Bed-Filt	snv	CQ6	0.996211
1	BWA	N	SNVer	ARD	NVG	Bed-Filt	snv	CQ6	0.993739
1	BWA	N	SNVer	ARD	WUX	Bed-Filt	snv	CQ6	0.994435
1	BWA	N	SNVer	NVG	WUX	Bed-Filt	snv	CQ6	0.995964
2	BWA	Y	SNVer	ARD	NVG	Bed-Filt	snv	CQ6	0.993627
2	BWA	Y	SNVer	ARD	WUX	Bed-Filt	snv	CQ6	0.994089
2	BWA	Y	SNVer	NVG	WUX	Bed-Filt	snv	CQ6	0.995938
2	BWA	N	SNVer	ARD	NVG	Bed-Filt	snv	CQ6	0.993603
2	BWA	N	SNVer	ARD	WUX	Bed-Filt	snv	CQ6	0.993981
2	BWA	N	SNVer	NVG	WUX	Bed-Filt	snv	CQ6	0.995754
3	BWA	Y	SNVer	ARD	NVG	Bed-Filt	snv	CQ6	0.99417
3	BWA	Y	SNVer	ARD	WUX	Bed-Filt	snv	CQ6	0.994997
3	BWA	Y	SNVer	NVG	WUX	Bed-Filt	snv	CQ6	0.997277
3	BWA	N	SNVer	ARD	NVG	Bed-Filt	snv	CQ6	0.994097
3	BWA	N	SNVer	ARD	WUX	Bed-Filt	snv	CQ6	0.994778
3	BWA	N	SNVer	NVG	WUX	Bed-Filt	snv	CQ6	0.996958
1	BWA	Y	Varscan	ARD	NVG	Bed-Filt	snv	CQ6	0.984782
1	BWA	Y	Varscan	ARD	WUX	Bed-Filt	snv	CQ6	0.987802
1	BWA	Y	Varscan	NVG	WUX	Bed-Filt	snv	CQ6	0.98992
1	BWA	N	Varscan	ARD	NVG	Bed-Filt	snv	CQ6	0.984498
1	BWA	N	Varscan	ARD	WUX	Bed-Filt	snv	CQ6	0.98727
1	BWA	N	Varscan	NVG	WUX	Bed-Filt	snv	CQ6	0.989585
2	BWA	Y	Varscan	ARD	NVG	Bed-Filt	snv	CQ6	0.985109
2	BWA	Y	Varscan	ARD	WUX	Bed-Filt	snv	CQ6	0.986963
2	BWA	Y	Varscan	NVG	WUX	Bed-Filt	snv	CQ6	0.989446
2	BWA	N	Varscan	ARD	NVG	Bed-Filt	snv	CQ6	0.984894
2	BWA	N	Varscan	ARD	WUX	Bed-Filt	snv	CQ6	0.98657
2	BWA	N	Varscan	NVG	WUX	Bed-Filt	snv	CQ6	0.989053
3	BWA	Y	Varscan	ARD	NVG	Bed-Filt	snv	CQ6	0.986132
3	BWA	Y	Varscan	ARD	WUX	Bed-Filt	snv	CQ6	0.989107
3	BWA	Y	Varscan	NVG	WUX	Bed-Filt	snv	CQ6	0.992696
3	BWA	N	Varscan	ARD	NVG	Bed-Filt	snv	CQ6	0.985961
3	BWA	N	Varscan	ARD	WUX	Bed-Filt	snv	CQ6	0.988811
3	BWA	N	Varscan	NVG	WUX	Bed-Filt	snv	CQ6	0.992418
1	ISAAC	Y	FreeBayes	ARD	NVG	Bed-Filt	snv	CQ6	0.995727
1	ISAAC	Y	FreeBayes	ARD	WUX	Bed-Filt	snv	CQ6	0.996466
1	ISAAC	Y	FreeBayes	NVG	WUX	Bed-Filt	snv	CQ6	0.996853
1	ISAAC	N	FreeBayes	ARD	NVG	Bed-Filt	snv	CQ6	0.995609
1	ISAAC	N	FreeBayes	ARD	WUX	Bed-Filt	snv	CQ6	0.996378
1	ISAAC	N	FreeBayes	NVG	WUX	Bed-Filt	snv	CQ6	0.996823
2	ISAAC	Y	FreeBayes	ARD	NVG	Bed-Filt	snv	CQ6	0.995665
2	ISAAC	Y	FreeBayes	ARD	WUX	Bed-Filt	snv	CQ6	0.996131
2	ISAAC	Y	FreeBayes	NVG	WUX	Bed-Filt	snv	CQ6	0.996731
2	ISAAC	N	FreeBayes	ARD	NVG	Bed-Filt	snv	CQ6	0.995575
2	ISAAC	N	FreeBayes	ARD	WUX	Bed-Filt	snv	CQ6	0.996072
2	ISAAC	N	FreeBayes	NVG	WUX	Bed-Filt	snv	CQ6	0.996694
3	ISAAC	Y	FreeBayes	ARD	NVG	Bed-Filt	snv	CQ6	0.995997
3	ISAAC	Y	FreeBayes	ARD	WUX	Bed-Filt	snv	CQ6	0.996779
3	ISAAC	Y	FreeBayes	NVG	WUX	Bed-Filt	snv	CQ6	0.997555
3	ISAAC	N	FreeBayes	ARD	NVG	Bed-Filt	snv	CQ6	0.995896
3	ISAAC	N	FreeBayes	ARD	WUX	Bed-Filt	snv	CQ6	0.996724
3	ISAAC	N	FreeBayes	NVG	WUX	Bed-Filt	snv	CQ6	0.997484
1	ISAAC	Y	HC	ARD	NVG	Bed-Filt	snv	CQ6	0.996062
1	ISAAC	Y	HC	ARD	WUX	Bed-Filt	snv	CQ6	0.996963
1	ISAAC	Y	HC	NVG	WUX	Bed-Filt	snv	CQ6	0.997093
1	ISAAC	N	HC	ARD	NVG	Bed-Filt	snv	CQ6	0.99655
1	ISAAC	N	HC	ARD	WUX	Bed-Filt	snv	CQ6	0.997385
1	ISAAC	N	HC	NVG	WUX	Bed-Filt	snv	CQ6	0.997603
2	ISAAC	Y	HC	ARD	NVG	Bed-Filt	snv	CQ6	0.995905
2	ISAAC	Y	HC	ARD	WUX	Bed-Filt	snv	CQ6	0.996602
2	ISAAC	Y	HC	NVG	WUX	Bed-Filt	snv	CQ6	0.997008
2	ISAAC	N	HC	ARD	NVG	Bed-Filt	snv	CQ6	0.996427
2	ISAAC	N	HC	ARD	WUX	Bed-Filt	snv	CQ6	0.997116
2	ISAAC	N	HC	NVG	WUX	Bed-Filt	snv	CQ6	0.997562
3	ISAAC	Y	HC	ARD	NVG	Bed-Filt	snv	CQ6	0.996364
3	ISAAC	Y	HC	ARD	WUX	Bed-Filt	snv	CQ6	0.997177
3	ISAAC	Y	HC	NVG	WUX	Bed-Filt	snv	CQ6	0.997839
3	ISAAC	N	HC	ARD	NVG	Bed-Filt	snv	CQ6	0.996805
3	ISAAC	N	HC	ARD	WUX	Bed-Filt	snv	CQ6	0.997589
3	ISAAC	N	HC	NVG	WUX	Bed-Filt	snv	CQ6	0.998124
1	ISAAC	Y	ISAAC	ARD	NVG	Bed-Filt	snv	CQ6	0.975711
1	ISAAC	Y	ISAAC	ARD	WUX	Bed-Filt	snv	CQ6	0.978522
1	ISAAC	Y	ISAAC	NVG	WUX	Bed-Filt	snv	CQ6	0.980208
1	ISAAC	N	ISAAC	ARD	NVG	Bed-Filt	snv	CQ6	0.983356
1	ISAAC	N	ISAAC	ARD	WUX	Bed-Filt	snv	CQ6	0.985466
1	ISAAC	N	ISAAC	NVG	WUX	Bed-Filt	snv	CQ6	0.987378
2	ISAAC	Y	ISAAC	ARD	NVG	Bed-Filt	snv	CQ6	0.975093
2	ISAAC	Y	ISAAC	ARD	WUX	Bed-Filt	snv	CQ6	0.976875
2	ISAAC	Y	ISAAC	NVG	WUX	Bed-Filt	snv	CQ6	0.979752
2	ISAAC	N	ISAAC	ARD	NVG	Bed-Filt	snv	CQ6	0.98323
2	ISAAC	N	ISAAC	ARD	WUX	Bed-Filt	snv	CQ6	0.98478
2	ISAAC	N	ISAAC	NVG	WUX	Bed-Filt	snv	CQ6	0.987216
3	ISAAC	Y	ISAAC	ARD	NVG	Bed-Filt	snv	CQ6	0.977635
3	ISAAC	Y	ISAAC	ARD	WUX	Bed-Filt	snv	CQ6	0.980224
3	ISAAC	Y	ISAAC	NVG	WUX	Bed-Filt	snv	CQ6	0.985568
3	ISAAC	N	ISAAC	ARD	NVG	Bed-Filt	snv	CQ6	0.98471
3	ISAAC	N	ISAAC	ARD	WUX	Bed-Filt	snv	CQ6	0.986853
3	ISAAC	N	ISAAC	NVG	WUX	Bed-Filt	snv	CQ6	0.990308
1	ISAAC	Y	Samtools	ARD	NVG	Bed-Filt	snv	CQ6	0.996824
1	ISAAC	Y	Samtools	ARD	WUX	Bed-Filt	snv	CQ6	0.997374
1	ISAAC	Y	Samtools	NVG	WUX	Bed-Filt	snv	CQ6	0.997685
1	ISAAC	N	Samtools	ARD	NVG	Bed-Filt	snv	CQ6	0.997669
1	ISAAC	N	Samtools	ARD	WUX	Bed-Filt	snv	CQ6	0.998069
1	ISAAC	N	Samtools	NVG	WUX	Bed-Filt	snv	CQ6	0.998352
2	ISAAC	Y	Samtools	ARD	NVG	Bed-Filt	snv	CQ6	0.99667
2	ISAAC	Y	Samtools	ARD	WUX	Bed-Filt	snv	CQ6	0.997053
2	ISAAC	Y	Samtools	NVG	WUX	Bed-Filt	snv	CQ6	0.997633
2	ISAAC	N	Samtools	ARD	NVG	Bed-Filt	snv	CQ6	0.997521
2	ISAAC	N	Samtools	ARD	WUX	Bed-Filt	snv	CQ6	0.997844
2	ISAAC	N	Samtools	NVG	WUX	Bed-Filt	snv	CQ6	0.998298
3	ISAAC	Y	Samtools	ARD	NVG	Bed-Filt	snv	CQ6	0.997003
3	ISAAC	Y	Samtools	ARD	WUX	Bed-Filt	snv	CQ6	0.997549
3	ISAAC	Y	Samtools	NVG	WUX	Bed-Filt	snv	CQ6	0.99833
3	ISAAC	N	Samtools	ARD	NVG	Bed-Filt	snv	CQ6	0.997767
3	ISAAC	N	Samtools	ARD	WUX	Bed-Filt	snv	CQ6	0.99817
3	ISAAC	N	Samtools	NVG	WUX	Bed-Filt	snv	CQ6	0.998677
1	ISAAC	Y	SNVer	ARD	NVG	Bed-Filt	snv	CQ6	0.987666
1	ISAAC	Y	SNVer	ARD	WUX	Bed-Filt	snv	CQ6	0.989137
1	ISAAC	Y	SNVer	NVG	WUX	Bed-Filt	snv	CQ6	0.990752
1	ISAAC	N	SNVer	ARD	NVG	Bed-Filt	snv	CQ6	0.987722
1	ISAAC	N	SNVer	ARD	WUX	Bed-Filt	snv	CQ6	0.989097
1	ISAAC	N	SNVer	NVG	WUX	Bed-Filt	snv	CQ6	0.99086
2	ISAAC	Y	SNVer	ARD	NVG	Bed-Filt	snv	CQ6	0.987652
2	ISAAC	Y	SNVer	ARD	WUX	Bed-Filt	snv	CQ6	0.988577
2	ISAAC	Y	SNVer	NVG	WUX	Bed-Filt	snv	CQ6	0.990335
2	ISAAC	N	SNVer	ARD	NVG	Bed-Filt	snv	CQ6	0.987866
2	ISAAC	N	SNVer	ARD	WUX	Bed-Filt	snv	CQ6	0.988697
2	ISAAC	N	SNVer	NVG	WUX	Bed-Filt	snv	CQ6	0.990452
3	ISAAC	Y	SNVer	ARD	NVG	Bed-Filt	snv	CQ6	0.988428
3	ISAAC	Y	SNVer	ARD	WUX	Bed-Filt	snv	CQ6	0.990106
3	ISAAC	Y	SNVer	NVG	WUX	Bed-Filt	snv	CQ6	0.992895
3	ISAAC	N	SNVer	ARD	NVG	Bed-Filt	snv	CQ6	0.988617
3	ISAAC	N	SNVer	ARD	WUX	Bed-Filt	snv	CQ6	0.990239
3	ISAAC	N	SNVer	NVG	WUX	Bed-Filt	snv	CQ6	0.992957
1	ISAAC	Y	Varscan	ARD	NVG	Bed-Filt	snv	CQ6	0.983701
1	ISAAC	Y	Varscan	ARD	WUX	Bed-Filt	snv	CQ6	0.98683
1	ISAAC	Y	Varscan	NVG	WUX	Bed-Filt	snv	CQ6	0.988879
1	ISAAC	N	Varscan	ARD	NVG	Bed-Filt	snv	CQ6	0.983016
1	ISAAC	N	Varscan	ARD	WUX	Bed-Filt	snv	CQ6	0.986011
1	ISAAC	N	Varscan	NVG	WUX	Bed-Filt	snv	CQ6	0.988383
2	ISAAC	Y	Varscan	ARD	NVG	Bed-Filt	snv	CQ6	0.98432
2	ISAAC	Y	Varscan	ARD	WUX	Bed-Filt	snv	CQ6	0.986145
2	ISAAC	Y	Varscan	NVG	WUX	Bed-Filt	snv	CQ6	0.988347
2	ISAAC	N	Varscan	ARD	NVG	Bed-Filt	snv	CQ6	0.983754
2	ISAAC	N	Varscan	ARD	WUX	Bed-Filt	snv	CQ6	0.985495
2	ISAAC	N	Varscan	NVG	WUX	Bed-Filt	snv	CQ6	0.987726
3	ISAAC	Y	Varscan	ARD	NVG	Bed-Filt	snv	CQ6	0.985182
3	ISAAC	Y	Varscan	ARD	WUX	Bed-Filt	snv	CQ6	0.988351
3	ISAAC	Y	Varscan	NVG	WUX	Bed-Filt	snv	CQ6	0.992099
3	ISAAC	N	Varscan	ARD	NVG	Bed-Filt	snv	CQ6	0.98475
3	ISAAC	N	Varscan	ARD	WUX	Bed-Filt	snv	CQ6	0.987827
3	ISAAC	N	Varscan	NVG	WUX	Bed-Filt	snv	CQ6	0.991685
1	stampy	Y	FreeBayes	ARD	NVG	Bed-Filt	snv	CQ6	0.997575
1	stampy	Y	FreeBayes	ARD	WUX	Bed-Filt	snv	CQ6	0.997985
1	stampy	Y	FreeBayes	NVG	WUX	Bed-Filt	snv	CQ6	0.998272
1	stampy	N	FreeBayes	ARD	NVG	Bed-Filt	snv	CQ6	0.997454
1	stampy	N	FreeBayes	ARD	WUX	Bed-Filt	snv	CQ6	0.997885
1	stampy	N	FreeBayes	NVG	WUX	Bed-Filt	snv	CQ6	0.998185
2	stampy	Y	FreeBayes	ARD	NVG	Bed-Filt	snv	CQ6	0.997533
2	stampy	Y	FreeBayes	ARD	WUX	Bed-Filt	snv	CQ6	0.997749
2	stampy	Y	FreeBayes	NVG	WUX	Bed-Filt	snv	CQ6	0.998194
2	stampy	N	FreeBayes	ARD	NVG	Bed-Filt	snv	CQ6	0.997442
2	stampy	N	FreeBayes	ARD	WUX	Bed-Filt	snv	CQ6	0.997698
2	stampy	N	FreeBayes	NVG	WUX	Bed-Filt	snv	CQ6	0.998133
3	stampy	Y	FreeBayes	ARD	NVG	Bed-Filt	snv	CQ6	0.997738
3	stampy	Y	FreeBayes	ARD	WUX	Bed-Filt	snv	CQ6	0.998166
3	stampy	Y	FreeBayes	NVG	WUX	Bed-Filt	snv	CQ6	0.998742
3	stampy	N	FreeBayes	ARD	NVG	Bed-Filt	snv	CQ6	0.997636
3	stampy	N	FreeBayes	ARD	WUX	Bed-Filt	snv	CQ6	0.998014
3	stampy	N	FreeBayes	NVG	WUX	Bed-Filt	snv	CQ6	0.998574
1	stampy	Y	HC	ARD	NVG	Bed-Filt	snv	CQ6	0.996923
1	stampy	Y	HC	ARD	WUX	Bed-Filt	snv	CQ6	0.997614
1	stampy	Y	HC	NVG	WUX	Bed-Filt	snv	CQ6	0.997794
1	stampy	N	HC	ARD	NVG	Bed-Filt	snv	CQ6	0.997585
1	stampy	N	HC	ARD	WUX	Bed-Filt	snv	CQ6	0.998184
1	stampy	N	HC	NVG	WUX	Bed-Filt	snv	CQ6	0.998383
2	stampy	Y	HC	ARD	NVG	Bed-Filt	snv	CQ6	0.996819
2	stampy	Y	HC	ARD	WUX	Bed-Filt	snv	CQ6	0.997316
2	stampy	Y	HC	NVG	WUX	Bed-Filt	snv	CQ6	0.997726
2	stampy	N	HC	ARD	NVG	Bed-Filt	snv	CQ6	0.99748
2	stampy	N	HC	ARD	WUX	Bed-Filt	snv	CQ6	0.997955
2	stampy	N	HC	NVG	WUX	Bed-Filt	snv	CQ6	0.998377
3	stampy	Y	HC	ARD	NVG	Bed-Filt	snv	CQ6	0.99715
3	stampy	Y	HC	ARD	WUX	Bed-Filt	snv	CQ6	0.997791
3	stampy	Y	HC	NVG	WUX	Bed-Filt	snv	CQ6	0.998408
3	stampy	N	HC	ARD	NVG	Bed-Filt	snv	CQ6	0.997755
3	stampy	N	HC	ARD	WUX	Bed-Filt	snv	CQ6	0.998246
3	stampy	N	HC	NVG	WUX	Bed-Filt	snv	CQ6	0.998729
1	stampy	Y	ISAAC	ARD	NVG	Bed-Filt	snv	CQ6	0.975039
1	stampy	Y	ISAAC	ARD	WUX	Bed-Filt	snv	CQ6	0.969975
1	stampy	Y	ISAAC	NVG	WUX	Bed-Filt	snv	CQ6	0.971461
1	stampy	N	ISAAC	ARD	NVG	Bed-Filt	snv	CQ6	0.985736
1	stampy	N	ISAAC	ARD	WUX	Bed-Filt	snv	CQ6	0.982607
1	stampy	N	ISAAC	NVG	WUX	Bed-Filt	snv	CQ6	0.983562
2	stampy	Y	ISAAC	ARD	NVG	Bed-Filt	snv	CQ6	0.973664
2	stampy	Y	ISAAC	ARD	WUX	Bed-Filt	snv	CQ6	0.971287
2	stampy	Y	ISAAC	NVG	WUX	Bed-Filt	snv	CQ6	0.973682
2	stampy	N	ISAAC	ARD	NVG	Bed-Filt	snv	CQ6	0.985
2	stampy	N	ISAAC	ARD	WUX	Bed-Filt	snv	CQ6	0.983672
2	stampy	N	ISAAC	NVG	WUX	Bed-Filt	snv	CQ6	0.985088
3	stampy	Y	ISAAC	ARD	NVG	Bed-Filt	snv	CQ6	0.976083
3	stampy	Y	ISAAC	ARD	WUX	Bed-Filt	snv	CQ6	0.973755
3	stampy	Y	ISAAC	NVG	WUX	Bed-Filt	snv	CQ6	0.976956
3	stampy	N	ISAAC	ARD	NVG	Bed-Filt	snv	CQ6	0.986457
3	stampy	N	ISAAC	ARD	WUX	Bed-Filt	snv	CQ6	0.984469
3	stampy	N	ISAAC	NVG	WUX	Bed-Filt	snv	CQ6	0.986226
1	stampy	Y	Samtools	ARD	NVG	Bed-Filt	snv	CQ6	0.997785
1	stampy	Y	Samtools	ARD	WUX	Bed-Filt	snv	CQ6	0.998131
1	stampy	Y	Samtools	NVG	WUX	Bed-Filt	snv	CQ6	0.998608
1	stampy	N	Samtools	ARD	NVG	Bed-Filt	snv	CQ6	0.998449
1	stampy	N	Samtools	ARD	WUX	Bed-Filt	snv	CQ6	0.998641
1	stampy	N	Samtools	NVG	WUX	Bed-Filt	snv	CQ6	0.998915
2	stampy	Y	Samtools	ARD	NVG	Bed-Filt	snv	CQ6	0.99763
2	stampy	Y	Samtools	ARD	WUX	Bed-Filt	snv	CQ6	0.997872
2	stampy	Y	Samtools	NVG	WUX	Bed-Filt	snv	CQ6	0.998536
2	stampy	N	Samtools	ARD	NVG	Bed-Filt	snv	CQ6	0.998294
2	stampy	N	Samtools	ARD	WUX	Bed-Filt	snv	CQ6	0.998458
2	stampy	N	Samtools	NVG	WUX	Bed-Filt	snv	CQ6	0.998868
3	stampy	Y	Samtools	ARD	NVG	Bed-Filt	snv	CQ6	0.997858
3	stampy	Y	Samtools	ARD	WUX	Bed-Filt	snv	CQ6	0.998198
3	stampy	Y	Samtools	NVG	WUX	Bed-Filt	snv	CQ6	0.998958
3	stampy	N	Samtools	ARD	NVG	Bed-Filt	snv	CQ6	0.998447
3	stampy	N	Samtools	ARD	WUX	Bed-Filt	snv	CQ6	0.998621
3	stampy	N	Samtools	NVG	WUX	Bed-Filt	snv	CQ6	0.999026
1	stampy	Y	SNVer	ARD	NVG	Bed-Filt	snv	CQ6	0.992894
1	stampy	Y	SNVer	ARD	WUX	Bed-Filt	snv	CQ6	0.993653
1	stampy	Y	SNVer	NVG	WUX	Bed-Filt	snv	CQ6	0.995347
1	stampy	N	SNVer	ARD	NVG	Bed-Filt	snv	CQ6	0.993383
1	stampy	N	SNVer	ARD	WUX	Bed-Filt	snv	CQ6	0.994033
1	stampy	N	SNVer	NVG	WUX	Bed-Filt	snv	CQ6	0.995644
2	stampy	Y	SNVer	ARD	NVG	Bed-Filt	snv	CQ6	0.992706
2	stampy	Y	SNVer	ARD	WUX	Bed-Filt	snv	CQ6	0.993055
2	stampy	Y	SNVer	NVG	WUX	Bed-Filt	snv	CQ6	0.995042
2	stampy	N	SNVer	ARD	NVG	Bed-Filt	snv	CQ6	0.993233
2	stampy	N	SNVer	ARD	WUX	Bed-Filt	snv	CQ6	0.99356
2	stampy	N	SNVer	NVG	WUX	Bed-Filt	snv	CQ6	0.995404
3	stampy	Y	SNVer	ARD	NVG	Bed-Filt	snv	CQ6	0.99325
3	stampy	Y	SNVer	ARD	WUX	Bed-Filt	snv	CQ6	0.99409
3	stampy	Y	SNVer	NVG	WUX	Bed-Filt	snv	CQ6	0.996553
3	stampy	N	SNVer	ARD	NVG	Bed-Filt	snv	CQ6	0.993694
3	stampy	N	SNVer	ARD	WUX	Bed-Filt	snv	CQ6	0.994364
3	stampy	N	SNVer	NVG	WUX	Bed-Filt	snv	CQ6	0.996614
1	stampy	Y	Varscan	ARD	NVG	Bed-Filt	snv	CQ6	0.984434
1	stampy	Y	Varscan	ARD	WUX	Bed-Filt	snv	CQ6	0.987172
1	stampy	Y	Varscan	NVG	WUX	Bed-Filt	snv	CQ6	0.989345
1	stampy	N	Varscan	ARD	NVG	Bed-Filt	snv	CQ6	0.98463
1	stampy	N	Varscan	ARD	WUX	Bed-Filt	snv	CQ6	0.987361
1	stampy	N	Varscan	NVG	WUX	Bed-Filt	snv	CQ6	0.989712
2	stampy	Y	Varscan	ARD	NVG	Bed-Filt	snv	CQ6	0.984617
2	stampy	Y	Varscan	ARD	WUX	Bed-Filt	snv	CQ6	0.986311
2	stampy	Y	Varscan	NVG	WUX	Bed-Filt	snv	CQ6	0.98881
2	stampy	N	Varscan	ARD	NVG	Bed-Filt	snv	CQ6	0.98501
2	stampy	N	Varscan	ARD	WUX	Bed-Filt	snv	CQ6	0.986643
2	stampy	N	Varscan	NVG	WUX	Bed-Filt	snv	CQ6	0.98917
3	stampy	Y	Varscan	ARD	NVG	Bed-Filt	snv	CQ6	0.985749
3	stampy	Y	Varscan	ARD	WUX	Bed-Filt	snv	CQ6	0.988654
3	stampy	Y	Varscan	NVG	WUX	Bed-Filt	snv	CQ6	0.992284
3	stampy	N	Varscan	ARD	NVG	Bed-Filt	snv	CQ6	0.986053
3	stampy	N	Varscan	ARD	WUX	Bed-Filt	snv	CQ6	0.988862
3	stampy	N	Varscan	NVG	WUX	Bed-Filt	snv	CQ6	0.992451
1	Bowtie2	Y	FreeBayes	ARD	NVG	Depth-Filt	snv	CQ7	0.965289
1	Bowtie2	Y	FreeBayes	ARD	WUX	Depth-Filt	snv	CQ7	0.96523
1	Bowtie2	Y	FreeBayes	NVG	WUX	Depth-Filt	snv	CQ7	0.96735
1	Bowtie2	N	FreeBayes	ARD	NVG	Depth-Filt	snv	CQ7	0.956468
1	Bowtie2	N	FreeBayes	ARD	WUX	Depth-Filt	snv	CQ7	0.955515
1	Bowtie2	N	FreeBayes	NVG	WUX	Depth-Filt	snv	CQ7	0.957951
2	Bowtie2	Y	FreeBayes	ARD	NVG	Depth-Filt	snv	CQ7	0.965388
2	Bowtie2	Y	FreeBayes	ARD	WUX	Depth-Filt	snv	CQ7	0.966433
2	Bowtie2	Y	FreeBayes	NVG	WUX	Depth-Filt	snv	CQ7	0.966074
2	Bowtie2	N	FreeBayes	ARD	NVG	Depth-Filt	snv	CQ7	0.956697
2	Bowtie2	N	FreeBayes	ARD	WUX	Depth-Filt	snv	CQ7	0.9569
2	Bowtie2	N	FreeBayes	NVG	WUX	Depth-Filt	snv	CQ7	0.956843
3	Bowtie2	Y	FreeBayes	ARD	NVG	Depth-Filt	snv	CQ7	0.965407
3	Bowtie2	Y	FreeBayes	ARD	WUX	Depth-Filt	snv	CQ7	0.965107
3	Bowtie2	Y	FreeBayes	NVG	WUX	Depth-Filt	snv	CQ7	0.966064
3	Bowtie2	N	FreeBayes	ARD	NVG	Depth-Filt	snv	CQ7	0.956725
3	Bowtie2	N	FreeBayes	ARD	WUX	Depth-Filt	snv	CQ7	0.955059
3	Bowtie2	N	FreeBayes	NVG	WUX	Depth-Filt	snv	CQ7	0.956431
1	Bowtie2	Y	HC	ARD	NVG	Depth-Filt	snv	CQ7	0.97899
1	Bowtie2	Y	HC	ARD	WUX	Depth-Filt	snv	CQ7	0.978727
1	Bowtie2	Y	HC	NVG	WUX	Depth-Filt	snv	CQ7	0.979341
1	Bowtie2	N	HC	ARD	NVG	Depth-Filt	snv	CQ7	0.978266
1	Bowtie2	N	HC	ARD	WUX	Depth-Filt	snv	CQ7	0.978049
1	Bowtie2	N	HC	NVG	WUX	Depth-Filt	snv	CQ7	0.97897
2	Bowtie2	Y	HC	ARD	NVG	Depth-Filt	snv	CQ7	0.978018
2	Bowtie2	Y	HC	ARD	WUX	Depth-Filt	snv	CQ7	0.978627
2	Bowtie2	Y	HC	NVG	WUX	Depth-Filt	snv	CQ7	0.978351
2	Bowtie2	N	HC	ARD	NVG	Depth-Filt	snv	CQ7	0.977332
2	Bowtie2	N	HC	ARD	WUX	Depth-Filt	snv	CQ7	0.977789
2	Bowtie2	N	HC	NVG	WUX	Depth-Filt	snv	CQ7	0.977933
3	Bowtie2	Y	HC	ARD	NVG	Depth-Filt	snv	CQ7	0.978501
3	Bowtie2	Y	HC	ARD	WUX	Depth-Filt	snv	CQ7	0.977775
3	Bowtie2	Y	HC	NVG	WUX	Depth-Filt	snv	CQ7	0.977808
3	Bowtie2	N	HC	ARD	NVG	Depth-Filt	snv	CQ7	0.977909
3	Bowtie2	N	HC	ARD	WUX	Depth-Filt	snv	CQ7	0.977059
3	Bowtie2	N	HC	NVG	WUX	Depth-Filt	snv	CQ7	0.977425
1	Bowtie2	Y	ISAAC	ARD	NVG	Depth-Filt	snv	CQ7	0.96044
1	Bowtie2	Y	ISAAC	ARD	WUX	Depth-Filt	snv	CQ7	0.955505
1	Bowtie2	Y	ISAAC	NVG	WUX	Depth-Filt	snv	CQ7	0.956299
1	Bowtie2	N	ISAAC	ARD	NVG	Depth-Filt	snv	CQ7	0.969033
1	Bowtie2	N	ISAAC	ARD	WUX	Depth-Filt	snv	CQ7	0.966175
1	Bowtie2	N	ISAAC	NVG	WUX	Depth-Filt	snv	CQ7	0.96707
2	Bowtie2	Y	ISAAC	ARD	NVG	Depth-Filt	snv	CQ7	0.957955
2	Bowtie2	Y	ISAAC	ARD	WUX	Depth-Filt	snv	CQ7	0.957279
2	Bowtie2	Y	ISAAC	NVG	WUX	Depth-Filt	snv	CQ7	0.955827
2	Bowtie2	N	ISAAC	ARD	NVG	Depth-Filt	snv	CQ7	0.967826
2	Bowtie2	N	ISAAC	ARD	WUX	Depth-Filt	snv	CQ7	0.967483
2	Bowtie2	N	ISAAC	NVG	WUX	Depth-Filt	snv	CQ7	0.966719
3	Bowtie2	Y	ISAAC	ARD	NVG	Depth-Filt	snv	CQ7	0.959179
3	Bowtie2	Y	ISAAC	ARD	WUX	Depth-Filt	snv	CQ7	0.95563
3	Bowtie2	Y	ISAAC	NVG	WUX	Depth-Filt	snv	CQ7	0.954764
3	Bowtie2	N	ISAAC	ARD	NVG	Depth-Filt	snv	CQ7	0.969336
3	Bowtie2	N	ISAAC	ARD	WUX	Depth-Filt	snv	CQ7	0.966237
3	Bowtie2	N	ISAAC	NVG	WUX	Depth-Filt	snv	CQ7	0.966099
1	Bowtie2	Y	Samtools	ARD	NVG	Depth-Filt	snv	CQ7	0.974361
1	Bowtie2	Y	Samtools	ARD	WUX	Depth-Filt	snv	CQ7	0.972191
1	Bowtie2	Y	Samtools	NVG	WUX	Depth-Filt	snv	CQ7	0.973574
1	Bowtie2	N	Samtools	ARD	NVG	Depth-Filt	snv	CQ7	0.971585
1	Bowtie2	N	Samtools	ARD	WUX	Depth-Filt	snv	CQ7	0.969174
1	Bowtie2	N	Samtools	NVG	WUX	Depth-Filt	snv	CQ7	0.970832
2	Bowtie2	Y	Samtools	ARD	NVG	Depth-Filt	snv	CQ7	0.973898
2	Bowtie2	Y	Samtools	ARD	WUX	Depth-Filt	snv	CQ7	0.972462
2	Bowtie2	Y	Samtools	NVG	WUX	Depth-Filt	snv	CQ7	0.973064
2	Bowtie2	N	Samtools	ARD	NVG	Depth-Filt	snv	CQ7	0.97101
2	Bowtie2	N	Samtools	ARD	WUX	Depth-Filt	snv	CQ7	0.969149
2	Bowtie2	N	Samtools	NVG	WUX	Depth-Filt	snv	CQ7	0.970181
3	Bowtie2	Y	Samtools	ARD	NVG	Depth-Filt	snv	CQ7	0.974076
3	Bowtie2	Y	Samtools	ARD	WUX	Depth-Filt	snv	CQ7	0.971112
3	Bowtie2	Y	Samtools	NVG	WUX	Depth-Filt	snv	CQ7	0.972458
3	Bowtie2	N	Samtools	ARD	NVG	Depth-Filt	snv	CQ7	0.971417
3	Bowtie2	N	Samtools	ARD	WUX	Depth-Filt	snv	CQ7	0.967797
3	Bowtie2	N	Samtools	NVG	WUX	Depth-Filt	snv	CQ7	0.96955
1	Bowtie2	Y	SNVer	ARD	NVG	Depth-Filt	snv	CQ7	0.935016
1	Bowtie2	Y	SNVer	ARD	WUX	Depth-Filt	snv	CQ7	0.929728
1	Bowtie2	Y	SNVer	NVG	WUX	Depth-Filt	snv	CQ7	0.938161
1	Bowtie2	N	SNVer	ARD	NVG	Depth-Filt	snv	CQ7	0.961839
1	Bowtie2	N	SNVer	ARD	WUX	Depth-Filt	snv	CQ7	0.959753
1	Bowtie2	N	SNVer	NVG	WUX	Depth-Filt	snv	CQ7	0.961985
2	Bowtie2	Y	SNVer	ARD	NVG	Depth-Filt	snv	CQ7	0.935238
2	Bowtie2	Y	SNVer	ARD	WUX	Depth-Filt	snv	CQ7	0.93105
2	Bowtie2	Y	SNVer	NVG	WUX	Depth-Filt	snv	CQ7	0.938452
2	Bowtie2	N	SNVer	ARD	NVG	Depth-Filt	snv	CQ7	0.961195
2	Bowtie2	N	SNVer	ARD	WUX	Depth-Filt	snv	CQ7	0.960059
2	Bowtie2	N	SNVer	NVG	WUX	Depth-Filt	snv	CQ7	0.961219
3	Bowtie2	Y	SNVer	ARD	NVG	Depth-Filt	snv	CQ7	0.936011
3	Bowtie2	Y	SNVer	ARD	WUX	Depth-Filt	snv	CQ7	0.929074
3	Bowtie2	Y	SNVer	NVG	WUX	Depth-Filt	snv	CQ7	0.937273
3	Bowtie2	N	SNVer	ARD	NVG	Depth-Filt	snv	CQ7	0.961833
3	Bowtie2	N	SNVer	ARD	WUX	Depth-Filt	snv	CQ7	0.958984
3	Bowtie2	N	SNVer	NVG	WUX	Depth-Filt	snv	CQ7	0.960836
1	Bowtie2	Y	Varscan	ARD	NVG	Depth-Filt	snv	CQ7	0.917778
1	Bowtie2	Y	Varscan	ARD	WUX	Depth-Filt	snv	CQ7	0.905968
1	Bowtie2	Y	Varscan	NVG	WUX	Depth-Filt	snv	CQ7	0.911135
1	Bowtie2	N	Varscan	ARD	NVG	Depth-Filt	snv	CQ7	0.912975
1	Bowtie2	N	Varscan	ARD	WUX	Depth-Filt	snv	CQ7	0.900799
1	Bowtie2	N	Varscan	NVG	WUX	Depth-Filt	snv	CQ7	0.906145
2	Bowtie2	Y	Varscan	ARD	NVG	Depth-Filt	snv	CQ7	0.917444
2	Bowtie2	Y	Varscan	ARD	WUX	Depth-Filt	snv	CQ7	0.907331
2	Bowtie2	Y	Varscan	NVG	WUX	Depth-Filt	snv	CQ7	0.908135
2	Bowtie2	N	Varscan	ARD	NVG	Depth-Filt	snv	CQ7	0.912183
2	Bowtie2	N	Varscan	ARD	WUX	Depth-Filt	snv	CQ7	0.901506
2	Bowtie2	N	Varscan	NVG	WUX	Depth-Filt	snv	CQ7	0.903063
3	Bowtie2	Y	Varscan	ARD	NVG	Depth-Filt	snv	CQ7	0.917933
3	Bowtie2	Y	Varscan	ARD	WUX	Depth-Filt	snv	CQ7	0.902935
3	Bowtie2	Y	Varscan	NVG	WUX	Depth-Filt	snv	CQ7	0.906981
3	Bowtie2	N	Varscan	ARD	NVG	Depth-Filt	snv	CQ7	0.912577
3	Bowtie2	N	Varscan	ARD	WUX	Depth-Filt	snv	CQ7	0.897012
3	Bowtie2	N	Varscan	NVG	WUX	Depth-Filt	snv	CQ7	0.901632
1	BWA	Y	FreeBayes	ARD	NVG	Depth-Filt	snv	CQ7	0.962318
1	BWA	Y	FreeBayes	ARD	WUX	Depth-Filt	snv	CQ7	0.961165
1	BWA	Y	FreeBayes	NVG	WUX	Depth-Filt	snv	CQ7	0.96359
1	BWA	N	FreeBayes	ARD	NVG	Depth-Filt	snv	CQ7	0.958197
1	BWA	N	FreeBayes	ARD	WUX	Depth-Filt	snv	CQ7	0.956267
1	BWA	N	FreeBayes	NVG	WUX	Depth-Filt	snv	CQ7	0.958929
2	BWA	Y	FreeBayes	ARD	NVG	Depth-Filt	snv	CQ7	0.961376
2	BWA	Y	FreeBayes	ARD	WUX	Depth-Filt	snv	CQ7	0.9614
2	BWA	Y	FreeBayes	NVG	WUX	Depth-Filt	snv	CQ7	0.962401
2	BWA	N	FreeBayes	ARD	NVG	Depth-Filt	snv	CQ7	0.957148
2	BWA	N	FreeBayes	ARD	WUX	Depth-Filt	snv	CQ7	0.956439
2	BWA	N	FreeBayes	NVG	WUX	Depth-Filt	snv	CQ7	0.957814
3	BWA	Y	FreeBayes	ARD	NVG	Depth-Filt	snv	CQ7	0.961259
3	BWA	Y	FreeBayes	ARD	WUX	Depth-Filt	snv	CQ7	0.959637
3	BWA	Y	FreeBayes	NVG	WUX	Depth-Filt	snv	CQ7	0.961588
3	BWA	N	FreeBayes	ARD	NVG	Depth-Filt	snv	CQ7	0.957082
3	BWA	N	FreeBayes	ARD	WUX	Depth-Filt	snv	CQ7	0.95457
3	BWA	N	FreeBayes	NVG	WUX	Depth-Filt	snv	CQ7	0.956779
1	BWA	Y	HC	ARD	NVG	Depth-Filt	snv	CQ7	0.968719
1	BWA	Y	HC	ARD	WUX	Depth-Filt	snv	CQ7	0.966854
1	BWA	Y	HC	NVG	WUX	Depth-Filt	snv	CQ7	0.968382
1	BWA	N	HC	ARD	NVG	Depth-Filt	snv	CQ7	0.96765
1	BWA	N	HC	ARD	WUX	Depth-Filt	snv	CQ7	0.965584
1	BWA	N	HC	NVG	WUX	Depth-Filt	snv	CQ7	0.967467
2	BWA	Y	HC	ARD	NVG	Depth-Filt	snv	CQ7	0.967502
2	BWA	Y	HC	ARD	WUX	Depth-Filt	snv	CQ7	0.966737
2	BWA	Y	HC	NVG	WUX	Depth-Filt	snv	CQ7	0.966885
2	BWA	N	HC	ARD	NVG	Depth-Filt	snv	CQ7	0.966444
2	BWA	N	HC	ARD	WUX	Depth-Filt	snv	CQ7	0.965486
2	BWA	N	HC	NVG	WUX	Depth-Filt	snv	CQ7	0.96592
3	BWA	Y	HC	ARD	NVG	Depth-Filt	snv	CQ7	0.968228
3	BWA	Y	HC	ARD	WUX	Depth-Filt	snv	CQ7	0.965186
3	BWA	Y	HC	NVG	WUX	Depth-Filt	snv	CQ7	0.965992
3	BWA	N	HC	ARD	NVG	Depth-Filt	snv	CQ7	0.967309
3	BWA	N	HC	ARD	WUX	Depth-Filt	snv	CQ7	0.963949
3	BWA	N	HC	NVG	WUX	Depth-Filt	snv	CQ7	0.964985
1	BWA	Y	ISAAC	ARD	NVG	Depth-Filt	snv	CQ7	0.95997
1	BWA	Y	ISAAC	ARD	WUX	Depth-Filt	snv	CQ7	0.95979
1	BWA	Y	ISAAC	NVG	WUX	Depth-Filt	snv	CQ7	0.960975
1	BWA	N	ISAAC	ARD	NVG	Depth-Filt	snv	CQ7	0.967591
1	BWA	N	ISAAC	ARD	WUX	Depth-Filt	snv	CQ7	0.966678
1	BWA	N	ISAAC	NVG	WUX	Depth-Filt	snv	CQ7	0.96878
2	BWA	Y	ISAAC	ARD	NVG	Depth-Filt	snv	CQ7	0.958113
2	BWA	Y	ISAAC	ARD	WUX	Depth-Filt	snv	CQ7	0.960608
2	BWA	Y	ISAAC	NVG	WUX	Depth-Filt	snv	CQ7	0.960844
2	BWA	N	ISAAC	ARD	NVG	Depth-Filt	snv	CQ7	0.966081
2	BWA	N	ISAAC	ARD	WUX	Depth-Filt	snv	CQ7	0.967221
2	BWA	N	ISAAC	NVG	WUX	Depth-Filt	snv	CQ7	0.967769
3	BWA	Y	ISAAC	ARD	NVG	Depth-Filt	snv	CQ7	0.959267
3	BWA	Y	ISAAC	ARD	WUX	Depth-Filt	snv	CQ7	0.96022
3	BWA	Y	ISAAC	NVG	WUX	Depth-Filt	snv	CQ7	0.960763
3	BWA	N	ISAAC	ARD	NVG	Depth-Filt	snv	CQ7	0.967676
3	BWA	N	ISAAC	ARD	WUX	Depth-Filt	snv	CQ7	0.966905
3	BWA	N	ISAAC	NVG	WUX	Depth-Filt	snv	CQ7	0.967684
1	BWA	Y	Samtools	ARD	NVG	Depth-Filt	snv	CQ7	0.965296
1	BWA	Y	Samtools	ARD	WUX	Depth-Filt	snv	CQ7	0.962015
1	BWA	Y	Samtools	NVG	WUX	Depth-Filt	snv	CQ7	0.965732
1	BWA	N	Samtools	ARD	NVG	Depth-Filt	snv	CQ7	0.96194
1	BWA	N	Samtools	ARD	WUX	Depth-Filt	snv	CQ7	0.957569
1	BWA	N	Samtools	NVG	WUX	Depth-Filt	snv	CQ7	0.961438
2	BWA	Y	Samtools	ARD	NVG	Depth-Filt	snv	CQ7	0.964115
2	BWA	Y	Samtools	ARD	WUX	Depth-Filt	snv	CQ7	0.961526
2	BWA	Y	Samtools	NVG	WUX	Depth-Filt	snv	CQ7	0.964105
2	BWA	N	Samtools	ARD	NVG	Depth-Filt	snv	CQ7	0.960803
2	BWA	N	Samtools	ARD	WUX	Depth-Filt	snv	CQ7	0.956847
2	BWA	N	Samtools	NVG	WUX	Depth-Filt	snv	CQ7	0.959637
3	BWA	Y	Samtools	ARD	NVG	Depth-Filt	snv	CQ7	0.96435
3	BWA	Y	Samtools	ARD	WUX	Depth-Filt	snv	CQ7	0.95965
3	BWA	Y	Samtools	NVG	WUX	Depth-Filt	snv	CQ7	0.963292
3	BWA	N	Samtools	ARD	NVG	Depth-Filt	snv	CQ7	0.961145
3	BWA	N	Samtools	ARD	WUX	Depth-Filt	snv	CQ7	0.955039
3	BWA	N	Samtools	NVG	WUX	Depth-Filt	snv	CQ7	0.958927
1	BWA	Y	SNVer	ARD	NVG	Depth-Filt	snv	CQ7	0.954565
1	BWA	Y	SNVer	ARD	WUX	Depth-Filt	snv	CQ7	0.953513
1	BWA	Y	SNVer	NVG	WUX	Depth-Filt	snv	CQ7	0.957367
1	BWA	N	SNVer	ARD	NVG	Depth-Filt	snv	CQ7	0.962758
1	BWA	N	SNVer	ARD	WUX	Depth-Filt	snv	CQ7	0.9612
1	BWA	N	SNVer	NVG	WUX	Depth-Filt	snv	CQ7	0.96437
2	BWA	Y	SNVer	ARD	NVG	Depth-Filt	snv	CQ7	0.952574
2	BWA	Y	SNVer	ARD	WUX	Depth-Filt	snv	CQ7	0.952345
2	BWA	Y	SNVer	NVG	WUX	Depth-Filt	snv	CQ7	0.955959
2	BWA	N	SNVer	ARD	NVG	Depth-Filt	snv	CQ7	0.961293
2	BWA	N	SNVer	ARD	WUX	Depth-Filt	snv	CQ7	0.960676
2	BWA	N	SNVer	NVG	WUX	Depth-Filt	snv	CQ7	0.962924
3	BWA	Y	SNVer	ARD	NVG	Depth-Filt	snv	CQ7	0.953462
3	BWA	Y	SNVer	ARD	WUX	Depth-Filt	snv	CQ7	0.951617
3	BWA	Y	SNVer	NVG	WUX	Depth-Filt	snv	CQ7	0.955314
3	BWA	N	SNVer	ARD	NVG	Depth-Filt	snv	CQ7	0.961727
3	BWA	N	SNVer	ARD	WUX	Depth-Filt	snv	CQ7	0.959647
3	BWA	N	SNVer	NVG	WUX	Depth-Filt	snv	CQ7	0.962422
1	BWA	Y	Varscan	ARD	NVG	Depth-Filt	snv	CQ7	0.935688
1	BWA	Y	Varscan	ARD	WUX	Depth-Filt	snv	CQ7	0.933253
1	BWA	Y	Varscan	NVG	WUX	Depth-Filt	snv	CQ7	0.938951
1	BWA	N	Varscan	ARD	NVG	Depth-Filt	snv	CQ7	0.934028
1	BWA	N	Varscan	ARD	WUX	Depth-Filt	snv	CQ7	0.931556
1	BWA	N	Varscan	NVG	WUX	Depth-Filt	snv	CQ7	0.937404
2	BWA	Y	Varscan	ARD	NVG	Depth-Filt	snv	CQ7	0.933216
2	BWA	Y	Varscan	ARD	WUX	Depth-Filt	snv	CQ7	0.933038
2	BWA	Y	Varscan	NVG	WUX	Depth-Filt	snv	CQ7	0.936538
2	BWA	N	Varscan	ARD	NVG	Depth-Filt	snv	CQ7	0.931769
2	BWA	N	Varscan	ARD	WUX	Depth-Filt	snv	CQ7	0.93139
2	BWA	N	Varscan	NVG	WUX	Depth-Filt	snv	CQ7	0.934968
3	BWA	Y	Varscan	ARD	NVG	Depth-Filt	snv	CQ7	0.933712
3	BWA	Y	Varscan	ARD	WUX	Depth-Filt	snv	CQ7	0.930052
3	BWA	Y	Varscan	NVG	WUX	Depth-Filt	snv	CQ7	0.935399
3	BWA	N	Varscan	ARD	NVG	Depth-Filt	snv	CQ7	0.932172
3	BWA	N	Varscan	ARD	WUX	Depth-Filt	snv	CQ7	0.92856
3	BWA	N	Varscan	NVG	WUX	Depth-Filt	snv	CQ7	0.933987
1	ISAAC	Y	FreeBayes	ARD	NVG	Depth-Filt	snv	CQ7	0.947301
1	ISAAC	Y	FreeBayes	ARD	WUX	Depth-Filt	snv	CQ7	0.946809
1	ISAAC	Y	FreeBayes	NVG	WUX	Depth-Filt	snv	CQ7	0.948886
1	ISAAC	N	FreeBayes	ARD	NVG	Depth-Filt	snv	CQ7	0.943441
1	ISAAC	N	FreeBayes	ARD	WUX	Depth-Filt	snv	CQ7	0.942375
1	ISAAC	N	FreeBayes	NVG	WUX	Depth-Filt	snv	CQ7	0.944433
2	ISAAC	Y	FreeBayes	ARD	NVG	Depth-Filt	snv	CQ7	0.94619
2	ISAAC	Y	FreeBayes	ARD	WUX	Depth-Filt	snv	CQ7	0.947221
2	ISAAC	Y	FreeBayes	NVG	WUX	Depth-Filt	snv	CQ7	0.94742
2	ISAAC	N	FreeBayes	ARD	NVG	Depth-Filt	snv	CQ7	0.942173
2	ISAAC	N	FreeBayes	ARD	WUX	Depth-Filt	snv	CQ7	0.94253
2	ISAAC	N	FreeBayes	NVG	WUX	Depth-Filt	snv	CQ7	0.942927
3	ISAAC	Y	FreeBayes	ARD	NVG	Depth-Filt	snv	CQ7	0.946778
3	ISAAC	Y	FreeBayes	ARD	WUX	Depth-Filt	snv	CQ7	0.945501
3	ISAAC	Y	FreeBayes	NVG	WUX	Depth-Filt	snv	CQ7	0.946944
3	ISAAC	N	FreeBayes	ARD	NVG	Depth-Filt	snv	CQ7	0.942623
3	ISAAC	N	FreeBayes	ARD	WUX	Depth-Filt	snv	CQ7	0.940741
3	ISAAC	N	FreeBayes	NVG	WUX	Depth-Filt	snv	CQ7	0.942267
1	ISAAC	Y	HC	ARD	NVG	Depth-Filt	snv	CQ7	0.97146
1	ISAAC	Y	HC	ARD	WUX	Depth-Filt	snv	CQ7	0.97076
1	ISAAC	Y	HC	NVG	WUX	Depth-Filt	snv	CQ7	0.971752
1	ISAAC	N	HC	ARD	NVG	Depth-Filt	snv	CQ7	0.970445
1	ISAAC	N	HC	ARD	WUX	Depth-Filt	snv	CQ7	0.969746
1	ISAAC	N	HC	NVG	WUX	Depth-Filt	snv	CQ7	0.971043
2	ISAAC	Y	HC	ARD	NVG	Depth-Filt	snv	CQ7	0.970281
2	ISAAC	Y	HC	ARD	WUX	Depth-Filt	snv	CQ7	0.970849
2	ISAAC	Y	HC	NVG	WUX	Depth-Filt	snv	CQ7	0.970447
2	ISAAC	N	HC	ARD	NVG	Depth-Filt	snv	CQ7	0.969255
2	ISAAC	N	HC	ARD	WUX	Depth-Filt	snv	CQ7	0.969676
2	ISAAC	N	HC	NVG	WUX	Depth-Filt	snv	CQ7	0.969608
3	ISAAC	Y	HC	ARD	NVG	Depth-Filt	snv	CQ7	0.971008
3	ISAAC	Y	HC	ARD	WUX	Depth-Filt	snv	CQ7	0.969286
3	ISAAC	Y	HC	NVG	WUX	Depth-Filt	snv	CQ7	0.969724
3	ISAAC	N	HC	ARD	NVG	Depth-Filt	snv	CQ7	0.970098
3	ISAAC	N	HC	ARD	WUX	Depth-Filt	snv	CQ7	0.968265
3	ISAAC	N	HC	NVG	WUX	Depth-Filt	snv	CQ7	0.968969
1	ISAAC	Y	ISAAC	ARD	NVG	Depth-Filt	snv	CQ7	0.957043
1	ISAAC	Y	ISAAC	ARD	WUX	Depth-Filt	snv	CQ7	0.959302
1	ISAAC	Y	ISAAC	NVG	WUX	Depth-Filt	snv	CQ7	0.961501
1	ISAAC	N	ISAAC	ARD	NVG	Depth-Filt	snv	CQ7	0.962197
1	ISAAC	N	ISAAC	ARD	WUX	Depth-Filt	snv	CQ7	0.96429
1	ISAAC	N	ISAAC	NVG	WUX	Depth-Filt	snv	CQ7	0.966441
2	ISAAC	Y	ISAAC	ARD	NVG	Depth-Filt	snv	CQ7	0.954499
2	ISAAC	Y	ISAAC	ARD	WUX	Depth-Filt	snv	CQ7	0.96063
2	ISAAC	Y	ISAAC	NVG	WUX	Depth-Filt	snv	CQ7	0.959319
2	ISAAC	N	ISAAC	ARD	NVG	Depth-Filt	snv	CQ7	0.960431
2	ISAAC	N	ISAAC	ARD	WUX	Depth-Filt	snv	CQ7	0.9651
2	ISAAC	N	ISAAC	NVG	WUX	Depth-Filt	snv	CQ7	0.9646
3	ISAAC	Y	ISAAC	ARD	NVG	Depth-Filt	snv	CQ7	0.956365
3	ISAAC	Y	ISAAC	ARD	WUX	Depth-Filt	snv	CQ7	0.959198
3	ISAAC	Y	ISAAC	NVG	WUX	Depth-Filt	snv	CQ7	0.959704
3	ISAAC	N	ISAAC	ARD	NVG	Depth-Filt	snv	CQ7	0.961791
3	ISAAC	N	ISAAC	ARD	WUX	Depth-Filt	snv	CQ7	0.963765
3	ISAAC	N	ISAAC	NVG	WUX	Depth-Filt	snv	CQ7	0.964037
[truncated: 8,802 more rows]
