# Supplementary material for: Assessing reproducibility of inherited variants detected with short-read whole genome sequencing
Source: Genome Biol. 2022 Jan 3;23:2. doi: 10.1186/s13059-021-02569-8 (PMC8722114; doi:10.1186/s13059-021-02569-8)
Supplement: Supplementary file 14 — Additional file 14: Table S13. Summary of aligner reproducibility [file 13059_2021_2569_MOESM14_ESM.xlsx]

## Sheet: Aligner reproduciblity
Table S13. Summary of aligner reproducibility.
Lab/Library	Replicate	Caller	A_aligner	B_aligner	VarType	Sample	FiltBy	GATK realignment	Stage	reproducibility
ARD	1	FreeBayes	Bowtie2	BWA	snv	CQ5	Depth-Filt	Y	Original	0.918545
ARD	1	FreeBayes	Bowtie2	ISAAC	snv	CQ5	Depth-Filt	Y	Original	0.922507
ARD	1	FreeBayes	Bowtie2	stampy	snv	CQ5	Depth-Filt	Y	Original	0.911839
ARD	1	FreeBayes	BWA	ISAAC	snv	CQ5	Depth-Filt	Y	Original	0.937114
ARD	1	FreeBayes	BWA	stampy	snv	CQ5	Depth-Filt	Y	Original	0.967963
ARD	1	FreeBayes	ISAAC	stampy	snv	CQ5	Depth-Filt	Y	Original	0.926514
ARD	1	FreeBayes	Bowtie2	BWA	snv	CQ5	Depth-Filt	N	Original	0.912687
ARD	1	FreeBayes	Bowtie2	ISAAC	snv	CQ5	Depth-Filt	N	Original	0.916001
ARD	1	FreeBayes	Bowtie2	stampy	snv	CQ5	Depth-Filt	N	Original	0.893085
ARD	1	FreeBayes	BWA	ISAAC	snv	CQ5	Depth-Filt	N	Original	0.93401
ARD	1	FreeBayes	BWA	stampy	snv	CQ5	Depth-Filt	N	Original	0.951063
ARD	1	FreeBayes	ISAAC	stampy	snv	CQ5	Depth-Filt	N	Original	0.910968
ARD	2	FreeBayes	Bowtie2	BWA	snv	CQ5	Depth-Filt	Y	Original	0.919939
ARD	2	FreeBayes	Bowtie2	ISAAC	snv	CQ5	Depth-Filt	Y	Original	0.923872
ARD	2	FreeBayes	Bowtie2	stampy	snv	CQ5	Depth-Filt	Y	Original	0.913613
ARD	2	FreeBayes	BWA	ISAAC	snv	CQ5	Depth-Filt	Y	Original	0.937423
ARD	2	FreeBayes	BWA	stampy	snv	CQ5	Depth-Filt	Y	Original	0.969542
ARD	2	FreeBayes	ISAAC	stampy	snv	CQ5	Depth-Filt	Y	Original	0.927834
ARD	2	FreeBayes	Bowtie2	BWA	snv	CQ5	Depth-Filt	N	Original	0.91359
ARD	2	FreeBayes	Bowtie2	ISAAC	snv	CQ5	Depth-Filt	N	Original	0.91639
ARD	2	FreeBayes	Bowtie2	stampy	snv	CQ5	Depth-Filt	N	Original	0.891534
ARD	2	FreeBayes	BWA	ISAAC	snv	CQ5	Depth-Filt	N	Original	0.933171
ARD	2	FreeBayes	BWA	stampy	snv	CQ5	Depth-Filt	N	Original	0.949142
ARD	2	FreeBayes	ISAAC	stampy	snv	CQ5	Depth-Filt	N	Original	0.909442
ARD	3	FreeBayes	Bowtie2	BWA	snv	CQ5	Depth-Filt	Y	Original	0.919802
ARD	3	FreeBayes	Bowtie2	ISAAC	snv	CQ5	Depth-Filt	Y	Original	0.923476
ARD	3	FreeBayes	Bowtie2	stampy	snv	CQ5	Depth-Filt	Y	Original	0.911945
ARD	3	FreeBayes	BWA	ISAAC	snv	CQ5	Depth-Filt	Y	Original	0.936994
ARD	3	FreeBayes	BWA	stampy	snv	CQ5	Depth-Filt	Y	Original	0.967603
ARD	3	FreeBayes	ISAAC	stampy	snv	CQ5	Depth-Filt	Y	Original	0.926224
ARD	3	FreeBayes	Bowtie2	BWA	snv	CQ5	Depth-Filt	N	Original	0.913501
ARD	3	FreeBayes	Bowtie2	ISAAC	snv	CQ5	Depth-Filt	N	Original	0.91583
ARD	3	FreeBayes	Bowtie2	stampy	snv	CQ5	Depth-Filt	N	Original	0.890952
ARD	3	FreeBayes	BWA	ISAAC	snv	CQ5	Depth-Filt	N	Original	0.932708
ARD	3	FreeBayes	BWA	stampy	snv	CQ5	Depth-Filt	N	Original	0.948433
ARD	3	FreeBayes	ISAAC	stampy	snv	CQ5	Depth-Filt	N	Original	0.908314
ARD	1	HC	Bowtie2	BWA	snv	CQ5	Depth-Filt	Y	Original	0.947639
ARD	1	HC	Bowtie2	ISAAC	snv	CQ5	Depth-Filt	Y	Original	0.95945
ARD	1	HC	Bowtie2	stampy	snv	CQ5	Depth-Filt	Y	Original	0.947632
ARD	1	HC	BWA	ISAAC	snv	CQ5	Depth-Filt	Y	Original	0.963863
ARD	1	HC	BWA	stampy	snv	CQ5	Depth-Filt	Y	Original	0.989384
ARD	1	HC	ISAAC	stampy	snv	CQ5	Depth-Filt	Y	Original	0.963402
ARD	1	HC	Bowtie2	BWA	snv	CQ5	Depth-Filt	N	Original	0.94712
ARD	1	HC	Bowtie2	ISAAC	snv	CQ5	Depth-Filt	N	Original	0.959063
ARD	1	HC	Bowtie2	stampy	snv	CQ5	Depth-Filt	N	Original	0.946777
ARD	1	HC	BWA	ISAAC	snv	CQ5	Depth-Filt	N	Original	0.964082
ARD	1	HC	BWA	stampy	snv	CQ5	Depth-Filt	N	Original	0.989955
ARD	1	HC	ISAAC	stampy	snv	CQ5	Depth-Filt	N	Original	0.963815
ARD	2	HC	Bowtie2	BWA	snv	CQ5	Depth-Filt	Y	Original	0.948074
ARD	2	HC	Bowtie2	ISAAC	snv	CQ5	Depth-Filt	Y	Original	0.959833
ARD	2	HC	Bowtie2	stampy	snv	CQ5	Depth-Filt	Y	Original	0.947936
ARD	2	HC	BWA	ISAAC	snv	CQ5	Depth-Filt	Y	Original	0.963998
ARD	2	HC	BWA	stampy	snv	CQ5	Depth-Filt	Y	Original	0.989741
ARD	2	HC	ISAAC	stampy	snv	CQ5	Depth-Filt	Y	Original	0.963483
ARD	2	HC	Bowtie2	BWA	snv	CQ5	Depth-Filt	N	Original	0.947284
ARD	2	HC	Bowtie2	ISAAC	snv	CQ5	Depth-Filt	N	Original	0.959179
ARD	2	HC	Bowtie2	stampy	snv	CQ5	Depth-Filt	N	Original	0.946964
ARD	2	HC	BWA	ISAAC	snv	CQ5	Depth-Filt	N	Original	0.963984
ARD	2	HC	BWA	stampy	snv	CQ5	Depth-Filt	N	Original	0.989958
ARD	2	HC	ISAAC	stampy	snv	CQ5	Depth-Filt	N	Original	0.963708
ARD	3	HC	Bowtie2	BWA	snv	CQ5	Depth-Filt	Y	Original	0.948098
ARD	3	HC	Bowtie2	ISAAC	snv	CQ5	Depth-Filt	Y	Original	0.959795
ARD	3	HC	Bowtie2	stampy	snv	CQ5	Depth-Filt	Y	Original	0.947877
ARD	3	HC	BWA	ISAAC	snv	CQ5	Depth-Filt	Y	Original	0.963855
ARD	3	HC	BWA	stampy	snv	CQ5	Depth-Filt	Y	Original	0.989571
ARD	3	HC	ISAAC	stampy	snv	CQ5	Depth-Filt	Y	Original	0.963333
ARD	3	HC	Bowtie2	BWA	snv	CQ5	Depth-Filt	N	Original	0.947213
ARD	3	HC	Bowtie2	ISAAC	snv	CQ5	Depth-Filt	N	Original	0.959132
ARD	3	HC	Bowtie2	stampy	snv	CQ5	Depth-Filt	N	Original	0.946937
ARD	3	HC	BWA	ISAAC	snv	CQ5	Depth-Filt	N	Original	0.963942
ARD	3	HC	BWA	stampy	snv	CQ5	Depth-Filt	N	Original	0.989974
ARD	3	HC	ISAAC	stampy	snv	CQ5	Depth-Filt	N	Original	0.963722
ARD	1	ISAAC	Bowtie2	BWA	snv	CQ5	Depth-Filt	Y	Original	0.963253
ARD	1	ISAAC	Bowtie2	ISAAC	snv	CQ5	Depth-Filt	Y	Original	0.962494
ARD	1	ISAAC	Bowtie2	stampy	snv	CQ5	Depth-Filt	Y	Original	0.964828
ARD	1	ISAAC	BWA	ISAAC	snv	CQ5	Depth-Filt	Y	Original	0.968915
ARD	1	ISAAC	BWA	stampy	snv	CQ5	Depth-Filt	Y	Original	0.989191
ARD	1	ISAAC	ISAAC	stampy	snv	CQ5	Depth-Filt	Y	Original	0.965299
ARD	1	ISAAC	Bowtie2	BWA	snv	CQ5	Depth-Filt	N	Original	0.962589
ARD	1	ISAAC	Bowtie2	ISAAC	snv	CQ5	Depth-Filt	N	Original	0.96405
ARD	1	ISAAC	Bowtie2	stampy	snv	CQ5	Depth-Filt	N	Original	0.962999
ARD	1	ISAAC	BWA	ISAAC	snv	CQ5	Depth-Filt	N	Original	0.970545
ARD	1	ISAAC	BWA	stampy	snv	CQ5	Depth-Filt	N	Original	0.990033
ARD	1	ISAAC	ISAAC	stampy	snv	CQ5	Depth-Filt	N	Original	0.967261
ARD	2	ISAAC	Bowtie2	BWA	snv	CQ5	Depth-Filt	Y	Original	0.963653
ARD	2	ISAAC	Bowtie2	ISAAC	snv	CQ5	Depth-Filt	Y	Original	0.962713
ARD	2	ISAAC	Bowtie2	stampy	snv	CQ5	Depth-Filt	Y	Original	0.964689
ARD	2	ISAAC	BWA	ISAAC	snv	CQ5	Depth-Filt	Y	Original	0.968651
ARD	2	ISAAC	BWA	stampy	snv	CQ5	Depth-Filt	Y	Original	0.989231
ARD	2	ISAAC	ISAAC	stampy	snv	CQ5	Depth-Filt	Y	Original	0.965192
ARD	2	ISAAC	Bowtie2	BWA	snv	CQ5	Depth-Filt	N	Original	0.96285
ARD	2	ISAAC	Bowtie2	ISAAC	snv	CQ5	Depth-Filt	N	Original	0.964364
ARD	2	ISAAC	Bowtie2	stampy	snv	CQ5	Depth-Filt	N	Original	0.962922
ARD	2	ISAAC	BWA	ISAAC	snv	CQ5	Depth-Filt	N	Original	0.970576
ARD	2	ISAAC	BWA	stampy	snv	CQ5	Depth-Filt	N	Original	0.990254
ARD	2	ISAAC	ISAAC	stampy	snv	CQ5	Depth-Filt	N	Original	0.967575
ARD	3	ISAAC	Bowtie2	BWA	snv	CQ5	Depth-Filt	Y	Original	0.963116
ARD	3	ISAAC	Bowtie2	ISAAC	snv	CQ5	Depth-Filt	Y	Original	0.962107
ARD	3	ISAAC	Bowtie2	stampy	snv	CQ5	Depth-Filt	Y	Original	0.964214
ARD	3	ISAAC	BWA	ISAAC	snv	CQ5	Depth-Filt	Y	Original	0.96788
ARD	3	ISAAC	BWA	stampy	snv	CQ5	Depth-Filt	Y	Original	0.989048
ARD	3	ISAAC	ISAAC	stampy	snv	CQ5	Depth-Filt	Y	Original	0.964335
ARD	3	ISAAC	Bowtie2	BWA	snv	CQ5	Depth-Filt	N	Original	0.962659
ARD	3	ISAAC	Bowtie2	ISAAC	snv	CQ5	Depth-Filt	N	Original	0.963951
ARD	3	ISAAC	Bowtie2	stampy	snv	CQ5	Depth-Filt	N	Original	0.962726
ARD	3	ISAAC	BWA	ISAAC	snv	CQ5	Depth-Filt	N	Original	0.970004
ARD	3	ISAAC	BWA	stampy	snv	CQ5	Depth-Filt	N	Original	0.990219
ARD	3	ISAAC	ISAAC	stampy	snv	CQ5	Depth-Filt	N	Original	0.966975
ARD	1	Samtools	Bowtie2	BWA	snv	CQ5	Depth-Filt	Y	Original	0.95213
ARD	1	Samtools	Bowtie2	ISAAC	snv	CQ5	Depth-Filt	Y	Original	0.956037
ARD	1	Samtools	Bowtie2	stampy	snv	CQ5	Depth-Filt	Y	Original	0.953091
ARD	1	Samtools	BWA	ISAAC	snv	CQ5	Depth-Filt	Y	Original	0.954951
ARD	1	Samtools	BWA	stampy	snv	CQ5	Depth-Filt	Y	Original	0.982719
ARD	1	Samtools	ISAAC	stampy	snv	CQ5	Depth-Filt	Y	Original	0.953907
ARD	1	Samtools	Bowtie2	BWA	snv	CQ5	Depth-Filt	N	Original	0.947072
ARD	1	Samtools	Bowtie2	ISAAC	snv	CQ5	Depth-Filt	N	Original	0.951796
ARD	1	Samtools	Bowtie2	stampy	snv	CQ5	Depth-Filt	N	Original	0.943974
ARD	1	Samtools	BWA	ISAAC	snv	CQ5	Depth-Filt	N	Original	0.951704
ARD	1	Samtools	BWA	stampy	snv	CQ5	Depth-Filt	N	Original	0.976711
ARD	1	Samtools	ISAAC	stampy	snv	CQ5	Depth-Filt	N	Original	0.945211
ARD	2	Samtools	Bowtie2	BWA	snv	CQ5	Depth-Filt	Y	Original	0.95233
ARD	2	Samtools	Bowtie2	ISAAC	snv	CQ5	Depth-Filt	Y	Original	0.956598
ARD	2	Samtools	Bowtie2	stampy	snv	CQ5	Depth-Filt	Y	Original	0.953169
ARD	2	Samtools	BWA	ISAAC	snv	CQ5	Depth-Filt	Y	Original	0.955058
ARD	2	Samtools	BWA	stampy	snv	CQ5	Depth-Filt	Y	Original	0.982825
ARD	2	Samtools	ISAAC	stampy	snv	CQ5	Depth-Filt	Y	Original	0.954137
ARD	2	Samtools	Bowtie2	BWA	snv	CQ5	Depth-Filt	N	Original	0.946984
ARD	2	Samtools	Bowtie2	ISAAC	snv	CQ5	Depth-Filt	N	Original	0.951751
ARD	2	Samtools	Bowtie2	stampy	snv	CQ5	Depth-Filt	N	Original	0.942539
ARD	2	Samtools	BWA	ISAAC	snv	CQ5	Depth-Filt	N	Original	0.951434
ARD	2	Samtools	BWA	stampy	snv	CQ5	Depth-Filt	N	Original	0.975281
ARD	2	Samtools	ISAAC	stampy	snv	CQ5	Depth-Filt	N	Original	0.943988
ARD	3	Samtools	Bowtie2	BWA	snv	CQ5	Depth-Filt	Y	Original	0.952459
ARD	3	Samtools	Bowtie2	ISAAC	snv	CQ5	Depth-Filt	Y	Original	0.956456
ARD	3	Samtools	Bowtie2	stampy	snv	CQ5	Depth-Filt	Y	Original	0.952971
ARD	3	Samtools	BWA	ISAAC	snv	CQ5	Depth-Filt	Y	Original	0.955003
ARD	3	Samtools	BWA	stampy	snv	CQ5	Depth-Filt	Y	Original	0.98283
ARD	3	Samtools	ISAAC	stampy	snv	CQ5	Depth-Filt	Y	Original	0.953808
ARD	3	Samtools	Bowtie2	BWA	snv	CQ5	Depth-Filt	N	Original	0.947066
ARD	3	Samtools	Bowtie2	ISAAC	snv	CQ5	Depth-Filt	N	Original	0.951763
ARD	3	Samtools	Bowtie2	stampy	snv	CQ5	Depth-Filt	N	Original	0.942658
ARD	3	Samtools	BWA	ISAAC	snv	CQ5	Depth-Filt	N	Original	0.951449
ARD	3	Samtools	BWA	stampy	snv	CQ5	Depth-Filt	N	Original	0.975413
ARD	3	Samtools	ISAAC	stampy	snv	CQ5	Depth-Filt	N	Original	0.944043
ARD	1	SNVer	Bowtie2	BWA	snv	CQ5	Depth-Filt	Y	Original	0.915387
ARD	1	SNVer	Bowtie2	ISAAC	snv	CQ5	Depth-Filt	Y	Original	0.916109
ARD	1	SNVer	Bowtie2	stampy	snv	CQ5	Depth-Filt	Y	Original	0.922097
ARD	1	SNVer	BWA	ISAAC	snv	CQ5	Depth-Filt	Y	Original	0.939495
ARD	1	SNVer	BWA	stampy	snv	CQ5	Depth-Filt	Y	Original	0.946543
ARD	1	SNVer	ISAAC	stampy	snv	CQ5	Depth-Filt	Y	Original	0.913199
ARD	1	SNVer	Bowtie2	BWA	snv	CQ5	Depth-Filt	N	Original	0.939523
ARD	1	SNVer	Bowtie2	ISAAC	snv	CQ5	Depth-Filt	N	Original	0.942225
ARD	1	SNVer	Bowtie2	stampy	snv	CQ5	Depth-Filt	N	Original	0.931806
ARD	1	SNVer	BWA	ISAAC	snv	CQ5	Depth-Filt	N	Original	0.949801
ARD	1	SNVer	BWA	stampy	snv	CQ5	Depth-Filt	N	Original	0.97348
ARD	1	SNVer	ISAAC	stampy	snv	CQ5	Depth-Filt	N	Original	0.939213
ARD	2	SNVer	Bowtie2	BWA	snv	CQ5	Depth-Filt	Y	Original	0.916887
ARD	2	SNVer	Bowtie2	ISAAC	snv	CQ5	Depth-Filt	Y	Original	0.91769
ARD	2	SNVer	Bowtie2	stampy	snv	CQ5	Depth-Filt	Y	Original	0.922783
ARD	2	SNVer	BWA	ISAAC	snv	CQ5	Depth-Filt	Y	Original	0.939863
ARD	2	SNVer	BWA	stampy	snv	CQ5	Depth-Filt	Y	Original	0.947953
ARD	2	SNVer	ISAAC	stampy	snv	CQ5	Depth-Filt	Y	Original	0.914813
ARD	2	SNVer	Bowtie2	BWA	snv	CQ5	Depth-Filt	N	Original	0.93967
ARD	2	SNVer	Bowtie2	ISAAC	snv	CQ5	Depth-Filt	N	Original	0.94265
ARD	2	SNVer	Bowtie2	stampy	snv	CQ5	Depth-Filt	N	Original	0.930913
ARD	2	SNVer	BWA	ISAAC	snv	CQ5	Depth-Filt	N	Original	0.949771
ARD	2	SNVer	BWA	stampy	snv	CQ5	Depth-Filt	N	Original	0.972492
ARD	2	SNVer	ISAAC	stampy	snv	CQ5	Depth-Filt	N	Original	0.938357
ARD	3	SNVer	Bowtie2	BWA	snv	CQ5	Depth-Filt	Y	Original	0.916977
ARD	3	SNVer	Bowtie2	ISAAC	snv	CQ5	Depth-Filt	Y	Original	0.917405
ARD	3	SNVer	Bowtie2	stampy	snv	CQ5	Depth-Filt	Y	Original	0.922357
ARD	3	SNVer	BWA	ISAAC	snv	CQ5	Depth-Filt	Y	Original	0.93948
ARD	3	SNVer	BWA	stampy	snv	CQ5	Depth-Filt	Y	Original	0.947852
ARD	3	SNVer	ISAAC	stampy	snv	CQ5	Depth-Filt	Y	Original	0.914351
ARD	3	SNVer	Bowtie2	BWA	snv	CQ5	Depth-Filt	N	Original	0.939908
ARD	3	SNVer	Bowtie2	ISAAC	snv	CQ5	Depth-Filt	N	Original	0.942248
ARD	3	SNVer	Bowtie2	stampy	snv	CQ5	Depth-Filt	N	Original	0.931049
ARD	3	SNVer	BWA	ISAAC	snv	CQ5	Depth-Filt	N	Original	0.949231
ARD	3	SNVer	BWA	stampy	snv	CQ5	Depth-Filt	N	Original	0.972559
ARD	3	SNVer	ISAAC	stampy	snv	CQ5	Depth-Filt	N	Original	0.937905
ARD	1	Varscan	Bowtie2	BWA	snv	CQ5	Depth-Filt	Y	Original	0.94057
ARD	1	Varscan	Bowtie2	ISAAC	snv	CQ5	Depth-Filt	Y	Original	0.892764
ARD	1	Varscan	Bowtie2	stampy	snv	CQ5	Depth-Filt	Y	Original	0.939814
ARD	1	Varscan	BWA	ISAAC	snv	CQ5	Depth-Filt	Y	Original	0.899195
ARD	1	Varscan	BWA	stampy	snv	CQ5	Depth-Filt	Y	Original	0.968622
ARD	1	Varscan	ISAAC	stampy	snv	CQ5	Depth-Filt	Y	Original	0.894018
ARD	1	Varscan	Bowtie2	BWA	snv	CQ5	Depth-Filt	N	Original	0.937972
ARD	1	Varscan	Bowtie2	ISAAC	snv	CQ5	Depth-Filt	N	Original	0.890215
ARD	1	Varscan	Bowtie2	stampy	snv	CQ5	Depth-Filt	N	Original	0.934799
ARD	1	Varscan	BWA	ISAAC	snv	CQ5	Depth-Filt	N	Original	0.8987
ARD	1	Varscan	BWA	stampy	snv	CQ5	Depth-Filt	N	Original	0.966477
ARD	1	Varscan	ISAAC	stampy	snv	CQ5	Depth-Filt	N	Original	0.891334
ARD	2	Varscan	Bowtie2	BWA	snv	CQ5	Depth-Filt	Y	Original	0.942051
ARD	2	Varscan	Bowtie2	ISAAC	snv	CQ5	Depth-Filt	Y	Original	0.893221
ARD	2	Varscan	Bowtie2	stampy	snv	CQ5	Depth-Filt	Y	Original	0.94052
ARD	2	Varscan	BWA	ISAAC	snv	CQ5	Depth-Filt	Y	Original	0.898617
ARD	2	Varscan	BWA	stampy	snv	CQ5	Depth-Filt	Y	Original	0.969925
ARD	2	Varscan	ISAAC	stampy	snv	CQ5	Depth-Filt	Y	Original	0.893868
ARD	2	Varscan	Bowtie2	BWA	snv	CQ5	Depth-Filt	N	Original	0.938418
ARD	2	Varscan	Bowtie2	ISAAC	snv	CQ5	Depth-Filt	N	Original	0.889986
ARD	2	Varscan	Bowtie2	stampy	snv	CQ5	Depth-Filt	N	Original	0.934313
ARD	2	Varscan	BWA	ISAAC	snv	CQ5	Depth-Filt	N	Original	0.897822
ARD	2	Varscan	BWA	stampy	snv	CQ5	Depth-Filt	N	Original	0.965704
ARD	2	Varscan	ISAAC	stampy	snv	CQ5	Depth-Filt	N	Original	0.889874
ARD	3	Varscan	Bowtie2	BWA	snv	CQ5	Depth-Filt	Y	Original	0.94208
ARD	3	Varscan	Bowtie2	ISAAC	snv	CQ5	Depth-Filt	Y	Original	0.893479
ARD	3	Varscan	Bowtie2	stampy	snv	CQ5	Depth-Filt	Y	Original	0.94026
ARD	3	Varscan	BWA	ISAAC	snv	CQ5	Depth-Filt	Y	Original	0.898704
ARD	3	Varscan	BWA	stampy	snv	CQ5	Depth-Filt	Y	Original	0.969884
ARD	3	Varscan	ISAAC	stampy	snv	CQ5	Depth-Filt	Y	Original	0.893909
ARD	3	Varscan	Bowtie2	BWA	snv	CQ5	Depth-Filt	N	Original	0.938302
ARD	3	Varscan	Bowtie2	ISAAC	snv	CQ5	Depth-Filt	N	Original	0.890191
ARD	3	Varscan	Bowtie2	stampy	snv	CQ5	Depth-Filt	N	Original	0.934218
ARD	3	Varscan	BWA	ISAAC	snv	CQ5	Depth-Filt	N	Original	0.897825
ARD	3	Varscan	BWA	stampy	snv	CQ5	Depth-Filt	N	Original	0.965784
ARD	3	Varscan	ISAAC	stampy	snv	CQ5	Depth-Filt	N	Original	0.889926
NVG	1	FreeBayes	Bowtie2	BWA	snv	CQ5	Depth-Filt	Y	Original	0.919675
NVG	1	FreeBayes	Bowtie2	ISAAC	snv	CQ5	Depth-Filt	Y	Original	0.927046
NVG	1	FreeBayes	Bowtie2	stampy	snv	CQ5	Depth-Filt	Y	Original	0.911645
NVG	1	FreeBayes	BWA	ISAAC	snv	CQ5	Depth-Filt	Y	Original	0.940254
NVG	1	FreeBayes	BWA	stampy	snv	CQ5	Depth-Filt	Y	Original	0.967414
NVG	1	FreeBayes	ISAAC	stampy	snv	CQ5	Depth-Filt	Y	Original	0.928767
NVG	1	FreeBayes	Bowtie2	BWA	snv	CQ5	Depth-Filt	N	Original	0.914414
NVG	1	FreeBayes	Bowtie2	ISAAC	snv	CQ5	Depth-Filt	N	Original	0.920526
NVG	1	FreeBayes	Bowtie2	stampy	snv	CQ5	Depth-Filt	N	Original	0.89106
NVG	1	FreeBayes	BWA	ISAAC	snv	CQ5	Depth-Filt	N	Original	0.936771
NVG	1	FreeBayes	BWA	stampy	snv	CQ5	Depth-Filt	N	Original	0.94873
NVG	1	FreeBayes	ISAAC	stampy	snv	CQ5	Depth-Filt	N	Original	0.910655
NVG	2	FreeBayes	Bowtie2	BWA	snv	CQ5	Depth-Filt	Y	Original	0.919903
NVG	2	FreeBayes	Bowtie2	ISAAC	snv	CQ5	Depth-Filt	Y	Original	0.927066
NVG	2	FreeBayes	Bowtie2	stampy	snv	CQ5	Depth-Filt	Y	Original	0.912003
NVG	2	FreeBayes	BWA	ISAAC	snv	CQ5	Depth-Filt	Y	Original	0.94027
NVG	2	FreeBayes	BWA	stampy	snv	CQ5	Depth-Filt	Y	Original	0.967621
NVG	2	FreeBayes	ISAAC	stampy	snv	CQ5	Depth-Filt	Y	Original	0.929013
NVG	2	FreeBayes	Bowtie2	BWA	snv	CQ5	Depth-Filt	N	Original	0.914607
NVG	2	FreeBayes	Bowtie2	ISAAC	snv	CQ5	Depth-Filt	N	Original	0.920658
NVG	2	FreeBayes	Bowtie2	stampy	snv	CQ5	Depth-Filt	N	Original	0.890966
NVG	2	FreeBayes	BWA	ISAAC	snv	CQ5	Depth-Filt	N	Original	0.936875
NVG	2	FreeBayes	BWA	stampy	snv	CQ5	Depth-Filt	N	Original	0.94853
NVG	2	FreeBayes	ISAAC	stampy	snv	CQ5	Depth-Filt	N	Original	0.910624
NVG	3	FreeBayes	Bowtie2	BWA	snv	CQ5	Depth-Filt	Y	Original	0.920569
NVG	3	FreeBayes	Bowtie2	ISAAC	snv	CQ5	Depth-Filt	Y	Original	0.927201
NVG	3	FreeBayes	Bowtie2	stampy	snv	CQ5	Depth-Filt	Y	Original	0.912721
NVG	3	FreeBayes	BWA	ISAAC	snv	CQ5	Depth-Filt	Y	Original	0.940415
NVG	3	FreeBayes	BWA	stampy	snv	CQ5	Depth-Filt	Y	Original	0.96793
NVG	3	FreeBayes	ISAAC	stampy	snv	CQ5	Depth-Filt	Y	Original	0.929413
NVG	3	FreeBayes	Bowtie2	BWA	snv	CQ5	Depth-Filt	N	Original	0.915106
NVG	3	FreeBayes	Bowtie2	ISAAC	snv	CQ5	Depth-Filt	N	Original	0.920496
NVG	3	FreeBayes	Bowtie2	stampy	snv	CQ5	Depth-Filt	N	Original	0.891211
NVG	3	FreeBayes	BWA	ISAAC	snv	CQ5	Depth-Filt	N	Original	0.936752
NVG	3	FreeBayes	BWA	stampy	snv	CQ5	Depth-Filt	N	Original	0.948379
NVG	3	FreeBayes	ISAAC	stampy	snv	CQ5	Depth-Filt	N	Original	0.910513
NVG	1	HC	Bowtie2	BWA	snv	CQ5	Depth-Filt	Y	Original	0.947002
NVG	1	HC	Bowtie2	ISAAC	snv	CQ5	Depth-Filt	Y	Original	0.959741
NVG	1	HC	Bowtie2	stampy	snv	CQ5	Depth-Filt	Y	Original	0.947221
NVG	1	HC	BWA	ISAAC	snv	CQ5	Depth-Filt	Y	Original	0.963006
NVG	1	HC	BWA	stampy	snv	CQ5	Depth-Filt	Y	Original	0.988888
NVG	1	HC	ISAAC	stampy	snv	CQ5	Depth-Filt	Y	Original	0.962703
NVG	1	HC	Bowtie2	BWA	snv	CQ5	Depth-Filt	N	Original	0.946483
NVG	1	HC	Bowtie2	ISAAC	snv	CQ5	Depth-Filt	N	Original	0.959317
NVG	1	HC	Bowtie2	stampy	snv	CQ5	Depth-Filt	N	Original	0.946339
NVG	1	HC	BWA	ISAAC	snv	CQ5	Depth-Filt	N	Original	0.963177
NVG	1	HC	BWA	stampy	snv	CQ5	Depth-Filt	N	Original	0.989449
NVG	1	HC	ISAAC	stampy	snv	CQ5	Depth-Filt	N	Original	0.963035
NVG	2	HC	Bowtie2	BWA	snv	CQ5	Depth-Filt	Y	Original	0.947171
NVG	2	HC	Bowtie2	ISAAC	snv	CQ5	Depth-Filt	Y	Original	0.95977
NVG	2	HC	Bowtie2	stampy	snv	CQ5	Depth-Filt	Y	Original	0.947244
NVG	2	HC	BWA	ISAAC	snv	CQ5	Depth-Filt	Y	Original	0.963021
NVG	2	HC	BWA	stampy	snv	CQ5	Depth-Filt	Y	Original	0.988907
NVG	2	HC	ISAAC	stampy	snv	CQ5	Depth-Filt	Y	Original	0.962711
NVG	2	HC	Bowtie2	BWA	snv	CQ5	Depth-Filt	N	Original	0.946539
NVG	2	HC	Bowtie2	ISAAC	snv	CQ5	Depth-Filt	N	Original	0.959279
NVG	2	HC	Bowtie2	stampy	snv	CQ5	Depth-Filt	N	Original	0.946427
NVG	2	HC	BWA	ISAAC	snv	CQ5	Depth-Filt	N	Original	0.963151
NVG	2	HC	BWA	stampy	snv	CQ5	Depth-Filt	N	Original	0.989438
NVG	2	HC	ISAAC	stampy	snv	CQ5	Depth-Filt	N	Original	0.963008
NVG	3	HC	Bowtie2	BWA	snv	CQ5	Depth-Filt	Y	Original	0.947452
NVG	3	HC	Bowtie2	ISAAC	snv	CQ5	Depth-Filt	Y	Original	0.96011
NVG	3	HC	Bowtie2	stampy	snv	CQ5	Depth-Filt	Y	Original	0.947494
NVG	3	HC	BWA	ISAAC	snv	CQ5	Depth-Filt	Y	Original	0.963452
NVG	3	HC	BWA	stampy	snv	CQ5	Depth-Filt	Y	Original	0.988919
NVG	3	HC	ISAAC	stampy	snv	CQ5	Depth-Filt	Y	Original	0.963134
NVG	3	HC	Bowtie2	BWA	snv	CQ5	Depth-Filt	N	Original	0.946809
NVG	3	HC	Bowtie2	ISAAC	snv	CQ5	Depth-Filt	N	Original	0.959545
NVG	3	HC	Bowtie2	stampy	snv	CQ5	Depth-Filt	N	Original	0.946628
NVG	3	HC	BWA	ISAAC	snv	CQ5	Depth-Filt	N	Original	0.963546
NVG	3	HC	BWA	stampy	snv	CQ5	Depth-Filt	N	Original	0.989402
NVG	3	HC	ISAAC	stampy	snv	CQ5	Depth-Filt	N	Original	0.963447
NVG	1	ISAAC	Bowtie2	BWA	snv	CQ5	Depth-Filt	Y	Original	0.962117
NVG	1	ISAAC	Bowtie2	ISAAC	snv	CQ5	Depth-Filt	Y	Original	0.960484
NVG	1	ISAAC	Bowtie2	stampy	snv	CQ5	Depth-Filt	Y	Original	0.962766
NVG	1	ISAAC	BWA	ISAAC	snv	CQ5	Depth-Filt	Y	Original	0.966813
NVG	1	ISAAC	BWA	stampy	snv	CQ5	Depth-Filt	Y	Original	0.986761
NVG	1	ISAAC	ISAAC	stampy	snv	CQ5	Depth-Filt	Y	Original	0.961448
NVG	1	ISAAC	Bowtie2	BWA	snv	CQ5	Depth-Filt	N	Original	0.961547
NVG	1	ISAAC	Bowtie2	ISAAC	snv	CQ5	Depth-Filt	N	Original	0.962631
NVG	1	ISAAC	Bowtie2	stampy	snv	CQ5	Depth-Filt	N	Original	0.961617
NVG	1	ISAAC	BWA	ISAAC	snv	CQ5	Depth-Filt	N	Original	0.969006
NVG	1	ISAAC	BWA	stampy	snv	CQ5	Depth-Filt	N	Original	0.987622
NVG	1	ISAAC	ISAAC	stampy	snv	CQ5	Depth-Filt	N	Original	0.964008
NVG	2	ISAAC	Bowtie2	BWA	snv	CQ5	Depth-Filt	Y	Original	0.962199
NVG	2	ISAAC	Bowtie2	ISAAC	snv	CQ5	Depth-Filt	Y	Original	0.960673
NVG	2	ISAAC	Bowtie2	stampy	snv	CQ5	Depth-Filt	Y	Original	0.962774
NVG	2	ISAAC	BWA	ISAAC	snv	CQ5	Depth-Filt	Y	Original	0.967079
NVG	2	ISAAC	BWA	stampy	snv	CQ5	Depth-Filt	Y	Original	0.986812
NVG	2	ISAAC	ISAAC	stampy	snv	CQ5	Depth-Filt	Y	Original	0.961766
NVG	2	ISAAC	Bowtie2	BWA	snv	CQ5	Depth-Filt	N	Original	0.961629
NVG	2	ISAAC	Bowtie2	ISAAC	snv	CQ5	Depth-Filt	N	Original	0.96281
NVG	2	ISAAC	Bowtie2	stampy	snv	CQ5	Depth-Filt	N	Original	0.961679
NVG	2	ISAAC	BWA	ISAAC	snv	CQ5	Depth-Filt	N	Original	0.96919
NVG	2	ISAAC	BWA	stampy	snv	CQ5	Depth-Filt	N	Original	0.987585
NVG	2	ISAAC	ISAAC	stampy	snv	CQ5	Depth-Filt	N	Original	0.964156
NVG	3	ISAAC	Bowtie2	BWA	snv	CQ5	Depth-Filt	Y	Original	0.961801
NVG	3	ISAAC	Bowtie2	ISAAC	snv	CQ5	Depth-Filt	Y	Original	0.960618
NVG	3	ISAAC	Bowtie2	stampy	snv	CQ5	Depth-Filt	Y	Original	0.962321
NVG	3	ISAAC	BWA	ISAAC	snv	CQ5	Depth-Filt	Y	Original	0.967448
NVG	3	ISAAC	BWA	stampy	snv	CQ5	Depth-Filt	Y	Original	0.98612
NVG	3	ISAAC	ISAAC	stampy	snv	CQ5	Depth-Filt	Y	Original	0.961459
NVG	3	ISAAC	Bowtie2	BWA	snv	CQ5	Depth-Filt	N	Original	0.961623
NVG	3	ISAAC	Bowtie2	ISAAC	snv	CQ5	Depth-Filt	N	Original	0.96297
NVG	3	ISAAC	Bowtie2	stampy	snv	CQ5	Depth-Filt	N	Original	0.961625
NVG	3	ISAAC	BWA	ISAAC	snv	CQ5	Depth-Filt	N	Original	0.969482
NVG	3	ISAAC	BWA	stampy	snv	CQ5	Depth-Filt	N	Original	0.987339
NVG	3	ISAAC	ISAAC	stampy	snv	CQ5	Depth-Filt	N	Original	0.964087
NVG	1	Samtools	Bowtie2	BWA	snv	CQ5	Depth-Filt	Y	Original	0.951143
NVG	1	Samtools	Bowtie2	ISAAC	snv	CQ5	Depth-Filt	Y	Original	0.957524
NVG	1	Samtools	Bowtie2	stampy	snv	CQ5	Depth-Filt	Y	Original	0.950423
NVG	1	Samtools	BWA	ISAAC	snv	CQ5	Depth-Filt	Y	Original	0.955044
NVG	1	Samtools	BWA	stampy	snv	CQ5	Depth-Filt	Y	Original	0.98176
NVG	1	Samtools	ISAAC	stampy	snv	CQ5	Depth-Filt	Y	Original	0.952997
NVG	1	Samtools	Bowtie2	BWA	snv	CQ5	Depth-Filt	N	Original	0.94593
NVG	1	Samtools	Bowtie2	ISAAC	snv	CQ5	Depth-Filt	N	Original	0.953179
NVG	1	Samtools	Bowtie2	stampy	snv	CQ5	Depth-Filt	N	Original	0.939971
NVG	1	Samtools	BWA	ISAAC	snv	CQ5	Depth-Filt	N	Original	0.951637
NVG	1	Samtools	BWA	stampy	snv	CQ5	Depth-Filt	N	Original	0.974409
NVG	1	Samtools	ISAAC	stampy	snv	CQ5	Depth-Filt	N	Original	0.943506
NVG	2	Samtools	Bowtie2	BWA	snv	CQ5	Depth-Filt	Y	Original	0.95121
NVG	2	Samtools	Bowtie2	ISAAC	snv	CQ5	Depth-Filt	Y	Original	0.957333
NVG	2	Samtools	Bowtie2	stampy	snv	CQ5	Depth-Filt	Y	Original	0.950276
NVG	2	Samtools	BWA	ISAAC	snv	CQ5	Depth-Filt	Y	Original	0.955092
NVG	2	Samtools	BWA	stampy	snv	CQ5	Depth-Filt	Y	Original	0.981849
NVG	2	Samtools	ISAAC	stampy	snv	CQ5	Depth-Filt	Y	Original	0.952907
NVG	2	Samtools	Bowtie2	BWA	snv	CQ5	Depth-Filt	N	Original	0.945996
NVG	2	Samtools	Bowtie2	ISAAC	snv	CQ5	Depth-Filt	N	Original	0.952938
NVG	2	Samtools	Bowtie2	stampy	snv	CQ5	Depth-Filt	N	Original	0.939787
NVG	2	Samtools	BWA	ISAAC	snv	CQ5	Depth-Filt	N	Original	0.951588
NVG	2	Samtools	BWA	stampy	snv	CQ5	Depth-Filt	N	Original	0.974193
NVG	2	Samtools	ISAAC	stampy	snv	CQ5	Depth-Filt	N	Original	0.943112
NVG	3	Samtools	Bowtie2	BWA	snv	CQ5	Depth-Filt	Y	Original	0.951426
NVG	3	Samtools	Bowtie2	ISAAC	snv	CQ5	Depth-Filt	Y	Original	0.957372
NVG	3	Samtools	Bowtie2	stampy	snv	CQ5	Depth-Filt	Y	Original	0.950481
NVG	3	Samtools	BWA	ISAAC	snv	CQ5	Depth-Filt	Y	Original	0.955406
NVG	3	Samtools	BWA	stampy	snv	CQ5	Depth-Filt	Y	Original	0.981664
NVG	3	Samtools	ISAAC	stampy	snv	CQ5	Depth-Filt	Y	Original	0.953253
NVG	3	Samtools	Bowtie2	BWA	snv	CQ5	Depth-Filt	N	Original	0.946137
NVG	3	Samtools	Bowtie2	ISAAC	snv	CQ5	Depth-Filt	N	Original	0.952884
NVG	3	Samtools	Bowtie2	stampy	snv	CQ5	Depth-Filt	N	Original	0.939666
NVG	3	Samtools	BWA	ISAAC	snv	CQ5	Depth-Filt	N	Original	0.951816
NVG	3	Samtools	BWA	stampy	snv	CQ5	Depth-Filt	N	Original	0.973938
NVG	3	Samtools	ISAAC	stampy	snv	CQ5	Depth-Filt	N	Original	0.943169
NVG	1	SNVer	Bowtie2	BWA	snv	CQ5	Depth-Filt	Y	Original	0.924871
NVG	1	SNVer	Bowtie2	ISAAC	snv	CQ5	Depth-Filt	Y	Original	0.930748
NVG	1	SNVer	Bowtie2	stampy	snv	CQ5	Depth-Filt	Y	Original	0.92075
NVG	1	SNVer	BWA	ISAAC	snv	CQ5	Depth-Filt	Y	Original	0.940955
NVG	1	SNVer	BWA	stampy	snv	CQ5	Depth-Filt	Y	Original	0.95205
NVG	1	SNVer	ISAAC	stampy	snv	CQ5	Depth-Filt	Y	Original	0.919579
NVG	1	SNVer	Bowtie2	BWA	snv	CQ5	Depth-Filt	N	Original	0.939026
NVG	1	SNVer	Bowtie2	ISAAC	snv	CQ5	Depth-Filt	N	Original	0.945146
NVG	1	SNVer	Bowtie2	stampy	snv	CQ5	Depth-Filt	N	Original	0.927178
NVG	1	SNVer	BWA	ISAAC	snv	CQ5	Depth-Filt	N	Original	0.948484
NVG	1	SNVer	BWA	stampy	snv	CQ5	Depth-Filt	N	Original	0.968856
NVG	1	SNVer	ISAAC	stampy	snv	CQ5	Depth-Filt	N	Original	0.934378
NVG	2	SNVer	Bowtie2	BWA	snv	CQ5	Depth-Filt	Y	Original	0.92442
NVG	2	SNVer	Bowtie2	ISAAC	snv	CQ5	Depth-Filt	Y	Original	0.929843
NVG	2	SNVer	Bowtie2	stampy	snv	CQ5	Depth-Filt	Y	Original	0.920933
NVG	2	SNVer	BWA	ISAAC	snv	CQ5	Depth-Filt	Y	Original	0.940778
NVG	2	SNVer	BWA	stampy	snv	CQ5	Depth-Filt	Y	Original	0.95172
NVG	2	SNVer	ISAAC	stampy	snv	CQ5	Depth-Filt	Y	Original	0.919244
NVG	2	SNVer	Bowtie2	BWA	snv	CQ5	Depth-Filt	N	Original	0.938858
NVG	2	SNVer	Bowtie2	ISAAC	snv	CQ5	Depth-Filt	N	Original	0.945019
NVG	2	SNVer	Bowtie2	stampy	snv	CQ5	Depth-Filt	N	Original	0.926744
NVG	2	SNVer	BWA	ISAAC	snv	CQ5	Depth-Filt	N	Original	0.948423
NVG	2	SNVer	BWA	stampy	snv	CQ5	Depth-Filt	N	Original	0.968227
NVG	2	SNVer	ISAAC	stampy	snv	CQ5	Depth-Filt	N	Original	0.934
NVG	3	SNVer	Bowtie2	BWA	snv	CQ5	Depth-Filt	Y	Original	0.924509
NVG	3	SNVer	Bowtie2	ISAAC	snv	CQ5	Depth-Filt	Y	Original	0.929477
NVG	3	SNVer	Bowtie2	stampy	snv	CQ5	Depth-Filt	Y	Original	0.921048
NVG	3	SNVer	BWA	ISAAC	snv	CQ5	Depth-Filt	Y	Original	0.941528
NVG	3	SNVer	BWA	stampy	snv	CQ5	Depth-Filt	Y	Original	0.951597
NVG	3	SNVer	ISAAC	stampy	snv	CQ5	Depth-Filt	Y	Original	0.91952
NVG	3	SNVer	Bowtie2	BWA	snv	CQ5	Depth-Filt	N	Original	0.938927
NVG	3	SNVer	Bowtie2	ISAAC	snv	CQ5	Depth-Filt	N	Original	0.944895
NVG	3	SNVer	Bowtie2	stampy	snv	CQ5	Depth-Filt	N	Original	0.926545
NVG	3	SNVer	BWA	ISAAC	snv	CQ5	Depth-Filt	N	Original	0.948916
NVG	3	SNVer	BWA	stampy	snv	CQ5	Depth-Filt	N	Original	0.968166
NVG	3	SNVer	ISAAC	stampy	snv	CQ5	Depth-Filt	N	Original	0.934253
NVG	1	Varscan	Bowtie2	BWA	snv	CQ5	Depth-Filt	Y	Original	0.942432
NVG	1	Varscan	Bowtie2	ISAAC	snv	CQ5	Depth-Filt	Y	Original	0.896523
NVG	1	Varscan	Bowtie2	stampy	snv	CQ5	Depth-Filt	Y	Original	0.940383
NVG	1	Varscan	BWA	ISAAC	snv	CQ5	Depth-Filt	Y	Original	0.901276
NVG	1	Varscan	BWA	stampy	snv	CQ5	Depth-Filt	Y	Original	0.968208
NVG	1	Varscan	ISAAC	stampy	snv	CQ5	Depth-Filt	Y	Original	0.896005
NVG	1	Varscan	Bowtie2	BWA	snv	CQ5	Depth-Filt	N	Original	0.939619
NVG	1	Varscan	Bowtie2	ISAAC	snv	CQ5	Depth-Filt	N	Original	0.893691
NVG	1	Varscan	Bowtie2	stampy	snv	CQ5	Depth-Filt	N	Original	0.934546
NVG	1	Varscan	BWA	ISAAC	snv	CQ5	Depth-Filt	N	Original	0.900296
NVG	1	Varscan	BWA	stampy	snv	CQ5	Depth-Filt	N	Original	0.963899
NVG	1	Varscan	ISAAC	stampy	snv	CQ5	Depth-Filt	N	Original	0.891388
NVG	2	Varscan	Bowtie2	BWA	snv	CQ5	Depth-Filt	Y	Original	0.942142
NVG	2	Varscan	Bowtie2	ISAAC	snv	CQ5	Depth-Filt	Y	Original	0.896638
NVG	2	Varscan	Bowtie2	stampy	snv	CQ5	Depth-Filt	Y	Original	0.940072
NVG	2	Varscan	BWA	ISAAC	snv	CQ5	Depth-Filt	Y	Original	0.901378
NVG	2	Varscan	BWA	stampy	snv	CQ5	Depth-Filt	Y	Original	0.96824
NVG	2	Varscan	ISAAC	stampy	snv	CQ5	Depth-Filt	Y	Original	0.896081
NVG	2	Varscan	Bowtie2	BWA	snv	CQ5	Depth-Filt	N	Original	0.93942
NVG	2	Varscan	Bowtie2	ISAAC	snv	CQ5	Depth-Filt	N	Original	0.893856
NVG	2	Varscan	Bowtie2	stampy	snv	CQ5	Depth-Filt	N	Original	0.934222
NVG	2	Varscan	BWA	ISAAC	snv	CQ5	Depth-Filt	N	Original	0.900442
NVG	2	Varscan	BWA	stampy	snv	CQ5	Depth-Filt	N	Original	0.963689
NVG	2	Varscan	ISAAC	stampy	snv	CQ5	Depth-Filt	N	Original	0.89119
NVG	3	Varscan	Bowtie2	BWA	snv	CQ5	Depth-Filt	Y	Original	0.941485
NVG	3	Varscan	Bowtie2	ISAAC	snv	CQ5	Depth-Filt	Y	Original	0.896334
NVG	3	Varscan	Bowtie2	stampy	snv	CQ5	Depth-Filt	Y	Original	0.939426
NVG	3	Varscan	BWA	ISAAC	snv	CQ5	Depth-Filt	Y	Original	0.901753
NVG	3	Varscan	BWA	stampy	snv	CQ5	Depth-Filt	Y	Original	0.967829
NVG	3	Varscan	ISAAC	stampy	snv	CQ5	Depth-Filt	Y	Original	0.896232
NVG	3	Varscan	Bowtie2	BWA	snv	CQ5	Depth-Filt	N	Original	0.938767
NVG	3	Varscan	Bowtie2	ISAAC	snv	CQ5	Depth-Filt	N	Original	0.89362
NVG	3	Varscan	Bowtie2	stampy	snv	CQ5	Depth-Filt	N	Original	0.933384
NVG	3	Varscan	BWA	ISAAC	snv	CQ5	Depth-Filt	N	Original	0.900804
NVG	3	Varscan	BWA	stampy	snv	CQ5	Depth-Filt	N	Original	0.963175
NVG	3	Varscan	ISAAC	stampy	snv	CQ5	Depth-Filt	N	Original	0.891233
WUX	1	FreeBayes	Bowtie2	BWA	snv	CQ5	Depth-Filt	Y	Original	0.920531
WUX	1	FreeBayes	Bowtie2	ISAAC	snv	CQ5	Depth-Filt	Y	Original	0.925007
WUX	1	FreeBayes	Bowtie2	stampy	snv	CQ5	Depth-Filt	Y	Original	0.912201
WUX	1	FreeBayes	BWA	ISAAC	snv	CQ5	Depth-Filt	Y	Original	0.941556
WUX	1	FreeBayes	BWA	stampy	snv	CQ5	Depth-Filt	Y	Original	0.967751
WUX	1	FreeBayes	ISAAC	stampy	snv	CQ5	Depth-Filt	Y	Original	0.92997
WUX	1	FreeBayes	Bowtie2	BWA	snv	CQ5	Depth-Filt	N	Original	0.913329
WUX	1	FreeBayes	Bowtie2	ISAAC	snv	CQ5	Depth-Filt	N	Original	0.916394
WUX	1	FreeBayes	Bowtie2	stampy	snv	CQ5	Depth-Filt	N	Original	0.886806
WUX	1	FreeBayes	BWA	ISAAC	snv	CQ5	Depth-Filt	N	Original	0.937265
WUX	1	FreeBayes	BWA	stampy	snv	CQ5	Depth-Filt	N	Original	0.944977
WUX	1	FreeBayes	ISAAC	stampy	snv	CQ5	Depth-Filt	N	Original	0.908839
WUX	2	FreeBayes	Bowtie2	BWA	snv	CQ5	Depth-Filt	Y	Original	0.920829
WUX	2	FreeBayes	Bowtie2	ISAAC	snv	CQ5	Depth-Filt	Y	Original	0.924971
WUX	2	FreeBayes	Bowtie2	stampy	snv	CQ5	Depth-Filt	Y	Original	0.912692
WUX	2	FreeBayes	BWA	ISAAC	snv	CQ5	Depth-Filt	Y	Original	0.941579
WUX	2	FreeBayes	BWA	stampy	snv	CQ5	Depth-Filt	Y	Original	0.967942
WUX	2	FreeBayes	ISAAC	stampy	snv	CQ5	Depth-Filt	Y	Original	0.930358
WUX	2	FreeBayes	Bowtie2	BWA	snv	CQ5	Depth-Filt	N	Original	0.913511
WUX	2	FreeBayes	Bowtie2	ISAAC	snv	CQ5	Depth-Filt	N	Original	0.916316
WUX	2	FreeBayes	Bowtie2	stampy	snv	CQ5	Depth-Filt	N	Original	0.887799
WUX	2	FreeBayes	BWA	ISAAC	snv	CQ5	Depth-Filt	N	Original	0.937352
WUX	2	FreeBayes	BWA	stampy	snv	CQ5	Depth-Filt	N	Original	0.945995
WUX	2	FreeBayes	ISAAC	stampy	snv	CQ5	Depth-Filt	N	Original	0.910091
WUX	3	FreeBayes	Bowtie2	BWA	snv	CQ5	Depth-Filt	Y	Original	0.920614
WUX	3	FreeBayes	Bowtie2	ISAAC	snv	CQ5	Depth-Filt	Y	Original	0.925237
WUX	3	FreeBayes	Bowtie2	stampy	snv	CQ5	Depth-Filt	Y	Original	0.91272
WUX	3	FreeBayes	BWA	ISAAC	snv	CQ5	Depth-Filt	Y	Original	0.941213
WUX	3	FreeBayes	BWA	stampy	snv	CQ5	Depth-Filt	Y	Original	0.96785
WUX	3	FreeBayes	ISAAC	stampy	snv	CQ5	Depth-Filt	Y	Original	0.929866
WUX	3	FreeBayes	Bowtie2	BWA	snv	CQ5	Depth-Filt	N	Original	0.913537
WUX	3	FreeBayes	Bowtie2	ISAAC	snv	CQ5	Depth-Filt	N	Original	0.916592
WUX	3	FreeBayes	Bowtie2	stampy	snv	CQ5	Depth-Filt	N	Original	0.887521
WUX	3	FreeBayes	BWA	ISAAC	snv	CQ5	Depth-Filt	N	Original	0.936918
WUX	3	FreeBayes	BWA	stampy	snv	CQ5	Depth-Filt	N	Original	0.94522
WUX	3	FreeBayes	ISAAC	stampy	snv	CQ5	Depth-Filt	N	Original	0.908583
WUX	1	HC	Bowtie2	BWA	snv	CQ5	Depth-Filt	Y	Original	0.944844
WUX	1	HC	Bowtie2	ISAAC	snv	CQ5	Depth-Filt	Y	Original	0.959004
WUX	1	HC	Bowtie2	stampy	snv	CQ5	Depth-Filt	Y	Original	0.944901
WUX	1	HC	BWA	ISAAC	snv	CQ5	Depth-Filt	Y	Original	0.96507
WUX	1	HC	BWA	stampy	snv	CQ5	Depth-Filt	Y	Original	0.987664
WUX	1	HC	ISAAC	stampy	snv	CQ5	Depth-Filt	Y	Original	0.964646
WUX	1	HC	Bowtie2	BWA	snv	CQ5	Depth-Filt	N	Original	0.944112
WUX	1	HC	Bowtie2	ISAAC	snv	CQ5	Depth-Filt	N	Original	0.95805
WUX	1	HC	Bowtie2	stampy	snv	CQ5	Depth-Filt	N	Original	0.94388
WUX	1	HC	BWA	ISAAC	snv	CQ5	Depth-Filt	N	Original	0.964894
WUX	1	HC	BWA	stampy	snv	CQ5	Depth-Filt	N	Original	0.988236
WUX	1	HC	ISAAC	stampy	snv	CQ5	Depth-Filt	N	Original	0.964727
WUX	2	HC	Bowtie2	BWA	snv	CQ5	Depth-Filt	Y	Original	0.944815
WUX	2	HC	Bowtie2	ISAAC	snv	CQ5	Depth-Filt	Y	Original	0.959011
WUX	2	HC	Bowtie2	stampy	snv	CQ5	Depth-Filt	Y	Original	0.944949
WUX	2	HC	BWA	ISAAC	snv	CQ5	Depth-Filt	Y	Original	0.965022
WUX	2	HC	BWA	stampy	snv	CQ5	Depth-Filt	Y	Original	0.987671
WUX	2	HC	ISAAC	stampy	snv	CQ5	Depth-Filt	Y	Original	0.964686
WUX	2	HC	Bowtie2	BWA	snv	CQ5	Depth-Filt	N	Original	0.94402
WUX	2	HC	Bowtie2	ISAAC	snv	CQ5	Depth-Filt	N	Original	0.95803
WUX	2	HC	Bowtie2	stampy	snv	CQ5	Depth-Filt	N	Original	0.943795
WUX	2	HC	BWA	ISAAC	snv	CQ5	Depth-Filt	N	Original	0.964824
WUX	2	HC	BWA	stampy	snv	CQ5	Depth-Filt	N	Original	0.988135
WUX	2	HC	ISAAC	stampy	snv	CQ5	Depth-Filt	N	Original	0.96468
WUX	3	HC	Bowtie2	BWA	snv	CQ5	Depth-Filt	Y	Original	0.945414
WUX	3	HC	Bowtie2	ISAAC	snv	CQ5	Depth-Filt	Y	Original	0.95951
WUX	3	HC	Bowtie2	stampy	snv	CQ5	Depth-Filt	Y	Original	0.945599
WUX	3	HC	BWA	ISAAC	snv	CQ5	Depth-Filt	Y	Original	0.965167
WUX	3	HC	BWA	stampy	snv	CQ5	Depth-Filt	Y	Original	0.987978
WUX	3	HC	ISAAC	stampy	snv	CQ5	Depth-Filt	Y	Original	0.96477
WUX	3	HC	Bowtie2	BWA	snv	CQ5	Depth-Filt	N	Original	0.944769
WUX	3	HC	Bowtie2	ISAAC	snv	CQ5	Depth-Filt	N	Original	0.958584
WUX	3	HC	Bowtie2	stampy	snv	CQ5	Depth-Filt	N	Original	0.944448
WUX	3	HC	BWA	ISAAC	snv	CQ5	Depth-Filt	N	Original	0.965105
WUX	3	HC	BWA	stampy	snv	CQ5	Depth-Filt	N	Original	0.988555
WUX	3	HC	ISAAC	stampy	snv	CQ5	Depth-Filt	N	Original	0.96485
WUX	1	ISAAC	Bowtie2	BWA	snv	CQ5	Depth-Filt	Y	Original	0.957949
WUX	1	ISAAC	Bowtie2	ISAAC	snv	CQ5	Depth-Filt	Y	Original	0.960386
WUX	1	ISAAC	Bowtie2	stampy	snv	CQ5	Depth-Filt	Y	Original	0.956851
WUX	1	ISAAC	BWA	ISAAC	snv	CQ5	Depth-Filt	Y	Original	0.972383
WUX	1	ISAAC	BWA	stampy	snv	CQ5	Depth-Filt	Y	Original	0.981336
WUX	1	ISAAC	ISAAC	stampy	snv	CQ5	Depth-Filt	Y	Original	0.96088
WUX	1	ISAAC	Bowtie2	BWA	snv	CQ5	Depth-Filt	N	Original	0.959043
WUX	1	ISAAC	Bowtie2	ISAAC	snv	CQ5	Depth-Filt	N	Original	0.962543
WUX	1	ISAAC	Bowtie2	stampy	snv	CQ5	Depth-Filt	N	Original	0.958311
WUX	1	ISAAC	BWA	ISAAC	snv	CQ5	Depth-Filt	N	Original	0.972858
WUX	1	ISAAC	BWA	stampy	snv	CQ5	Depth-Filt	N	Original	0.983624
WUX	1	ISAAC	ISAAC	stampy	snv	CQ5	Depth-Filt	N	Original	0.963726
WUX	2	ISAAC	Bowtie2	BWA	snv	CQ5	Depth-Filt	Y	Original	0.958925
WUX	2	ISAAC	Bowtie2	ISAAC	snv	CQ5	Depth-Filt	Y	Original	0.961379
WUX	2	ISAAC	Bowtie2	stampy	snv	CQ5	Depth-Filt	Y	Original	0.958157
WUX	2	ISAAC	BWA	ISAAC	snv	CQ5	Depth-Filt	Y	Original	0.973388
WUX	2	ISAAC	BWA	stampy	snv	CQ5	Depth-Filt	Y	Original	0.982162
WUX	2	ISAAC	ISAAC	stampy	snv	CQ5	Depth-Filt	Y	Original	0.962499
WUX	2	ISAAC	Bowtie2	BWA	snv	CQ5	Depth-Filt	N	Original	0.960175
WUX	2	ISAAC	Bowtie2	ISAAC	snv	CQ5	Depth-Filt	N	Original	0.96361
WUX	2	ISAAC	Bowtie2	stampy	snv	CQ5	Depth-Filt	N	Original	0.959495
WUX	2	ISAAC	BWA	ISAAC	snv	CQ5	Depth-Filt	N	Original	0.973698
WUX	2	ISAAC	BWA	stampy	snv	CQ5	Depth-Filt	N	Original	0.984135
WUX	2	ISAAC	ISAAC	stampy	snv	CQ5	Depth-Filt	N	Original	0.964897
WUX	3	ISAAC	Bowtie2	BWA	snv	CQ5	Depth-Filt	Y	Original	0.958222
WUX	3	ISAAC	Bowtie2	ISAAC	snv	CQ5	Depth-Filt	Y	Original	0.961065
WUX	3	ISAAC	Bowtie2	stampy	snv	CQ5	Depth-Filt	Y	Original	0.957834
WUX	3	ISAAC	BWA	ISAAC	snv	CQ5	Depth-Filt	Y	Original	0.972281
WUX	3	ISAAC	BWA	stampy	snv	CQ5	Depth-Filt	Y	Original	0.982932
WUX	3	ISAAC	ISAAC	stampy	snv	CQ5	Depth-Filt	Y	Original	0.962629
WUX	3	ISAAC	Bowtie2	BWA	snv	CQ5	Depth-Filt	N	Original	0.959283
WUX	3	ISAAC	Bowtie2	ISAAC	snv	CQ5	Depth-Filt	N	Original	0.963094
WUX	3	ISAAC	Bowtie2	stampy	snv	CQ5	Depth-Filt	N	Original	0.958844
WUX	3	ISAAC	BWA	ISAAC	snv	CQ5	Depth-Filt	N	Original	0.972829
WUX	3	ISAAC	BWA	stampy	snv	CQ5	Depth-Filt	N	Original	0.984839
WUX	3	ISAAC	ISAAC	stampy	snv	CQ5	Depth-Filt	N	Original	0.964888
WUX	1	Samtools	Bowtie2	BWA	snv	CQ5	Depth-Filt	Y	Original	0.948114
WUX	1	Samtools	Bowtie2	ISAAC	snv	CQ5	Depth-Filt	Y	Original	0.954041
WUX	1	Samtools	Bowtie2	stampy	snv	CQ5	Depth-Filt	Y	Original	0.946193
WUX	1	Samtools	BWA	ISAAC	snv	CQ5	Depth-Filt	Y	Original	0.955574
WUX	1	Samtools	BWA	stampy	snv	CQ5	Depth-Filt	Y	Original	0.979538
WUX	1	Samtools	ISAAC	stampy	snv	CQ5	Depth-Filt	Y	Original	0.952143
WUX	1	Samtools	Bowtie2	BWA	snv	CQ5	Depth-Filt	N	Original	0.941519
WUX	1	Samtools	Bowtie2	ISAAC	snv	CQ5	Depth-Filt	N	Original	0.94796
WUX	1	Samtools	Bowtie2	stampy	snv	CQ5	Depth-Filt	N	Original	0.932063
WUX	1	Samtools	BWA	ISAAC	snv	CQ5	Depth-Filt	N	Original	0.950808
WUX	1	Samtools	BWA	stampy	snv	CQ5	Depth-Filt	N	Original	0.968795
WUX	1	Samtools	ISAAC	stampy	snv	CQ5	Depth-Filt	N	Original	0.938422
WUX	2	Samtools	Bowtie2	BWA	snv	CQ5	Depth-Filt	Y	Original	0.948256
WUX	2	Samtools	Bowtie2	ISAAC	snv	CQ5	Depth-Filt	Y	Original	0.953848
WUX	2	Samtools	Bowtie2	stampy	snv	CQ5	Depth-Filt	Y	Original	0.946437
WUX	2	Samtools	BWA	ISAAC	snv	CQ5	Depth-Filt	Y	Original	0.955343
WUX	2	Samtools	BWA	stampy	snv	CQ5	Depth-Filt	Y	Original	0.97957
WUX	2	Samtools	ISAAC	stampy	snv	CQ5	Depth-Filt	Y	Original	0.952074
WUX	2	Samtools	Bowtie2	BWA	snv	CQ5	Depth-Filt	N	Original	0.941682
WUX	2	Samtools	Bowtie2	ISAAC	snv	CQ5	Depth-Filt	N	Original	0.947944
WUX	2	Samtools	Bowtie2	stampy	snv	CQ5	Depth-Filt	N	Original	0.932406
WUX	2	Samtools	BWA	ISAAC	snv	CQ5	Depth-Filt	N	Original	0.950708
WUX	2	Samtools	BWA	stampy	snv	CQ5	Depth-Filt	N	Original	0.968767
WUX	2	Samtools	ISAAC	stampy	snv	CQ5	Depth-Filt	N	Original	0.938369
WUX	3	Samtools	Bowtie2	BWA	snv	CQ5	Depth-Filt	Y	Original	0.948579
WUX	3	Samtools	Bowtie2	ISAAC	snv	CQ5	Depth-Filt	Y	Original	0.95465
WUX	3	Samtools	Bowtie2	stampy	snv	CQ5	Depth-Filt	Y	Original	0.946715
WUX	3	Samtools	BWA	ISAAC	snv	CQ5	Depth-Filt	Y	Original	0.955793
WUX	3	Samtools	BWA	stampy	snv	CQ5	Depth-Filt	Y	Original	0.979921
WUX	3	Samtools	ISAAC	stampy	snv	CQ5	Depth-Filt	Y	Original	0.952489
WUX	3	Samtools	Bowtie2	BWA	snv	CQ5	Depth-Filt	N	Original	0.94214
WUX	3	Samtools	Bowtie2	ISAAC	snv	CQ5	Depth-Filt	N	Original	0.948692
WUX	3	Samtools	Bowtie2	stampy	snv	CQ5	Depth-Filt	N	Original	0.932907
WUX	3	Samtools	BWA	ISAAC	snv	CQ5	Depth-Filt	N	Original	0.951155
WUX	3	Samtools	BWA	stampy	snv	CQ5	Depth-Filt	N	Original	0.969479
WUX	3	Samtools	ISAAC	stampy	snv	CQ5	Depth-Filt	N	Original	0.939097
WUX	1	SNVer	Bowtie2	BWA	snv	CQ5	Depth-Filt	Y	Original	0.910798
WUX	1	SNVer	Bowtie2	ISAAC	snv	CQ5	Depth-Filt	Y	Original	0.917649
WUX	1	SNVer	Bowtie2	stampy	snv	CQ5	Depth-Filt	Y	Original	0.904081
WUX	1	SNVer	BWA	ISAAC	snv	CQ5	Depth-Filt	Y	Original	0.94054
WUX	1	SNVer	BWA	stampy	snv	CQ5	Depth-Filt	Y	Original	0.939132
WUX	1	SNVer	ISAAC	stampy	snv	CQ5	Depth-Filt	Y	Original	0.90872
WUX	1	SNVer	Bowtie2	BWA	snv	CQ5	Depth-Filt	N	Original	0.931667
WUX	1	SNVer	Bowtie2	ISAAC	snv	CQ5	Depth-Filt	N	Original	0.939737
WUX	1	SNVer	Bowtie2	stampy	snv	CQ5	Depth-Filt	N	Original	0.913511
WUX	1	SNVer	BWA	ISAAC	snv	CQ5	Depth-Filt	N	Original	0.948439
WUX	1	SNVer	BWA	stampy	snv	CQ5	Depth-Filt	N	Original	0.959096
WUX	1	SNVer	ISAAC	stampy	snv	CQ5	Depth-Filt	N	Original	0.92693
WUX	2	SNVer	Bowtie2	BWA	snv	CQ5	Depth-Filt	Y	Original	0.910621
WUX	2	SNVer	Bowtie2	ISAAC	snv	CQ5	Depth-Filt	Y	Original	0.917471
WUX	2	SNVer	Bowtie2	stampy	snv	CQ5	Depth-Filt	Y	Original	0.904393
WUX	2	SNVer	BWA	ISAAC	snv	CQ5	Depth-Filt	Y	Original	0.940596
WUX	2	SNVer	BWA	stampy	snv	CQ5	Depth-Filt	Y	Original	0.938908
WUX	2	SNVer	ISAAC	stampy	snv	CQ5	Depth-Filt	Y	Original	0.909049
WUX	2	SNVer	Bowtie2	BWA	snv	CQ5	Depth-Filt	N	Original	0.931585
WUX	2	SNVer	Bowtie2	ISAAC	snv	CQ5	Depth-Filt	N	Original	0.93952
WUX	2	SNVer	Bowtie2	stampy	snv	CQ5	Depth-Filt	N	Original	0.913923
WUX	2	SNVer	BWA	ISAAC	snv	CQ5	Depth-Filt	N	Original	0.948501
WUX	2	SNVer	BWA	stampy	snv	CQ5	Depth-Filt	N	Original	0.95934
WUX	2	SNVer	ISAAC	stampy	snv	CQ5	Depth-Filt	N	Original	0.927487
WUX	3	SNVer	Bowtie2	BWA	snv	CQ5	Depth-Filt	Y	Original	0.910708
WUX	3	SNVer	Bowtie2	ISAAC	snv	CQ5	Depth-Filt	Y	Original	0.9173
WUX	3	SNVer	Bowtie2	stampy	snv	CQ5	Depth-Filt	Y	Original	0.905035
WUX	3	SNVer	BWA	ISAAC	snv	CQ5	Depth-Filt	Y	Original	0.939823
WUX	3	SNVer	BWA	stampy	snv	CQ5	Depth-Filt	Y	Original	0.93922
WUX	3	SNVer	ISAAC	stampy	snv	CQ5	Depth-Filt	Y	Original	0.908708
WUX	3	SNVer	Bowtie2	BWA	snv	CQ5	Depth-Filt	N	Original	0.932341
WUX	3	SNVer	Bowtie2	ISAAC	snv	CQ5	Depth-Filt	N	Original	0.940046
WUX	3	SNVer	Bowtie2	stampy	snv	CQ5	Depth-Filt	N	Original	0.914938
WUX	3	SNVer	BWA	ISAAC	snv	CQ5	Depth-Filt	N	Original	0.948333
WUX	3	SNVer	BWA	stampy	snv	CQ5	Depth-Filt	N	Original	0.960321
WUX	3	SNVer	ISAAC	stampy	snv	CQ5	Depth-Filt	N	Original	0.927589
WUX	1	Varscan	Bowtie2	BWA	snv	CQ5	Depth-Filt	Y	Original	0.924669
WUX	1	Varscan	Bowtie2	ISAAC	snv	CQ5	Depth-Filt	Y	Original	0.880164
WUX	1	Varscan	Bowtie2	stampy	snv	CQ5	Depth-Filt	Y	Original	0.921946
WUX	1	Varscan	BWA	ISAAC	snv	CQ5	Depth-Filt	Y	Original	0.893908
WUX	1	Varscan	BWA	stampy	snv	CQ5	Depth-Filt	Y	Original	0.962352
WUX	1	Varscan	ISAAC	stampy	snv	CQ5	Depth-Filt	Y	Original	0.887259
WUX	1	Varscan	Bowtie2	BWA	snv	CQ5	Depth-Filt	N	Original	0.920887
WUX	1	Varscan	Bowtie2	ISAAC	snv	CQ5	Depth-Filt	N	Original	0.876418
WUX	1	Varscan	Bowtie2	stampy	snv	CQ5	Depth-Filt	N	Original	0.912734
WUX	1	Varscan	BWA	ISAAC	snv	CQ5	Depth-Filt	N	Original	0.892925
WUX	1	Varscan	BWA	stampy	snv	CQ5	Depth-Filt	N	Original	0.956171
WUX	1	Varscan	ISAAC	stampy	snv	CQ5	Depth-Filt	N	Original	0.880178
WUX	2	Varscan	Bowtie2	BWA	snv	CQ5	Depth-Filt	Y	Original	0.926013
WUX	2	Varscan	Bowtie2	ISAAC	snv	CQ5	Depth-Filt	Y	Original	0.880872
WUX	2	Varscan	Bowtie2	stampy	snv	CQ5	Depth-Filt	Y	Original	0.923351
WUX	2	Varscan	BWA	ISAAC	snv	CQ5	Depth-Filt	Y	Original	0.893559
WUX	2	Varscan	BWA	stampy	snv	CQ5	Depth-Filt	Y	Original	0.962595
WUX	2	Varscan	ISAAC	stampy	snv	CQ5	Depth-Filt	Y	Original	0.887068
WUX	2	Varscan	Bowtie2	BWA	snv	CQ5	Depth-Filt	N	Original	0.921857
WUX	2	Varscan	Bowtie2	ISAAC	snv	CQ5	Depth-Filt	N	Original	0.876779
WUX	2	Varscan	Bowtie2	stampy	snv	CQ5	Depth-Filt	N	Original	0.913967
WUX	2	Varscan	BWA	ISAAC	snv	CQ5	Depth-Filt	N	Original	0.892431
WUX	2	Varscan	BWA	stampy	snv	CQ5	Depth-Filt	N	Original	0.956156
WUX	2	Varscan	ISAAC	stampy	snv	CQ5	Depth-Filt	N	Original	0.879932
WUX	3	Varscan	Bowtie2	BWA	snv	CQ5	Depth-Filt	Y	Original	0.926093
WUX	3	Varscan	Bowtie2	ISAAC	snv	CQ5	Depth-Filt	Y	Original	0.882175
WUX	3	Varscan	Bowtie2	stampy	snv	CQ5	Depth-Filt	Y	Original	0.923596
WUX	3	Varscan	BWA	ISAAC	snv	CQ5	Depth-Filt	Y	Original	0.895432
WUX	3	Varscan	BWA	stampy	snv	CQ5	Depth-Filt	Y	Original	0.96311
WUX	3	Varscan	ISAAC	stampy	snv	CQ5	Depth-Filt	Y	Original	0.888866
WUX	3	Varscan	Bowtie2	BWA	snv	CQ5	Depth-Filt	N	Original	0.923089
WUX	3	Varscan	Bowtie2	ISAAC	snv	CQ5	Depth-Filt	N	Original	0.878967
WUX	3	Varscan	Bowtie2	stampy	snv	CQ5	Depth-Filt	N	Original	0.915187
WUX	3	Varscan	BWA	ISAAC	snv	CQ5	Depth-Filt	N	Original	0.8946
WUX	3	Varscan	BWA	stampy	snv	CQ5	Depth-Filt	N	Original	0.957392
WUX	3	Varscan	ISAAC	stampy	snv	CQ5	Depth-Filt	N	Original	0.882293
ARD	1	FreeBayes	Bowtie2	BWA	snv	CQ6	Depth-Filt	Y	Original	0.918242
ARD	1	FreeBayes	Bowtie2	ISAAC	snv	CQ6	Depth-Filt	Y	Original	0.921581
ARD	1	FreeBayes	Bowtie2	stampy	snv	CQ6	Depth-Filt	Y	Original	0.91178
ARD	1	FreeBayes	BWA	ISAAC	snv	CQ6	Depth-Filt	Y	Original	0.93647
ARD	1	FreeBayes	BWA	stampy	snv	CQ6	Depth-Filt	Y	Original	0.967936
ARD	1	FreeBayes	ISAAC	stampy	snv	CQ6	Depth-Filt	Y	Original	0.926059
ARD	1	FreeBayes	Bowtie2	BWA	snv	CQ6	Depth-Filt	N	Original	0.912276
ARD	1	FreeBayes	Bowtie2	ISAAC	snv	CQ6	Depth-Filt	N	Original	0.915067
ARD	1	FreeBayes	Bowtie2	stampy	snv	CQ6	Depth-Filt	N	Original	0.892357
ARD	1	FreeBayes	BWA	ISAAC	snv	CQ6	Depth-Filt	N	Original	0.933305
ARD	1	FreeBayes	BWA	stampy	snv	CQ6	Depth-Filt	N	Original	0.950222
ARD	1	FreeBayes	ISAAC	stampy	snv	CQ6	Depth-Filt	N	Original	0.909867
ARD	2	FreeBayes	Bowtie2	BWA	snv	CQ6	Depth-Filt	Y	Original	0.920163
ARD	2	FreeBayes	Bowtie2	ISAAC	snv	CQ6	Depth-Filt	Y	Original	0.924432
ARD	2	FreeBayes	Bowtie2	stampy	snv	CQ6	Depth-Filt	Y	Original	0.912882
ARD	2	FreeBayes	BWA	ISAAC	snv	CQ6	Depth-Filt	Y	Original	0.937934
ARD	2	FreeBayes	BWA	stampy	snv	CQ6	Depth-Filt	Y	Original	0.968516
ARD	2	FreeBayes	ISAAC	stampy	snv	CQ6	Depth-Filt	Y	Original	0.92777
ARD	2	FreeBayes	Bowtie2	BWA	snv	CQ6	Depth-Filt	N	Original	0.913876
ARD	2	FreeBayes	Bowtie2	ISAAC	snv	CQ6	Depth-Filt	N	Original	0.916861
ARD	2	FreeBayes	Bowtie2	stampy	snv	CQ6	Depth-Filt	N	Original	0.891735
ARD	2	FreeBayes	BWA	ISAAC	snv	CQ6	Depth-Filt	N	Original	0.933531
ARD	2	FreeBayes	BWA	stampy	snv	CQ6	Depth-Filt	N	Original	0.949194
ARD	2	FreeBayes	ISAAC	stampy	snv	CQ6	Depth-Filt	N	Original	0.909702
ARD	3	FreeBayes	Bowtie2	BWA	snv	CQ6	Depth-Filt	Y	Original	0.920283
ARD	3	FreeBayes	Bowtie2	ISAAC	snv	CQ6	Depth-Filt	Y	Original	0.924292
ARD	3	FreeBayes	Bowtie2	stampy	snv	CQ6	Depth-Filt	Y	Original	0.912871
ARD	3	FreeBayes	BWA	ISAAC	snv	CQ6	Depth-Filt	Y	Original	0.937601
ARD	3	FreeBayes	BWA	stampy	snv	CQ6	Depth-Filt	Y	Original	0.968116
ARD	3	FreeBayes	ISAAC	stampy	snv	CQ6	Depth-Filt	Y	Original	0.927084
ARD	3	FreeBayes	Bowtie2	BWA	snv	CQ6	Depth-Filt	N	Original	0.913836
ARD	3	FreeBayes	Bowtie2	ISAAC	snv	CQ6	Depth-Filt	N	Original	0.916455
ARD	3	FreeBayes	Bowtie2	stampy	snv	CQ6	Depth-Filt	N	Original	0.891022
ARD	3	FreeBayes	BWA	ISAAC	snv	CQ6	Depth-Filt	N	Original	0.933057
ARD	3	FreeBayes	BWA	stampy	snv	CQ6	Depth-Filt	N	Original	0.948183
ARD	3	FreeBayes	ISAAC	stampy	snv	CQ6	Depth-Filt	N	Original	0.908663
ARD	1	HC	Bowtie2	BWA	snv	CQ6	Depth-Filt	Y	Original	0.947839
ARD	1	HC	Bowtie2	ISAAC	snv	CQ6	Depth-Filt	Y	Original	0.959544
ARD	1	HC	Bowtie2	stampy	snv	CQ6	Depth-Filt	Y	Original	0.947674
ARD	1	HC	BWA	ISAAC	snv	CQ6	Depth-Filt	Y	Original	0.963831
ARD	1	HC	BWA	stampy	snv	CQ6	Depth-Filt	Y	Original	0.989428
ARD	1	HC	ISAAC	stampy	snv	CQ6	Depth-Filt	Y	Original	0.963446
ARD	1	HC	Bowtie2	BWA	snv	CQ6	Depth-Filt	N	Original	0.947285
ARD	1	HC	Bowtie2	ISAAC	snv	CQ6	Depth-Filt	N	Original	0.959261
ARD	1	HC	Bowtie2	stampy	snv	CQ6	Depth-Filt	N	Original	0.946903
ARD	1	HC	BWA	ISAAC	snv	CQ6	Depth-Filt	N	Original	0.964128
ARD	1	HC	BWA	stampy	snv	CQ6	Depth-Filt	N	Original	0.989921
ARD	1	HC	ISAAC	stampy	snv	CQ6	Depth-Filt	N	Original	0.963881
ARD	2	HC	Bowtie2	BWA	snv	CQ6	Depth-Filt	Y	Original	0.948075
ARD	2	HC	Bowtie2	ISAAC	snv	CQ6	Depth-Filt	Y	Original	0.959937
ARD	2	HC	Bowtie2	stampy	snv	CQ6	Depth-Filt	Y	Original	0.947936
ARD	2	HC	BWA	ISAAC	snv	CQ6	Depth-Filt	Y	Original	0.964082
ARD	2	HC	BWA	stampy	snv	CQ6	Depth-Filt	Y	Original	0.989443
ARD	2	HC	ISAAC	stampy	snv	CQ6	Depth-Filt	Y	Original	0.963505
ARD	2	HC	Bowtie2	BWA	snv	CQ6	Depth-Filt	N	Original	0.947288
ARD	2	HC	Bowtie2	ISAAC	snv	CQ6	Depth-Filt	N	Original	0.959268
ARD	2	HC	Bowtie2	stampy	snv	CQ6	Depth-Filt	N	Original	0.9469
ARD	2	HC	BWA	ISAAC	snv	CQ6	Depth-Filt	N	Original	0.96403
ARD	2	HC	BWA	stampy	snv	CQ6	Depth-Filt	N	Original	0.989753
ARD	2	HC	ISAAC	stampy	snv	CQ6	Depth-Filt	N	Original	0.963665
ARD	3	HC	Bowtie2	BWA	snv	CQ6	Depth-Filt	Y	Original	0.94826
ARD	3	HC	Bowtie2	ISAAC	snv	CQ6	Depth-Filt	Y	Original	0.960022
ARD	3	HC	Bowtie2	stampy	snv	CQ6	Depth-Filt	Y	Original	0.948043
ARD	3	HC	BWA	ISAAC	snv	CQ6	Depth-Filt	Y	Original	0.964229
ARD	3	HC	BWA	stampy	snv	CQ6	Depth-Filt	Y	Original	0.989536
ARD	3	HC	ISAAC	stampy	snv	CQ6	Depth-Filt	Y	Original	0.96371
ARD	3	HC	Bowtie2	BWA	snv	CQ6	Depth-Filt	N	Original	0.947422
ARD	3	HC	Bowtie2	ISAAC	snv	CQ6	Depth-Filt	N	Original	0.959327
ARD	3	HC	Bowtie2	stampy	snv	CQ6	Depth-Filt	N	Original	0.947082
ARD	3	HC	BWA	ISAAC	snv	CQ6	Depth-Filt	N	Original	0.964238
ARD	3	HC	BWA	stampy	snv	CQ6	Depth-Filt	N	Original	0.990042
ARD	3	HC	ISAAC	stampy	snv	CQ6	Depth-Filt	N	Original	0.963941
ARD	1	ISAAC	Bowtie2	BWA	snv	CQ6	Depth-Filt	Y	Original	0.962814
ARD	1	ISAAC	Bowtie2	ISAAC	snv	CQ6	Depth-Filt	Y	Original	0.962107
ARD	1	ISAAC	Bowtie2	stampy	snv	CQ6	Depth-Filt	Y	Original	0.964439
ARD	1	ISAAC	BWA	ISAAC	snv	CQ6	Depth-Filt	Y	Original	0.96842
ARD	1	ISAAC	BWA	stampy	snv	CQ6	Depth-Filt	Y	Original	0.988982
ARD	1	ISAAC	ISAAC	stampy	snv	CQ6	Depth-Filt	Y	Original	0.964807
ARD	1	ISAAC	Bowtie2	BWA	snv	CQ6	Depth-Filt	N	Original	0.962349
ARD	1	ISAAC	Bowtie2	ISAAC	snv	CQ6	Depth-Filt	N	Original	0.963821
ARD	1	ISAAC	Bowtie2	stampy	snv	CQ6	Depth-Filt	N	Original	0.962798
ARD	1	ISAAC	BWA	ISAAC	snv	CQ6	Depth-Filt	N	Original	0.970218
ARD	1	ISAAC	BWA	stampy	snv	CQ6	Depth-Filt	N	Original	0.990053
ARD	1	ISAAC	ISAAC	stampy	snv	CQ6	Depth-Filt	N	Original	0.967053
ARD	2	ISAAC	Bowtie2	BWA	snv	CQ6	Depth-Filt	Y	Original	0.963001
ARD	2	ISAAC	Bowtie2	ISAAC	snv	CQ6	Depth-Filt	Y	Original	0.96256
ARD	2	ISAAC	Bowtie2	stampy	snv	CQ6	Depth-Filt	Y	Original	0.963928
ARD	2	ISAAC	BWA	ISAAC	snv	CQ6	Depth-Filt	Y	Original	0.968449
ARD	2	ISAAC	BWA	stampy	snv	CQ6	Depth-Filt	Y	Original	0.988682
ARD	2	ISAAC	ISAAC	stampy	snv	CQ6	Depth-Filt	Y	Original	0.964701
ARD	2	ISAAC	Bowtie2	BWA	snv	CQ6	Depth-Filt	N	Original	0.962614
ARD	2	ISAAC	Bowtie2	ISAAC	snv	CQ6	Depth-Filt	N	Original	0.964239
ARD	2	ISAAC	Bowtie2	stampy	snv	CQ6	Depth-Filt	N	Original	0.962675
ARD	2	ISAAC	BWA	ISAAC	snv	CQ6	Depth-Filt	N	Original	0.970496
ARD	2	ISAAC	BWA	stampy	snv	CQ6	Depth-Filt	N	Original	0.990043
ARD	2	ISAAC	ISAAC	stampy	snv	CQ6	Depth-Filt	N	Original	0.967348
ARD	3	ISAAC	Bowtie2	BWA	snv	CQ6	Depth-Filt	Y	Original	0.963722
ARD	3	ISAAC	Bowtie2	ISAAC	snv	CQ6	Depth-Filt	Y	Original	0.962909
ARD	3	ISAAC	Bowtie2	stampy	snv	CQ6	Depth-Filt	Y	Original	0.964736
ARD	3	ISAAC	BWA	ISAAC	snv	CQ6	Depth-Filt	Y	Original	0.968869
ARD	3	ISAAC	BWA	stampy	snv	CQ6	Depth-Filt	Y	Original	0.98887
ARD	3	ISAAC	ISAAC	stampy	snv	CQ6	Depth-Filt	Y	Original	0.965134
ARD	3	ISAAC	Bowtie2	BWA	snv	CQ6	Depth-Filt	N	Original	0.962968
ARD	3	ISAAC	Bowtie2	ISAAC	snv	CQ6	Depth-Filt	N	Original	0.964481
ARD	3	ISAAC	Bowtie2	stampy	snv	CQ6	Depth-Filt	N	Original	0.963025
ARD	3	ISAAC	BWA	ISAAC	snv	CQ6	Depth-Filt	N	Original	0.970724
ARD	3	ISAAC	BWA	stampy	snv	CQ6	Depth-Filt	N	Original	0.98994
ARD	3	ISAAC	ISAAC	stampy	snv	CQ6	Depth-Filt	N	Original	0.967403
ARD	1	Samtools	Bowtie2	BWA	snv	CQ6	Depth-Filt	Y	Original	0.952064
ARD	1	Samtools	Bowtie2	ISAAC	snv	CQ6	Depth-Filt	Y	Original	0.956157
ARD	1	Samtools	Bowtie2	stampy	snv	CQ6	Depth-Filt	Y	Original	0.953142
ARD	1	Samtools	BWA	ISAAC	snv	CQ6	Depth-Filt	Y	Original	0.955064
ARD	1	Samtools	BWA	stampy	snv	CQ6	Depth-Filt	Y	Original	0.982993
ARD	1	Samtools	ISAAC	stampy	snv	CQ6	Depth-Filt	Y	Original	0.954158
ARD	1	Samtools	Bowtie2	BWA	snv	CQ6	Depth-Filt	N	Original	0.947047
ARD	1	Samtools	Bowtie2	ISAAC	snv	CQ6	Depth-Filt	N	Original	0.951847
ARD	1	Samtools	Bowtie2	stampy	snv	CQ6	Depth-Filt	N	Original	0.943652
ARD	1	Samtools	BWA	ISAAC	snv	CQ6	Depth-Filt	N	Original	0.951808
ARD	1	Samtools	BWA	stampy	snv	CQ6	Depth-Filt	N	Original	0.976422
ARD	1	Samtools	ISAAC	stampy	snv	CQ6	Depth-Filt	N	Original	0.944948
ARD	2	Samtools	Bowtie2	BWA	snv	CQ6	Depth-Filt	Y	Original	0.952338
ARD	2	Samtools	Bowtie2	ISAAC	snv	CQ6	Depth-Filt	Y	Original	0.956694
ARD	2	Samtools	Bowtie2	stampy	snv	CQ6	Depth-Filt	Y	Original	0.952983
ARD	2	Samtools	BWA	ISAAC	snv	CQ6	Depth-Filt	Y	Original	0.955078
ARD	2	Samtools	BWA	stampy	snv	CQ6	Depth-Filt	Y	Original	0.982503
ARD	2	Samtools	ISAAC	stampy	snv	CQ6	Depth-Filt	Y	Original	0.954056
ARD	2	Samtools	Bowtie2	BWA	snv	CQ6	Depth-Filt	N	Original	0.946912
ARD	2	Samtools	Bowtie2	ISAAC	snv	CQ6	Depth-Filt	N	Original	0.951797
ARD	2	Samtools	Bowtie2	stampy	snv	CQ6	Depth-Filt	N	Original	0.942377
ARD	2	Samtools	BWA	ISAAC	snv	CQ6	Depth-Filt	N	Original	0.951439
ARD	2	Samtools	BWA	stampy	snv	CQ6	Depth-Filt	N	Original	0.975179
ARD	2	Samtools	ISAAC	stampy	snv	CQ6	Depth-Filt	N	Original	0.944135
ARD	3	Samtools	Bowtie2	BWA	snv	CQ6	Depth-Filt	Y	Original	0.952432
ARD	3	Samtools	Bowtie2	ISAAC	snv	CQ6	Depth-Filt	Y	Original	0.956452
ARD	3	Samtools	Bowtie2	stampy	snv	CQ6	Depth-Filt	Y	Original	0.952701
ARD	3	Samtools	BWA	ISAAC	snv	CQ6	Depth-Filt	Y	Original	0.955174
ARD	3	Samtools	BWA	stampy	snv	CQ6	Depth-Filt	Y	Original	0.982417
ARD	3	Samtools	ISAAC	stampy	snv	CQ6	Depth-Filt	Y	Original	0.953679
ARD	3	Samtools	Bowtie2	BWA	snv	CQ6	Depth-Filt	N	Original	0.947022
ARD	3	Samtools	Bowtie2	ISAAC	snv	CQ6	Depth-Filt	N	Original	0.951687
ARD	3	Samtools	Bowtie2	stampy	snv	CQ6	Depth-Filt	N	Original	0.94238
ARD	3	Samtools	BWA	ISAAC	snv	CQ6	Depth-Filt	N	Original	0.951454
ARD	3	Samtools	BWA	stampy	snv	CQ6	Depth-Filt	N	Original	0.975129
ARD	3	Samtools	ISAAC	stampy	snv	CQ6	Depth-Filt	N	Original	0.943836
ARD	1	SNVer	Bowtie2	BWA	snv	CQ6	Depth-Filt	Y	Original	0.915776
ARD	1	SNVer	Bowtie2	ISAAC	snv	CQ6	Depth-Filt	Y	Original	0.91673
ARD	1	SNVer	Bowtie2	stampy	snv	CQ6	Depth-Filt	Y	Original	0.92149
ARD	1	SNVer	BWA	ISAAC	snv	CQ6	Depth-Filt	Y	Original	0.939473
ARD	1	SNVer	BWA	stampy	snv	CQ6	Depth-Filt	Y	Original	0.9471
ARD	1	SNVer	ISAAC	stampy	snv	CQ6	Depth-Filt	Y	Original	0.913598
ARD	1	SNVer	Bowtie2	BWA	snv	CQ6	Depth-Filt	N	Original	0.939393
ARD	1	SNVer	Bowtie2	ISAAC	snv	CQ6	Depth-Filt	N	Original	0.942223
ARD	1	SNVer	Bowtie2	stampy	snv	CQ6	Depth-Filt	N	Original	0.931519
ARD	1	SNVer	BWA	ISAAC	snv	CQ6	Depth-Filt	N	Original	0.949552
ARD	1	SNVer	BWA	stampy	snv	CQ6	Depth-Filt	N	Original	0.973311
ARD	1	SNVer	ISAAC	stampy	snv	CQ6	Depth-Filt	N	Original	0.938807
ARD	2	SNVer	Bowtie2	BWA	snv	CQ6	Depth-Filt	Y	Original	0.916412
ARD	2	SNVer	Bowtie2	ISAAC	snv	CQ6	Depth-Filt	Y	Original	0.917457
ARD	2	SNVer	Bowtie2	stampy	snv	CQ6	Depth-Filt	Y	Original	0.921489
ARD	2	SNVer	BWA	ISAAC	snv	CQ6	Depth-Filt	Y	Original	0.939597
ARD	2	SNVer	BWA	stampy	snv	CQ6	Depth-Filt	Y	Original	0.946876
ARD	2	SNVer	ISAAC	stampy	snv	CQ6	Depth-Filt	Y	Original	0.914063
ARD	2	SNVer	Bowtie2	BWA	snv	CQ6	Depth-Filt	N	Original	0.93956
ARD	2	SNVer	Bowtie2	ISAAC	snv	CQ6	Depth-Filt	N	Original	0.94266
ARD	2	SNVer	Bowtie2	stampy	snv	CQ6	Depth-Filt	N	Original	0.930491
ARD	2	SNVer	BWA	ISAAC	snv	CQ6	Depth-Filt	N	Original	0.949535
ARD	2	SNVer	BWA	stampy	snv	CQ6	Depth-Filt	N	Original	0.972008
ARD	2	SNVer	ISAAC	stampy	snv	CQ6	Depth-Filt	N	Original	0.937915
ARD	3	SNVer	Bowtie2	BWA	snv	CQ6	Depth-Filt	Y	Original	0.916994
ARD	3	SNVer	Bowtie2	ISAAC	snv	CQ6	Depth-Filt	Y	Original	0.917527
ARD	3	SNVer	Bowtie2	stampy	snv	CQ6	Depth-Filt	Y	Original	0.922253
ARD	3	SNVer	BWA	ISAAC	snv	CQ6	Depth-Filt	Y	Original	0.940447
ARD	3	SNVer	BWA	stampy	snv	CQ6	Depth-Filt	Y	Original	0.948045
ARD	3	SNVer	ISAAC	stampy	snv	CQ6	Depth-Filt	Y	Original	0.914807
ARD	3	SNVer	Bowtie2	BWA	snv	CQ6	Depth-Filt	N	Original	0.939952
ARD	3	SNVer	Bowtie2	ISAAC	snv	CQ6	Depth-Filt	N	Original	0.942621
ARD	3	SNVer	Bowtie2	stampy	snv	CQ6	Depth-Filt	N	Original	0.931147
ARD	3	SNVer	BWA	ISAAC	snv	CQ6	Depth-Filt	N	Original	0.949962
ARD	3	SNVer	BWA	stampy	snv	CQ6	Depth-Filt	N	Original	0.972591
ARD	3	SNVer	ISAAC	stampy	snv	CQ6	Depth-Filt	N	Original	0.938423
ARD	1	Varscan	Bowtie2	BWA	snv	CQ6	Depth-Filt	Y	Original	0.941174
ARD	1	Varscan	Bowtie2	ISAAC	snv	CQ6	Depth-Filt	Y	Original	0.892844
ARD	1	Varscan	Bowtie2	stampy	snv	CQ6	Depth-Filt	Y	Original	0.940203
ARD	1	Varscan	BWA	ISAAC	snv	CQ6	Depth-Filt	Y	Original	0.899253
ARD	1	Varscan	BWA	stampy	snv	CQ6	Depth-Filt	Y	Original	0.969622
ARD	1	Varscan	ISAAC	stampy	snv	CQ6	Depth-Filt	Y	Original	0.894424
ARD	1	Varscan	Bowtie2	BWA	snv	CQ6	Depth-Filt	N	Original	0.93823
ARD	1	Varscan	Bowtie2	ISAAC	snv	CQ6	Depth-Filt	N	Original	0.890361
ARD	1	Varscan	Bowtie2	stampy	snv	CQ6	Depth-Filt	N	Original	0.934897
ARD	1	Varscan	BWA	ISAAC	snv	CQ6	Depth-Filt	N	Original	0.898778
ARD	1	Varscan	BWA	stampy	snv	CQ6	Depth-Filt	N	Original	0.966348
ARD	1	Varscan	ISAAC	stampy	snv	CQ6	Depth-Filt	N	Original	0.891263
ARD	2	Varscan	Bowtie2	BWA	snv	CQ6	Depth-Filt	Y	Original	0.94115
ARD	2	Varscan	Bowtie2	ISAAC	snv	CQ6	Depth-Filt	Y	Original	0.89312
ARD	2	Varscan	Bowtie2	stampy	snv	CQ6	Depth-Filt	Y	Original	0.9395
ARD	2	Varscan	BWA	ISAAC	snv	CQ6	Depth-Filt	Y	Original	0.898104
ARD	2	Varscan	BWA	stampy	snv	CQ6	Depth-Filt	Y	Original	0.96946
ARD	2	Varscan	ISAAC	stampy	snv	CQ6	Depth-Filt	Y	Original	0.893408
ARD	2	Varscan	Bowtie2	BWA	snv	CQ6	Depth-Filt	N	Original	0.937395
ARD	2	Varscan	Bowtie2	ISAAC	snv	CQ6	Depth-Filt	N	Original	0.889884
ARD	2	Varscan	Bowtie2	stampy	snv	CQ6	Depth-Filt	N	Original	0.933272
ARD	2	Varscan	BWA	ISAAC	snv	CQ6	Depth-Filt	N	Original	0.897272
ARD	2	Varscan	BWA	stampy	snv	CQ6	Depth-Filt	N	Original	0.965337
ARD	2	Varscan	ISAAC	stampy	snv	CQ6	Depth-Filt	N	Original	0.889399
ARD	3	Varscan	Bowtie2	BWA	snv	CQ6	Depth-Filt	Y	Original	0.941548
ARD	3	Varscan	Bowtie2	ISAAC	snv	CQ6	Depth-Filt	Y	Original	0.893115
ARD	3	Varscan	Bowtie2	stampy	snv	CQ6	Depth-Filt	Y	Original	0.939422
ARD	3	Varscan	BWA	ISAAC	snv	CQ6	Depth-Filt	Y	Original	0.89856
ARD	3	Varscan	BWA	stampy	snv	CQ6	Depth-Filt	Y	Original	0.969017
ARD	3	Varscan	ISAAC	stampy	snv	CQ6	Depth-Filt	Y	Original	0.893374
ARD	3	Varscan	Bowtie2	BWA	snv	CQ6	Depth-Filt	N	Original	0.937789
ARD	3	Varscan	Bowtie2	ISAAC	snv	CQ6	Depth-Filt	N	Original	0.889777
ARD	3	Varscan	Bowtie2	stampy	snv	CQ6	Depth-Filt	N	Original	0.933589
ARD	3	Varscan	BWA	ISAAC	snv	CQ6	Depth-Filt	N	Original	0.897638
ARD	3	Varscan	BWA	stampy	snv	CQ6	Depth-Filt	N	Original	0.965222
ARD	3	Varscan	ISAAC	stampy	snv	CQ6	Depth-Filt	N	Original	0.88948
NVG	1	FreeBayes	Bowtie2	BWA	snv	CQ6	Depth-Filt	Y	Original	0.920344
NVG	1	FreeBayes	Bowtie2	ISAAC	snv	CQ6	Depth-Filt	Y	Original	0.927311
NVG	1	FreeBayes	Bowtie2	stampy	snv	CQ6	Depth-Filt	Y	Original	0.912621
NVG	1	FreeBayes	BWA	ISAAC	snv	CQ6	Depth-Filt	Y	Original	0.940869
NVG	1	FreeBayes	BWA	stampy	snv	CQ6	Depth-Filt	Y	Original	0.968173
NVG	1	FreeBayes	ISAAC	stampy	snv	CQ6	Depth-Filt	Y	Original	0.929759
NVG	1	FreeBayes	Bowtie2	BWA	snv	CQ6	Depth-Filt	N	Original	0.915198
NVG	1	FreeBayes	Bowtie2	ISAAC	snv	CQ6	Depth-Filt	N	Original	0.920939
NVG	1	FreeBayes	Bowtie2	stampy	snv	CQ6	Depth-Filt	N	Original	0.892588
NVG	1	FreeBayes	BWA	ISAAC	snv	CQ6	Depth-Filt	N	Original	0.937566
NVG	1	FreeBayes	BWA	stampy	snv	CQ6	Depth-Filt	N	Original	0.949947
NVG	1	FreeBayes	ISAAC	stampy	snv	CQ6	Depth-Filt	N	Original	0.912275
NVG	2	FreeBayes	Bowtie2	BWA	snv	CQ6	Depth-Filt	Y	Original	0.920356
NVG	2	FreeBayes	Bowtie2	ISAAC	snv	CQ6	Depth-Filt	Y	Original	0.927342
NVG	2	FreeBayes	Bowtie2	stampy	snv	CQ6	Depth-Filt	Y	Original	0.912401
NVG	2	FreeBayes	BWA	ISAAC	snv	CQ6	Depth-Filt	Y	Original	0.941147
NVG	2	FreeBayes	BWA	stampy	snv	CQ6	Depth-Filt	Y	Original	0.967881
NVG	2	FreeBayes	ISAAC	stampy	snv	CQ6	Depth-Filt	Y	Original	0.929912
NVG	2	FreeBayes	Bowtie2	BWA	snv	CQ6	Depth-Filt	N	Original	0.915067
NVG	2	FreeBayes	Bowtie2	ISAAC	snv	CQ6	Depth-Filt	N	Original	0.920826
NVG	2	FreeBayes	Bowtie2	stampy	snv	CQ6	Depth-Filt	N	Original	0.892041
NVG	2	FreeBayes	BWA	ISAAC	snv	CQ6	Depth-Filt	N	Original	0.937694
NVG	2	FreeBayes	BWA	stampy	snv	CQ6	Depth-Filt	N	Original	0.949411
NVG	2	FreeBayes	ISAAC	stampy	snv	CQ6	Depth-Filt	N	Original	0.912178
NVG	3	FreeBayes	Bowtie2	BWA	snv	CQ6	Depth-Filt	Y	Original	0.920748
NVG	3	FreeBayes	Bowtie2	ISAAC	snv	CQ6	Depth-Filt	Y	Original	0.926961
NVG	3	FreeBayes	Bowtie2	stampy	snv	CQ6	Depth-Filt	Y	Original	0.913056
NVG	3	FreeBayes	BWA	ISAAC	snv	CQ6	Depth-Filt	Y	Original	0.941107
NVG	3	FreeBayes	BWA	stampy	snv	CQ6	Depth-Filt	Y	Original	0.968422
NVG	3	FreeBayes	ISAAC	stampy	snv	CQ6	Depth-Filt	Y	Original	0.930109
NVG	3	FreeBayes	Bowtie2	BWA	snv	CQ6	Depth-Filt	N	Original	0.915481
NVG	3	FreeBayes	Bowtie2	ISAAC	snv	CQ6	Depth-Filt	N	Original	0.920888
NVG	3	FreeBayes	Bowtie2	stampy	snv	CQ6	Depth-Filt	N	Original	0.893516
NVG	3	FreeBayes	BWA	ISAAC	snv	CQ6	Depth-Filt	N	Original	0.93811
NVG	3	FreeBayes	BWA	stampy	snv	CQ6	Depth-Filt	N	Original	0.950747
NVG	3	FreeBayes	ISAAC	stampy	snv	CQ6	Depth-Filt	N	Original	0.913613
NVG	1	HC	Bowtie2	BWA	snv	CQ6	Depth-Filt	Y	Original	0.947269
NVG	1	HC	Bowtie2	ISAAC	snv	CQ6	Depth-Filt	Y	Original	0.960131
NVG	1	HC	Bowtie2	stampy	snv	CQ6	Depth-Filt	Y	Original	0.947292
NVG	1	HC	BWA	ISAAC	snv	CQ6	Depth-Filt	Y	Original	0.96339
NVG	1	HC	BWA	stampy	snv	CQ6	Depth-Filt	Y	Original	0.988848
NVG	1	HC	ISAAC	stampy	snv	CQ6	Depth-Filt	Y	Original	0.962991
NVG	1	HC	Bowtie2	BWA	snv	CQ6	Depth-Filt	N	Original	0.946758
NVG	1	HC	Bowtie2	ISAAC	snv	CQ6	Depth-Filt	N	Original	0.959512
NVG	1	HC	Bowtie2	stampy	snv	CQ6	Depth-Filt	N	Original	0.946545
NVG	1	HC	BWA	ISAAC	snv	CQ6	Depth-Filt	N	Original	0.96357
NVG	1	HC	BWA	stampy	snv	CQ6	Depth-Filt	N	Original	0.989496
NVG	1	HC	ISAAC	stampy	snv	CQ6	Depth-Filt	N	Original	0.963286
NVG	2	HC	Bowtie2	BWA	snv	CQ6	Depth-Filt	Y	Original	0.947047
NVG	2	HC	Bowtie2	ISAAC	snv	CQ6	Depth-Filt	Y	Original	0.959853
NVG	2	HC	Bowtie2	stampy	snv	CQ6	Depth-Filt	Y	Original	0.947335
NVG	2	HC	BWA	ISAAC	snv	CQ6	Depth-Filt	Y	Original	0.963319
NVG	2	HC	BWA	stampy	snv	CQ6	Depth-Filt	Y	Original	0.988965
NVG	2	HC	ISAAC	stampy	snv	CQ6	Depth-Filt	Y	Original	0.963052
NVG	2	HC	Bowtie2	BWA	snv	CQ6	Depth-Filt	N	Original	0.946568
NVG	2	HC	Bowtie2	ISAAC	snv	CQ6	Depth-Filt	N	Original	0.959386
NVG	2	HC	Bowtie2	stampy	snv	CQ6	Depth-Filt	N	Original	0.946498
NVG	2	HC	BWA	ISAAC	snv	CQ6	Depth-Filt	N	Original	0.963476
NVG	2	HC	BWA	stampy	snv	CQ6	Depth-Filt	N	Original	0.989469
NVG	2	HC	ISAAC	stampy	snv	CQ6	Depth-Filt	N	Original	0.963392
NVG	3	HC	Bowtie2	BWA	snv	CQ6	Depth-Filt	Y	Original	0.947188
NVG	3	HC	Bowtie2	ISAAC	snv	CQ6	Depth-Filt	Y	Original	0.959968
NVG	3	HC	Bowtie2	stampy	snv	CQ6	Depth-Filt	Y	Original	0.947125
NVG	3	HC	BWA	ISAAC	snv	CQ6	Depth-Filt	Y	Original	0.963818
NVG	3	HC	BWA	stampy	snv	CQ6	Depth-Filt	Y	Original	0.988894
NVG	3	HC	ISAAC	stampy	snv	CQ6	Depth-Filt	Y	Original	0.96341
NVG	3	HC	Bowtie2	BWA	snv	CQ6	Depth-Filt	N	Original	0.946491
NVG	3	HC	Bowtie2	ISAAC	snv	CQ6	Depth-Filt	N	Original	0.959304
NVG	3	HC	Bowtie2	stampy	snv	CQ6	Depth-Filt	N	Original	0.946249
NVG	3	HC	BWA	ISAAC	snv	CQ6	Depth-Filt	N	Original	0.963854
NVG	3	HC	BWA	stampy	snv	CQ6	Depth-Filt	N	Original	0.989369
NVG	3	HC	ISAAC	stampy	snv	CQ6	Depth-Filt	N	Original	0.963635
NVG	1	ISAAC	Bowtie2	BWA	snv	CQ6	Depth-Filt	Y	Original	0.962655
NVG	1	ISAAC	Bowtie2	ISAAC	snv	CQ6	Depth-Filt	Y	Original	0.961707
NVG	1	ISAAC	Bowtie2	stampy	snv	CQ6	Depth-Filt	Y	Original	0.963279
NVG	1	ISAAC	BWA	ISAAC	snv	CQ6	Depth-Filt	Y	Original	0.968094
NVG	1	ISAAC	BWA	stampy	snv	CQ6	Depth-Filt	Y	Original	0.987269
NVG	1	ISAAC	ISAAC	stampy	snv	CQ6	Depth-Filt	Y	Original	0.962935
NVG	1	ISAAC	Bowtie2	BWA	snv	CQ6	Depth-Filt	N	Original	0.961943
NVG	1	ISAAC	Bowtie2	ISAAC	snv	CQ6	Depth-Filt	N	Original	0.963478
NVG	1	ISAAC	Bowtie2	stampy	snv	CQ6	Depth-Filt	N	Original	0.961982
NVG	1	ISAAC	BWA	ISAAC	snv	CQ6	Depth-Filt	N	Original	0.969958
NVG	1	ISAAC	BWA	stampy	snv	CQ6	Depth-Filt	N	Original	0.987826
NVG	1	ISAAC	ISAAC	stampy	snv	CQ6	Depth-Filt	N	Original	0.964956
NVG	2	ISAAC	Bowtie2	BWA	snv	CQ6	Depth-Filt	Y	Original	0.962531
NVG	2	ISAAC	Bowtie2	ISAAC	snv	CQ6	Depth-Filt	Y	Original	0.961651
NVG	2	ISAAC	Bowtie2	stampy	snv	CQ6	Depth-Filt	Y	Original	0.963162
NVG	2	ISAAC	BWA	ISAAC	snv	CQ6	Depth-Filt	Y	Original	0.968266
NVG	2	ISAAC	BWA	stampy	snv	CQ6	Depth-Filt	Y	Original	0.986733
NVG	2	ISAAC	ISAAC	stampy	snv	CQ6	Depth-Filt	Y	Original	0.962666
NVG	2	ISAAC	Bowtie2	BWA	snv	CQ6	Depth-Filt	N	Original	0.961964
NVG	2	ISAAC	Bowtie2	ISAAC	snv	CQ6	Depth-Filt	N	Original	0.963384
NVG	2	ISAAC	Bowtie2	stampy	snv	CQ6	Depth-Filt	N	Original	0.962024
NVG	2	ISAAC	BWA	ISAAC	snv	CQ6	Depth-Filt	N	Original	0.970084
NVG	2	ISAAC	BWA	stampy	snv	CQ6	Depth-Filt	N	Original	0.987576
NVG	2	ISAAC	ISAAC	stampy	snv	CQ6	Depth-Filt	N	Original	0.964767
NVG	3	ISAAC	Bowtie2	BWA	snv	CQ6	Depth-Filt	Y	Original	0.963083
NVG	3	ISAAC	Bowtie2	ISAAC	snv	CQ6	Depth-Filt	Y	Original	0.962342
NVG	3	ISAAC	Bowtie2	stampy	snv	CQ6	Depth-Filt	Y	Original	0.963457
NVG	3	ISAAC	BWA	ISAAC	snv	CQ6	Depth-Filt	Y	Original	0.96963
NVG	3	ISAAC	BWA	stampy	snv	CQ6	Depth-Filt	Y	Original	0.987294
NVG	3	ISAAC	ISAAC	stampy	snv	CQ6	Depth-Filt	Y	Original	0.964125
NVG	3	ISAAC	Bowtie2	BWA	snv	CQ6	Depth-Filt	N	Original	0.96231
NVG	3	ISAAC	Bowtie2	ISAAC	snv	CQ6	Depth-Filt	N	Original	0.964339
NVG	3	ISAAC	Bowtie2	stampy	snv	CQ6	Depth-Filt	N	Original	0.962219
NVG	3	ISAAC	BWA	ISAAC	snv	CQ6	Depth-Filt	N	Original	0.971176
NVG	3	ISAAC	BWA	stampy	snv	CQ6	Depth-Filt	N	Original	0.987743
NVG	3	ISAAC	ISAAC	stampy	snv	CQ6	Depth-Filt	N	Original	0.965949
NVG	1	Samtools	Bowtie2	BWA	snv	CQ6	Depth-Filt	Y	Original	0.951267
NVG	1	Samtools	Bowtie2	ISAAC	snv	CQ6	Depth-Filt	Y	Original	0.957561
NVG	1	Samtools	Bowtie2	stampy	snv	CQ6	Depth-Filt	Y	Original	0.950532
NVG	1	Samtools	BWA	ISAAC	snv	CQ6	Depth-Filt	Y	Original	0.95529
NVG	1	Samtools	BWA	stampy	snv	CQ6	Depth-Filt	Y	Original	0.981978
NVG	1	Samtools	ISAAC	stampy	snv	CQ6	Depth-Filt	Y	Original	0.953404
NVG	1	Samtools	Bowtie2	BWA	snv	CQ6	Depth-Filt	N	Original	0.946092
NVG	1	Samtools	Bowtie2	ISAAC	snv	CQ6	Depth-Filt	N	Original	0.95312
NVG	1	Samtools	Bowtie2	stampy	snv	CQ6	Depth-Filt	N	Original	0.940235
NVG	1	Samtools	BWA	ISAAC	snv	CQ6	Depth-Filt	N	Original	0.951774
NVG	1	Samtools	BWA	stampy	snv	CQ6	Depth-Filt	N	Original	0.974621
NVG	1	Samtools	ISAAC	stampy	snv	CQ6	Depth-Filt	N	Original	0.94374
NVG	2	Samtools	Bowtie2	BWA	snv	CQ6	Depth-Filt	Y	Original	0.951131
NVG	2	Samtools	Bowtie2	ISAAC	snv	CQ6	Depth-Filt	Y	Original	0.957367
NVG	2	Samtools	Bowtie2	stampy	snv	CQ6	Depth-Filt	Y	Original	0.950354
NVG	2	Samtools	BWA	ISAAC	snv	CQ6	Depth-Filt	Y	Original	0.955349
NVG	2	Samtools	BWA	stampy	snv	CQ6	Depth-Filt	Y	Original	0.981665
NVG	2	Samtools	ISAAC	stampy	snv	CQ6	Depth-Filt	Y	Original	0.953173
NVG	2	Samtools	Bowtie2	BWA	snv	CQ6	Depth-Filt	N	Original	0.945857
NVG	2	Samtools	Bowtie2	ISAAC	snv	CQ6	Depth-Filt	N	Original	0.952873
NVG	2	Samtools	Bowtie2	stampy	snv	CQ6	Depth-Filt	N	Original	0.939582
NVG	2	Samtools	BWA	ISAAC	snv	CQ6	Depth-Filt	N	Original	0.951754
NVG	2	Samtools	BWA	stampy	snv	CQ6	Depth-Filt	N	Original	0.973951
NVG	2	Samtools	ISAAC	stampy	snv	CQ6	Depth-Filt	N	Original	0.943158
NVG	3	Samtools	Bowtie2	BWA	snv	CQ6	Depth-Filt	Y	Original	0.951108
NVG	3	Samtools	Bowtie2	ISAAC	snv	CQ6	Depth-Filt	Y	Original	0.956821
NVG	3	Samtools	Bowtie2	stampy	snv	CQ6	Depth-Filt	Y	Original	0.950381
NVG	3	Samtools	BWA	ISAAC	snv	CQ6	Depth-Filt	Y	Original	0.955403
NVG	3	Samtools	BWA	stampy	snv	CQ6	Depth-Filt	Y	Original	0.981963
NVG	3	Samtools	ISAAC	stampy	snv	CQ6	Depth-Filt	Y	Original	0.953448
NVG	3	Samtools	Bowtie2	BWA	snv	CQ6	Depth-Filt	N	Original	0.945815
NVG	3	Samtools	Bowtie2	ISAAC	snv	CQ6	Depth-Filt	N	Original	0.952751
NVG	3	Samtools	Bowtie2	stampy	snv	CQ6	Depth-Filt	N	Original	0.939997
NVG	3	Samtools	BWA	ISAAC	snv	CQ6	Depth-Filt	N	Original	0.951766
NVG	3	Samtools	BWA	stampy	snv	CQ6	Depth-Filt	N	Original	0.974576
NVG	3	Samtools	ISAAC	stampy	snv	CQ6	Depth-Filt	N	Original	0.943694
NVG	1	SNVer	Bowtie2	BWA	snv	CQ6	Depth-Filt	Y	Original	0.92485
NVG	1	SNVer	Bowtie2	ISAAC	snv	CQ6	Depth-Filt	Y	Original	0.9305
NVG	1	SNVer	Bowtie2	stampy	snv	CQ6	Depth-Filt	Y	Original	0.921468
NVG	1	SNVer	BWA	ISAAC	snv	CQ6	Depth-Filt	Y	Original	0.941335
NVG	1	SNVer	BWA	stampy	snv	CQ6	Depth-Filt	Y	Original	0.952024
NVG	1	SNVer	ISAAC	stampy	snv	CQ6	Depth-Filt	Y	Original	0.92001
NVG	1	SNVer	Bowtie2	BWA	snv	CQ6	Depth-Filt	N	Original	0.938932
NVG	1	SNVer	Bowtie2	ISAAC	snv	CQ6	Depth-Filt	N	Original	0.945265
NVG	1	SNVer	Bowtie2	stampy	snv	CQ6	Depth-Filt	N	Original	0.926867
NVG	1	SNVer	BWA	ISAAC	snv	CQ6	Depth-Filt	N	Original	0.948985
NVG	1	SNVer	BWA	stampy	snv	CQ6	Depth-Filt	N	Original	0.968492
NVG	1	SNVer	ISAAC	stampy	snv	CQ6	Depth-Filt	N	Original	0.934611
NVG	2	SNVer	Bowtie2	BWA	snv	CQ6	Depth-Filt	Y	Original	0.925029
NVG	2	SNVer	Bowtie2	ISAAC	snv	CQ6	Depth-Filt	Y	Original	0.930715
NVG	2	SNVer	Bowtie2	stampy	snv	CQ6	Depth-Filt	Y	Original	0.920791
NVG	2	SNVer	BWA	ISAAC	snv	CQ6	Depth-Filt	Y	Original	0.941634
NVG	2	SNVer	BWA	stampy	snv	CQ6	Depth-Filt	Y	Original	0.951755
NVG	2	SNVer	ISAAC	stampy	snv	CQ6	Depth-Filt	Y	Original	0.91995
NVG	2	SNVer	Bowtie2	BWA	snv	CQ6	Depth-Filt	N	Original	0.938789
NVG	2	SNVer	Bowtie2	ISAAC	snv	CQ6	Depth-Filt	N	Original	0.945245
NVG	2	SNVer	Bowtie2	stampy	snv	CQ6	Depth-Filt	N	Original	0.926685
NVG	2	SNVer	BWA	ISAAC	snv	CQ6	Depth-Filt	N	Original	0.949216
NVG	2	SNVer	BWA	stampy	snv	CQ6	Depth-Filt	N	Original	0.968159
NVG	2	SNVer	ISAAC	stampy	snv	CQ6	Depth-Filt	N	Original	0.934612
NVG	3	SNVer	Bowtie2	BWA	snv	CQ6	Depth-Filt	Y	Original	0.924565
NVG	3	SNVer	Bowtie2	ISAAC	snv	CQ6	Depth-Filt	Y	Original	0.930322
NVG	3	SNVer	Bowtie2	stampy	snv	CQ6	Depth-Filt	Y	Original	0.920308
NVG	3	SNVer	BWA	ISAAC	snv	CQ6	Depth-Filt	Y	Original	0.941866
NVG	3	SNVer	BWA	stampy	snv	CQ6	Depth-Filt	Y	Original	0.951226
NVG	3	SNVer	ISAAC	stampy	snv	CQ6	Depth-Filt	Y	Original	0.920249
NVG	3	SNVer	Bowtie2	BWA	snv	CQ6	Depth-Filt	N	Original	0.938569
NVG	3	SNVer	Bowtie2	ISAAC	snv	CQ6	Depth-Filt	N	Original	0.945298
NVG	3	SNVer	Bowtie2	stampy	snv	CQ6	Depth-Filt	N	Original	0.926467
NVG	3	SNVer	BWA	ISAAC	snv	CQ6	Depth-Filt	N	Original	0.949533
NVG	3	SNVer	BWA	stampy	snv	CQ6	Depth-Filt	N	Original	0.96812
NVG	3	SNVer	ISAAC	stampy	snv	CQ6	Depth-Filt	N	Original	0.935124
NVG	1	Varscan	Bowtie2	BWA	snv	CQ6	Depth-Filt	Y	Original	0.942319
NVG	1	Varscan	Bowtie2	ISAAC	snv	CQ6	Depth-Filt	Y	Original	0.896479
NVG	1	Varscan	Bowtie2	stampy	snv	CQ6	Depth-Filt	Y	Original	0.940278
NVG	1	Varscan	BWA	ISAAC	snv	CQ6	Depth-Filt	Y	Original	0.901492
NVG	1	Varscan	BWA	stampy	snv	CQ6	Depth-Filt	Y	Original	0.968522
NVG	1	Varscan	ISAAC	stampy	snv	CQ6	Depth-Filt	Y	Original	0.896249
NVG	1	Varscan	Bowtie2	BWA	snv	CQ6	Depth-Filt	N	Original	0.939452
NVG	1	Varscan	Bowtie2	ISAAC	snv	CQ6	Depth-Filt	N	Original	0.89358
NVG	1	Varscan	Bowtie2	stampy	snv	CQ6	Depth-Filt	N	Original	0.93437
NVG	1	Varscan	BWA	ISAAC	snv	CQ6	Depth-Filt	N	Original	0.900441
NVG	1	Varscan	BWA	stampy	snv	CQ6	Depth-Filt	N	Original	0.963979
NVG	1	Varscan	ISAAC	stampy	snv	CQ6	Depth-Filt	N	Original	0.891539
NVG	2	Varscan	Bowtie2	BWA	snv	CQ6	Depth-Filt	Y	Original	0.942012
NVG	2	Varscan	Bowtie2	ISAAC	snv	CQ6	Depth-Filt	Y	Original	0.896133
NVG	2	Varscan	Bowtie2	stampy	snv	CQ6	Depth-Filt	Y	Original	0.940137
NVG	2	Varscan	BWA	ISAAC	snv	CQ6	Depth-Filt	Y	Original	0.90128
NVG	2	Varscan	BWA	stampy	snv	CQ6	Depth-Filt	Y	Original	0.968091
NVG	2	Varscan	ISAAC	stampy	snv	CQ6	Depth-Filt	Y	Original	0.895916
NVG	2	Varscan	Bowtie2	BWA	snv	CQ6	Depth-Filt	N	Original	0.939153
NVG	2	Varscan	Bowtie2	ISAAC	snv	CQ6	Depth-Filt	N	Original	0.893118
NVG	2	Varscan	Bowtie2	stampy	snv	CQ6	Depth-Filt	N	Original	0.933803
NVG	2	Varscan	BWA	ISAAC	snv	CQ6	Depth-Filt	N	Original	0.900344
NVG	2	Varscan	BWA	stampy	snv	CQ6	Depth-Filt	N	Original	0.963375
NVG	2	Varscan	ISAAC	stampy	snv	CQ6	Depth-Filt	N	Original	0.890861
NVG	3	Varscan	Bowtie2	BWA	snv	CQ6	Depth-Filt	Y	Original	0.941743
NVG	3	Varscan	Bowtie2	ISAAC	snv	CQ6	Depth-Filt	Y	Original	0.896091
NVG	3	Varscan	Bowtie2	stampy	snv	CQ6	Depth-Filt	Y	Original	0.939724
NVG	3	Varscan	BWA	ISAAC	snv	CQ6	Depth-Filt	Y	Original	0.901242
NVG	3	Varscan	BWA	stampy	snv	CQ6	Depth-Filt	Y	Original	0.968269
NVG	3	Varscan	ISAAC	stampy	snv	CQ6	Depth-Filt	Y	Original	0.896081
NVG	3	Varscan	Bowtie2	BWA	snv	CQ6	Depth-Filt	N	Original	0.938561
NVG	3	Varscan	Bowtie2	ISAAC	snv	CQ6	Depth-Filt	N	Original	0.892933
NVG	3	Varscan	Bowtie2	stampy	snv	CQ6	Depth-Filt	N	Original	0.933558
NVG	3	Varscan	BWA	ISAAC	snv	CQ6	Depth-Filt	N	Original	0.900148
NVG	3	Varscan	BWA	stampy	snv	CQ6	Depth-Filt	N	Original	0.963593
NVG	3	Varscan	ISAAC	stampy	snv	CQ6	Depth-Filt	N	Original	0.891081
WUX	1	FreeBayes	Bowtie2	BWA	snv	CQ6	Depth-Filt	Y	Original	0.919498
WUX	1	FreeBayes	Bowtie2	ISAAC	snv	CQ6	Depth-Filt	Y	Original	0.924658
WUX	1	FreeBayes	Bowtie2	stampy	snv	CQ6	Depth-Filt	Y	Original	0.910728
WUX	1	FreeBayes	BWA	ISAAC	snv	CQ6	Depth-Filt	Y	Original	0.94102
WUX	1	FreeBayes	BWA	stampy	snv	CQ6	Depth-Filt	Y	Original	0.966654
WUX	1	FreeBayes	ISAAC	stampy	snv	CQ6	Depth-Filt	Y	Original	0.928532
WUX	1	FreeBayes	Bowtie2	BWA	snv	CQ6	Depth-Filt	N	Original	0.91217
WUX	1	FreeBayes	Bowtie2	ISAAC	snv	CQ6	Depth-Filt	N	Original	0.91595
WUX	1	FreeBayes	Bowtie2	stampy	snv	CQ6	Depth-Filt	N	Original	0.884896
WUX	1	FreeBayes	BWA	ISAAC	snv	CQ6	Depth-Filt	N	Original	0.936549
WUX	1	FreeBayes	BWA	stampy	snv	CQ6	Depth-Filt	N	Original	0.943353
WUX	1	FreeBayes	ISAAC	stampy	snv	CQ6	Depth-Filt	N	Original	0.906405
WUX	2	FreeBayes	Bowtie2	BWA	snv	CQ6	Depth-Filt	Y	Original	0.919739
WUX	2	FreeBayes	Bowtie2	ISAAC	snv	CQ6	Depth-Filt	Y	Original	0.925137
WUX	2	FreeBayes	Bowtie2	stampy	snv	CQ6	Depth-Filt	Y	Original	0.911555
WUX	2	FreeBayes	BWA	ISAAC	snv	CQ6	Depth-Filt	Y	Original	0.940557
WUX	2	FreeBayes	BWA	stampy	snv	CQ6	Depth-Filt	Y	Original	0.966978
WUX	2	FreeBayes	ISAAC	stampy	snv	CQ6	Depth-Filt	Y	Original	0.92849
WUX	2	FreeBayes	Bowtie2	BWA	snv	CQ6	Depth-Filt	N	Original	0.91272
WUX	2	FreeBayes	Bowtie2	ISAAC	snv	CQ6	Depth-Filt	N	Original	0.916435
WUX	2	FreeBayes	Bowtie2	stampy	snv	CQ6	Depth-Filt	N	Original	0.885665
WUX	2	FreeBayes	BWA	ISAAC	snv	CQ6	Depth-Filt	N	Original	0.936166
WUX	2	FreeBayes	BWA	stampy	snv	CQ6	Depth-Filt	N	Original	0.943504
WUX	2	FreeBayes	ISAAC	stampy	snv	CQ6	Depth-Filt	N	Original	0.905982
WUX	3	FreeBayes	Bowtie2	BWA	snv	CQ6	Depth-Filt	Y	Original	0.920628
WUX	3	FreeBayes	Bowtie2	ISAAC	snv	CQ6	Depth-Filt	Y	Original	0.925407
WUX	3	FreeBayes	Bowtie2	stampy	snv	CQ6	Depth-Filt	Y	Original	0.912049
WUX	3	FreeBayes	BWA	ISAAC	snv	CQ6	Depth-Filt	Y	Original	0.941408
WUX	3	FreeBayes	BWA	stampy	snv	CQ6	Depth-Filt	Y	Original	0.967299
WUX	3	FreeBayes	ISAAC	stampy	snv	CQ6	Depth-Filt	Y	Original	0.929773
WUX	3	FreeBayes	Bowtie2	BWA	snv	CQ6	Depth-Filt	N	Original	0.913477
WUX	3	FreeBayes	Bowtie2	ISAAC	snv	CQ6	Depth-Filt	N	Original	0.916905
WUX	3	FreeBayes	Bowtie2	stampy	snv	CQ6	Depth-Filt	N	Original	0.886057
WUX	3	FreeBayes	BWA	ISAAC	snv	CQ6	Depth-Filt	N	Original	0.936904
WUX	3	FreeBayes	BWA	stampy	snv	CQ6	Depth-Filt	N	Original	0.944029
WUX	3	FreeBayes	ISAAC	stampy	snv	CQ6	Depth-Filt	N	Original	0.908077
WUX	1	HC	Bowtie2	BWA	snv	CQ6	Depth-Filt	Y	Original	0.944639
WUX	1	HC	Bowtie2	ISAAC	snv	CQ6	Depth-Filt	Y	Original	0.958967
WUX	1	HC	Bowtie2	stampy	snv	CQ6	Depth-Filt	Y	Original	0.944647
WUX	1	HC	BWA	ISAAC	snv	CQ6	Depth-Filt	Y	Original	0.965169
WUX	1	HC	BWA	stampy	snv	CQ6	Depth-Filt	Y	Original	0.987889
WUX	1	HC	ISAAC	stampy	snv	CQ6	Depth-Filt	Y	Original	0.964718
WUX	1	HC	Bowtie2	BWA	snv	CQ6	Depth-Filt	N	Original	0.943881
WUX	1	HC	Bowtie2	ISAAC	snv	CQ6	Depth-Filt	N	Original	0.958066
WUX	1	HC	Bowtie2	stampy	snv	CQ6	Depth-Filt	N	Original	0.94366
WUX	1	HC	BWA	ISAAC	snv	CQ6	Depth-Filt	N	Original	0.965175
WUX	1	HC	BWA	stampy	snv	CQ6	Depth-Filt	N	Original	0.988522
WUX	1	HC	ISAAC	stampy	snv	CQ6	Depth-Filt	N	Original	0.964945
WUX	2	HC	Bowtie2	BWA	snv	CQ6	Depth-Filt	Y	Original	0.945333
WUX	2	HC	Bowtie2	ISAAC	snv	CQ6	Depth-Filt	Y	Original	0.959457
WUX	2	HC	Bowtie2	stampy	snv	CQ6	Depth-Filt	Y	Original	0.9456
WUX	2	HC	BWA	ISAAC	snv	CQ6	Depth-Filt	Y	Original	0.964969
WUX	2	HC	BWA	stampy	snv	CQ6	Depth-Filt	Y	Original	0.988031
WUX	2	HC	ISAAC	stampy	snv	CQ6	Depth-Filt	Y	Original	0.964573
WUX	2	HC	Bowtie2	BWA	snv	CQ6	Depth-Filt	N	Original	0.944762
WUX	2	HC	Bowtie2	ISAAC	snv	CQ6	Depth-Filt	N	Original	0.9586
WUX	2	HC	Bowtie2	stampy	snv	CQ6	Depth-Filt	N	Original	0.944522
WUX	2	HC	BWA	ISAAC	snv	CQ6	Depth-Filt	N	Original	0.964987
WUX	2	HC	BWA	stampy	snv	CQ6	Depth-Filt	N	Original	0.988809
WUX	2	HC	ISAAC	stampy	snv	CQ6	Depth-Filt	N	Original	0.96479
WUX	3	HC	Bowtie2	BWA	snv	CQ6	Depth-Filt	Y	Original	0.945009
WUX	3	HC	Bowtie2	ISAAC	snv	CQ6	Depth-Filt	Y	Original	0.959226
WUX	3	HC	Bowtie2	stampy	snv	CQ6	Depth-Filt	Y	Original	0.944979
WUX	3	HC	BWA	ISAAC	snv	CQ6	Depth-Filt	Y	Original	0.964999
WUX	3	HC	BWA	stampy	snv	CQ6	Depth-Filt	Y	Original	0.987983
WUX	3	HC	ISAAC	stampy	snv	CQ6	Depth-Filt	Y	Original	0.964769
WUX	3	HC	Bowtie2	BWA	snv	CQ6	Depth-Filt	N	Original	0.944262
WUX	3	HC	Bowtie2	ISAAC	snv	CQ6	Depth-Filt	N	Original	0.958264
WUX	3	HC	Bowtie2	stampy	snv	CQ6	Depth-Filt	N	Original	0.944018
WUX	3	HC	BWA	ISAAC	snv	CQ6	Depth-Filt	N	Original	0.964983
WUX	3	HC	BWA	stampy	snv	CQ6	Depth-Filt	N	Original	0.988186
WUX	3	HC	ISAAC	stampy	snv	CQ6	Depth-Filt	N	Original	0.964813
WUX	1	ISAAC	Bowtie2	BWA	snv	CQ6	Depth-Filt	Y	Original	0.949877
WUX	1	ISAAC	Bowtie2	ISAAC	snv	CQ6	Depth-Filt	Y	Original	0.953259
WUX	1	ISAAC	Bowtie2	stampy	snv	CQ6	Depth-Filt	Y	Original	0.948956
WUX	1	ISAAC	BWA	ISAAC	snv	CQ6	Depth-Filt	Y	Original	0.969693
WUX	1	ISAAC	BWA	stampy	snv	CQ6	Depth-Filt	Y	Original	0.979524
WUX	1	ISAAC	ISAAC	stampy	snv	CQ6	Depth-Filt	Y	Original	0.957311
WUX	1	ISAAC	Bowtie2	BWA	snv	CQ6	Depth-Filt	N	Original	0.953634
WUX	1	ISAAC	Bowtie2	ISAAC	snv	CQ6	Depth-Filt	N	Original	0.958297
WUX	1	ISAAC	Bowtie2	stampy	snv	CQ6	Depth-Filt	N	Original	0.953203
WUX	1	ISAAC	BWA	ISAAC	snv	CQ6	Depth-Filt	N	Original	0.970931
WUX	1	ISAAC	BWA	stampy	snv	CQ6	Depth-Filt	N	Original	0.98304
WUX	1	ISAAC	ISAAC	stampy	snv	CQ6	Depth-Filt	N	Original	0.961713
WUX	2	ISAAC	Bowtie2	BWA	snv	CQ6	Depth-Filt	Y	Original	0.952174
WUX	2	ISAAC	Bowtie2	ISAAC	snv	CQ6	Depth-Filt	Y	Original	0.955588
WUX	2	ISAAC	Bowtie2	stampy	snv	CQ6	Depth-Filt	Y	Original	0.952122
WUX	2	ISAAC	BWA	ISAAC	snv	CQ6	Depth-Filt	Y	Original	0.969666
WUX	2	ISAAC	BWA	stampy	snv	CQ6	Depth-Filt	Y	Original	0.982171
WUX	2	ISAAC	ISAAC	stampy	snv	CQ6	Depth-Filt	Y	Original	0.959992
WUX	2	ISAAC	Bowtie2	BWA	snv	CQ6	Depth-Filt	N	Original	0.955384
WUX	2	ISAAC	Bowtie2	ISAAC	snv	CQ6	Depth-Filt	N	Original	0.960007
WUX	2	ISAAC	Bowtie2	stampy	snv	CQ6	Depth-Filt	N	Original	0.955223
WUX	2	ISAAC	BWA	ISAAC	snv	CQ6	Depth-Filt	N	Original	0.970968
WUX	2	ISAAC	BWA	stampy	snv	CQ6	Depth-Filt	N	Original	0.984666
WUX	2	ISAAC	ISAAC	stampy	snv	CQ6	Depth-Filt	N	Original	0.963342
WUX	3	ISAAC	Bowtie2	BWA	snv	CQ6	Depth-Filt	Y	Original	0.95653
WUX	3	ISAAC	Bowtie2	ISAAC	snv	CQ6	Depth-Filt	Y	Original	0.959155
WUX	3	ISAAC	Bowtie2	stampy	snv	CQ6	Depth-Filt	Y	Original	0.954985
WUX	3	ISAAC	BWA	ISAAC	snv	CQ6	Depth-Filt	Y	Original	0.971977
WUX	3	ISAAC	BWA	stampy	snv	CQ6	Depth-Filt	Y	Original	0.981256
WUX	3	ISAAC	ISAAC	stampy	snv	CQ6	Depth-Filt	Y	Original	0.96051
WUX	3	ISAAC	Bowtie2	BWA	snv	CQ6	Depth-Filt	N	Original	0.958426
WUX	3	ISAAC	Bowtie2	ISAAC	snv	CQ6	Depth-Filt	N	Original	0.962367
WUX	3	ISAAC	Bowtie2	stampy	snv	CQ6	Depth-Filt	N	Original	0.957391
WUX	3	ISAAC	BWA	ISAAC	snv	CQ6	Depth-Filt	N	Original	0.972585
WUX	3	ISAAC	BWA	stampy	snv	CQ6	Depth-Filt	N	Original	0.983534
WUX	3	ISAAC	ISAAC	stampy	snv	CQ6	Depth-Filt	N	Original	0.96349
WUX	1	Samtools	Bowtie2	BWA	snv	CQ6	Depth-Filt	Y	Original	0.946487
WUX	1	Samtools	Bowtie2	ISAAC	snv	CQ6	Depth-Filt	Y	Original	0.953127
WUX	1	Samtools	Bowtie2	stampy	snv	CQ6	Depth-Filt	Y	Original	0.944619
WUX	1	Samtools	BWA	ISAAC	snv	CQ6	Depth-Filt	Y	Original	0.955713
WUX	1	Samtools	BWA	stampy	snv	CQ6	Depth-Filt	Y	Original	0.979538
WUX	1	Samtools	ISAAC	stampy	snv	CQ6	Depth-Filt	Y	Original	0.952334
WUX	1	Samtools	Bowtie2	BWA	snv	CQ6	Depth-Filt	N	Original	0.940062
WUX	1	Samtools	Bowtie2	ISAAC	snv	CQ6	Depth-Filt	N	Original	0.947465
WUX	1	Samtools	Bowtie2	stampy	snv	CQ6	Depth-Filt	N	Original	0.93053
WUX	1	Samtools	BWA	ISAAC	snv	CQ6	Depth-Filt	N	Original	0.951184
WUX	1	Samtools	BWA	stampy	snv	CQ6	Depth-Filt	N	Original	0.96911
WUX	1	Samtools	ISAAC	stampy	snv	CQ6	Depth-Filt	N	Original	0.938915
WUX	2	Samtools	Bowtie2	BWA	snv	CQ6	Depth-Filt	Y	Original	0.947615
WUX	2	Samtools	Bowtie2	ISAAC	snv	CQ6	Depth-Filt	Y	Original	0.95407
WUX	2	Samtools	Bowtie2	stampy	snv	CQ6	Depth-Filt	Y	Original	0.945868
WUX	2	Samtools	BWA	ISAAC	snv	CQ6	Depth-Filt	Y	Original	0.955611
WUX	2	Samtools	BWA	stampy	snv	CQ6	Depth-Filt	Y	Original	0.980131
WUX	2	Samtools	ISAAC	stampy	snv	CQ6	Depth-Filt	Y	Original	0.952439
WUX	2	Samtools	Bowtie2	BWA	snv	CQ6	Depth-Filt	N	Original	0.941453
WUX	2	Samtools	Bowtie2	ISAAC	snv	CQ6	Depth-Filt	N	Original	0.948484
WUX	2	Samtools	Bowtie2	stampy	snv	CQ6	Depth-Filt	N	Original	0.932345
WUX	2	Samtools	BWA	ISAAC	snv	CQ6	Depth-Filt	N	Original	0.951287
WUX	2	Samtools	BWA	stampy	snv	CQ6	Depth-Filt	N	Original	0.969977
WUX	2	Samtools	ISAAC	stampy	snv	CQ6	Depth-Filt	N	Original	0.939466
WUX	3	Samtools	Bowtie2	BWA	snv	CQ6	Depth-Filt	Y	Original	0.948041
WUX	3	Samtools	Bowtie2	ISAAC	snv	CQ6	Depth-Filt	Y	Original	0.95403
WUX	3	Samtools	Bowtie2	stampy	snv	CQ6	Depth-Filt	Y	Original	0.945751
WUX	3	Samtools	BWA	ISAAC	snv	CQ6	Depth-Filt	Y	Original	0.955381
WUX	3	Samtools	BWA	stampy	snv	CQ6	Depth-Filt	Y	Original	0.979437
WUX	3	Samtools	ISAAC	stampy	snv	CQ6	Depth-Filt	Y	Original	0.95188
WUX	3	Samtools	Bowtie2	BWA	snv	CQ6	Depth-Filt	N	Original	0.941577
WUX	3	Samtools	Bowtie2	ISAAC	snv	CQ6	Depth-Filt	N	Original	0.948387
WUX	3	Samtools	Bowtie2	stampy	snv	CQ6	Depth-Filt	N	Original	0.931749
WUX	3	Samtools	BWA	ISAAC	snv	CQ6	Depth-Filt	N	Original	0.950721
WUX	3	Samtools	BWA	stampy	snv	CQ6	Depth-Filt	N	Original	0.969027
WUX	3	Samtools	ISAAC	stampy	snv	CQ6	Depth-Filt	N	Original	0.938425
WUX	1	SNVer	Bowtie2	BWA	snv	CQ6	Depth-Filt	Y	Original	0.908334
WUX	1	SNVer	Bowtie2	ISAAC	snv	CQ6	Depth-Filt	Y	Original	0.916181
WUX	1	SNVer	Bowtie2	stampy	snv	CQ6	Depth-Filt	Y	Original	0.900944
WUX	1	SNVer	BWA	ISAAC	snv	CQ6	Depth-Filt	Y	Original	0.940023
WUX	1	SNVer	BWA	stampy	snv	CQ6	Depth-Filt	Y	Original	0.938802
WUX	1	SNVer	ISAAC	stampy	snv	CQ6	Depth-Filt	Y	Original	0.908177
WUX	1	SNVer	Bowtie2	BWA	snv	CQ6	Depth-Filt	N	Original	0.930457
WUX	1	SNVer	Bowtie2	ISAAC	snv	CQ6	Depth-Filt	N	Original	0.938911
WUX	1	SNVer	Bowtie2	stampy	snv	CQ6	Depth-Filt	N	Original	0.912982
WUX	1	SNVer	BWA	ISAAC	snv	CQ6	Depth-Filt	N	Original	0.947896
WUX	1	SNVer	BWA	stampy	snv	CQ6	Depth-Filt	N	Original	0.960294
WUX	1	SNVer	ISAAC	stampy	snv	CQ6	Depth-Filt	N	Original	0.927193
WUX	2	SNVer	Bowtie2	BWA	snv	CQ6	Depth-Filt	Y	Original	0.909651
WUX	2	SNVer	Bowtie2	ISAAC	snv	CQ6	Depth-Filt	Y	Original	0.916618
WUX	2	SNVer	Bowtie2	stampy	snv	CQ6	Depth-Filt	Y	Original	0.903806
WUX	2	SNVer	BWA	ISAAC	snv	CQ6	Depth-Filt	Y	Original	0.939372
WUX	2	SNVer	BWA	stampy	snv	CQ6	Depth-Filt	Y	Original	0.939394
WUX	2	SNVer	ISAAC	stampy	snv	CQ6	Depth-Filt	Y	Original	0.908068
WUX	2	SNVer	Bowtie2	BWA	snv	CQ6	Depth-Filt	N	Original	0.931955
WUX	2	SNVer	Bowtie2	ISAAC	snv	CQ6	Depth-Filt	N	Original	0.939763
WUX	2	SNVer	Bowtie2	stampy	snv	CQ6	Depth-Filt	N	Original	0.915122
WUX	2	SNVer	BWA	ISAAC	snv	CQ6	Depth-Filt	N	Original	0.947861
WUX	2	SNVer	BWA	stampy	snv	CQ6	Depth-Filt	N	Original	0.961601
WUX	2	SNVer	ISAAC	stampy	snv	CQ6	Depth-Filt	N	Original	0.927883
WUX	3	SNVer	Bowtie2	BWA	snv	CQ6	Depth-Filt	Y	Original	0.910883
WUX	3	SNVer	Bowtie2	ISAAC	snv	CQ6	Depth-Filt	Y	Original	0.917967
WUX	3	SNVer	Bowtie2	stampy	snv	CQ6	Depth-Filt	Y	Original	0.903749
WUX	3	SNVer	BWA	ISAAC	snv	CQ6	Depth-Filt	Y	Original	0.939992
WUX	3	SNVer	BWA	stampy	snv	CQ6	Depth-Filt	Y	Original	0.939152
WUX	3	SNVer	ISAAC	stampy	snv	CQ6	Depth-Filt	Y	Original	0.909066
WUX	3	SNVer	Bowtie2	BWA	snv	CQ6	Depth-Filt	N	Original	0.931613
WUX	3	SNVer	Bowtie2	ISAAC	snv	CQ6	Depth-Filt	N	Original	0.939994
WUX	3	SNVer	Bowtie2	stampy	snv	CQ6	Depth-Filt	N	Original	0.912636
WUX	3	SNVer	BWA	ISAAC	snv	CQ6	Depth-Filt	N	Original	0.94827
WUX	3	SNVer	BWA	stampy	snv	CQ6	Depth-Filt	N	Original	0.95817
WUX	3	SNVer	ISAAC	stampy	snv	CQ6	Depth-Filt	N	Original	0.926091
WUX	1	Varscan	Bowtie2	BWA	snv	CQ6	Depth-Filt	Y	Original	0.91708
WUX	1	Varscan	Bowtie2	ISAAC	snv	CQ6	Depth-Filt	Y	Original	0.87526
WUX	1	Varscan	Bowtie2	stampy	snv	CQ6	Depth-Filt	Y	Original	0.914253
WUX	1	Varscan	BWA	ISAAC	snv	CQ6	Depth-Filt	Y	Original	0.895403
WUX	1	Varscan	BWA	stampy	snv	CQ6	Depth-Filt	Y	Original	0.96217
WUX	1	Varscan	ISAAC	stampy	snv	CQ6	Depth-Filt	Y	Original	0.888842
WUX	1	Varscan	Bowtie2	BWA	snv	CQ6	Depth-Filt	N	Original	0.91489
WUX	1	Varscan	Bowtie2	ISAAC	snv	CQ6	Depth-Filt	N	Original	0.872866
WUX	1	Varscan	Bowtie2	stampy	snv	CQ6	Depth-Filt	N	Original	0.906305
WUX	1	Varscan	BWA	ISAAC	snv	CQ6	Depth-Filt	N	Original	0.894867
WUX	1	Varscan	BWA	stampy	snv	CQ6	Depth-Filt	N	Original	0.957024
WUX	1	Varscan	ISAAC	stampy	snv	CQ6	Depth-Filt	N	Original	0.882278
WUX	2	Varscan	Bowtie2	BWA	snv	CQ6	Depth-Filt	Y	Original	0.921989
WUX	2	Varscan	Bowtie2	ISAAC	snv	CQ6	Depth-Filt	Y	Original	0.880222
WUX	2	Varscan	Bowtie2	stampy	snv	CQ6	Depth-Filt	Y	Original	0.91936
WUX	2	Varscan	BWA	ISAAC	snv	CQ6	Depth-Filt	Y	Original	0.897161
WUX	2	Varscan	BWA	stampy	snv	CQ6	Depth-Filt	Y	Original	0.963126
WUX	2	Varscan	ISAAC	stampy	snv	CQ6	Depth-Filt	Y	Original	0.890509
WUX	2	Varscan	Bowtie2	BWA	snv	CQ6	Depth-Filt	N	Original	0.919961
WUX	2	Varscan	Bowtie2	ISAAC	snv	CQ6	Depth-Filt	N	Original	0.877955
WUX	2	Varscan	Bowtie2	stampy	snv	CQ6	Depth-Filt	N	Original	0.911892
WUX	2	Varscan	BWA	ISAAC	snv	CQ6	Depth-Filt	N	Original	0.896677
WUX	2	Varscan	BWA	stampy	snv	CQ6	Depth-Filt	N	Original	0.958679
WUX	2	Varscan	ISAAC	stampy	snv	CQ6	Depth-Filt	N	Original	0.884641
WUX	3	Varscan	Bowtie2	BWA	snv	CQ6	Depth-Filt	Y	Original	0.925208
WUX	3	Varscan	Bowtie2	ISAAC	snv	CQ6	Depth-Filt	Y	Original	0.880191
WUX	3	Varscan	Bowtie2	stampy	snv	CQ6	Depth-Filt	Y	Original	0.921896
WUX	3	Varscan	BWA	ISAAC	snv	CQ6	Depth-Filt	Y	Original	0.894
WUX	3	Varscan	BWA	stampy	snv	CQ6	Depth-Filt	Y	Original	0.96318
WUX	3	Varscan	ISAAC	stampy	snv	CQ6	Depth-Filt	Y	Original	0.8873
WUX	3	Varscan	Bowtie2	BWA	snv	CQ6	Depth-Filt	N	Original	0.920838
WUX	3	Varscan	Bowtie2	ISAAC	snv	CQ6	Depth-Filt	N	Original	0.876386
WUX	3	Varscan	Bowtie2	stampy	snv	CQ6	Depth-Filt	N	Original	0.912076
WUX	3	Varscan	BWA	ISAAC	snv	CQ6	Depth-Filt	N	Original	0.893059
WUX	3	Varscan	BWA	stampy	snv	CQ6	Depth-Filt	N	Original	0.956145
WUX	3	Varscan	ISAAC	stampy	snv	CQ6	Depth-Filt	N	Original	0.880181
ARD	1	FreeBayes	Bowtie2	BWA	snv	CQ7	Depth-Filt	Y	Original	0.918224
ARD	1	FreeBayes	Bowtie2	ISAAC	snv	CQ7	Depth-Filt	Y	Original	0.922356
ARD	1	FreeBayes	Bowtie2	stampy	snv	CQ7	Depth-Filt	Y	Original	0.909907
ARD	1	FreeBayes	BWA	ISAAC	snv	CQ7	Depth-Filt	Y	Original	0.936027
ARD	1	FreeBayes	BWA	stampy	snv	CQ7	Depth-Filt	Y	Original	0.965998
ARD	1	FreeBayes	ISAAC	stampy	snv	CQ7	Depth-Filt	Y	Original	0.924482
ARD	1	FreeBayes	Bowtie2	BWA	snv	CQ7	Depth-Filt	N	Original	0.912172
ARD	1	FreeBayes	Bowtie2	ISAAC	snv	CQ7	Depth-Filt	N	Original	0.915224
ARD	1	FreeBayes	Bowtie2	stampy	snv	CQ7	Depth-Filt	N	Original	0.891472
ARD	1	FreeBayes	BWA	ISAAC	snv	CQ7	Depth-Filt	N	Original	0.932358
ARD	1	FreeBayes	BWA	stampy	snv	CQ7	Depth-Filt	N	Original	0.949487
ARD	1	FreeBayes	ISAAC	stampy	snv	CQ7	Depth-Filt	N	Original	0.908499
ARD	2	FreeBayes	Bowtie2	BWA	snv	CQ7	Depth-Filt	Y	Original	0.920024
ARD	2	FreeBayes	Bowtie2	ISAAC	snv	CQ7	Depth-Filt	Y	Original	0.924221
ARD	2	FreeBayes	Bowtie2	stampy	snv	CQ7	Depth-Filt	Y	Original	0.912199
ARD	2	FreeBayes	BWA	ISAAC	snv	CQ7	Depth-Filt	Y	Original	0.936713
ARD	2	FreeBayes	BWA	stampy	snv	CQ7	Depth-Filt	Y	Original	0.967746
ARD	2	FreeBayes	ISAAC	stampy	snv	CQ7	Depth-Filt	Y	Original	0.926251
ARD	2	FreeBayes	Bowtie2	BWA	snv	CQ7	Depth-Filt	N	Original	0.913718
ARD	2	FreeBayes	Bowtie2	ISAAC	snv	CQ7	Depth-Filt	N	Original	0.916776
ARD	2	FreeBayes	Bowtie2	stampy	snv	CQ7	Depth-Filt	N	Original	0.891181
ARD	2	FreeBayes	BWA	ISAAC	snv	CQ7	Depth-Filt	N	Original	0.932644
ARD	2	FreeBayes	BWA	stampy	snv	CQ7	Depth-Filt	N	Original	0.948834
ARD	2	FreeBayes	ISAAC	stampy	snv	CQ7	Depth-Filt	N	Original	0.908483
ARD	3	FreeBayes	Bowtie2	BWA	snv	CQ7	Depth-Filt	Y	Original	0.918777
ARD	3	FreeBayes	Bowtie2	ISAAC	snv	CQ7	Depth-Filt	Y	Original	0.92312
ARD	3	FreeBayes	Bowtie2	stampy	snv	CQ7	Depth-Filt	Y	Original	0.910847
ARD	3	FreeBayes	BWA	ISAAC	snv	CQ7	Depth-Filt	Y	Original	0.935872
ARD	3	FreeBayes	BWA	stampy	snv	CQ7	Depth-Filt	Y	Original	0.96673
ARD	3	FreeBayes	ISAAC	stampy	snv	CQ7	Depth-Filt	Y	Original	0.92481
ARD	3	FreeBayes	Bowtie2	BWA	snv	CQ7	Depth-Filt	N	Original	0.91239
ARD	3	FreeBayes	Bowtie2	ISAAC	snv	CQ7	Depth-Filt	N	Original	0.915541
ARD	3	FreeBayes	Bowtie2	stampy	snv	CQ7	Depth-Filt	N	Original	0.890481
ARD	3	FreeBayes	BWA	ISAAC	snv	CQ7	Depth-Filt	N	Original	0.931734
ARD	3	FreeBayes	BWA	stampy	snv	CQ7	Depth-Filt	N	Original	0.948267
ARD	3	FreeBayes	ISAAC	stampy	snv	CQ7	Depth-Filt	N	Original	0.907657
ARD	1	HC	Bowtie2	BWA	snv	CQ7	Depth-Filt	Y	Original	0.947311
ARD	1	HC	Bowtie2	ISAAC	snv	CQ7	Depth-Filt	Y	Original	0.959378
ARD	1	HC	Bowtie2	stampy	snv	CQ7	Depth-Filt	Y	Original	0.947024
ARD	1	HC	BWA	ISAAC	snv	CQ7	Depth-Filt	Y	Original	0.96295
ARD	1	HC	BWA	stampy	snv	CQ7	Depth-Filt	Y	Original	0.989297
ARD	1	HC	ISAAC	stampy	snv	CQ7	Depth-Filt	Y	Original	0.962497
ARD	1	HC	Bowtie2	BWA	snv	CQ7	Depth-Filt	N	Original	0.94661
ARD	1	HC	Bowtie2	ISAAC	snv	CQ7	Depth-Filt	N	Original	0.95895
ARD	1	HC	Bowtie2	stampy	snv	CQ7	Depth-Filt	N	Original	0.946174
ARD	1	HC	BWA	ISAAC	snv	CQ7	Depth-Filt	N	Original	0.963165
ARD	1	HC	BWA	stampy	snv	CQ7	Depth-Filt	N	Original	0.989553
ARD	1	HC	ISAAC	stampy	snv	CQ7	Depth-Filt	N	Original	0.962868
ARD	2	HC	Bowtie2	BWA	snv	CQ7	Depth-Filt	Y	Original	0.947698
ARD	2	HC	Bowtie2	ISAAC	snv	CQ7	Depth-Filt	Y	Original	0.959612
ARD	2	HC	Bowtie2	stampy	snv	CQ7	Depth-Filt	Y	Original	0.947464
ARD	2	HC	BWA	ISAAC	snv	CQ7	Depth-Filt	Y	Original	0.963057
ARD	2	HC	BWA	stampy	snv	CQ7	Depth-Filt	Y	Original	0.989356
ARD	2	HC	ISAAC	stampy	snv	CQ7	Depth-Filt	Y	Original	0.962572
ARD	2	HC	Bowtie2	BWA	snv	CQ7	Depth-Filt	N	Original	0.946843
ARD	2	HC	Bowtie2	ISAAC	snv	CQ7	Depth-Filt	N	Original	0.959062
ARD	2	HC	Bowtie2	stampy	snv	CQ7	Depth-Filt	N	Original	0.94646
ARD	2	HC	BWA	ISAAC	snv	CQ7	Depth-Filt	N	Original	0.963189
ARD	2	HC	BWA	stampy	snv	CQ7	Depth-Filt	N	Original	0.989531
ARD	2	HC	ISAAC	stampy	snv	CQ7	Depth-Filt	N	Original	0.962826
ARD	3	HC	Bowtie2	BWA	snv	CQ7	Depth-Filt	Y	Original	0.947488
ARD	3	HC	Bowtie2	ISAAC	snv	CQ7	Depth-Filt	Y	Original	0.95955
ARD	3	HC	Bowtie2	stampy	snv	CQ7	Depth-Filt	Y	Original	0.947195
ARD	3	HC	BWA	ISAAC	snv	CQ7	Depth-Filt	Y	Original	0.962688
ARD	3	HC	BWA	stampy	snv	CQ7	Depth-Filt	Y	Original	0.989509
ARD	3	HC	ISAAC	stampy	snv	CQ7	Depth-Filt	Y	Original	0.962128
ARD	3	HC	Bowtie2	BWA	snv	CQ7	Depth-Filt	N	Original	0.946619
ARD	3	HC	Bowtie2	ISAAC	snv	CQ7	Depth-Filt	N	Original	0.958971
ARD	3	HC	Bowtie2	stampy	snv	CQ7	Depth-Filt	N	Original	0.946288
ARD	3	HC	BWA	ISAAC	snv	CQ7	Depth-Filt	N	Original	0.962803
ARD	3	HC	BWA	stampy	snv	CQ7	Depth-Filt	N	Original	0.989602
ARD	3	HC	ISAAC	stampy	snv	CQ7	Depth-Filt	N	Original	0.962506
ARD	1	ISAAC	Bowtie2	BWA	snv	CQ7	Depth-Filt	Y	Original	0.964087
ARD	1	ISAAC	Bowtie2	ISAAC	snv	CQ7	Depth-Filt	Y	Original	0.961332
ARD	1	ISAAC	Bowtie2	stampy	snv	CQ7	Depth-Filt	Y	Original	0.965093
ARD	1	ISAAC	BWA	ISAAC	snv	CQ7	Depth-Filt	Y	Original	0.967003
ARD	1	ISAAC	BWA	stampy	snv	CQ7	Depth-Filt	Y	Original	0.98989
ARD	1	ISAAC	ISAAC	stampy	snv	CQ7	Depth-Filt	Y	Original	0.963812
ARD	1	ISAAC	Bowtie2	BWA	snv	CQ7	Depth-Filt	N	Original	0.962793
ARD	1	ISAAC	Bowtie2	ISAAC	snv	CQ7	Depth-Filt	N	Original	0.962978
ARD	1	ISAAC	Bowtie2	stampy	snv	CQ7	Depth-Filt	N	Original	0.963219
ARD	1	ISAAC	BWA	ISAAC	snv	CQ7	Depth-Filt	N	Original	0.969153
ARD	1	ISAAC	BWA	stampy	snv	CQ7	Depth-Filt	N	Original	0.989811
ARD	1	ISAAC	ISAAC	stampy	snv	CQ7	Depth-Filt	N	Original	0.965768
ARD	2	ISAAC	Bowtie2	BWA	snv	CQ7	Depth-Filt	Y	Original	0.963991
ARD	2	ISAAC	Bowtie2	ISAAC	snv	CQ7	Depth-Filt	Y	Original	0.961513
ARD	2	ISAAC	Bowtie2	stampy	snv	CQ7	Depth-Filt	Y	Original	0.964425
ARD	2	ISAAC	BWA	ISAAC	snv	CQ7	Depth-Filt	Y	Original	0.966942
ARD	2	ISAAC	BWA	stampy	snv	CQ7	Depth-Filt	Y	Original	0.989985
ARD	2	ISAAC	ISAAC	stampy	snv	CQ7	Depth-Filt	Y	Original	0.96371
ARD	2	ISAAC	Bowtie2	BWA	snv	CQ7	Depth-Filt	N	Original	0.962967
ARD	2	ISAAC	Bowtie2	ISAAC	snv	CQ7	Depth-Filt	N	Original	0.963662
ARD	2	ISAAC	Bowtie2	stampy	snv	CQ7	Depth-Filt	N	Original	0.963038
ARD	2	ISAAC	BWA	ISAAC	snv	CQ7	Depth-Filt	N	Original	0.969526
ARD	2	ISAAC	BWA	stampy	snv	CQ7	Depth-Filt	N	Original	0.990072
ARD	2	ISAAC	ISAAC	stampy	snv	CQ7	Depth-Filt	N	Original	0.966378
ARD	3	ISAAC	Bowtie2	BWA	snv	CQ7	Depth-Filt	Y	Original	0.964764
ARD	3	ISAAC	Bowtie2	ISAAC	snv	CQ7	Depth-Filt	Y	Original	0.96132
ARD	3	ISAAC	Bowtie2	stampy	snv	CQ7	Depth-Filt	Y	Original	0.965258
ARD	3	ISAAC	BWA	ISAAC	snv	CQ7	Depth-Filt	Y	Original	0.966546
ARD	3	ISAAC	BWA	stampy	snv	CQ7	Depth-Filt	Y	Original	0.990176
ARD	3	ISAAC	ISAAC	stampy	snv	CQ7	Depth-Filt	Y	Original	0.963464
ARD	3	ISAAC	Bowtie2	BWA	snv	CQ7	Depth-Filt	N	Original	0.96318
ARD	3	ISAAC	Bowtie2	ISAAC	snv	CQ7	Depth-Filt	N	Original	0.963428
ARD	3	ISAAC	Bowtie2	stampy	snv	CQ7	Depth-Filt	N	Original	0.963444
ARD	3	ISAAC	BWA	ISAAC	snv	CQ7	Depth-Filt	N	Original	0.968911
ARD	3	ISAAC	BWA	stampy	snv	CQ7	Depth-Filt	N	Original	0.990142
ARD	3	ISAAC	ISAAC	stampy	snv	CQ7	Depth-Filt	N	Original	0.965936
ARD	1	Samtools	Bowtie2	BWA	snv	CQ7	Depth-Filt	Y	Original	0.952081
ARD	1	Samtools	Bowtie2	ISAAC	snv	CQ7	Depth-Filt	Y	Original	0.955572
ARD	1	Samtools	Bowtie2	stampy	snv	CQ7	Depth-Filt	Y	Original	0.95215
ARD	1	Samtools	BWA	ISAAC	snv	CQ7	Depth-Filt	Y	Original	0.954201
ARD	1	Samtools	BWA	stampy	snv	CQ7	Depth-Filt	Y	Original	0.982495
ARD	1	Samtools	ISAAC	stampy	snv	CQ7	Depth-Filt	Y	Original	0.952572
ARD	1	Samtools	Bowtie2	BWA	snv	CQ7	Depth-Filt	N	Original	0.946251
ARD	1	Samtools	Bowtie2	ISAAC	snv	CQ7	Depth-Filt	N	Original	0.951122
ARD	1	Samtools	Bowtie2	stampy	snv	CQ7	Depth-Filt	N	Original	0.942699
ARD	1	Samtools	BWA	ISAAC	snv	CQ7	Depth-Filt	N	Original	0.950498
ARD	1	Samtools	BWA	stampy	snv	CQ7	Depth-Filt	N	Original	0.97577
ARD	1	Samtools	ISAAC	stampy	snv	CQ7	Depth-Filt	N	Original	0.943462
ARD	2	Samtools	Bowtie2	BWA	snv	CQ7	Depth-Filt	Y	Original	0.952444
ARD	2	Samtools	Bowtie2	ISAAC	snv	CQ7	Depth-Filt	Y	Original	0.955775
ARD	2	Samtools	Bowtie2	stampy	snv	CQ7	Depth-Filt	Y	Original	0.952367
ARD	2	Samtools	BWA	ISAAC	snv	CQ7	Depth-Filt	Y	Original	0.954356
ARD	2	Samtools	BWA	stampy	snv	CQ7	Depth-Filt	Y	Original	0.982563
ARD	2	Samtools	ISAAC	stampy	snv	CQ7	Depth-Filt	Y	Original	0.952919
ARD	2	Samtools	Bowtie2	BWA	snv	CQ7	Depth-Filt	N	Original	0.946307
ARD	2	Samtools	Bowtie2	ISAAC	snv	CQ7	Depth-Filt	N	Original	0.951263
ARD	2	Samtools	Bowtie2	stampy	snv	CQ7	Depth-Filt	N	Original	0.941621
ARD	2	Samtools	BWA	ISAAC	snv	CQ7	Depth-Filt	N	Original	0.950386
ARD	2	Samtools	BWA	stampy	snv	CQ7	Depth-Filt	N	Original	0.974939
ARD	2	Samtools	ISAAC	stampy	snv	CQ7	Depth-Filt	N	Original	0.942806
ARD	3	Samtools	Bowtie2	BWA	snv	CQ7	Depth-Filt	Y	Original	0.952515
ARD	3	Samtools	Bowtie2	ISAAC	snv	CQ7	Depth-Filt	Y	Original	0.955851
ARD	3	Samtools	Bowtie2	stampy	snv	CQ7	Depth-Filt	Y	Original	0.952319
ARD	3	Samtools	BWA	ISAAC	snv	CQ7	Depth-Filt	Y	Original	0.954089
ARD	3	Samtools	BWA	stampy	snv	CQ7	Depth-Filt	Y	Original	0.982344
ARD	3	Samtools	ISAAC	stampy	snv	CQ7	Depth-Filt	Y	Original	0.952442
ARD	3	Samtools	Bowtie2	BWA	snv	CQ7	Depth-Filt	N	Original	0.946399
ARD	3	Samtools	Bowtie2	ISAAC	snv	CQ7	Depth-Filt	N	Original	0.95141
ARD	3	Samtools	Bowtie2	stampy	snv	CQ7	Depth-Filt	N	Original	0.942039
ARD	3	Samtools	BWA	ISAAC	snv	CQ7	Depth-Filt	N	Original	0.950232
ARD	3	Samtools	BWA	stampy	snv	CQ7	Depth-Filt	N	Original	0.974935
ARD	3	Samtools	ISAAC	stampy	snv	CQ7	Depth-Filt	N	Original	0.942804
ARD	1	SNVer	Bowtie2	BWA	snv	CQ7	Depth-Filt	Y	Original	0.914882
ARD	1	SNVer	Bowtie2	ISAAC	snv	CQ7	Depth-Filt	Y	Original	0.915731
ARD	1	SNVer	Bowtie2	stampy	snv	CQ7	Depth-Filt	Y	Original	0.921591
ARD	1	SNVer	BWA	ISAAC	snv	CQ7	Depth-Filt	Y	Original	0.939212
ARD	1	SNVer	BWA	stampy	snv	CQ7	Depth-Filt	Y	Original	0.945869
ARD	1	SNVer	ISAAC	stampy	snv	CQ7	Depth-Filt	Y	Original	0.912721
ARD	1	SNVer	Bowtie2	BWA	snv	CQ7	Depth-Filt	N	Original	0.939189
ARD	1	SNVer	Bowtie2	ISAAC	snv	CQ7	Depth-Filt	N	Original	0.941981
ARD	1	SNVer	Bowtie2	stampy	snv	CQ7	Depth-Filt	N	Original	0.930688
ARD	1	SNVer	BWA	ISAAC	snv	CQ7	Depth-Filt	N	Original	0.948983
ARD	1	SNVer	BWA	stampy	snv	CQ7	Depth-Filt	N	Original	0.972151
ARD	1	SNVer	ISAAC	stampy	snv	CQ7	Depth-Filt	N	Original	0.937444
ARD	2	SNVer	Bowtie2	BWA	snv	CQ7	Depth-Filt	Y	Original	0.916294
ARD	2	SNVer	Bowtie2	ISAAC	snv	CQ7	Depth-Filt	Y	Original	0.917165
ARD	2	SNVer	Bowtie2	stampy	snv	CQ7	Depth-Filt	Y	Original	0.922717
ARD	2	SNVer	BWA	ISAAC	snv	CQ7	Depth-Filt	Y	Original	0.938865
ARD	2	SNVer	BWA	stampy	snv	CQ7	Depth-Filt	Y	Original	0.947414
ARD	2	SNVer	ISAAC	stampy	snv	CQ7	Depth-Filt	Y	Original	0.914052
ARD	2	SNVer	Bowtie2	BWA	snv	CQ7	Depth-Filt	N	Original	0.93956
ARD	2	SNVer	Bowtie2	ISAAC	snv	CQ7	Depth-Filt	N	Original	0.942469
ARD	2	SNVer	Bowtie2	stampy	snv	CQ7	Depth-Filt	N	Original	0.930444
ARD	2	SNVer	BWA	ISAAC	snv	CQ7	Depth-Filt	N	Original	0.948977
ARD	2	SNVer	BWA	stampy	snv	CQ7	Depth-Filt	N	Original	0.971757
ARD	2	SNVer	ISAAC	stampy	snv	CQ7	Depth-Filt	N	Original	0.937125
ARD	3	SNVer	Bowtie2	BWA	snv	CQ7	Depth-Filt	Y	Original	0.916545
ARD	3	SNVer	Bowtie2	ISAAC	snv	CQ7	Depth-Filt	Y	Original	0.917186
ARD	3	SNVer	Bowtie2	stampy	snv	CQ7	Depth-Filt	Y	Original	0.922124
ARD	3	SNVer	BWA	ISAAC	snv	CQ7	Depth-Filt	Y	Original	0.938919
ARD	3	SNVer	BWA	stampy	snv	CQ7	Depth-Filt	Y	Original	0.947755
ARD	3	SNVer	ISAAC	stampy	snv	CQ7	Depth-Filt	Y	Original	0.913735
ARD	3	SNVer	Bowtie2	BWA	snv	CQ7	Depth-Filt	N	Original	0.939764
ARD	3	SNVer	Bowtie2	ISAAC	snv	CQ7	Depth-Filt	N	Original	0.942569
ARD	3	SNVer	Bowtie2	stampy	snv	CQ7	Depth-Filt	N	Original	0.931357
ARD	3	SNVer	BWA	ISAAC	snv	CQ7	Depth-Filt	N	Original	0.948913
ARD	3	SNVer	BWA	stampy	snv	CQ7	Depth-Filt	N	Original	0.972673
ARD	3	SNVer	ISAAC	stampy	snv	CQ7	Depth-Filt	N	Original	0.937922
ARD	1	Varscan	Bowtie2	BWA	snv	CQ7	Depth-Filt	Y	Original	0.939585
ARD	1	Varscan	Bowtie2	ISAAC	snv	CQ7	Depth-Filt	Y	Original	0.891233
ARD	1	Varscan	Bowtie2	stampy	snv	CQ7	Depth-Filt	Y	Original	0.938187
ARD	1	Varscan	BWA	ISAAC	snv	CQ7	Depth-Filt	Y	Original	0.897678
ARD	1	Varscan	BWA	stampy	snv	CQ7	Depth-Filt	Y	Original	0.968836
ARD	1	Varscan	ISAAC	stampy	snv	CQ7	Depth-Filt	Y	Original	0.892399
ARD	1	Varscan	Bowtie2	BWA	snv	CQ7	Depth-Filt	N	Original	0.936631
ARD	1	Varscan	Bowtie2	ISAAC	snv	CQ7	Depth-Filt	N	Original	0.888364
ARD	1	Varscan	Bowtie2	stampy	snv	CQ7	Depth-Filt	N	Original	0.933314
ARD	1	Varscan	BWA	ISAAC	snv	CQ7	Depth-Filt	N	Original	0.896824
ARD	1	Varscan	BWA	stampy	snv	CQ7	Depth-Filt	N	Original	0.965893
ARD	1	Varscan	ISAAC	stampy	snv	CQ7	Depth-Filt	N	Original	0.889133
ARD	2	Varscan	Bowtie2	BWA	snv	CQ7	Depth-Filt	Y	Original	0.940384
ARD	2	Varscan	Bowtie2	ISAAC	snv	CQ7	Depth-Filt	Y	Original	0.891918
ARD	2	Varscan	Bowtie2	stampy	snv	CQ7	Depth-Filt	Y	Original	0.938852
ARD	2	Varscan	BWA	ISAAC	snv	CQ7	Depth-Filt	Y	Original	0.896793
ARD	2	Varscan	BWA	stampy	snv	CQ7	Depth-Filt	Y	Original	0.96951
ARD	2	Varscan	ISAAC	stampy	snv	CQ7	Depth-Filt	Y	Original	0.892055
ARD	2	Varscan	Bowtie2	BWA	snv	CQ7	Depth-Filt	N	Original	0.936594
ARD	2	Varscan	Bowtie2	ISAAC	snv	CQ7	Depth-Filt	N	Original	0.888603
ARD	2	Varscan	Bowtie2	stampy	snv	CQ7	Depth-Filt	N	Original	0.932579
ARD	2	Varscan	BWA	ISAAC	snv	CQ7	Depth-Filt	N	Original	0.895948
ARD	2	Varscan	BWA	stampy	snv	CQ7	Depth-Filt	N	Original	0.965408
ARD	2	Varscan	ISAAC	stampy	snv	CQ7	Depth-Filt	N	Original	0.888037
ARD	3	Varscan	Bowtie2	BWA	snv	CQ7	Depth-Filt	Y	Original	0.941278
ARD	3	Varscan	Bowtie2	ISAAC	snv	CQ7	Depth-Filt	Y	Original	0.891831
ARD	3	Varscan	Bowtie2	stampy	snv	CQ7	Depth-Filt	Y	Original	0.939179
ARD	3	Varscan	BWA	ISAAC	snv	CQ7	Depth-Filt	Y	Original	0.897139
ARD	3	Varscan	BWA	stampy	snv	CQ7	Depth-Filt	Y	Original	0.968767
ARD	3	Varscan	ISAAC	stampy	snv	CQ7	Depth-Filt	Y	Original	0.892094
ARD	3	Varscan	Bowtie2	BWA	snv	CQ7	Depth-Filt	N	Original	0.93752
ARD	3	Varscan	Bowtie2	ISAAC	snv	CQ7	Depth-Filt	N	Original	0.888299
ARD	3	Varscan	Bowtie2	stampy	snv	CQ7	Depth-Filt	N	Original	0.933489
ARD	3	Varscan	BWA	ISAAC	snv	CQ7	Depth-Filt	N	Original	0.89609
ARD	3	Varscan	BWA	stampy	snv	CQ7	Depth-Filt	N	Original	0.96506
ARD	3	Varscan	ISAAC	stampy	snv	CQ7	Depth-Filt	N	Original	0.888273
NVG	1	FreeBayes	Bowtie2	BWA	snv	CQ7	Depth-Filt	Y	Original	0.919814
NVG	1	FreeBayes	Bowtie2	ISAAC	snv	CQ7	Depth-Filt	Y	Original	0.926703
NVG	1	FreeBayes	Bowtie2	stampy	snv	CQ7	Depth-Filt	Y	Original	0.91128
NVG	1	FreeBayes	BWA	ISAAC	snv	CQ7	Depth-Filt	Y	Original	0.93941
NVG	1	FreeBayes	BWA	stampy	snv	CQ7	Depth-Filt	Y	Original	0.966726
NVG	1	FreeBayes	ISAAC	stampy	snv	CQ7	Depth-Filt	Y	Original	0.927631
NVG	1	FreeBayes	Bowtie2	BWA	snv	CQ7	Depth-Filt	N	Original	0.914301
NVG	1	FreeBayes	Bowtie2	ISAAC	snv	CQ7	Depth-Filt	N	Original	0.919984
NVG	1	FreeBayes	Bowtie2	stampy	snv	CQ7	Depth-Filt	N	Original	0.890941
NVG	1	FreeBayes	BWA	ISAAC	snv	CQ7	Depth-Filt	N	Original	0.935908
NVG	1	FreeBayes	BWA	stampy	snv	CQ7	Depth-Filt	N	Original	0.94851
NVG	1	FreeBayes	ISAAC	stampy	snv	CQ7	Depth-Filt	N	Original	0.90969
NVG	2	FreeBayes	Bowtie2	BWA	snv	CQ7	Depth-Filt	Y	Original	0.919232
NVG	2	FreeBayes	Bowtie2	ISAAC	snv	CQ7	Depth-Filt	Y	Original	0.92664
NVG	2	FreeBayes	Bowtie2	stampy	snv	CQ7	Depth-Filt	Y	Original	0.91156
NVG	2	FreeBayes	BWA	ISAAC	snv	CQ7	Depth-Filt	Y	Original	0.938813
NVG	2	FreeBayes	BWA	stampy	snv	CQ7	Depth-Filt	Y	Original	0.967508
NVG	2	FreeBayes	ISAAC	stampy	snv	CQ7	Depth-Filt	Y	Original	0.927509
NVG	2	FreeBayes	Bowtie2	BWA	snv	CQ7	Depth-Filt	N	Original	0.913887
NVG	2	FreeBayes	Bowtie2	ISAAC	snv	CQ7	Depth-Filt	N	Original	0.920171
NVG	2	FreeBayes	Bowtie2	stampy	snv	CQ7	Depth-Filt	N	Original	0.890506
NVG	2	FreeBayes	BWA	ISAAC	snv	CQ7	Depth-Filt	N	Original	0.935387
NVG	2	FreeBayes	BWA	stampy	snv	CQ7	Depth-Filt	N	Original	0.948313
NVG	2	FreeBayes	ISAAC	stampy	snv	CQ7	Depth-Filt	N	Original	0.908973
NVG	3	FreeBayes	Bowtie2	BWA	snv	CQ7	Depth-Filt	Y	Original	0.918947
NVG	3	FreeBayes	Bowtie2	ISAAC	snv	CQ7	Depth-Filt	Y	Original	0.926573
NVG	3	FreeBayes	Bowtie2	stampy	snv	CQ7	Depth-Filt	Y	Original	0.911318
NVG	3	FreeBayes	BWA	ISAAC	snv	CQ7	Depth-Filt	Y	Original	0.938888
NVG	3	FreeBayes	BWA	stampy	snv	CQ7	Depth-Filt	Y	Original	0.967391
NVG	3	FreeBayes	ISAAC	stampy	snv	CQ7	Depth-Filt	Y	Original	0.927701
NVG	3	FreeBayes	Bowtie2	BWA	snv	CQ7	Depth-Filt	N	Original	0.913932
NVG	3	FreeBayes	Bowtie2	ISAAC	snv	CQ7	Depth-Filt	N	Original	0.920211
NVG	3	FreeBayes	Bowtie2	stampy	snv	CQ7	Depth-Filt	N	Original	0.890878
NVG	3	FreeBayes	BWA	ISAAC	snv	CQ7	Depth-Filt	N	Original	0.935372
NVG	3	FreeBayes	BWA	stampy	snv	CQ7	Depth-Filt	N	Original	0.948857
NVG	3	FreeBayes	ISAAC	stampy	snv	CQ7	Depth-Filt	N	Original	0.909477
NVG	1	HC	Bowtie2	BWA	snv	CQ7	Depth-Filt	Y	Original	0.946779
NVG	1	HC	Bowtie2	ISAAC	snv	CQ7	Depth-Filt	Y	Original	0.959643
NVG	1	HC	Bowtie2	stampy	snv	CQ7	Depth-Filt	Y	Original	0.946747
NVG	1	HC	BWA	ISAAC	snv	CQ7	Depth-Filt	Y	Original	0.962303
NVG	1	HC	BWA	stampy	snv	CQ7	Depth-Filt	Y	Original	0.988495
NVG	1	HC	ISAAC	stampy	snv	CQ7	Depth-Filt	Y	Original	0.961959
NVG	1	HC	Bowtie2	BWA	snv	CQ7	Depth-Filt	N	Original	0.946109
NVG	1	HC	Bowtie2	ISAAC	snv	CQ7	Depth-Filt	N	Original	0.959184
NVG	1	HC	Bowtie2	stampy	snv	CQ7	Depth-Filt	N	Original	0.945913
NVG	1	HC	BWA	ISAAC	snv	CQ7	Depth-Filt	N	Original	0.962605
NVG	1	HC	BWA	stampy	snv	CQ7	Depth-Filt	N	Original	0.989067
NVG	1	HC	ISAAC	stampy	snv	CQ7	Depth-Filt	N	Original	0.962419
NVG	2	HC	Bowtie2	BWA	snv	CQ7	Depth-Filt	Y	Original	0.94659
NVG	2	HC	Bowtie2	ISAAC	snv	CQ7	Depth-Filt	Y	Original	0.959447
NVG	2	HC	Bowtie2	stampy	snv	CQ7	Depth-Filt	Y	Original	0.946715
NVG	2	HC	BWA	ISAAC	snv	CQ7	Depth-Filt	Y	Original	0.961813
NVG	2	HC	BWA	stampy	snv	CQ7	Depth-Filt	Y	Original	0.988404
NVG	2	HC	ISAAC	stampy	snv	CQ7	Depth-Filt	Y	Original	0.961402
NVG	2	HC	Bowtie2	BWA	snv	CQ7	Depth-Filt	N	Original	0.945933
NVG	2	HC	Bowtie2	ISAAC	snv	CQ7	Depth-Filt	N	Original	0.959057
NVG	2	HC	Bowtie2	stampy	snv	CQ7	Depth-Filt	N	Original	0.945965
NVG	2	HC	BWA	ISAAC	snv	CQ7	Depth-Filt	N	Original	0.961912
NVG	2	HC	BWA	stampy	snv	CQ7	Depth-Filt	N	Original	0.989058
NVG	2	HC	ISAAC	stampy	snv	CQ7	Depth-Filt	N	Original	0.961917
NVG	3	HC	Bowtie2	BWA	snv	CQ7	Depth-Filt	Y	Original	0.946313
NVG	3	HC	Bowtie2	ISAAC	snv	CQ7	Depth-Filt	Y	Original	0.959193
NVG	3	HC	Bowtie2	stampy	snv	CQ7	Depth-Filt	Y	Original	0.946497
NVG	3	HC	BWA	ISAAC	snv	CQ7	Depth-Filt	Y	Original	0.9616
NVG	3	HC	BWA	stampy	snv	CQ7	Depth-Filt	Y	Original	0.988412
NVG	3	HC	ISAAC	stampy	snv	CQ7	Depth-Filt	Y	Original	0.961239
NVG	3	HC	Bowtie2	BWA	snv	CQ7	Depth-Filt	N	Original	0.945659
NVG	3	HC	Bowtie2	ISAAC	snv	CQ7	Depth-Filt	N	Original	0.958864
NVG	3	HC	Bowtie2	stampy	snv	CQ7	Depth-Filt	N	Original	0.945658
NVG	3	HC	BWA	ISAAC	snv	CQ7	Depth-Filt	N	Original	0.961775
NVG	3	HC	BWA	stampy	snv	CQ7	Depth-Filt	N	Original	0.989022
NVG	3	HC	ISAAC	stampy	snv	CQ7	Depth-Filt	N	Original	0.961746
NVG	1	ISAAC	Bowtie2	BWA	snv	CQ7	Depth-Filt	Y	Original	0.962656
NVG	1	ISAAC	Bowtie2	ISAAC	snv	CQ7	Depth-Filt	Y	Original	0.960182
NVG	1	ISAAC	Bowtie2	stampy	snv	CQ7	Depth-Filt	Y	Original	0.962214
NVG	1	ISAAC	BWA	ISAAC	snv	CQ7	Depth-Filt	Y	Original	0.965299
NVG	1	ISAAC	BWA	stampy	snv	CQ7	Depth-Filt	Y	Original	0.985861
NVG	1	ISAAC	ISAAC	stampy	snv	CQ7	Depth-Filt	Y	Original	0.959223
NVG	1	ISAAC	Bowtie2	BWA	snv	CQ7	Depth-Filt	N	Original	0.961841
NVG	1	ISAAC	Bowtie2	ISAAC	snv	CQ7	Depth-Filt	N	Original	0.961986
NVG	1	ISAAC	Bowtie2	stampy	snv	CQ7	Depth-Filt	N	Original	0.962
NVG	1	ISAAC	BWA	ISAAC	snv	CQ7	Depth-Filt	N	Original	0.967953
NVG	1	ISAAC	BWA	stampy	snv	CQ7	Depth-Filt	N	Original	0.987384
NVG	1	ISAAC	ISAAC	stampy	snv	CQ7	Depth-Filt	N	Original	0.962822
NVG	2	ISAAC	Bowtie2	BWA	snv	CQ7	Depth-Filt	Y	Original	0.962416
NVG	2	ISAAC	Bowtie2	ISAAC	snv	CQ7	Depth-Filt	Y	Original	0.958563
NVG	2	ISAAC	Bowtie2	stampy	snv	CQ7	Depth-Filt	Y	Original	0.961691
NVG	2	ISAAC	BWA	ISAAC	snv	CQ7	Depth-Filt	Y	Original	0.964062
NVG	2	ISAAC	BWA	stampy	snv	CQ7	Depth-Filt	Y	Original	0.98451
NVG	2	ISAAC	ISAAC	stampy	snv	CQ7	Depth-Filt	Y	Original	0.957113
NVG	2	ISAAC	Bowtie2	BWA	snv	CQ7	Depth-Filt	N	Original	0.961501
NVG	2	ISAAC	Bowtie2	ISAAC	snv	CQ7	Depth-Filt	N	Original	0.960812
NVG	2	ISAAC	Bowtie2	stampy	snv	CQ7	Depth-Filt	N	Original	0.961617
NVG	2	ISAAC	BWA	ISAAC	snv	CQ7	Depth-Filt	N	Original	0.96652
NVG	2	ISAAC	BWA	stampy	snv	CQ7	Depth-Filt	N	Original	0.987352
NVG	2	ISAAC	ISAAC	stampy	snv	CQ7	Depth-Filt	N	Original	0.961362
NVG	3	ISAAC	Bowtie2	BWA	snv	CQ7	Depth-Filt	Y	Original	0.963118
NVG	3	ISAAC	Bowtie2	ISAAC	snv	CQ7	Depth-Filt	Y	Original	0.958653
NVG	3	ISAAC	Bowtie2	stampy	snv	CQ7	Depth-Filt	Y	Original	0.963551
NVG	3	ISAAC	BWA	ISAAC	snv	CQ7	Depth-Filt	Y	Original	0.964114
NVG	3	ISAAC	BWA	stampy	snv	CQ7	Depth-Filt	Y	Original	0.987173
NVG	3	ISAAC	ISAAC	stampy	snv	CQ7	Depth-Filt	Y	Original	0.959148
NVG	3	ISAAC	Bowtie2	BWA	snv	CQ7	Depth-Filt	N	Original	0.961885
NVG	3	ISAAC	Bowtie2	ISAAC	snv	CQ7	Depth-Filt	N	Original	0.961326
NVG	3	ISAAC	Bowtie2	stampy	snv	CQ7	Depth-Filt	N	Original	0.962069
NVG	3	ISAAC	BWA	ISAAC	snv	CQ7	Depth-Filt	N	Original	0.966886
NVG	3	ISAAC	BWA	stampy	snv	CQ7	Depth-Filt	N	Original	0.987922
NVG	3	ISAAC	ISAAC	stampy	snv	CQ7	Depth-Filt	N	Original	0.962249
NVG	1	Samtools	Bowtie2	BWA	snv	CQ7	Depth-Filt	Y	Original	0.951304
NVG	1	Samtools	Bowtie2	ISAAC	snv	CQ7	Depth-Filt	Y	Original	0.956644
NVG	1	Samtools	Bowtie2	stampy	snv	CQ7	Depth-Filt	Y	Original	0.950562
NVG	1	Samtools	BWA	ISAAC	snv	CQ7	Depth-Filt	Y	Original	0.954684
NVG	1	Samtools	BWA	stampy	snv	CQ7	Depth-Filt	Y	Original	0.98153
NVG	1	Samtools	ISAAC	stampy	snv	CQ7	Depth-Filt	Y	Original	0.952505
NVG	1	Samtools	Bowtie2	BWA	snv	CQ7	Depth-Filt	N	Original	0.945365
NVG	1	Samtools	Bowtie2	ISAAC	snv	CQ7	Depth-Filt	N	Original	0.952357
NVG	1	Samtools	Bowtie2	stampy	snv	CQ7	Depth-Filt	N	Original	0.939161
NVG	1	Samtools	BWA	ISAAC	snv	CQ7	Depth-Filt	N	Original	0.950671
NVG	1	Samtools	BWA	stampy	snv	CQ7	Depth-Filt	N	Original	0.973866
NVG	1	Samtools	ISAAC	stampy	snv	CQ7	Depth-Filt	N	Original	0.94211
NVG	2	Samtools	Bowtie2	BWA	snv	CQ7	Depth-Filt	Y	Original	0.950727
NVG	2	Samtools	Bowtie2	ISAAC	snv	CQ7	Depth-Filt	Y	Original	0.956681
NVG	2	Samtools	Bowtie2	stampy	snv	CQ7	Depth-Filt	Y	Original	0.950583
NVG	2	Samtools	BWA	ISAAC	snv	CQ7	Depth-Filt	Y	Original	0.953928
NVG	2	Samtools	BWA	stampy	snv	CQ7	Depth-Filt	Y	Original	0.981518
NVG	2	Samtools	ISAAC	stampy	snv	CQ7	Depth-Filt	Y	Original	0.952123
NVG	2	Samtools	Bowtie2	BWA	snv	CQ7	Depth-Filt	N	Original	0.945167
NVG	2	Samtools	Bowtie2	ISAAC	snv	CQ7	Depth-Filt	N	Original	0.952369
NVG	2	Samtools	Bowtie2	stampy	snv	CQ7	Depth-Filt	N	Original	0.939291
NVG	2	Samtools	BWA	ISAAC	snv	CQ7	Depth-Filt	N	Original	0.950203
NVG	2	Samtools	BWA	stampy	snv	CQ7	Depth-Filt	N	Original	0.974186
NVG	2	Samtools	ISAAC	stampy	snv	CQ7	Depth-Filt	N	Original	0.9419
NVG	3	Samtools	Bowtie2	BWA	snv	CQ7	Depth-Filt	Y	Original	0.95086
NVG	3	Samtools	Bowtie2	ISAAC	snv	CQ7	Depth-Filt	Y	Original	0.956634
NVG	3	Samtools	Bowtie2	stampy	snv	CQ7	Depth-Filt	Y	Original	0.950202
NVG	3	Samtools	BWA	ISAAC	snv	CQ7	Depth-Filt	Y	Original	0.954041
NVG	3	Samtools	BWA	stampy	snv	CQ7	Depth-Filt	Y	Original	0.981889
NVG	3	Samtools	ISAAC	stampy	snv	CQ7	Depth-Filt	Y	Original	0.952027
NVG	3	Samtools	Bowtie2	BWA	snv	CQ7	Depth-Filt	N	Original	0.945053
NVG	3	Samtools	Bowtie2	ISAAC	snv	CQ7	Depth-Filt	N	Original	0.952516
NVG	3	Samtools	Bowtie2	stampy	snv	CQ7	Depth-Filt	N	Original	0.939227
NVG	3	Samtools	BWA	ISAAC	snv	CQ7	Depth-Filt	N	Original	0.950152
NVG	3	Samtools	BWA	stampy	snv	CQ7	Depth-Filt	N	Original	0.974544
NVG	3	Samtools	ISAAC	stampy	snv	CQ7	Depth-Filt	N	Original	0.942022
NVG	1	SNVer	Bowtie2	BWA	snv	CQ7	Depth-Filt	Y	Original	0.923668
NVG	1	SNVer	Bowtie2	ISAAC	snv	CQ7	Depth-Filt	Y	Original	0.928729
NVG	1	SNVer	Bowtie2	stampy	snv	CQ7	Depth-Filt	Y	Original	0.92091
NVG	1	SNVer	BWA	ISAAC	snv	CQ7	Depth-Filt	Y	Original	0.940068
NVG	1	SNVer	BWA	stampy	snv	CQ7	Depth-Filt	Y	Original	0.950936
NVG	1	SNVer	ISAAC	stampy	snv	CQ7	Depth-Filt	Y	Original	0.91816
NVG	1	SNVer	Bowtie2	BWA	snv	CQ7	Depth-Filt	N	Original	0.938498
NVG	1	SNVer	Bowtie2	ISAAC	snv	CQ7	Depth-Filt	N	Original	0.944498
NVG	1	SNVer	Bowtie2	stampy	snv	CQ7	Depth-Filt	N	Original	0.926362
NVG	1	SNVer	BWA	ISAAC	snv	CQ7	Depth-Filt	N	Original	0.947749
NVG	1	SNVer	BWA	stampy	snv	CQ7	Depth-Filt	N	Original	0.967705
NVG	1	SNVer	ISAAC	stampy	snv	CQ7	Depth-Filt	N	Original	0.933161
NVG	2	SNVer	Bowtie2	BWA	snv	CQ7	Depth-Filt	Y	Original	0.924028
NVG	2	SNVer	Bowtie2	ISAAC	snv	CQ7	Depth-Filt	Y	Original	0.929324
NVG	2	SNVer	Bowtie2	stampy	snv	CQ7	Depth-Filt	Y	Original	0.920922
NVG	2	SNVer	BWA	ISAAC	snv	CQ7	Depth-Filt	Y	Original	0.939082
NVG	2	SNVer	BWA	stampy	snv	CQ7	Depth-Filt	Y	Original	0.950951
NVG	2	SNVer	ISAAC	stampy	snv	CQ7	Depth-Filt	Y	Original	0.917472
NVG	2	SNVer	Bowtie2	BWA	snv	CQ7	Depth-Filt	N	Original	0.938551
NVG	2	SNVer	Bowtie2	ISAAC	snv	CQ7	Depth-Filt	N	Original	0.944262
NVG	2	SNVer	Bowtie2	stampy	snv	CQ7	Depth-Filt	N	Original	0.926585
NVG	2	SNVer	BWA	ISAAC	snv	CQ7	Depth-Filt	N	Original	0.946649
NVG	2	SNVer	BWA	stampy	snv	CQ7	Depth-Filt	N	Original	0.968089
NVG	2	SNVer	ISAAC	stampy	snv	CQ7	Depth-Filt	N	Original	0.93246
NVG	3	SNVer	Bowtie2	BWA	snv	CQ7	Depth-Filt	Y	Original	0.924721
NVG	3	SNVer	Bowtie2	ISAAC	snv	CQ7	Depth-Filt	Y	Original	0.930167
NVG	3	SNVer	Bowtie2	stampy	snv	CQ7	Depth-Filt	Y	Original	0.92072
NVG	3	SNVer	BWA	ISAAC	snv	CQ7	Depth-Filt	Y	Original	0.939554
NVG	3	SNVer	BWA	stampy	snv	CQ7	Depth-Filt	Y	Original	0.951602
NVG	3	SNVer	ISAAC	stampy	snv	CQ7	Depth-Filt	Y	Original	0.918308
NVG	3	SNVer	Bowtie2	BWA	snv	CQ7	Depth-Filt	N	Original	0.938774
NVG	3	SNVer	Bowtie2	ISAAC	snv	CQ7	Depth-Filt	N	Original	0.944633
NVG	3	SNVer	Bowtie2	stampy	snv	CQ7	Depth-Filt	N	Original	0.926631
NVG	3	SNVer	BWA	ISAAC	snv	CQ7	Depth-Filt	N	Original	0.946973
NVG	3	SNVer	BWA	stampy	snv	CQ7	Depth-Filt	N	Original	0.968094
NVG	3	SNVer	ISAAC	stampy	snv	CQ7	Depth-Filt	N	Original	0.932554
NVG	1	Varscan	Bowtie2	BWA	snv	CQ7	Depth-Filt	Y	Original	0.940874
NVG	1	Varscan	Bowtie2	ISAAC	snv	CQ7	Depth-Filt	Y	Original	0.895349
NVG	1	Varscan	Bowtie2	stampy	snv	CQ7	Depth-Filt	Y	Original	0.938822
NVG	1	Varscan	BWA	ISAAC	snv	CQ7	Depth-Filt	Y	Original	0.900111
NVG	1	Varscan	BWA	stampy	snv	CQ7	Depth-Filt	Y	Original	0.967607
NVG	1	Varscan	ISAAC	stampy	snv	CQ7	Depth-Filt	Y	Original	0.894753
NVG	1	Varscan	Bowtie2	BWA	snv	CQ7	Depth-Filt	N	Original	0.938109
NVG	1	Varscan	Bowtie2	ISAAC	snv	CQ7	Depth-Filt	N	Original	0.892464
NVG	1	Varscan	Bowtie2	stampy	snv	CQ7	Depth-Filt	N	Original	0.933
NVG	1	Varscan	BWA	ISAAC	snv	CQ7	Depth-Filt	N	Original	0.899102
NVG	1	Varscan	BWA	stampy	snv	CQ7	Depth-Filt	N	Original	0.963249
NVG	1	Varscan	ISAAC	stampy	snv	CQ7	Depth-Filt	N	Original	0.889945
NVG	2	Varscan	Bowtie2	BWA	snv	CQ7	Depth-Filt	Y	Original	0.94144
NVG	2	Varscan	Bowtie2	ISAAC	snv	CQ7	Depth-Filt	Y	Original	0.895347
NVG	2	Varscan	Bowtie2	stampy	snv	CQ7	Depth-Filt	Y	Original	0.939498
NVG	2	Varscan	BWA	ISAAC	snv	CQ7	Depth-Filt	Y	Original	0.899794
NVG	2	Varscan	BWA	stampy	snv	CQ7	Depth-Filt	Y	Original	0.967916
NVG	2	Varscan	ISAAC	stampy	snv	CQ7	Depth-Filt	Y	Original	0.89454
NVG	2	Varscan	Bowtie2	BWA	snv	CQ7	Depth-Filt	N	Original	0.938896
NVG	2	Varscan	Bowtie2	ISAAC	snv	CQ7	Depth-Filt	N	Original	0.892679
NVG	2	Varscan	Bowtie2	stampy	snv	CQ7	Depth-Filt	N	Original	0.933899
NVG	2	Varscan	BWA	ISAAC	snv	CQ7	Depth-Filt	N	Original	0.898848
NVG	2	Varscan	BWA	stampy	snv	CQ7	Depth-Filt	N	Original	0.963737
NVG	2	Varscan	ISAAC	stampy	snv	CQ7	Depth-Filt	N	Original	0.889829
NVG	3	Varscan	Bowtie2	BWA	snv	CQ7	Depth-Filt	Y	Original	0.942167
NVG	3	Varscan	Bowtie2	ISAAC	snv	CQ7	Depth-Filt	Y	Original	0.895505
NVG	3	Varscan	Bowtie2	stampy	snv	CQ7	Depth-Filt	Y	Original	0.94024
NVG	3	Varscan	BWA	ISAAC	snv	CQ7	Depth-Filt	Y	Original	0.899586
NVG	3	Varscan	BWA	stampy	snv	CQ7	Depth-Filt	Y	Original	0.968645
NVG	3	Varscan	ISAAC	stampy	snv	CQ7	Depth-Filt	Y	Original	0.894489
NVG	3	Varscan	Bowtie2	BWA	snv	CQ7	Depth-Filt	N	Original	0.939398
NVG	3	Varscan	Bowtie2	ISAAC	snv	CQ7	Depth-Filt	N	Original	0.892689
NVG	3	Varscan	Bowtie2	stampy	snv	CQ7	Depth-Filt	N	Original	0.934571
NVG	3	Varscan	BWA	ISAAC	snv	CQ7	Depth-Filt	N	Original	0.898625
NVG	3	Varscan	BWA	stampy	snv	CQ7	Depth-Filt	N	Original	0.964417
NVG	3	Varscan	ISAAC	stampy	snv	CQ7	Depth-Filt	N	Original	0.889892
WUX	1	FreeBayes	Bowtie2	BWA	snv	CQ7	Depth-Filt	Y	Original	0.920112
WUX	1	FreeBayes	Bowtie2	ISAAC	snv	CQ7	Depth-Filt	Y	Original	0.926648
WUX	1	FreeBayes	Bowtie2	stampy	snv	CQ7	Depth-Filt	Y	Original	0.911065
WUX	1	FreeBayes	BWA	ISAAC	snv	CQ7	Depth-Filt	Y	Original	0.939515
WUX	1	FreeBayes	BWA	stampy	snv	CQ7	Depth-Filt	Y	Original	0.966781
WUX	1	FreeBayes	ISAAC	stampy	snv	CQ7	Depth-Filt	Y	Original	0.927947
WUX	1	FreeBayes	Bowtie2	BWA	snv	CQ7	Depth-Filt	N	Original	0.912742
WUX	1	FreeBayes	Bowtie2	ISAAC	snv	CQ7	Depth-Filt	N	Original	0.918388
WUX	1	FreeBayes	Bowtie2	stampy	snv	CQ7	Depth-Filt	N	Original	0.880145
WUX	1	FreeBayes	BWA	ISAAC	snv	CQ7	Depth-Filt	N	Original	0.934724
WUX	1	FreeBayes	BWA	stampy	snv	CQ7	Depth-Filt	N	Original	0.937442
WUX	1	FreeBayes	ISAAC	stampy	snv	CQ7	Depth-Filt	N	Original	0.900786
WUX	2	FreeBayes	Bowtie2	BWA	snv	CQ7	Depth-Filt	Y	Original	0.920269
WUX	2	FreeBayes	Bowtie2	ISAAC	snv	CQ7	Depth-Filt	Y	Original	0.926033
WUX	2	FreeBayes	Bowtie2	stampy	snv	CQ7	Depth-Filt	Y	Original	0.911011
WUX	2	FreeBayes	BWA	ISAAC	snv	CQ7	Depth-Filt	Y	Original	0.939872
WUX	2	FreeBayes	BWA	stampy	snv	CQ7	Depth-Filt	Y	Original	0.966532
WUX	2	FreeBayes	ISAAC	stampy	snv	CQ7	Depth-Filt	Y	Original	0.928148
WUX	2	FreeBayes	Bowtie2	BWA	snv	CQ7	Depth-Filt	N	Original	0.91285
WUX	2	FreeBayes	Bowtie2	ISAAC	snv	CQ7	Depth-Filt	N	Original	0.917642
WUX	2	FreeBayes	Bowtie2	stampy	snv	CQ7	Depth-Filt	N	Original	0.880542
WUX	2	FreeBayes	BWA	ISAAC	snv	CQ7	Depth-Filt	N	Original	0.935035
WUX	2	FreeBayes	BWA	stampy	snv	CQ7	Depth-Filt	N	Original	0.937794
WUX	2	FreeBayes	ISAAC	stampy	snv	CQ7	Depth-Filt	N	Original	0.901573
WUX	3	FreeBayes	Bowtie2	BWA	snv	CQ7	Depth-Filt	Y	Original	0.920005
WUX	3	FreeBayes	Bowtie2	ISAAC	snv	CQ7	Depth-Filt	Y	Original	0.926097
WUX	3	FreeBayes	Bowtie2	stampy	snv	CQ7	Depth-Filt	Y	Original	0.910836
WUX	3	FreeBayes	BWA	ISAAC	snv	CQ7	Depth-Filt	Y	Original	0.939514
WUX	3	FreeBayes	BWA	stampy	snv	CQ7	Depth-Filt	Y	Original	0.9664
WUX	3	FreeBayes	ISAAC	stampy	snv	CQ7	Depth-Filt	Y	Original	0.927921
WUX	3	FreeBayes	Bowtie2	BWA	snv	CQ7	Depth-Filt	N	Original	0.912214
WUX	3	FreeBayes	Bowtie2	ISAAC	snv	CQ7	Depth-Filt	N	Original	0.917293
WUX	3	FreeBayes	Bowtie2	stampy	snv	CQ7	Depth-Filt	N	Original	0.880195
WUX	3	FreeBayes	BWA	ISAAC	snv	CQ7	Depth-Filt	N	Original	0.934445
WUX	3	FreeBayes	BWA	stampy	snv	CQ7	Depth-Filt	N	Original	0.937591
WUX	3	FreeBayes	ISAAC	stampy	snv	CQ7	Depth-Filt	N	Original	0.900896
WUX	1	HC	Bowtie2	BWA	snv	CQ7	Depth-Filt	Y	Original	0.945134
WUX	1	HC	Bowtie2	ISAAC	snv	CQ7	Depth-Filt	Y	Original	0.95984
WUX	1	HC	Bowtie2	stampy	snv	CQ7	Depth-Filt	Y	Original	0.945109
WUX	1	HC	BWA	ISAAC	snv	CQ7	Depth-Filt	Y	Original	0.963384
WUX	1	HC	BWA	stampy	snv	CQ7	Depth-Filt	Y	Original	0.987813
WUX	1	HC	ISAAC	stampy	snv	CQ7	Depth-Filt	Y	Original	0.963099
WUX	1	HC	Bowtie2	BWA	snv	CQ7	Depth-Filt	N	Original	0.944356
WUX	1	HC	Bowtie2	ISAAC	snv	CQ7	Depth-Filt	N	Original	0.958929
WUX	1	HC	Bowtie2	stampy	snv	CQ7	Depth-Filt	N	Original	0.944118
WUX	1	HC	BWA	ISAAC	snv	CQ7	Depth-Filt	N	Original	0.9634
WUX	1	HC	BWA	stampy	snv	CQ7	Depth-Filt	N	Original	0.987858
WUX	1	HC	ISAAC	stampy	snv	CQ7	Depth-Filt	N	Original	0.963095
WUX	2	HC	Bowtie2	BWA	snv	CQ7	Depth-Filt	Y	Original	0.944897
WUX	2	HC	Bowtie2	ISAAC	snv	CQ7	Depth-Filt	Y	Original	0.959658
WUX	2	HC	Bowtie2	stampy	snv	CQ7	Depth-Filt	Y	Original	0.94486
WUX	2	HC	BWA	ISAAC	snv	CQ7	Depth-Filt	Y	Original	0.963755
WUX	2	HC	BWA	stampy	snv	CQ7	Depth-Filt	Y	Original	0.987494
WUX	2	HC	ISAAC	stampy	snv	CQ7	Depth-Filt	Y	Original	0.963471
WUX	2	HC	Bowtie2	BWA	snv	CQ7	Depth-Filt	N	Original	0.94401
WUX	2	HC	Bowtie2	ISAAC	snv	CQ7	Depth-Filt	N	Original	0.958632
WUX	2	HC	Bowtie2	stampy	snv	CQ7	Depth-Filt	N	Original	0.943737
WUX	2	HC	BWA	ISAAC	snv	CQ7	Depth-Filt	N	Original	0.963704
WUX	2	HC	BWA	stampy	snv	CQ7	Depth-Filt	N	Original	0.987555
WUX	2	HC	ISAAC	stampy	snv	CQ7	Depth-Filt	N	Original	0.963458
WUX	3	HC	Bowtie2	BWA	snv	CQ7	Depth-Filt	Y	Original	0.944748
WUX	3	HC	Bowtie2	ISAAC	snv	CQ7	Depth-Filt	Y	Original	0.959452
WUX	3	HC	Bowtie2	stampy	snv	CQ7	Depth-Filt	Y	Original	0.944878
WUX	3	HC	BWA	ISAAC	snv	CQ7	Depth-Filt	Y	Original	0.963564
WUX	3	HC	BWA	stampy	snv	CQ7	Depth-Filt	Y	Original	0.987538
WUX	3	HC	ISAAC	stampy	snv	CQ7	Depth-Filt	Y	Original	0.963364
WUX	3	HC	Bowtie2	BWA	snv	CQ7	Depth-Filt	N	Original	0.943954
WUX	3	HC	Bowtie2	ISAAC	snv	CQ7	Depth-Filt	N	Original	0.958557
WUX	3	HC	Bowtie2	stampy	snv	CQ7	Depth-Filt	N	Original	0.943714
WUX	3	HC	BWA	ISAAC	snv	CQ7	Depth-Filt	N	Original	0.963618
WUX	3	HC	BWA	stampy	snv	CQ7	Depth-Filt	N	Original	0.987726
WUX	3	HC	ISAAC	stampy	snv	CQ7	Depth-Filt	N	Original	0.963316
WUX	1	ISAAC	Bowtie2	BWA	snv	CQ7	Depth-Filt	Y	Original	0.953844
WUX	1	ISAAC	Bowtie2	ISAAC	snv	CQ7	Depth-Filt	Y	Original	0.956217
WUX	1	ISAAC	Bowtie2	stampy	snv	CQ7	Depth-Filt	Y	Original	0.951328
WUX	1	ISAAC	BWA	ISAAC	snv	CQ7	Depth-Filt	Y	Original	0.966949
WUX	1	ISAAC	BWA	stampy	snv	CQ7	Depth-Filt	Y	Original	0.978543
WUX	1	ISAAC	ISAAC	stampy	snv	CQ7	Depth-Filt	Y	Original	0.954213
WUX	1	ISAAC	Bowtie2	BWA	snv	CQ7	Depth-Filt	N	Original	0.955843
WUX	1	ISAAC	Bowtie2	ISAAC	snv	CQ7	Depth-Filt	N	Original	0.959967
WUX	1	ISAAC	Bowtie2	stampy	snv	CQ7	Depth-Filt	N	Original	0.954265
WUX	1	ISAAC	BWA	ISAAC	snv	CQ7	Depth-Filt	N	Original	0.968662
WUX	1	ISAAC	BWA	stampy	snv	CQ7	Depth-Filt	N	Original	0.98216
WUX	1	ISAAC	ISAAC	stampy	snv	CQ7	Depth-Filt	N	Original	0.959144
WUX	2	ISAAC	Bowtie2	BWA	snv	CQ7	Depth-Filt	Y	Original	0.95466
WUX	2	ISAAC	Bowtie2	ISAAC	snv	CQ7	Depth-Filt	Y	Original	0.957366
WUX	2	ISAAC	Bowtie2	stampy	snv	CQ7	Depth-Filt	Y	Original	0.951658
WUX	2	ISAAC	BWA	ISAAC	snv	CQ7	Depth-Filt	Y	Original	0.968391
WUX	2	ISAAC	BWA	stampy	snv	CQ7	Depth-Filt	Y	Original	0.977882
WUX	2	ISAAC	ISAAC	stampy	snv	CQ7	Depth-Filt	Y	Original	0.954766
WUX	2	ISAAC	Bowtie2	BWA	snv	CQ7	Depth-Filt	N	Original	0.95647
WUX	2	ISAAC	Bowtie2	ISAAC	snv	CQ7	Depth-Filt	N	Original	0.9607
WUX	2	ISAAC	Bowtie2	stampy	snv	CQ7	Depth-Filt	N	Original	0.954564
WUX	2	ISAAC	BWA	ISAAC	snv	CQ7	Depth-Filt	N	Original	0.969751
WUX	2	ISAAC	BWA	stampy	snv	CQ7	Depth-Filt	N	Original	0.981722
WUX	2	ISAAC	ISAAC	stampy	snv	CQ7	Depth-Filt	N	Original	0.959709
WUX	3	ISAAC	Bowtie2	BWA	snv	CQ7	Depth-Filt	Y	Original	0.953149
WUX	3	ISAAC	Bowtie2	ISAAC	snv	CQ7	Depth-Filt	Y	Original	0.95629
WUX	3	ISAAC	Bowtie2	stampy	snv	CQ7	Depth-Filt	Y	Original	0.951375
WUX	3	ISAAC	BWA	ISAAC	snv	CQ7	Depth-Filt	Y	Original	0.967918
WUX	3	ISAAC	BWA	stampy	snv	CQ7	Depth-Filt	Y	Original	0.97982
WUX	3	ISAAC	ISAAC	stampy	snv	CQ7	Depth-Filt	Y	Original	0.956274
WUX	3	ISAAC	Bowtie2	BWA	snv	CQ7	Depth-Filt	N	Original	0.955127
WUX	3	ISAAC	Bowtie2	ISAAC	snv	CQ7	Depth-Filt	N	Original	0.959997
WUX	3	ISAAC	Bowtie2	stampy	snv	CQ7	Depth-Filt	N	Original	0.953534
WUX	3	ISAAC	BWA	ISAAC	snv	CQ7	Depth-Filt	N	Original	0.969185
WUX	3	ISAAC	BWA	stampy	snv	CQ7	Depth-Filt	N	Original	0.982683
WUX	3	ISAAC	ISAAC	stampy	snv	CQ7	Depth-Filt	N	Original	0.960175
WUX	1	Samtools	Bowtie2	BWA	snv	CQ7	Depth-Filt	Y	Original	0.948026
WUX	1	Samtools	Bowtie2	ISAAC	snv	CQ7	Depth-Filt	Y	Original	0.955026
WUX	1	Samtools	Bowtie2	stampy	snv	CQ7	Depth-Filt	Y	Original	0.945946
WUX	1	Samtools	BWA	ISAAC	snv	CQ7	Depth-Filt	Y	Original	0.954541
WUX	1	Samtools	BWA	stampy	snv	CQ7	Depth-Filt	Y	Original	0.979112
WUX	1	Samtools	ISAAC	stampy	snv	CQ7	Depth-Filt	Y	Original	0.950989
WUX	1	Samtools	Bowtie2	BWA	snv	CQ7	Depth-Filt	N	Original	0.941255
WUX	1	Samtools	Bowtie2	ISAAC	snv	CQ7	Depth-Filt	N	Original	0.949766
WUX	1	Samtools	Bowtie2	stampy	snv	CQ7	Depth-Filt	N	Original	0.930068
WUX	1	Samtools	BWA	ISAAC	snv	CQ7	Depth-Filt	N	Original	0.949596
WUX	1	Samtools	BWA	stampy	snv	CQ7	Depth-Filt	N	Original	0.967635
WUX	1	Samtools	ISAAC	stampy	snv	CQ7	Depth-Filt	N	Original	0.936354
WUX	2	Samtools	Bowtie2	BWA	snv	CQ7	Depth-Filt	Y	Original	0.947836
WUX	2	Samtools	Bowtie2	ISAAC	snv	CQ7	Depth-Filt	Y	Original	0.954723
WUX	2	Samtools	Bowtie2	stampy	snv	CQ7	Depth-Filt	Y	Original	0.945668
WUX	2	Samtools	BWA	ISAAC	snv	CQ7	Depth-Filt	Y	Original	0.954677
WUX	2	Samtools	BWA	stampy	snv	CQ7	Depth-Filt	Y	Original	0.97875
WUX	2	Samtools	ISAAC	stampy	snv	CQ7	Depth-Filt	Y	Original	0.950963
WUX	2	Samtools	Bowtie2	BWA	snv	CQ7	Depth-Filt	N	Original	0.940832
WUX	2	Samtools	Bowtie2	ISAAC	snv	CQ7	Depth-Filt	N	Original	0.949202
WUX	2	Samtools	Bowtie2	stampy	snv	CQ7	Depth-Filt	N	Original	0.929268
WUX	2	Samtools	BWA	ISAAC	snv	CQ7	Depth-Filt	N	Original	0.949486
WUX	2	Samtools	BWA	stampy	snv	CQ7	Depth-Filt	N	Original	0.966885
WUX	2	Samtools	ISAAC	stampy	snv	CQ7	Depth-Filt	N	Original	0.935804
WUX	3	Samtools	Bowtie2	BWA	snv	CQ7	Depth-Filt	Y	Original	0.947506
WUX	3	Samtools	Bowtie2	ISAAC	snv	CQ7	Depth-Filt	Y	Original	0.954226
WUX	3	Samtools	Bowtie2	stampy	snv	CQ7	Depth-Filt	Y	Original	0.945452
WUX	3	Samtools	BWA	ISAAC	snv	CQ7	Depth-Filt	Y	Original	0.954504
WUX	3	Samtools	BWA	stampy	snv	CQ7	Depth-Filt	Y	Original	0.978771
WUX	3	Samtools	ISAAC	stampy	snv	CQ7	Depth-Filt	Y	Original	0.951004
WUX	3	Samtools	Bowtie2	BWA	snv	CQ7	Depth-Filt	N	Original	0.940599
WUX	3	Samtools	Bowtie2	ISAAC	snv	CQ7	Depth-Filt	N	Original	0.94884
WUX	3	Samtools	Bowtie2	stampy	snv	CQ7	Depth-Filt	N	Original	0.929358
WUX	3	Samtools	BWA	ISAAC	snv	CQ7	Depth-Filt	N	Original	0.949504
WUX	3	Samtools	BWA	stampy	snv	CQ7	Depth-Filt	N	Original	0.967324
WUX	3	Samtools	ISAAC	stampy	snv	CQ7	Depth-Filt	N	Original	0.93618
WUX	1	SNVer	Bowtie2	BWA	snv	CQ7	Depth-Filt	Y	Original	0.910729
WUX	1	SNVer	Bowtie2	ISAAC	snv	CQ7	Depth-Filt	Y	Original	0.918703
WUX	1	SNVer	Bowtie2	stampy	snv	CQ7	Depth-Filt	Y	Original	0.904508
WUX	1	SNVer	BWA	ISAAC	snv	CQ7	Depth-Filt	Y	Original	0.938679
WUX	1	SNVer	BWA	stampy	snv	CQ7	Depth-Filt	Y	Original	0.939447
WUX	1	SNVer	ISAAC	stampy	snv	CQ7	Depth-Filt	Y	Original	0.907453
WUX	1	SNVer	Bowtie2	BWA	snv	CQ7	Depth-Filt	N	Original	0.931879
WUX	1	SNVer	Bowtie2	ISAAC	snv	CQ7	Depth-Filt	N	Original	0.941288
WUX	1	SNVer	Bowtie2	stampy	snv	CQ7	Depth-Filt	N	Original	0.911431
WUX	1	SNVer	BWA	ISAAC	snv	CQ7	Depth-Filt	N	Original	0.94671
WUX	1	SNVer	BWA	stampy	snv	CQ7	Depth-Filt	N	Original	0.956532
WUX	1	SNVer	ISAAC	stampy	snv	CQ7	Depth-Filt	N	Original	0.922902
WUX	2	SNVer	Bowtie2	BWA	snv	CQ7	Depth-Filt	Y	Original	0.910603
WUX	2	SNVer	Bowtie2	ISAAC	snv	CQ7	Depth-Filt	Y	Original	0.918721
WUX	2	SNVer	Bowtie2	stampy	snv	CQ7	Depth-Filt	Y	Original	0.903152
WUX	2	SNVer	BWA	ISAAC	snv	CQ7	Depth-Filt	Y	Original	0.93895
WUX	2	SNVer	BWA	stampy	snv	CQ7	Depth-Filt	Y	Original	0.938503
WUX	2	SNVer	ISAAC	stampy	snv	CQ7	Depth-Filt	Y	Original	0.907352
WUX	2	SNVer	Bowtie2	BWA	snv	CQ7	Depth-Filt	N	Original	0.931473
WUX	2	SNVer	Bowtie2	ISAAC	snv	CQ7	Depth-Filt	N	Original	0.940869
WUX	2	SNVer	Bowtie2	stampy	snv	CQ7	Depth-Filt	N	Original	0.909839
WUX	2	SNVer	BWA	ISAAC	snv	CQ7	Depth-Filt	N	Original	0.947023
WUX	2	SNVer	BWA	stampy	snv	CQ7	Depth-Filt	N	Original	0.955121
WUX	2	SNVer	ISAAC	stampy	snv	CQ7	Depth-Filt	N	Original	0.922084
WUX	3	SNVer	Bowtie2	BWA	snv	CQ7	Depth-Filt	Y	Original	0.909856
WUX	3	SNVer	Bowtie2	ISAAC	snv	CQ7	Depth-Filt	Y	Original	0.918067
WUX	3	SNVer	Bowtie2	stampy	snv	CQ7	Depth-Filt	Y	Original	0.902866
WUX	3	SNVer	BWA	ISAAC	snv	CQ7	Depth-Filt	Y	Original	0.938871
WUX	3	SNVer	BWA	stampy	snv	CQ7	Depth-Filt	Y	Original	0.938387
WUX	3	SNVer	ISAAC	stampy	snv	CQ7	Depth-Filt	Y	Original	0.906445
WUX	3	SNVer	Bowtie2	BWA	snv	CQ7	Depth-Filt	N	Original	0.931408
WUX	3	SNVer	Bowtie2	ISAAC	snv	CQ7	Depth-Filt	N	Original	0.940661
WUX	3	SNVer	Bowtie2	stampy	snv	CQ7	Depth-Filt	N	Original	0.909959
WUX	3	SNVer	BWA	ISAAC	snv	CQ7	Depth-Filt	N	Original	0.94671
WUX	3	SNVer	BWA	stampy	snv	CQ7	Depth-Filt	N	Original	0.955805
WUX	3	SNVer	ISAAC	stampy	snv	CQ7	Depth-Filt	N	Original	0.922125
WUX	1	Varscan	Bowtie2	BWA	snv	CQ7	Depth-Filt	Y	Original	0.925649
WUX	1	Varscan	Bowtie2	ISAAC	snv	CQ7	Depth-Filt	Y	Original	0.881615
WUX	1	Varscan	Bowtie2	stampy	snv	CQ7	Depth-Filt	Y	Original	0.922244
WUX	1	Varscan	BWA	ISAAC	snv	CQ7	Depth-Filt	Y	Original	0.893486
WUX	1	Varscan	BWA	stampy	snv	CQ7	Depth-Filt	Y	Original	0.963055
WUX	1	Varscan	ISAAC	stampy	snv	CQ7	Depth-Filt	Y	Original	0.886723
WUX	1	Varscan	Bowtie2	BWA	snv	CQ7	Depth-Filt	N	Original	0.921922
WUX	1	Varscan	Bowtie2	ISAAC	snv	CQ7	Depth-Filt	N	Original	0.878312
WUX	1	Varscan	Bowtie2	stampy	snv	CQ7	Depth-Filt	N	Original	0.912254
WUX	1	Varscan	BWA	ISAAC	snv	CQ7	Depth-Filt	N	Original	0.892357
WUX	1	Varscan	BWA	stampy	snv	CQ7	Depth-Filt	N	Original	0.954972
WUX	1	Varscan	ISAAC	stampy	snv	CQ7	Depth-Filt	N	Original	0.878595
WUX	2	Varscan	Bowtie2	BWA	snv	CQ7	Depth-Filt	Y	Original	0.924423
WUX	2	Varscan	Bowtie2	ISAAC	snv	CQ7	Depth-Filt	Y	Original	0.879701
WUX	2	Varscan	Bowtie2	stampy	snv	CQ7	Depth-Filt	Y	Original	0.920956
WUX	2	Varscan	BWA	ISAAC	snv	CQ7	Depth-Filt	Y	Original	0.892344
WUX	2	Varscan	BWA	stampy	snv	CQ7	Depth-Filt	Y	Original	0.962611
WUX	2	Varscan	ISAAC	stampy	snv	CQ7	Depth-Filt	Y	Original	0.885659
WUX	2	Varscan	Bowtie2	BWA	snv	CQ7	Depth-Filt	N	Original	0.920359
WUX	2	Varscan	Bowtie2	ISAAC	snv	CQ7	Depth-Filt	N	Original	0.876197
WUX	2	Varscan	Bowtie2	stampy	snv	CQ7	Depth-Filt	N	Original	0.910173
WUX	2	Varscan	BWA	ISAAC	snv	CQ7	Depth-Filt	N	Original	0.891155
WUX	2	Varscan	BWA	stampy	snv	CQ7	Depth-Filt	N	Original	0.953883
WUX	2	Varscan	ISAAC	stampy	snv	CQ7	Depth-Filt	N	Original	0.877011
WUX	3	Varscan	Bowtie2	BWA	snv	CQ7	Depth-Filt	Y	Original	0.924362
WUX	3	Varscan	Bowtie2	ISAAC	snv	CQ7	Depth-Filt	Y	Original	0.880691
WUX	3	Varscan	Bowtie2	stampy	snv	CQ7	Depth-Filt	Y	Original	0.920984
WUX	3	Varscan	BWA	ISAAC	snv	CQ7	Depth-Filt	Y	Original	0.89536
WUX	3	Varscan	BWA	stampy	snv	CQ7	Depth-Filt	Y	Original	0.962979
WUX	3	Varscan	ISAAC	stampy	snv	CQ7	Depth-Filt	Y	Original	0.887384
WUX	3	Varscan	Bowtie2	BWA	snv	CQ7	Depth-Filt	N	Original	0.920505
WUX	3	Varscan	Bowtie2	ISAAC	snv	CQ7	Depth-Filt	N	Original	0.877804
WUX	3	Varscan	Bowtie2	stampy	snv	CQ7	Depth-Filt	N	Original	0.910612
WUX	3	Varscan	BWA	ISAAC	snv	CQ7	Depth-Filt	N	Original	0.893593
WUX	3	Varscan	BWA	stampy	snv	CQ7	Depth-Filt	N	Original	0.955071
WUX	3	Varscan	ISAAC	stampy	snv	CQ7	Depth-Filt	N	Original	0.879952
ARD	1	FreeBayes	Bowtie2	BWA	snv	CQ8	Depth-Filt	Y	Original	0.919038
ARD	1	FreeBayes	Bowtie2	ISAAC	snv	CQ8	Depth-Filt	Y	Original	0.922428
ARD	1	FreeBayes	Bowtie2	stampy	snv	CQ8	Depth-Filt	Y	Original	0.910954
ARD	1	FreeBayes	BWA	ISAAC	snv	CQ8	Depth-Filt	Y	Original	0.937514
ARD	1	FreeBayes	BWA	stampy	snv	CQ8	Depth-Filt	Y	Original	0.966306
ARD	1	FreeBayes	ISAAC	stampy	snv	CQ8	Depth-Filt	Y	Original	0.925822
ARD	1	FreeBayes	Bowtie2	BWA	snv	CQ8	Depth-Filt	N	Original	0.913014
ARD	1	FreeBayes	Bowtie2	ISAAC	snv	CQ8	Depth-Filt	N	Original	0.915349
ARD	1	FreeBayes	Bowtie2	stampy	snv	CQ8	Depth-Filt	N	Original	0.892084
ARD	1	FreeBayes	BWA	ISAAC	snv	CQ8	Depth-Filt	N	Original	0.933702
ARD	1	FreeBayes	BWA	stampy	snv	CQ8	Depth-Filt	N	Original	0.949419
ARD	1	FreeBayes	ISAAC	stampy	snv	CQ8	Depth-Filt	N	Original	0.909328
ARD	2	FreeBayes	Bowtie2	BWA	snv	CQ8	Depth-Filt	Y	Original	0.920721
ARD	2	FreeBayes	Bowtie2	ISAAC	snv	CQ8	Depth-Filt	Y	Original	0.924501
ARD	2	FreeBayes	Bowtie2	stampy	snv	CQ8	Depth-Filt	Y	Original	0.913345
ARD	2	FreeBayes	BWA	ISAAC	snv	CQ8	Depth-Filt	Y	Original	0.937994
ARD	2	FreeBayes	BWA	stampy	snv	CQ8	Depth-Filt	Y	Original	0.9682
ARD	2	FreeBayes	ISAAC	stampy	snv	CQ8	Depth-Filt	Y	Original	0.927601
ARD	2	FreeBayes	Bowtie2	BWA	snv	CQ8	Depth-Filt	N	Original	0.914607
ARD	2	FreeBayes	Bowtie2	ISAAC	snv	CQ8	Depth-Filt	N	Original	0.916878
ARD	2	FreeBayes	Bowtie2	stampy	snv	CQ8	Depth-Filt	N	Original	0.89303
ARD	2	FreeBayes	BWA	ISAAC	snv	CQ8	Depth-Filt	N	Original	0.933818
ARD	2	FreeBayes	BWA	stampy	snv	CQ8	Depth-Filt	N	Original	0.950007
ARD	2	FreeBayes	ISAAC	stampy	snv	CQ8	Depth-Filt	N	Original	0.910417
ARD	3	FreeBayes	Bowtie2	BWA	snv	CQ8	Depth-Filt	Y	Original	0.919963
ARD	3	FreeBayes	Bowtie2	ISAAC	snv	CQ8	Depth-Filt	Y	Original	0.923485
ARD	3	FreeBayes	Bowtie2	stampy	snv	CQ8	Depth-Filt	Y	Original	0.913064
ARD	3	FreeBayes	BWA	ISAAC	snv	CQ8	Depth-Filt	Y	Original	0.937342
ARD	3	FreeBayes	BWA	stampy	snv	CQ8	Depth-Filt	Y	Original	0.968355
ARD	3	FreeBayes	ISAAC	stampy	snv	CQ8	Depth-Filt	Y	Original	0.926912
ARD	3	FreeBayes	Bowtie2	BWA	snv	CQ8	Depth-Filt	N	Original	0.913534
ARD	3	FreeBayes	Bowtie2	ISAAC	snv	CQ8	Depth-Filt	N	Original	0.915505
ARD	3	FreeBayes	Bowtie2	stampy	snv	CQ8	Depth-Filt	N	Original	0.890813
ARD	3	FreeBayes	BWA	ISAAC	snv	CQ8	Depth-Filt	N	Original	0.932691
ARD	3	FreeBayes	BWA	stampy	snv	CQ8	Depth-Filt	N	Original	0.947755
ARD	3	FreeBayes	ISAAC	stampy	snv	CQ8	Depth-Filt	N	Original	0.908203
ARD	1	HC	Bowtie2	BWA	snv	CQ8	Depth-Filt	Y	Original	0.948163
ARD	1	HC	Bowtie2	ISAAC	snv	CQ8	Depth-Filt	Y	Original	0.959805
ARD	1	HC	Bowtie2	stampy	snv	CQ8	Depth-Filt	Y	Original	0.948106
ARD	1	HC	BWA	ISAAC	snv	CQ8	Depth-Filt	Y	Original	0.964097
ARD	1	HC	BWA	stampy	snv	CQ8	Depth-Filt	Y	Original	0.989244
ARD	1	HC	ISAAC	stampy	snv	CQ8	Depth-Filt	Y	Original	0.963701
ARD	1	HC	Bowtie2	BWA	snv	CQ8	Depth-Filt	N	Original	0.947698
ARD	1	HC	Bowtie2	ISAAC	snv	CQ8	Depth-Filt	N	Original	0.959311
ARD	1	HC	Bowtie2	stampy	snv	CQ8	Depth-Filt	N	Original	0.947375
ARD	1	HC	BWA	ISAAC	snv	CQ8	Depth-Filt	N	Original	0.964266
ARD	1	HC	BWA	stampy	snv	CQ8	Depth-Filt	N	Original	0.989813
ARD	1	HC	ISAAC	stampy	snv	CQ8	Depth-Filt	N	Original	0.964085
ARD	2	HC	Bowtie2	BWA	snv	CQ8	Depth-Filt	Y	Original	0.948375
ARD	2	HC	Bowtie2	ISAAC	snv	CQ8	Depth-Filt	Y	Original	0.95991
ARD	2	HC	Bowtie2	stampy	snv	CQ8	Depth-Filt	Y	Original	0.948321
ARD	2	HC	BWA	ISAAC	snv	CQ8	Depth-Filt	Y	Original	0.964007
ARD	2	HC	BWA	stampy	snv	CQ8	Depth-Filt	Y	Original	0.989471
ARD	2	HC	ISAAC	stampy	snv	CQ8	Depth-Filt	Y	Original	0.963636
[truncated: 27,810 more rows]
