# Supplementary material for: Assessing reproducibility of inherited variants detected with short-read whole genome sequencing
Source: Genome Biol. 2022 Jan 3;23:2. doi: 10.1186/s13059-021-02569-8 (PMC8722114; doi:10.1186/s13059-021-02569-8)
Supplement: Supplementary file 15 — Additional file 15: Table S14. Summary of caller reproducibility. [file 13059_2021_2569_MOESM15_ESM.xlsx]

## Sheet: Calle reproducibility
Table S14. Summary of caller reproducibility.
Lab/Library	Replicate	Aligner	A_Caller	B_Caller	VarType	Sample	FiltBy	GATK realignment	Stage	repValue
ARD	1	Bowtie2	FreeBayes	HC	snv	CQ5	Depth-Filt	Y	Original	0.955221
ARD	1	Bowtie2	FreeBayes	ISAAC	snv	CQ5	Depth-Filt	Y	Original	0.944366
ARD	1	Bowtie2	FreeBayes	Samtools	snv	CQ5	Depth-Filt	Y	Original	0.937631
ARD	1	Bowtie2	FreeBayes	SNVer	snv	CQ5	Depth-Filt	Y	Original	0.930762
ARD	1	Bowtie2	FreeBayes	Varscan	snv	CQ5	Depth-Filt	Y	Original	0.878886
ARD	1	Bowtie2	HC	ISAAC	snv	CQ5	Depth-Filt	Y	Original	0.959759
ARD	1	Bowtie2	HC	Samtools	snv	CQ5	Depth-Filt	Y	Original	0.960129
ARD	1	Bowtie2	HC	SNVer	snv	CQ5	Depth-Filt	Y	Original	0.948162
ARD	1	Bowtie2	HC	Varscan	snv	CQ5	Depth-Filt	Y	Original	0.895925
ARD	1	Bowtie2	ISAAC	Samtools	snv	CQ5	Depth-Filt	Y	Original	0.93761
ARD	1	Bowtie2	ISAAC	SNVer	snv	CQ5	Depth-Filt	Y	Original	0.932584
ARD	1	Bowtie2	ISAAC	Varscan	snv	CQ5	Depth-Filt	Y	Original	0.875734
ARD	1	Bowtie2	Samtools	SNVer	snv	CQ5	Depth-Filt	Y	Original	0.928233
ARD	1	Bowtie2	Samtools	Varscan	snv	CQ5	Depth-Filt	Y	Original	0.912016
ARD	1	Bowtie2	SNVer	Varscan	snv	CQ5	Depth-Filt	Y	Original	0.874619
ARD	1	Bowtie2	FreeBayes	HC	snv	CQ5	Depth-Filt	N	Original	0.948461
ARD	1	Bowtie2	FreeBayes	ISAAC	snv	CQ5	Depth-Filt	N	Original	0.943348
ARD	1	Bowtie2	FreeBayes	Samtools	snv	CQ5	Depth-Filt	N	Original	0.93119
ARD	1	Bowtie2	FreeBayes	SNVer	snv	CQ5	Depth-Filt	N	Original	0.947469
ARD	1	Bowtie2	FreeBayes	Varscan	snv	CQ5	Depth-Filt	N	Original	0.872998
ARD	1	Bowtie2	HC	ISAAC	snv	CQ5	Depth-Filt	N	Original	0.964585
ARD	1	Bowtie2	HC	Samtools	snv	CQ5	Depth-Filt	N	Original	0.95759
ARD	1	Bowtie2	HC	SNVer	snv	CQ5	Depth-Filt	N	Original	0.966411
ARD	1	Bowtie2	HC	Varscan	snv	CQ5	Depth-Filt	N	Original	0.891197
ARD	1	Bowtie2	ISAAC	Samtools	snv	CQ5	Depth-Filt	N	Original	0.940583
ARD	1	Bowtie2	ISAAC	SNVer	snv	CQ5	Depth-Filt	N	Original	0.954252
ARD	1	Bowtie2	ISAAC	Varscan	snv	CQ5	Depth-Filt	N	Original	0.875339
ARD	1	Bowtie2	Samtools	SNVer	snv	CQ5	Depth-Filt	N	Original	0.945423
ARD	1	Bowtie2	Samtools	Varscan	snv	CQ5	Depth-Filt	N	Original	0.906044
ARD	1	Bowtie2	SNVer	Varscan	snv	CQ5	Depth-Filt	N	Original	0.897234
ARD	2	Bowtie2	FreeBayes	HC	snv	CQ5	Depth-Filt	Y	Original	0.956644
ARD	2	Bowtie2	FreeBayes	ISAAC	snv	CQ5	Depth-Filt	Y	Original	0.945495
ARD	2	Bowtie2	FreeBayes	Samtools	snv	CQ5	Depth-Filt	Y	Original	0.93882
ARD	2	Bowtie2	FreeBayes	SNVer	snv	CQ5	Depth-Filt	Y	Original	0.932923
ARD	2	Bowtie2	FreeBayes	Varscan	snv	CQ5	Depth-Filt	Y	Original	0.880096
ARD	2	Bowtie2	HC	ISAAC	snv	CQ5	Depth-Filt	Y	Original	0.959499
ARD	2	Bowtie2	HC	Samtools	snv	CQ5	Depth-Filt	Y	Original	0.960461
ARD	2	Bowtie2	HC	SNVer	snv	CQ5	Depth-Filt	Y	Original	0.949527
ARD	2	Bowtie2	HC	Varscan	snv	CQ5	Depth-Filt	Y	Original	0.896879
ARD	2	Bowtie2	ISAAC	Samtools	snv	CQ5	Depth-Filt	Y	Original	0.937633
ARD	2	Bowtie2	ISAAC	SNVer	snv	CQ5	Depth-Filt	Y	Original	0.933723
ARD	2	Bowtie2	ISAAC	Varscan	snv	CQ5	Depth-Filt	Y	Original	0.876509
ARD	2	Bowtie2	Samtools	SNVer	snv	CQ5	Depth-Filt	Y	Original	0.929814
ARD	2	Bowtie2	Samtools	Varscan	snv	CQ5	Depth-Filt	Y	Original	0.91287
ARD	2	Bowtie2	SNVer	Varscan	snv	CQ5	Depth-Filt	Y	Original	0.876374
ARD	2	Bowtie2	FreeBayes	HC	snv	CQ5	Depth-Filt	N	Original	0.949461
ARD	2	Bowtie2	FreeBayes	ISAAC	snv	CQ5	Depth-Filt	N	Original	0.944304
ARD	2	Bowtie2	FreeBayes	Samtools	snv	CQ5	Depth-Filt	N	Original	0.932153
ARD	2	Bowtie2	FreeBayes	SNVer	snv	CQ5	Depth-Filt	N	Original	0.948533
ARD	2	Bowtie2	FreeBayes	Varscan	snv	CQ5	Depth-Filt	N	Original	0.873714
ARD	2	Bowtie2	HC	ISAAC	snv	CQ5	Depth-Filt	N	Original	0.964401
ARD	2	Bowtie2	HC	Samtools	snv	CQ5	Depth-Filt	N	Original	0.957403
ARD	2	Bowtie2	HC	SNVer	snv	CQ5	Depth-Filt	N	Original	0.966606
ARD	2	Bowtie2	HC	Varscan	snv	CQ5	Depth-Filt	N	Original	0.891418
ARD	2	Bowtie2	ISAAC	Samtools	snv	CQ5	Depth-Filt	N	Original	0.940521
ARD	2	Bowtie2	ISAAC	SNVer	snv	CQ5	Depth-Filt	N	Original	0.954698
ARD	2	Bowtie2	ISAAC	Varscan	snv	CQ5	Depth-Filt	N	Original	0.875753
ARD	2	Bowtie2	Samtools	SNVer	snv	CQ5	Depth-Filt	N	Original	0.945831
ARD	2	Bowtie2	Samtools	Varscan	snv	CQ5	Depth-Filt	N	Original	0.906256
ARD	2	Bowtie2	SNVer	Varscan	snv	CQ5	Depth-Filt	N	Original	0.897469
ARD	3	Bowtie2	FreeBayes	HC	snv	CQ5	Depth-Filt	Y	Original	0.956299
ARD	3	Bowtie2	FreeBayes	ISAAC	snv	CQ5	Depth-Filt	Y	Original	0.944607
ARD	3	Bowtie2	FreeBayes	Samtools	snv	CQ5	Depth-Filt	Y	Original	0.938528
ARD	3	Bowtie2	FreeBayes	SNVer	snv	CQ5	Depth-Filt	Y	Original	0.932492
ARD	3	Bowtie2	FreeBayes	Varscan	snv	CQ5	Depth-Filt	Y	Original	0.879479
ARD	3	Bowtie2	HC	ISAAC	snv	CQ5	Depth-Filt	Y	Original	0.958798
ARD	3	Bowtie2	HC	Samtools	snv	CQ5	Depth-Filt	Y	Original	0.960272
ARD	3	Bowtie2	HC	SNVer	snv	CQ5	Depth-Filt	Y	Original	0.949538
ARD	3	Bowtie2	HC	Varscan	snv	CQ5	Depth-Filt	Y	Original	0.896551
ARD	3	Bowtie2	ISAAC	Samtools	snv	CQ5	Depth-Filt	Y	Original	0.936848
ARD	3	Bowtie2	ISAAC	SNVer	snv	CQ5	Depth-Filt	Y	Original	0.933286
ARD	3	Bowtie2	ISAAC	Varscan	snv	CQ5	Depth-Filt	Y	Original	0.875922
ARD	3	Bowtie2	Samtools	SNVer	snv	CQ5	Depth-Filt	Y	Original	0.929813
ARD	3	Bowtie2	Samtools	Varscan	snv	CQ5	Depth-Filt	Y	Original	0.912605
ARD	3	Bowtie2	SNVer	Varscan	snv	CQ5	Depth-Filt	Y	Original	0.876173
ARD	3	Bowtie2	FreeBayes	HC	snv	CQ5	Depth-Filt	N	Original	0.94929
ARD	3	Bowtie2	FreeBayes	ISAAC	snv	CQ5	Depth-Filt	N	Original	0.94398
ARD	3	Bowtie2	FreeBayes	Samtools	snv	CQ5	Depth-Filt	N	Original	0.931924
ARD	3	Bowtie2	FreeBayes	SNVer	snv	CQ5	Depth-Filt	N	Original	0.948087
ARD	3	Bowtie2	FreeBayes	Varscan	snv	CQ5	Depth-Filt	N	Original	0.873096
ARD	3	Bowtie2	HC	ISAAC	snv	CQ5	Depth-Filt	N	Original	0.964373
ARD	3	Bowtie2	HC	Samtools	snv	CQ5	Depth-Filt	N	Original	0.957416
ARD	3	Bowtie2	HC	SNVer	snv	CQ5	Depth-Filt	N	Original	0.966752
ARD	3	Bowtie2	HC	Varscan	snv	CQ5	Depth-Filt	N	Original	0.891169
ARD	3	Bowtie2	ISAAC	Samtools	snv	CQ5	Depth-Filt	N	Original	0.940436
ARD	3	Bowtie2	ISAAC	SNVer	snv	CQ5	Depth-Filt	N	Original	0.954839
ARD	3	Bowtie2	ISAAC	Varscan	snv	CQ5	Depth-Filt	N	Original	0.875571
ARD	3	Bowtie2	Samtools	SNVer	snv	CQ5	Depth-Filt	N	Original	0.945919
ARD	3	Bowtie2	Samtools	Varscan	snv	CQ5	Depth-Filt	N	Original	0.905992
ARD	3	Bowtie2	SNVer	Varscan	snv	CQ5	Depth-Filt	N	Original	0.897131
ARD	1	BWA	FreeBayes	HC	snv	CQ5	Depth-Filt	Y	Original	0.955698
ARD	1	BWA	FreeBayes	ISAAC	snv	CQ5	Depth-Filt	Y	Original	0.938494
ARD	1	BWA	FreeBayes	Samtools	snv	CQ5	Depth-Filt	Y	Original	0.961467
ARD	1	BWA	FreeBayes	SNVer	snv	CQ5	Depth-Filt	Y	Original	0.95807
ARD	1	BWA	FreeBayes	Varscan	snv	CQ5	Depth-Filt	Y	Original	0.937641
ARD	1	BWA	HC	ISAAC	snv	CQ5	Depth-Filt	Y	Original	0.9422
ARD	1	BWA	HC	Samtools	snv	CQ5	Depth-Filt	Y	Original	0.960917
ARD	1	BWA	HC	SNVer	snv	CQ5	Depth-Filt	Y	Original	0.950551
ARD	1	BWA	HC	Varscan	snv	CQ5	Depth-Filt	Y	Original	0.934662
ARD	1	BWA	ISAAC	Samtools	snv	CQ5	Depth-Filt	Y	Original	0.935494
ARD	1	BWA	ISAAC	SNVer	snv	CQ5	Depth-Filt	Y	Original	0.941144
ARD	1	BWA	ISAAC	Varscan	snv	CQ5	Depth-Filt	Y	Original	0.915374
ARD	1	BWA	Samtools	SNVer	snv	CQ5	Depth-Filt	Y	Original	0.952373
ARD	1	BWA	Samtools	Varscan	snv	CQ5	Depth-Filt	Y	Original	0.945812
ARD	1	BWA	SNVer	Varscan	snv	CQ5	Depth-Filt	Y	Original	0.93885
ARD	1	BWA	FreeBayes	HC	snv	CQ5	Depth-Filt	N	Original	0.951065
ARD	1	BWA	FreeBayes	ISAAC	snv	CQ5	Depth-Filt	N	Original	0.940655
ARD	1	BWA	FreeBayes	Samtools	snv	CQ5	Depth-Filt	N	Original	0.956223
ARD	1	BWA	FreeBayes	SNVer	snv	CQ5	Depth-Filt	N	Original	0.964404
ARD	1	BWA	FreeBayes	Varscan	snv	CQ5	Depth-Filt	N	Original	0.934794
ARD	1	BWA	HC	ISAAC	snv	CQ5	Depth-Filt	N	Original	0.945614
ARD	1	BWA	HC	Samtools	snv	CQ5	Depth-Filt	N	Original	0.958019
ARD	1	BWA	HC	SNVer	snv	CQ5	Depth-Filt	N	Original	0.9558
ARD	1	BWA	HC	Varscan	snv	CQ5	Depth-Filt	N	Original	0.931288
ARD	1	BWA	ISAAC	Samtools	snv	CQ5	Depth-Filt	N	Original	0.935096
ARD	1	BWA	ISAAC	SNVer	snv	CQ5	Depth-Filt	N	Original	0.950633
ARD	1	BWA	ISAAC	Varscan	snv	CQ5	Depth-Filt	N	Original	0.917267
ARD	1	BWA	Samtools	SNVer	snv	CQ5	Depth-Filt	N	Original	0.954577
ARD	1	BWA	Samtools	Varscan	snv	CQ5	Depth-Filt	N	Original	0.939568
ARD	1	BWA	SNVer	Varscan	snv	CQ5	Depth-Filt	N	Original	0.94744
ARD	2	BWA	FreeBayes	HC	snv	CQ5	Depth-Filt	Y	Original	0.956165
ARD	2	BWA	FreeBayes	ISAAC	snv	CQ5	Depth-Filt	Y	Original	0.938239
ARD	2	BWA	FreeBayes	Samtools	snv	CQ5	Depth-Filt	Y	Original	0.961834
ARD	2	BWA	FreeBayes	SNVer	snv	CQ5	Depth-Filt	Y	Original	0.95843
ARD	2	BWA	FreeBayes	Varscan	snv	CQ5	Depth-Filt	Y	Original	0.937771
ARD	2	BWA	HC	ISAAC	snv	CQ5	Depth-Filt	Y	Original	0.941705
ARD	2	BWA	HC	Samtools	snv	CQ5	Depth-Filt	Y	Original	0.961184
ARD	2	BWA	HC	SNVer	snv	CQ5	Depth-Filt	Y	Original	0.950893
ARD	2	BWA	HC	Varscan	snv	CQ5	Depth-Filt	Y	Original	0.9347
ARD	2	BWA	ISAAC	Samtools	snv	CQ5	Depth-Filt	Y	Original	0.934801
ARD	2	BWA	ISAAC	SNVer	snv	CQ5	Depth-Filt	Y	Original	0.940465
ARD	2	BWA	ISAAC	Varscan	snv	CQ5	Depth-Filt	Y	Original	0.914832
ARD	2	BWA	Samtools	SNVer	snv	CQ5	Depth-Filt	Y	Original	0.952638
ARD	2	BWA	Samtools	Varscan	snv	CQ5	Depth-Filt	Y	Original	0.945407
ARD	2	BWA	SNVer	Varscan	snv	CQ5	Depth-Filt	Y	Original	0.938824
ARD	2	BWA	FreeBayes	HC	snv	CQ5	Depth-Filt	N	Original	0.950677
ARD	2	BWA	FreeBayes	ISAAC	snv	CQ5	Depth-Filt	N	Original	0.940067
ARD	2	BWA	FreeBayes	Samtools	snv	CQ5	Depth-Filt	N	Original	0.956127
ARD	2	BWA	FreeBayes	SNVer	snv	CQ5	Depth-Filt	N	Original	0.964236
ARD	2	BWA	FreeBayes	Varscan	snv	CQ5	Depth-Filt	N	Original	0.934388
ARD	2	BWA	HC	ISAAC	snv	CQ5	Depth-Filt	N	Original	0.945141
ARD	2	BWA	HC	Samtools	snv	CQ5	Depth-Filt	N	Original	0.957794
ARD	2	BWA	HC	SNVer	snv	CQ5	Depth-Filt	N	Original	0.955803
ARD	2	BWA	HC	Varscan	snv	CQ5	Depth-Filt	N	Original	0.931044
ARD	2	BWA	ISAAC	Samtools	snv	CQ5	Depth-Filt	N	Original	0.934449
ARD	2	BWA	ISAAC	SNVer	snv	CQ5	Depth-Filt	N	Original	0.95004
ARD	2	BWA	ISAAC	Varscan	snv	CQ5	Depth-Filt	N	Original	0.916676
ARD	2	BWA	Samtools	SNVer	snv	CQ5	Depth-Filt	N	Original	0.954704
ARD	2	BWA	Samtools	Varscan	snv	CQ5	Depth-Filt	N	Original	0.939359
ARD	2	BWA	SNVer	Varscan	snv	CQ5	Depth-Filt	N	Original	0.947218
ARD	3	BWA	FreeBayes	HC	snv	CQ5	Depth-Filt	Y	Original	0.956077
ARD	3	BWA	FreeBayes	ISAAC	snv	CQ5	Depth-Filt	Y	Original	0.937424
ARD	3	BWA	FreeBayes	Samtools	snv	CQ5	Depth-Filt	Y	Original	0.961695
ARD	3	BWA	FreeBayes	SNVer	snv	CQ5	Depth-Filt	Y	Original	0.958385
ARD	3	BWA	FreeBayes	Varscan	snv	CQ5	Depth-Filt	Y	Original	0.937117
ARD	3	BWA	HC	ISAAC	snv	CQ5	Depth-Filt	Y	Original	0.941073
ARD	3	BWA	HC	Samtools	snv	CQ5	Depth-Filt	Y	Original	0.961251
ARD	3	BWA	HC	SNVer	snv	CQ5	Depth-Filt	Y	Original	0.950998
ARD	3	BWA	HC	Varscan	snv	CQ5	Depth-Filt	Y	Original	0.934489
ARD	3	BWA	ISAAC	Samtools	snv	CQ5	Depth-Filt	Y	Original	0.934338
ARD	3	BWA	ISAAC	SNVer	snv	CQ5	Depth-Filt	Y	Original	0.940296
ARD	3	BWA	ISAAC	Varscan	snv	CQ5	Depth-Filt	Y	Original	0.914187
ARD	3	BWA	Samtools	SNVer	snv	CQ5	Depth-Filt	Y	Original	0.952881
ARD	3	BWA	Samtools	Varscan	snv	CQ5	Depth-Filt	Y	Original	0.945186
ARD	3	BWA	SNVer	Varscan	snv	CQ5	Depth-Filt	Y	Original	0.93855
ARD	3	BWA	FreeBayes	HC	snv	CQ5	Depth-Filt	N	Original	0.95081
ARD	3	BWA	FreeBayes	ISAAC	snv	CQ5	Depth-Filt	N	Original	0.940005
ARD	3	BWA	FreeBayes	Samtools	snv	CQ5	Depth-Filt	N	Original	0.955982
ARD	3	BWA	FreeBayes	SNVer	snv	CQ5	Depth-Filt	N	Original	0.964033
ARD	3	BWA	FreeBayes	Varscan	snv	CQ5	Depth-Filt	N	Original	0.933724
ARD	3	BWA	HC	ISAAC	snv	CQ5	Depth-Filt	N	Original	0.945125
ARD	3	BWA	HC	Samtools	snv	CQ5	Depth-Filt	N	Original	0.957964
ARD	3	BWA	HC	SNVer	snv	CQ5	Depth-Filt	N	Original	0.955761
ARD	3	BWA	HC	Varscan	snv	CQ5	Depth-Filt	N	Original	0.930893
ARD	3	BWA	ISAAC	Samtools	snv	CQ5	Depth-Filt	N	Original	0.934487
ARD	3	BWA	ISAAC	SNVer	snv	CQ5	Depth-Filt	N	Original	0.950138
ARD	3	BWA	ISAAC	Varscan	snv	CQ5	Depth-Filt	N	Original	0.91637
ARD	3	BWA	Samtools	SNVer	snv	CQ5	Depth-Filt	N	Original	0.95456
ARD	3	BWA	Samtools	Varscan	snv	CQ5	Depth-Filt	N	Original	0.938896
ARD	3	BWA	SNVer	Varscan	snv	CQ5	Depth-Filt	N	Original	0.94664
ARD	1	ISAAC	FreeBayes	HC	snv	CQ5	Depth-Filt	Y	Original	0.956069
ARD	1	ISAAC	FreeBayes	ISAAC	snv	CQ5	Depth-Filt	Y	Original	0.935388
ARD	1	ISAAC	FreeBayes	Samtools	snv	CQ5	Depth-Filt	Y	Original	0.950555
ARD	1	ISAAC	FreeBayes	SNVer	snv	CQ5	Depth-Filt	Y	Original	0.955479
ARD	1	ISAAC	FreeBayes	Varscan	snv	CQ5	Depth-Filt	Y	Original	0.898365
ARD	1	ISAAC	HC	ISAAC	snv	CQ5	Depth-Filt	Y	Original	0.95029
ARD	1	ISAAC	HC	Samtools	snv	CQ5	Depth-Filt	Y	Original	0.962692
ARD	1	ISAAC	HC	SNVer	snv	CQ5	Depth-Filt	Y	Original	0.950163
ARD	1	ISAAC	HC	Varscan	snv	CQ5	Depth-Filt	Y	Original	0.892376
ARD	1	ISAAC	ISAAC	Samtools	snv	CQ5	Depth-Filt	Y	Original	0.936964
ARD	1	ISAAC	ISAAC	SNVer	snv	CQ5	Depth-Filt	Y	Original	0.945188
ARD	1	ISAAC	ISAAC	Varscan	snv	CQ5	Depth-Filt	Y	Original	0.87598
ARD	1	ISAAC	Samtools	SNVer	snv	CQ5	Depth-Filt	Y	Original	0.941206
ARD	1	ISAAC	Samtools	Varscan	snv	CQ5	Depth-Filt	Y	Original	0.902795
ARD	1	ISAAC	SNVer	Varscan	snv	CQ5	Depth-Filt	Y	Original	0.891966
ARD	1	ISAAC	FreeBayes	HC	snv	CQ5	Depth-Filt	N	Original	0.951963
ARD	1	ISAAC	FreeBayes	ISAAC	snv	CQ5	Depth-Filt	N	Original	0.937067
ARD	1	ISAAC	FreeBayes	Samtools	snv	CQ5	Depth-Filt	N	Original	0.944696
ARD	1	ISAAC	FreeBayes	SNVer	snv	CQ5	Depth-Filt	N	Original	0.961764
ARD	1	ISAAC	FreeBayes	Varscan	snv	CQ5	Depth-Filt	N	Original	0.896569
ARD	1	ISAAC	HC	ISAAC	snv	CQ5	Depth-Filt	N	Original	0.953593
ARD	1	ISAAC	HC	Samtools	snv	CQ5	Depth-Filt	N	Original	0.96008
ARD	1	ISAAC	HC	SNVer	snv	CQ5	Depth-Filt	N	Original	0.955422
ARD	1	ISAAC	HC	Varscan	snv	CQ5	Depth-Filt	N	Original	0.89024
ARD	1	ISAAC	ISAAC	Samtools	snv	CQ5	Depth-Filt	N	Original	0.936455
ARD	1	ISAAC	ISAAC	SNVer	snv	CQ5	Depth-Filt	N	Original	0.952192
ARD	1	ISAAC	ISAAC	Varscan	snv	CQ5	Depth-Filt	N	Original	0.877402
ARD	1	ISAAC	Samtools	SNVer	snv	CQ5	Depth-Filt	N	Original	0.943122
ARD	1	ISAAC	Samtools	Varscan	snv	CQ5	Depth-Filt	N	Original	0.899372
ARD	1	ISAAC	SNVer	Varscan	snv	CQ5	Depth-Filt	N	Original	0.901101
ARD	2	ISAAC	FreeBayes	HC	snv	CQ5	Depth-Filt	Y	Original	0.956538
ARD	2	ISAAC	FreeBayes	ISAAC	snv	CQ5	Depth-Filt	Y	Original	0.934195
ARD	2	ISAAC	FreeBayes	Samtools	snv	CQ5	Depth-Filt	Y	Original	0.950946
ARD	2	ISAAC	FreeBayes	SNVer	snv	CQ5	Depth-Filt	Y	Original	0.955939
ARD	2	ISAAC	FreeBayes	Varscan	snv	CQ5	Depth-Filt	Y	Original	0.897676
ARD	2	ISAAC	HC	ISAAC	snv	CQ5	Depth-Filt	Y	Original	0.94911
ARD	2	ISAAC	HC	Samtools	snv	CQ5	Depth-Filt	Y	Original	0.962655
ARD	2	ISAAC	HC	SNVer	snv	CQ5	Depth-Filt	Y	Original	0.950852
ARD	2	ISAAC	HC	Varscan	snv	CQ5	Depth-Filt	Y	Original	0.891569
ARD	2	ISAAC	ISAAC	Samtools	snv	CQ5	Depth-Filt	Y	Original	0.935816
ARD	2	ISAAC	ISAAC	SNVer	snv	CQ5	Depth-Filt	Y	Original	0.944369
ARD	2	ISAAC	ISAAC	Varscan	snv	CQ5	Depth-Filt	Y	Original	0.87396
ARD	2	ISAAC	Samtools	SNVer	snv	CQ5	Depth-Filt	Y	Original	0.941923
ARD	2	ISAAC	Samtools	Varscan	snv	CQ5	Depth-Filt	Y	Original	0.901797
ARD	2	ISAAC	SNVer	Varscan	snv	CQ5	Depth-Filt	Y	Original	0.891399
ARD	2	ISAAC	FreeBayes	HC	snv	CQ5	Depth-Filt	N	Original	0.951235
ARD	2	ISAAC	FreeBayes	ISAAC	snv	CQ5	Depth-Filt	N	Original	0.935417
ARD	2	ISAAC	FreeBayes	Samtools	snv	CQ5	Depth-Filt	N	Original	0.944222
ARD	2	ISAAC	FreeBayes	SNVer	snv	CQ5	Depth-Filt	N	Original	0.960913
ARD	2	ISAAC	FreeBayes	Varscan	snv	CQ5	Depth-Filt	N	Original	0.894966
ARD	2	ISAAC	HC	ISAAC	snv	CQ5	Depth-Filt	N	Original	0.952778
ARD	2	ISAAC	HC	Samtools	snv	CQ5	Depth-Filt	N	Original	0.959425
ARD	2	ISAAC	HC	SNVer	snv	CQ5	Depth-Filt	N	Original	0.955461
ARD	2	ISAAC	HC	Varscan	snv	CQ5	Depth-Filt	N	Original	0.888903
ARD	2	ISAAC	ISAAC	Samtools	snv	CQ5	Depth-Filt	N	Original	0.93526
ARD	2	ISAAC	ISAAC	SNVer	snv	CQ5	Depth-Filt	N	Original	0.951319
ARD	2	ISAAC	ISAAC	Varscan	snv	CQ5	Depth-Filt	N	Original	0.8755
ARD	2	ISAAC	Samtools	SNVer	snv	CQ5	Depth-Filt	N	Original	0.942993
ARD	2	ISAAC	Samtools	Varscan	snv	CQ5	Depth-Filt	N	Original	0.898084
ARD	2	ISAAC	SNVer	Varscan	snv	CQ5	Depth-Filt	N	Original	0.899892
ARD	3	ISAAC	FreeBayes	HC	snv	CQ5	Depth-Filt	Y	Original	0.956313
ARD	3	ISAAC	FreeBayes	ISAAC	snv	CQ5	Depth-Filt	Y	Original	0.933515
ARD	3	ISAAC	FreeBayes	Samtools	snv	CQ5	Depth-Filt	Y	Original	0.950628
ARD	3	ISAAC	FreeBayes	SNVer	snv	CQ5	Depth-Filt	Y	Original	0.955417
ARD	3	ISAAC	FreeBayes	Varscan	snv	CQ5	Depth-Filt	Y	Original	0.89752
ARD	3	ISAAC	HC	ISAAC	snv	CQ5	Depth-Filt	Y	Original	0.94854
ARD	3	ISAAC	HC	Samtools	snv	CQ5	Depth-Filt	Y	Original	0.962612
ARD	3	ISAAC	HC	SNVer	snv	CQ5	Depth-Filt	Y	Original	0.950426
ARD	3	ISAAC	HC	Varscan	snv	CQ5	Depth-Filt	Y	Original	0.891687
ARD	3	ISAAC	ISAAC	Samtools	snv	CQ5	Depth-Filt	Y	Original	0.935002
ARD	3	ISAAC	ISAAC	SNVer	snv	CQ5	Depth-Filt	Y	Original	0.9438
ARD	3	ISAAC	ISAAC	Varscan	snv	CQ5	Depth-Filt	Y	Original	0.873797
ARD	3	ISAAC	Samtools	SNVer	snv	CQ5	Depth-Filt	Y	Original	0.941267
ARD	3	ISAAC	Samtools	Varscan	snv	CQ5	Depth-Filt	Y	Original	0.901858
ARD	3	ISAAC	SNVer	Varscan	snv	CQ5	Depth-Filt	Y	Original	0.891155
ARD	3	ISAAC	FreeBayes	HC	snv	CQ5	Depth-Filt	N	Original	0.950899
ARD	3	ISAAC	FreeBayes	ISAAC	snv	CQ5	Depth-Filt	N	Original	0.935169
ARD	3	ISAAC	FreeBayes	Samtools	snv	CQ5	Depth-Filt	N	Original	0.943794
ARD	3	ISAAC	FreeBayes	SNVer	snv	CQ5	Depth-Filt	N	Original	0.960477
ARD	3	ISAAC	FreeBayes	Varscan	snv	CQ5	Depth-Filt	N	Original	0.894563
ARD	3	ISAAC	HC	ISAAC	snv	CQ5	Depth-Filt	N	Original	0.952708
ARD	3	ISAAC	HC	Samtools	snv	CQ5	Depth-Filt	N	Original	0.959543
ARD	3	ISAAC	HC	SNVer	snv	CQ5	Depth-Filt	N	Original	0.9552
ARD	3	ISAAC	HC	Varscan	snv	CQ5	Depth-Filt	N	Original	0.889021
ARD	3	ISAAC	ISAAC	Samtools	snv	CQ5	Depth-Filt	N	Original	0.9351
ARD	3	ISAAC	ISAAC	SNVer	snv	CQ5	Depth-Filt	N	Original	0.95121
ARD	3	ISAAC	ISAAC	Varscan	snv	CQ5	Depth-Filt	N	Original	0.875473
ARD	3	ISAAC	Samtools	SNVer	snv	CQ5	Depth-Filt	N	Original	0.942598
ARD	3	ISAAC	Samtools	Varscan	snv	CQ5	Depth-Filt	N	Original	0.898122
ARD	3	ISAAC	SNVer	Varscan	snv	CQ5	Depth-Filt	N	Original	0.899726
ARD	1	stampy	FreeBayes	HC	snv	CQ5	Depth-Filt	Y	Original	0.946036
ARD	1	stampy	FreeBayes	ISAAC	snv	CQ5	Depth-Filt	Y	Original	0.924959
ARD	1	stampy	FreeBayes	Samtools	snv	CQ5	Depth-Filt	Y	Original	0.953435
ARD	1	stampy	FreeBayes	SNVer	snv	CQ5	Depth-Filt	Y	Original	0.923285
ARD	1	stampy	FreeBayes	Varscan	snv	CQ5	Depth-Filt	Y	Original	0.930268
ARD	1	stampy	HC	ISAAC	snv	CQ5	Depth-Filt	Y	Original	0.939017
ARD	1	stampy	HC	Samtools	snv	CQ5	Depth-Filt	Y	Original	0.960189
ARD	1	stampy	HC	SNVer	snv	CQ5	Depth-Filt	Y	Original	0.927607
ARD	1	stampy	HC	Varscan	snv	CQ5	Depth-Filt	Y	Original	0.932128
ARD	1	stampy	ISAAC	Samtools	snv	CQ5	Depth-Filt	Y	Original	0.930696
ARD	1	stampy	ISAAC	SNVer	snv	CQ5	Depth-Filt	Y	Original	0.916407
ARD	1	stampy	ISAAC	Varscan	snv	CQ5	Depth-Filt	Y	Original	0.909444
ARD	1	stampy	Samtools	SNVer	snv	CQ5	Depth-Filt	Y	Original	0.928275
ARD	1	stampy	Samtools	Varscan	snv	CQ5	Depth-Filt	Y	Original	0.943859
ARD	1	stampy	SNVer	Varscan	snv	CQ5	Depth-Filt	Y	Original	0.911107
ARD	1	stampy	FreeBayes	HC	snv	CQ5	Depth-Filt	N	Original	0.924326
ARD	1	stampy	FreeBayes	ISAAC	snv	CQ5	Depth-Filt	N	Original	0.912548
ARD	1	stampy	FreeBayes	Samtools	snv	CQ5	Depth-Filt	N	Original	0.936014
ARD	1	stampy	FreeBayes	SNVer	snv	CQ5	Depth-Filt	N	Original	0.930796
ARD	1	stampy	FreeBayes	Varscan	snv	CQ5	Depth-Filt	N	Original	0.915777
ARD	1	stampy	HC	ISAAC	snv	CQ5	Depth-Filt	N	Original	0.944139
ARD	1	stampy	HC	Samtools	snv	CQ5	Depth-Filt	N	Original	0.951429
ARD	1	stampy	HC	SNVer	snv	CQ5	Depth-Filt	N	Original	0.947261
ARD	1	stampy	HC	Varscan	snv	CQ5	Depth-Filt	N	Original	0.925616
ARD	1	stampy	ISAAC	Samtools	snv	CQ5	Depth-Filt	N	Original	0.926115
ARD	1	stampy	ISAAC	SNVer	snv	CQ5	Depth-Filt	N	Original	0.940658
ARD	1	stampy	ISAAC	Varscan	snv	CQ5	Depth-Filt	N	Original	0.90971
ARD	1	stampy	Samtools	SNVer	snv	CQ5	Depth-Filt	N	Original	0.940678
ARD	1	stampy	Samtools	Varscan	snv	CQ5	Depth-Filt	N	Original	0.93373
ARD	1	stampy	SNVer	Varscan	snv	CQ5	Depth-Filt	N	Original	0.933908
ARD	2	stampy	FreeBayes	HC	snv	CQ5	Depth-Filt	Y	Original	0.947762
ARD	2	stampy	FreeBayes	ISAAC	snv	CQ5	Depth-Filt	Y	Original	0.926034
ARD	2	stampy	FreeBayes	Samtools	snv	CQ5	Depth-Filt	Y	Original	0.954909
ARD	2	stampy	FreeBayes	SNVer	snv	CQ5	Depth-Filt	Y	Original	0.926058
ARD	2	stampy	FreeBayes	Varscan	snv	CQ5	Depth-Filt	Y	Original	0.931232
ARD	2	stampy	HC	ISAAC	snv	CQ5	Depth-Filt	Y	Original	0.938466
ARD	2	stampy	HC	Samtools	snv	CQ5	Depth-Filt	Y	Original	0.960345
ARD	2	stampy	HC	SNVer	snv	CQ5	Depth-Filt	Y	Original	0.928818
ARD	2	stampy	HC	Varscan	snv	CQ5	Depth-Filt	Y	Original	0.932426
ARD	2	stampy	ISAAC	Samtools	snv	CQ5	Depth-Filt	Y	Original	0.930239
ARD	2	stampy	ISAAC	SNVer	snv	CQ5	Depth-Filt	Y	Original	0.916763
ARD	2	stampy	ISAAC	Varscan	snv	CQ5	Depth-Filt	Y	Original	0.909223
ARD	2	stampy	Samtools	SNVer	snv	CQ5	Depth-Filt	Y	Original	0.929611
ARD	2	stampy	Samtools	Varscan	snv	CQ5	Depth-Filt	Y	Original	0.944135
ARD	2	stampy	SNVer	Varscan	snv	CQ5	Depth-Filt	Y	Original	0.912158
ARD	2	stampy	FreeBayes	HC	snv	CQ5	Depth-Filt	N	Original	0.921909
ARD	2	stampy	FreeBayes	ISAAC	snv	CQ5	Depth-Filt	N	Original	0.910396
ARD	2	stampy	FreeBayes	Samtools	snv	CQ5	Depth-Filt	N	Original	0.935097
ARD	2	stampy	FreeBayes	SNVer	snv	CQ5	Depth-Filt	N	Original	0.92882
ARD	2	stampy	FreeBayes	Varscan	snv	CQ5	Depth-Filt	N	Original	0.914322
ARD	2	stampy	HC	ISAAC	snv	CQ5	Depth-Filt	N	Original	0.943937
ARD	2	stampy	HC	Samtools	snv	CQ5	Depth-Filt	N	Original	0.94967
ARD	2	stampy	HC	SNVer	snv	CQ5	Depth-Filt	N	Original	0.946122
ARD	2	stampy	HC	Varscan	snv	CQ5	Depth-Filt	N	Original	0.924234
ARD	2	stampy	ISAAC	Samtools	snv	CQ5	Depth-Filt	N	Original	0.924348
ARD	2	stampy	ISAAC	SNVer	snv	CQ5	Depth-Filt	N	Original	0.939514
ARD	2	stampy	ISAAC	Varscan	snv	CQ5	Depth-Filt	N	Original	0.908411
ARD	2	stampy	Samtools	SNVer	snv	CQ5	Depth-Filt	N	Original	0.9389
ARD	2	stampy	Samtools	Varscan	snv	CQ5	Depth-Filt	N	Original	0.932304
ARD	2	stampy	SNVer	Varscan	snv	CQ5	Depth-Filt	N	Original	0.932147
ARD	3	stampy	FreeBayes	HC	snv	CQ5	Depth-Filt	Y	Original	0.945526
ARD	3	stampy	FreeBayes	ISAAC	snv	CQ5	Depth-Filt	Y	Original	0.922966
ARD	3	stampy	FreeBayes	Samtools	snv	CQ5	Depth-Filt	Y	Original	0.952662
ARD	3	stampy	FreeBayes	SNVer	snv	CQ5	Depth-Filt	Y	Original	0.923486
ARD	3	stampy	FreeBayes	Varscan	snv	CQ5	Depth-Filt	Y	Original	0.929393
ARD	3	stampy	HC	ISAAC	snv	CQ5	Depth-Filt	Y	Original	0.937778
ARD	3	stampy	HC	Samtools	snv	CQ5	Depth-Filt	Y	Original	0.96022
ARD	3	stampy	HC	SNVer	snv	CQ5	Depth-Filt	Y	Original	0.928824
ARD	3	stampy	HC	Varscan	snv	CQ5	Depth-Filt	Y	Original	0.932059
ARD	3	stampy	ISAAC	Samtools	snv	CQ5	Depth-Filt	Y	Original	0.929297
ARD	3	stampy	ISAAC	SNVer	snv	CQ5	Depth-Filt	Y	Original	0.916435
ARD	3	stampy	ISAAC	Varscan	snv	CQ5	Depth-Filt	Y	Original	0.90825
ARD	3	stampy	Samtools	SNVer	snv	CQ5	Depth-Filt	Y	Original	0.929338
ARD	3	stampy	Samtools	Varscan	snv	CQ5	Depth-Filt	Y	Original	0.943622
ARD	3	stampy	SNVer	Varscan	snv	CQ5	Depth-Filt	Y	Original	0.911592
ARD	3	stampy	FreeBayes	HC	snv	CQ5	Depth-Filt	N	Original	0.921446
ARD	3	stampy	FreeBayes	ISAAC	snv	CQ5	Depth-Filt	N	Original	0.909547
ARD	3	stampy	FreeBayes	Samtools	snv	CQ5	Depth-Filt	N	Original	0.934041
ARD	3	stampy	FreeBayes	SNVer	snv	CQ5	Depth-Filt	N	Original	0.927463
ARD	3	stampy	FreeBayes	Varscan	snv	CQ5	Depth-Filt	N	Original	0.912945
ARD	3	stampy	HC	ISAAC	snv	CQ5	Depth-Filt	N	Original	0.943909
ARD	3	stampy	HC	Samtools	snv	CQ5	Depth-Filt	N	Original	0.950032
ARD	3	stampy	HC	SNVer	snv	CQ5	Depth-Filt	N	Original	0.946281
ARD	3	stampy	HC	Varscan	snv	CQ5	Depth-Filt	N	Original	0.924277
ARD	3	stampy	ISAAC	Samtools	snv	CQ5	Depth-Filt	N	Original	0.92445
ARD	3	stampy	ISAAC	SNVer	snv	CQ5	Depth-Filt	N	Original	0.939626
ARD	3	stampy	ISAAC	Varscan	snv	CQ5	Depth-Filt	N	Original	0.908178
ARD	3	stampy	Samtools	SNVer	snv	CQ5	Depth-Filt	N	Original	0.938741
ARD	3	stampy	Samtools	Varscan	snv	CQ5	Depth-Filt	N	Original	0.93199
ARD	3	stampy	SNVer	Varscan	snv	CQ5	Depth-Filt	N	Original	0.931706
NVG	1	Bowtie2	FreeBayes	HC	snv	CQ5	Depth-Filt	Y	Original	0.957732
NVG	1	Bowtie2	FreeBayes	ISAAC	snv	CQ5	Depth-Filt	Y	Original	0.945065
NVG	1	Bowtie2	FreeBayes	Samtools	snv	CQ5	Depth-Filt	Y	Original	0.939903
NVG	1	Bowtie2	FreeBayes	SNVer	snv	CQ5	Depth-Filt	Y	Original	0.943559
NVG	1	Bowtie2	FreeBayes	Varscan	snv	CQ5	Depth-Filt	Y	Original	0.878989
NVG	1	Bowtie2	HC	ISAAC	snv	CQ5	Depth-Filt	Y	Original	0.958226
NVG	1	Bowtie2	HC	Samtools	snv	CQ5	Depth-Filt	Y	Original	0.961228
NVG	1	Bowtie2	HC	SNVer	snv	CQ5	Depth-Filt	Y	Original	0.962006
NVG	1	Bowtie2	HC	Varscan	snv	CQ5	Depth-Filt	Y	Original	0.896914
NVG	1	Bowtie2	ISAAC	Samtools	snv	CQ5	Depth-Filt	Y	Original	0.936459
NVG	1	Bowtie2	ISAAC	SNVer	snv	CQ5	Depth-Filt	Y	Original	0.941935
NVG	1	Bowtie2	ISAAC	Varscan	snv	CQ5	Depth-Filt	Y	Original	0.874751
NVG	1	Bowtie2	Samtools	SNVer	snv	CQ5	Depth-Filt	Y	Original	0.943136
NVG	1	Bowtie2	Samtools	Varscan	snv	CQ5	Depth-Filt	Y	Original	0.913036
NVG	1	Bowtie2	SNVer	Varscan	snv	CQ5	Depth-Filt	Y	Original	0.886772
NVG	1	Bowtie2	FreeBayes	HC	snv	CQ5	Depth-Filt	N	Original	0.951958
NVG	1	Bowtie2	FreeBayes	ISAAC	snv	CQ5	Depth-Filt	N	Original	0.945947
NVG	1	Bowtie2	FreeBayes	Samtools	snv	CQ5	Depth-Filt	N	Original	0.934291
NVG	1	Bowtie2	FreeBayes	SNVer	snv	CQ5	Depth-Filt	N	Original	0.950666
NVG	1	Bowtie2	FreeBayes	Varscan	snv	CQ5	Depth-Filt	N	Original	0.873455
NVG	1	Bowtie2	HC	ISAAC	snv	CQ5	Depth-Filt	N	Original	0.964406
NVG	1	Bowtie2	HC	Samtools	snv	CQ5	Depth-Filt	N	Original	0.959144
NVG	1	Bowtie2	HC	SNVer	snv	CQ5	Depth-Filt	N	Original	0.970999
NVG	1	Bowtie2	HC	Varscan	snv	CQ5	Depth-Filt	N	Original	0.893109
NVG	1	Bowtie2	ISAAC	Samtools	snv	CQ5	Depth-Filt	N	Original	0.940888
NVG	1	Bowtie2	ISAAC	SNVer	snv	CQ5	Depth-Filt	N	Original	0.956349
NVG	1	Bowtie2	ISAAC	Varscan	snv	CQ5	Depth-Filt	N	Original	0.876192
NVG	1	Bowtie2	Samtools	SNVer	snv	CQ5	Depth-Filt	N	Original	0.951266
NVG	1	Bowtie2	Samtools	Varscan	snv	CQ5	Depth-Filt	N	Original	0.908028
NVG	1	Bowtie2	SNVer	Varscan	snv	CQ5	Depth-Filt	N	Original	0.898345
NVG	2	Bowtie2	FreeBayes	HC	snv	CQ5	Depth-Filt	Y	Original	0.957705
NVG	2	Bowtie2	FreeBayes	ISAAC	snv	CQ5	Depth-Filt	Y	Original	0.945298
NVG	2	Bowtie2	FreeBayes	Samtools	snv	CQ5	Depth-Filt	Y	Original	0.940027
NVG	2	Bowtie2	FreeBayes	SNVer	snv	CQ5	Depth-Filt	Y	Original	0.943069
NVG	2	Bowtie2	FreeBayes	Varscan	snv	CQ5	Depth-Filt	Y	Original	0.879263
NVG	2	Bowtie2	HC	ISAAC	snv	CQ5	Depth-Filt	Y	Original	0.958253
NVG	2	Bowtie2	HC	Samtools	snv	CQ5	Depth-Filt	Y	Original	0.961169
NVG	2	Bowtie2	HC	SNVer	snv	CQ5	Depth-Filt	Y	Original	0.961378
NVG	2	Bowtie2	HC	Varscan	snv	CQ5	Depth-Filt	Y	Original	0.897057
NVG	2	Bowtie2	ISAAC	Samtools	snv	CQ5	Depth-Filt	Y	Original	0.9365
NVG	2	Bowtie2	ISAAC	SNVer	snv	CQ5	Depth-Filt	Y	Original	0.941351
NVG	2	Bowtie2	ISAAC	Varscan	snv	CQ5	Depth-Filt	Y	Original	0.87476
NVG	2	Bowtie2	Samtools	SNVer	snv	CQ5	Depth-Filt	Y	Original	0.94253
NVG	2	Bowtie2	Samtools	Varscan	snv	CQ5	Depth-Filt	Y	Original	0.913086
NVG	2	Bowtie2	SNVer	Varscan	snv	CQ5	Depth-Filt	Y	Original	0.886188
NVG	2	Bowtie2	FreeBayes	HC	snv	CQ5	Depth-Filt	N	Original	0.951942
NVG	2	Bowtie2	FreeBayes	ISAAC	snv	CQ5	Depth-Filt	N	Original	0.945954
NVG	2	Bowtie2	FreeBayes	Samtools	snv	CQ5	Depth-Filt	N	Original	0.934404
NVG	2	Bowtie2	FreeBayes	SNVer	snv	CQ5	Depth-Filt	N	Original	0.950685
NVG	2	Bowtie2	FreeBayes	Varscan	snv	CQ5	Depth-Filt	N	Original	0.873778
NVG	2	Bowtie2	HC	ISAAC	snv	CQ5	Depth-Filt	N	Original	0.96427
NVG	2	Bowtie2	HC	Samtools	snv	CQ5	Depth-Filt	N	Original	0.959047
NVG	2	Bowtie2	HC	SNVer	snv	CQ5	Depth-Filt	N	Original	0.970834
NVG	2	Bowtie2	HC	Varscan	snv	CQ5	Depth-Filt	N	Original	0.893279
NVG	2	Bowtie2	ISAAC	Samtools	snv	CQ5	Depth-Filt	N	Original	0.940889
NVG	2	Bowtie2	ISAAC	SNVer	snv	CQ5	Depth-Filt	N	Original	0.956208
NVG	2	Bowtie2	ISAAC	Varscan	snv	CQ5	Depth-Filt	N	Original	0.876285
NVG	2	Bowtie2	Samtools	SNVer	snv	CQ5	Depth-Filt	N	Original	0.95128
NVG	2	Bowtie2	Samtools	Varscan	snv	CQ5	Depth-Filt	N	Original	0.908243
NVG	2	Bowtie2	SNVer	Varscan	snv	CQ5	Depth-Filt	N	Original	0.898519
NVG	3	Bowtie2	FreeBayes	HC	snv	CQ5	Depth-Filt	Y	Original	0.95818
NVG	3	Bowtie2	FreeBayes	ISAAC	snv	CQ5	Depth-Filt	Y	Original	0.944851
NVG	3	Bowtie2	FreeBayes	Samtools	snv	CQ5	Depth-Filt	Y	Original	0.940374
NVG	3	Bowtie2	FreeBayes	SNVer	snv	CQ5	Depth-Filt	Y	Original	0.942761
NVG	3	Bowtie2	FreeBayes	Varscan	snv	CQ5	Depth-Filt	Y	Original	0.8793
NVG	3	Bowtie2	HC	ISAAC	snv	CQ5	Depth-Filt	Y	Original	0.957562
NVG	3	Bowtie2	HC	Samtools	snv	CQ5	Depth-Filt	Y	Original	0.961127
NVG	3	Bowtie2	HC	SNVer	snv	CQ5	Depth-Filt	Y	Original	0.960476
NVG	3	Bowtie2	HC	Varscan	snv	CQ5	Depth-Filt	Y	Original	0.896488
NVG	3	Bowtie2	ISAAC	Samtools	snv	CQ5	Depth-Filt	Y	Original	0.935797
NVG	3	Bowtie2	ISAAC	SNVer	snv	CQ5	Depth-Filt	Y	Original	0.940235
NVG	3	Bowtie2	ISAAC	Varscan	snv	CQ5	Depth-Filt	Y	Original	0.873763
NVG	3	Bowtie2	Samtools	SNVer	snv	CQ5	Depth-Filt	Y	Original	0.941695
NVG	3	Bowtie2	Samtools	Varscan	snv	CQ5	Depth-Filt	Y	Original	0.912589
NVG	3	Bowtie2	SNVer	Varscan	snv	CQ5	Depth-Filt	Y	Original	0.885191
NVG	3	Bowtie2	FreeBayes	HC	snv	CQ5	Depth-Filt	N	Original	0.952256
NVG	3	Bowtie2	FreeBayes	ISAAC	snv	CQ5	Depth-Filt	N	Original	0.94571
NVG	3	Bowtie2	FreeBayes	Samtools	snv	CQ5	Depth-Filt	N	Original	0.934564
NVG	3	Bowtie2	FreeBayes	SNVer	snv	CQ5	Depth-Filt	N	Original	0.950771
NVG	3	Bowtie2	FreeBayes	Varscan	snv	CQ5	Depth-Filt	N	Original	0.873713
NVG	3	Bowtie2	HC	ISAAC	snv	CQ5	Depth-Filt	N	Original	0.963955
NVG	3	Bowtie2	HC	Samtools	snv	CQ5	Depth-Filt	N	Original	0.9589
NVG	3	Bowtie2	HC	SNVer	snv	CQ5	Depth-Filt	N	Original	0.970353
NVG	3	Bowtie2	HC	Varscan	snv	CQ5	Depth-Filt	N	Original	0.892684
NVG	3	Bowtie2	ISAAC	Samtools	snv	CQ5	Depth-Filt	N	Original	0.940376
NVG	3	Bowtie2	ISAAC	SNVer	snv	CQ5	Depth-Filt	N	Original	0.955529
NVG	3	Bowtie2	ISAAC	Varscan	snv	CQ5	Depth-Filt	N	Original	0.875439
NVG	3	Bowtie2	Samtools	SNVer	snv	CQ5	Depth-Filt	N	Original	0.950736
NVG	3	Bowtie2	Samtools	Varscan	snv	CQ5	Depth-Filt	N	Original	0.907703
NVG	3	Bowtie2	SNVer	Varscan	snv	CQ5	Depth-Filt	N	Original	0.898059
NVG	1	BWA	FreeBayes	HC	snv	CQ5	Depth-Filt	Y	Original	0.956424
NVG	1	BWA	FreeBayes	ISAAC	snv	CQ5	Depth-Filt	Y	Original	0.938194
NVG	1	BWA	FreeBayes	Samtools	snv	CQ5	Depth-Filt	Y	Original	0.96207
NVG	1	BWA	FreeBayes	SNVer	snv	CQ5	Depth-Filt	Y	Original	0.963375
NVG	1	BWA	FreeBayes	Varscan	snv	CQ5	Depth-Filt	Y	Original	0.93896
NVG	1	BWA	HC	ISAAC	snv	CQ5	Depth-Filt	Y	Original	0.941379
NVG	1	BWA	HC	Samtools	snv	CQ5	Depth-Filt	Y	Original	0.961018
NVG	1	BWA	HC	SNVer	snv	CQ5	Depth-Filt	Y	Original	0.954208
NVG	1	BWA	HC	Varscan	snv	CQ5	Depth-Filt	Y	Original	0.935243
NVG	1	BWA	ISAAC	Samtools	snv	CQ5	Depth-Filt	Y	Original	0.933751
NVG	1	BWA	ISAAC	SNVer	snv	CQ5	Depth-Filt	Y	Original	0.939032
NVG	1	BWA	ISAAC	Varscan	snv	CQ5	Depth-Filt	Y	Original	0.913402
NVG	1	BWA	Samtools	SNVer	snv	CQ5	Depth-Filt	Y	Original	0.957362
NVG	1	BWA	Samtools	Varscan	snv	CQ5	Depth-Filt	Y	Original	0.947002
NVG	1	BWA	SNVer	Varscan	snv	CQ5	Depth-Filt	Y	Original	0.941788
NVG	1	BWA	FreeBayes	HC	snv	CQ5	Depth-Filt	N	Original	0.951975
NVG	1	BWA	FreeBayes	ISAAC	snv	CQ5	Depth-Filt	N	Original	0.941509
NVG	1	BWA	FreeBayes	Samtools	snv	CQ5	Depth-Filt	N	Original	0.956358
NVG	1	BWA	FreeBayes	SNVer	snv	CQ5	Depth-Filt	N	Original	0.968546
NVG	1	BWA	FreeBayes	Varscan	snv	CQ5	Depth-Filt	N	Original	0.936138
NVG	1	BWA	HC	ISAAC	snv	CQ5	Depth-Filt	N	Original	0.945894
NVG	1	BWA	HC	Samtools	snv	CQ5	Depth-Filt	N	Original	0.957885
NVG	1	BWA	HC	SNVer	snv	CQ5	Depth-Filt	N	Original	0.958168
NVG	1	BWA	HC	Varscan	snv	CQ5	Depth-Filt	N	Original	0.932261
NVG	1	BWA	ISAAC	Samtools	snv	CQ5	Depth-Filt	N	Original	0.934231
NVG	1	BWA	ISAAC	SNVer	snv	CQ5	Depth-Filt	N	Original	0.949254
NVG	1	BWA	ISAAC	Varscan	snv	CQ5	Depth-Filt	N	Original	0.916471
NVG	1	BWA	Samtools	SNVer	snv	CQ5	Depth-Filt	N	Original	0.958231
NVG	1	BWA	Samtools	Varscan	snv	CQ5	Depth-Filt	N	Original	0.941666
NVG	1	BWA	SNVer	Varscan	snv	CQ5	Depth-Filt	N	Original	0.948476
NVG	2	BWA	FreeBayes	HC	snv	CQ5	Depth-Filt	Y	Original	0.956666
NVG	2	BWA	FreeBayes	ISAAC	snv	CQ5	Depth-Filt	Y	Original	0.938402
NVG	2	BWA	FreeBayes	Samtools	snv	CQ5	Depth-Filt	Y	Original	0.962024
NVG	2	BWA	FreeBayes	SNVer	snv	CQ5	Depth-Filt	Y	Original	0.963162
NVG	2	BWA	FreeBayes	Varscan	snv	CQ5	Depth-Filt	Y	Original	0.939213
NVG	2	BWA	HC	ISAAC	snv	CQ5	Depth-Filt	Y	Original	0.941501
NVG	2	BWA	HC	Samtools	snv	CQ5	Depth-Filt	Y	Original	0.961196
NVG	2	BWA	HC	SNVer	snv	CQ5	Depth-Filt	Y	Original	0.95401
NVG	2	BWA	HC	Varscan	snv	CQ5	Depth-Filt	Y	Original	0.935567
NVG	2	BWA	ISAAC	Samtools	snv	CQ5	Depth-Filt	Y	Original	0.933812
NVG	2	BWA	ISAAC	SNVer	snv	CQ5	Depth-Filt	Y	Original	0.938891
NVG	2	BWA	ISAAC	Varscan	snv	CQ5	Depth-Filt	Y	Original	0.913556
NVG	2	BWA	Samtools	SNVer	snv	CQ5	Depth-Filt	Y	Original	0.957176
NVG	2	BWA	Samtools	Varscan	snv	CQ5	Depth-Filt	Y	Original	0.94731
NVG	2	BWA	SNVer	Varscan	snv	CQ5	Depth-Filt	Y	Original	0.94178
NVG	2	BWA	FreeBayes	HC	snv	CQ5	Depth-Filt	N	Original	0.952179
NVG	2	BWA	FreeBayes	ISAAC	snv	CQ5	Depth-Filt	N	Original	0.941571
NVG	2	BWA	FreeBayes	Samtools	snv	CQ5	Depth-Filt	N	Original	0.956459
NVG	2	BWA	FreeBayes	SNVer	snv	CQ5	Depth-Filt	N	Original	0.968623
NVG	2	BWA	FreeBayes	Varscan	snv	CQ5	Depth-Filt	N	Original	0.936507
NVG	2	BWA	HC	ISAAC	snv	CQ5	Depth-Filt	N	Original	0.945885
NVG	2	BWA	HC	Samtools	snv	CQ5	Depth-Filt	N	Original	0.95795
NVG	2	BWA	HC	SNVer	snv	CQ5	Depth-Filt	N	Original	0.958138
NVG	2	BWA	HC	Varscan	snv	CQ5	Depth-Filt	N	Original	0.932598
NVG	2	BWA	ISAAC	Samtools	snv	CQ5	Depth-Filt	N	Original	0.934127
NVG	2	BWA	ISAAC	SNVer	snv	CQ5	Depth-Filt	N	Original	0.949067
NVG	2	BWA	ISAAC	Varscan	snv	CQ5	Depth-Filt	N	Original	0.916629
NVG	2	BWA	Samtools	SNVer	snv	CQ5	Depth-Filt	N	Original	0.958355
NVG	2	BWA	Samtools	Varscan	snv	CQ5	Depth-Filt	N	Original	0.942078
NVG	2	BWA	SNVer	Varscan	snv	CQ5	Depth-Filt	N	Original	0.948746
NVG	3	BWA	FreeBayes	HC	snv	CQ5	Depth-Filt	Y	Original	0.956847
NVG	3	BWA	FreeBayes	ISAAC	snv	CQ5	Depth-Filt	Y	Original	0.938405
NVG	3	BWA	FreeBayes	Samtools	snv	CQ5	Depth-Filt	Y	Original	0.962294
NVG	3	BWA	FreeBayes	SNVer	snv	CQ5	Depth-Filt	Y	Original	0.963519
NVG	3	BWA	FreeBayes	Varscan	snv	CQ5	Depth-Filt	Y	Original	0.939514
NVG	3	BWA	HC	ISAAC	snv	CQ5	Depth-Filt	Y	Original	0.941484
NVG	3	BWA	HC	Samtools	snv	CQ5	Depth-Filt	Y	Original	0.9611
NVG	3	BWA	HC	SNVer	snv	CQ5	Depth-Filt	Y	Original	0.954335
NVG	3	BWA	HC	Varscan	snv	CQ5	Depth-Filt	Y	Original	0.9356
NVG	3	BWA	ISAAC	Samtools	snv	CQ5	Depth-Filt	Y	Original	0.933861
NVG	3	BWA	ISAAC	SNVer	snv	CQ5	Depth-Filt	Y	Original	0.939249
NVG	3	BWA	ISAAC	Varscan	snv	CQ5	Depth-Filt	Y	Original	0.913525
NVG	3	BWA	Samtools	SNVer	snv	CQ5	Depth-Filt	Y	Original	0.957567
NVG	3	BWA	Samtools	Varscan	snv	CQ5	Depth-Filt	Y	Original	0.947602
NVG	3	BWA	SNVer	Varscan	snv	CQ5	Depth-Filt	Y	Original	0.942323
NVG	3	BWA	FreeBayes	HC	snv	CQ5	Depth-Filt	N	Original	0.952264
NVG	3	BWA	FreeBayes	ISAAC	snv	CQ5	Depth-Filt	N	Original	0.941505
NVG	3	BWA	FreeBayes	Samtools	snv	CQ5	Depth-Filt	N	Original	0.956615
NVG	3	BWA	FreeBayes	SNVer	snv	CQ5	Depth-Filt	N	Original	0.968479
NVG	3	BWA	FreeBayes	Varscan	snv	CQ5	Depth-Filt	N	Original	0.936677
NVG	3	BWA	HC	ISAAC	snv	CQ5	Depth-Filt	N	Original	0.945886
NVG	3	BWA	HC	Samtools	snv	CQ5	Depth-Filt	N	Original	0.957869
NVG	3	BWA	HC	SNVer	snv	CQ5	Depth-Filt	N	Original	0.958063
NVG	3	BWA	HC	Varscan	snv	CQ5	Depth-Filt	N	Original	0.932602
NVG	3	BWA	ISAAC	Samtools	snv	CQ5	Depth-Filt	N	Original	0.934126
NVG	3	BWA	ISAAC	SNVer	snv	CQ5	Depth-Filt	N	Original	0.949113
NVG	3	BWA	ISAAC	Varscan	snv	CQ5	Depth-Filt	N	Original	0.916611
NVG	3	BWA	Samtools	SNVer	snv	CQ5	Depth-Filt	N	Original	0.958257
NVG	3	BWA	Samtools	Varscan	snv	CQ5	Depth-Filt	N	Original	0.942242
NVG	3	BWA	SNVer	Varscan	snv	CQ5	Depth-Filt	N	Original	0.948864
NVG	1	ISAAC	FreeBayes	HC	snv	CQ5	Depth-Filt	Y	Original	0.959174
NVG	1	ISAAC	FreeBayes	ISAAC	snv	CQ5	Depth-Filt	Y	Original	0.938454
NVG	1	ISAAC	FreeBayes	Samtools	snv	CQ5	Depth-Filt	Y	Original	0.953339
NVG	1	ISAAC	FreeBayes	SNVer	snv	CQ5	Depth-Filt	Y	Original	0.961988
NVG	1	ISAAC	FreeBayes	Varscan	snv	CQ5	Depth-Filt	Y	Original	0.89863
NVG	1	ISAAC	HC	ISAAC	snv	CQ5	Depth-Filt	Y	Original	0.950677
NVG	1	ISAAC	HC	Samtools	snv	CQ5	Depth-Filt	Y	Original	0.963032
NVG	1	ISAAC	HC	SNVer	snv	CQ5	Depth-Filt	Y	Original	0.955986
NVG	1	ISAAC	HC	Varscan	snv	CQ5	Depth-Filt	Y	Original	0.89351
NVG	1	ISAAC	ISAAC	Samtools	snv	CQ5	Depth-Filt	Y	Original	0.93691
NVG	1	ISAAC	ISAAC	SNVer	snv	CQ5	Depth-Filt	Y	Original	0.948709
NVG	1	ISAAC	ISAAC	Varscan	snv	CQ5	Depth-Filt	Y	Original	0.875752
NVG	1	ISAAC	Samtools	SNVer	snv	CQ5	Depth-Filt	Y	Original	0.946957
NVG	1	ISAAC	Samtools	Varscan	snv	CQ5	Depth-Filt	Y	Original	0.904263
NVG	1	ISAAC	SNVer	Varscan	snv	CQ5	Depth-Filt	Y	Original	0.894349
NVG	1	ISAAC	FreeBayes	HC	snv	CQ5	Depth-Filt	N	Original	0.954716
NVG	1	ISAAC	FreeBayes	ISAAC	snv	CQ5	Depth-Filt	N	Original	0.940634
NVG	1	ISAAC	FreeBayes	Samtools	snv	CQ5	Depth-Filt	N	Original	0.947154
NVG	1	ISAAC	FreeBayes	SNVer	snv	CQ5	Depth-Filt	N	Original	0.965749
NVG	1	ISAAC	FreeBayes	Varscan	snv	CQ5	Depth-Filt	N	Original	0.896237
NVG	1	ISAAC	HC	ISAAC	snv	CQ5	Depth-Filt	N	Original	0.954631
NVG	1	ISAAC	HC	Samtools	snv	CQ5	Depth-Filt	N	Original	0.960296
NVG	1	ISAAC	HC	SNVer	snv	CQ5	Depth-Filt	N	Original	0.959058
NVG	1	ISAAC	HC	Varscan	snv	CQ5	Depth-Filt	N	Original	0.891321
NVG	1	ISAAC	ISAAC	Samtools	snv	CQ5	Depth-Filt	N	Original	0.93671
NVG	1	ISAAC	ISAAC	SNVer	snv	CQ5	Depth-Filt	N	Original	0.954584
NVG	1	ISAAC	ISAAC	Varscan	snv	CQ5	Depth-Filt	N	Original	0.877581
NVG	1	ISAAC	Samtools	SNVer	snv	CQ5	Depth-Filt	N	Original	0.946512
NVG	1	ISAAC	Samtools	Varscan	snv	CQ5	Depth-Filt	N	Original	0.901061
NVG	1	ISAAC	SNVer	Varscan	snv	CQ5	Depth-Filt	N	Original	0.900582
NVG	2	ISAAC	FreeBayes	HC	snv	CQ5	Depth-Filt	Y	Original	0.95923
NVG	2	ISAAC	FreeBayes	ISAAC	snv	CQ5	Depth-Filt	Y	Original	0.938818
NVG	2	ISAAC	FreeBayes	Samtools	snv	CQ5	Depth-Filt	Y	Original	0.953421
NVG	2	ISAAC	FreeBayes	SNVer	snv	CQ5	Depth-Filt	Y	Original	0.961804
NVG	2	ISAAC	FreeBayes	Varscan	snv	CQ5	Depth-Filt	Y	Original	0.89886
NVG	2	ISAAC	HC	ISAAC	snv	CQ5	Depth-Filt	Y	Original	0.951055
NVG	2	ISAAC	HC	Samtools	snv	CQ5	Depth-Filt	Y	Original	0.963084
NVG	2	ISAAC	HC	SNVer	snv	CQ5	Depth-Filt	Y	Original	0.955864
NVG	2	ISAAC	HC	Varscan	snv	CQ5	Depth-Filt	Y	Original	0.8936
NVG	2	ISAAC	ISAAC	Samtools	snv	CQ5	Depth-Filt	Y	Original	0.937167
NVG	2	ISAAC	ISAAC	SNVer	snv	CQ5	Depth-Filt	Y	Original	0.948708
NVG	2	ISAAC	ISAAC	Varscan	snv	CQ5	Depth-Filt	Y	Original	0.875976
NVG	2	ISAAC	Samtools	SNVer	snv	CQ5	Depth-Filt	Y	Original	0.946853
NVG	2	ISAAC	Samtools	Varscan	snv	CQ5	Depth-Filt	Y	Original	0.904457
NVG	2	ISAAC	SNVer	Varscan	snv	CQ5	Depth-Filt	Y	Original	0.894343
NVG	2	ISAAC	FreeBayes	HC	snv	CQ5	Depth-Filt	N	Original	0.954712
NVG	2	ISAAC	FreeBayes	ISAAC	snv	CQ5	Depth-Filt	N	Original	0.940888
NVG	2	ISAAC	FreeBayes	Samtools	snv	CQ5	Depth-Filt	N	Original	0.947165
NVG	2	ISAAC	FreeBayes	SNVer	snv	CQ5	Depth-Filt	N	Original	0.965867
NVG	2	ISAAC	FreeBayes	Varscan	snv	CQ5	Depth-Filt	N	Original	0.896403
NVG	2	ISAAC	HC	ISAAC	snv	CQ5	Depth-Filt	N	Original	0.95487
NVG	2	ISAAC	HC	Samtools	snv	CQ5	Depth-Filt	N	Original	0.960101
NVG	2	ISAAC	HC	SNVer	snv	CQ5	Depth-Filt	N	Original	0.959105
NVG	2	ISAAC	HC	Varscan	snv	CQ5	Depth-Filt	N	Original	0.891426
NVG	2	ISAAC	ISAAC	Samtools	snv	CQ5	Depth-Filt	N	Original	0.936789
NVG	2	ISAAC	ISAAC	SNVer	snv	CQ5	Depth-Filt	N	Original	0.954691
NVG	2	ISAAC	ISAAC	Varscan	snv	CQ5	Depth-Filt	N	Original	0.877854
NVG	2	ISAAC	Samtools	SNVer	snv	CQ5	Depth-Filt	N	Original	0.946471
NVG	2	ISAAC	Samtools	Varscan	snv	CQ5	Depth-Filt	N	Original	0.901328
NVG	2	ISAAC	SNVer	Varscan	snv	CQ5	Depth-Filt	N	Original	0.900777
NVG	3	ISAAC	FreeBayes	HC	snv	CQ5	Depth-Filt	Y	Original	0.958851
NVG	3	ISAAC	FreeBayes	ISAAC	snv	CQ5	Depth-Filt	Y	Original	0.938448
NVG	3	ISAAC	FreeBayes	Samtools	snv	CQ5	Depth-Filt	Y	Original	0.953091
NVG	3	ISAAC	FreeBayes	SNVer	snv	CQ5	Depth-Filt	Y	Original	0.961492
NVG	3	ISAAC	FreeBayes	Varscan	snv	CQ5	Depth-Filt	Y	Original	0.899014
NVG	3	ISAAC	HC	ISAAC	snv	CQ5	Depth-Filt	Y	Original	0.950981
NVG	3	ISAAC	HC	Samtools	snv	CQ5	Depth-Filt	Y	Original	0.962828
NVG	3	ISAAC	HC	SNVer	snv	CQ5	Depth-Filt	Y	Original	0.955536
NVG	3	ISAAC	HC	Varscan	snv	CQ5	Depth-Filt	Y	Original	0.893607
NVG	3	ISAAC	ISAAC	Samtools	snv	CQ5	Depth-Filt	Y	Original	0.937085
NVG	3	ISAAC	ISAAC	SNVer	snv	CQ5	Depth-Filt	Y	Original	0.948345
NVG	3	ISAAC	ISAAC	Varscan	snv	CQ5	Depth-Filt	Y	Original	0.875909
NVG	3	ISAAC	Samtools	SNVer	snv	CQ5	Depth-Filt	Y	Original	0.946564
NVG	3	ISAAC	Samtools	Varscan	snv	CQ5	Depth-Filt	Y	Original	0.904529
NVG	3	ISAAC	SNVer	Varscan	snv	CQ5	Depth-Filt	Y	Original	0.894354
NVG	3	ISAAC	FreeBayes	HC	snv	CQ5	Depth-Filt	N	Original	0.954142
NVG	3	ISAAC	FreeBayes	ISAAC	snv	CQ5	Depth-Filt	N	Original	0.940267
NVG	3	ISAAC	FreeBayes	Samtools	snv	CQ5	Depth-Filt	N	Original	0.946832
NVG	3	ISAAC	FreeBayes	SNVer	snv	CQ5	Depth-Filt	N	Original	0.965587
NVG	3	ISAAC	FreeBayes	Varscan	snv	CQ5	Depth-Filt	N	Original	0.896671
NVG	3	ISAAC	HC	ISAAC	snv	CQ5	Depth-Filt	N	Original	0.954755
NVG	3	ISAAC	HC	Samtools	snv	CQ5	Depth-Filt	N	Original	0.959763
NVG	3	ISAAC	HC	SNVer	snv	CQ5	Depth-Filt	N	Original	0.958876
NVG	3	ISAAC	HC	Varscan	snv	CQ5	Depth-Filt	N	Original	0.891387
NVG	3	ISAAC	ISAAC	Samtools	snv	CQ5	Depth-Filt	N	Original	0.936589
NVG	3	ISAAC	ISAAC	SNVer	snv	CQ5	Depth-Filt	N	Original	0.954492
NVG	3	ISAAC	ISAAC	Varscan	snv	CQ5	Depth-Filt	N	Original	0.877889
NVG	3	ISAAC	Samtools	SNVer	snv	CQ5	Depth-Filt	N	Original	0.946288
NVG	3	ISAAC	Samtools	Varscan	snv	CQ5	Depth-Filt	N	Original	0.901339
NVG	3	ISAAC	SNVer	Varscan	snv	CQ5	Depth-Filt	N	Original	0.900935
NVG	1	stampy	FreeBayes	HC	snv	CQ5	Depth-Filt	Y	Original	0.945601
NVG	1	stampy	FreeBayes	ISAAC	snv	CQ5	Depth-Filt	Y	Original	0.921704
NVG	1	stampy	FreeBayes	Samtools	snv	CQ5	Depth-Filt	Y	Original	0.953087
NVG	1	stampy	FreeBayes	SNVer	snv	CQ5	Depth-Filt	Y	Original	0.933418
NVG	1	stampy	FreeBayes	Varscan	snv	CQ5	Depth-Filt	Y	Original	0.931378
NVG	1	stampy	HC	ISAAC	snv	CQ5	Depth-Filt	Y	Original	0.93664
NVG	1	stampy	HC	Samtools	snv	CQ5	Depth-Filt	Y	Original	0.959065
NVG	1	stampy	HC	SNVer	snv	CQ5	Depth-Filt	Y	Original	0.935318
NVG	1	stampy	HC	Varscan	snv	CQ5	Depth-Filt	Y	Original	0.932068
NVG	1	stampy	ISAAC	Samtools	snv	CQ5	Depth-Filt	Y	Original	0.925639
NVG	1	stampy	ISAAC	SNVer	snv	CQ5	Depth-Filt	Y	Original	0.915901
NVG	1	stampy	ISAAC	Varscan	snv	CQ5	Depth-Filt	Y	Original	0.904917
NVG	1	stampy	Samtools	SNVer	snv	CQ5	Depth-Filt	Y	Original	0.937172
NVG	1	stampy	Samtools	Varscan	snv	CQ5	Depth-Filt	Y	Original	0.944981
NVG	1	stampy	SNVer	Varscan	snv	CQ5	Depth-Filt	Y	Original	0.919352
NVG	1	stampy	FreeBayes	HC	snv	CQ5	Depth-Filt	N	Original	0.922309
NVG	1	stampy	FreeBayes	ISAAC	snv	CQ5	Depth-Filt	N	Original	0.90846
NVG	1	stampy	FreeBayes	Samtools	snv	CQ5	Depth-Filt	N	Original	0.93458
NVG	1	stampy	FreeBayes	SNVer	snv	CQ5	Depth-Filt	N	Original	0.932774
NVG	1	stampy	FreeBayes	Varscan	snv	CQ5	Depth-Filt	N	Original	0.915623
NVG	1	stampy	HC	ISAAC	snv	CQ5	Depth-Filt	N	Original	0.942813
NVG	1	stampy	HC	Samtools	snv	CQ5	Depth-Filt	N	Original	0.949227
NVG	1	stampy	HC	SNVer	snv	CQ5	Depth-Filt	N	Original	0.945182
NVG	1	stampy	HC	Varscan	snv	CQ5	Depth-Filt	N	Original	0.92479
NVG	1	stampy	ISAAC	Samtools	snv	CQ5	Depth-Filt	N	Original	0.921251
NVG	1	stampy	ISAAC	SNVer	snv	CQ5	Depth-Filt	N	Original	0.93272
NVG	1	stampy	ISAAC	Varscan	snv	CQ5	Depth-Filt	N	Original	0.905228
NVG	1	stampy	Samtools	SNVer	snv	CQ5	Depth-Filt	N	Original	0.940874
NVG	1	stampy	Samtools	Varscan	snv	CQ5	Depth-Filt	N	Original	0.934771
NVG	1	stampy	SNVer	Varscan	snv	CQ5	Depth-Filt	N	Original	0.932329
NVG	2	stampy	FreeBayes	HC	snv	CQ5	Depth-Filt	Y	Original	0.946126
NVG	2	stampy	FreeBayes	ISAAC	snv	CQ5	Depth-Filt	Y	Original	0.922267
NVG	2	stampy	FreeBayes	Samtools	snv	CQ5	Depth-Filt	Y	Original	0.953396
NVG	2	stampy	FreeBayes	SNVer	snv	CQ5	Depth-Filt	Y	Original	0.933463
NVG	2	stampy	FreeBayes	Varscan	snv	CQ5	Depth-Filt	Y	Original	0.931957
NVG	2	stampy	HC	ISAAC	snv	CQ5	Depth-Filt	Y	Original	0.93691
NVG	2	stampy	HC	Samtools	snv	CQ5	Depth-Filt	Y	Original	0.959115
NVG	2	stampy	HC	SNVer	snv	CQ5	Depth-Filt	Y	Original	0.93497
NVG	2	stampy	HC	Varscan	snv	CQ5	Depth-Filt	Y	Original	0.932447
NVG	2	stampy	ISAAC	Samtools	snv	CQ5	Depth-Filt	Y	Original	0.925739
NVG	2	stampy	ISAAC	SNVer	snv	CQ5	Depth-Filt	Y	Original	0.915762
NVG	2	stampy	ISAAC	Varscan	snv	CQ5	Depth-Filt	Y	Original	0.90521
NVG	2	stampy	Samtools	SNVer	snv	CQ5	Depth-Filt	Y	Original	0.936741
NVG	2	stampy	Samtools	Varscan	snv	CQ5	Depth-Filt	Y	Original	0.945376
NVG	2	stampy	SNVer	Varscan	snv	CQ5	Depth-Filt	Y	Original	0.919352
NVG	2	stampy	FreeBayes	HC	snv	CQ5	Depth-Filt	N	Original	0.922256
NVG	2	stampy	FreeBayes	ISAAC	snv	CQ5	Depth-Filt	N	Original	0.90836
NVG	2	stampy	FreeBayes	Samtools	snv	CQ5	Depth-Filt	N	Original	0.934622
NVG	2	stampy	FreeBayes	SNVer	snv	CQ5	Depth-Filt	N	Original	0.932613
NVG	2	stampy	FreeBayes	Varscan	snv	CQ5	Depth-Filt	N	Original	0.915988
NVG	2	stampy	HC	ISAAC	snv	CQ5	Depth-Filt	N	Original	0.942724
NVG	2	stampy	HC	Samtools	snv	CQ5	Depth-Filt	N	Original	0.94891
NVG	2	stampy	HC	SNVer	snv	CQ5	Depth-Filt	N	Original	0.944584
NVG	2	stampy	HC	Varscan	snv	CQ5	Depth-Filt	N	Original	0.92484
NVG	2	stampy	ISAAC	Samtools	snv	CQ5	Depth-Filt	N	Original	0.92098
NVG	2	stampy	ISAAC	SNVer	snv	CQ5	Depth-Filt	N	Original	0.932194
NVG	2	stampy	ISAAC	Varscan	snv	CQ5	Depth-Filt	N	Original	0.905185
NVG	2	stampy	Samtools	SNVer	snv	CQ5	Depth-Filt	N	Original	0.940402
NVG	2	stampy	Samtools	Varscan	snv	CQ5	Depth-Filt	N	Original	0.934988
NVG	2	stampy	SNVer	Varscan	snv	CQ5	Depth-Filt	N	Original	0.932199
NVG	3	stampy	FreeBayes	HC	snv	CQ5	Depth-Filt	Y	Original	0.946316
NVG	3	stampy	FreeBayes	ISAAC	snv	CQ5	Depth-Filt	Y	Original	0.921692
NVG	3	stampy	FreeBayes	Samtools	snv	CQ5	Depth-Filt	Y	Original	0.953684
NVG	3	stampy	FreeBayes	SNVer	snv	CQ5	Depth-Filt	Y	Original	0.933149
NVG	3	stampy	FreeBayes	Varscan	snv	CQ5	Depth-Filt	Y	Original	0.932018
NVG	3	stampy	HC	ISAAC	snv	CQ5	Depth-Filt	Y	Original	0.936101
NVG	3	stampy	HC	Samtools	snv	CQ5	Depth-Filt	Y	Original	0.958947
NVG	3	stampy	HC	SNVer	snv	CQ5	Depth-Filt	Y	Original	0.934454
NVG	3	stampy	HC	Varscan	snv	CQ5	Depth-Filt	Y	Original	0.932208
NVG	3	stampy	ISAAC	Samtools	snv	CQ5	Depth-Filt	Y	Original	0.925023
NVG	3	stampy	ISAAC	SNVer	snv	CQ5	Depth-Filt	Y	Original	0.914721
NVG	3	stampy	ISAAC	Varscan	snv	CQ5	Depth-Filt	Y	Original	0.904285
NVG	3	stampy	Samtools	SNVer	snv	CQ5	Depth-Filt	Y	Original	0.936325
NVG	3	stampy	Samtools	Varscan	snv	CQ5	Depth-Filt	Y	Original	0.945271
NVG	3	stampy	SNVer	Varscan	snv	CQ5	Depth-Filt	Y	Original	0.918797
NVG	3	stampy	FreeBayes	HC	snv	CQ5	Depth-Filt	N	Original	0.921938
NVG	3	stampy	FreeBayes	ISAAC	snv	CQ5	Depth-Filt	N	Original	0.907775
NVG	3	stampy	FreeBayes	Samtools	snv	CQ5	Depth-Filt	N	Original	0.934619
NVG	3	stampy	FreeBayes	SNVer	snv	CQ5	Depth-Filt	N	Original	0.932186
NVG	3	stampy	FreeBayes	Varscan	snv	CQ5	Depth-Filt	N	Original	0.916056
NVG	3	stampy	HC	ISAAC	snv	CQ5	Depth-Filt	N	Original	0.942432
NVG	3	stampy	HC	Samtools	snv	CQ5	Depth-Filt	N	Original	0.948454
NVG	3	stampy	HC	SNVer	snv	CQ5	Depth-Filt	N	Original	0.944184
NVG	3	stampy	HC	Varscan	snv	CQ5	Depth-Filt	N	Original	0.924287
NVG	3	stampy	ISAAC	Samtools	snv	CQ5	Depth-Filt	N	Original	0.920351
NVG	3	stampy	ISAAC	SNVer	snv	CQ5	Depth-Filt	N	Original	0.931629
NVG	3	stampy	ISAAC	Varscan	snv	CQ5	Depth-Filt	N	Original	0.904383
NVG	3	stampy	Samtools	SNVer	snv	CQ5	Depth-Filt	N	Original	0.939955
NVG	3	stampy	Samtools	Varscan	snv	CQ5	Depth-Filt	N	Original	0.934887
NVG	3	stampy	SNVer	Varscan	snv	CQ5	Depth-Filt	N	Original	0.931833
WUX	1	Bowtie2	FreeBayes	HC	snv	CQ5	Depth-Filt	Y	Original	0.956503
WUX	1	Bowtie2	FreeBayes	ISAAC	snv	CQ5	Depth-Filt	Y	Original	0.942845
WUX	1	Bowtie2	FreeBayes	Samtools	snv	CQ5	Depth-Filt	Y	Original	0.939945
WUX	1	Bowtie2	FreeBayes	SNVer	snv	CQ5	Depth-Filt	Y	Original	0.934441
WUX	1	Bowtie2	FreeBayes	Varscan	snv	CQ5	Depth-Filt	Y	Original	0.874584
WUX	1	Bowtie2	HC	ISAAC	snv	CQ5	Depth-Filt	Y	Original	0.955084
WUX	1	Bowtie2	HC	Samtools	snv	CQ5	Depth-Filt	Y	Original	0.959213
WUX	1	Bowtie2	HC	SNVer	snv	CQ5	Depth-Filt	Y	Original	0.948725
WUX	1	Bowtie2	HC	Varscan	snv	CQ5	Depth-Filt	Y	Original	0.888724
WUX	1	Bowtie2	ISAAC	Samtools	snv	CQ5	Depth-Filt	Y	Original	0.93508
WUX	1	Bowtie2	ISAAC	SNVer	snv	CQ5	Depth-Filt	Y	Original	0.930136
WUX	1	Bowtie2	ISAAC	Varscan	snv	CQ5	Depth-Filt	Y	Original	0.865919
WUX	1	Bowtie2	Samtools	SNVer	snv	CQ5	Depth-Filt	Y	Original	0.930298
WUX	1	Bowtie2	Samtools	Varscan	snv	CQ5	Depth-Filt	Y	Original	0.90381
WUX	1	Bowtie2	SNVer	Varscan	snv	CQ5	Depth-Filt	Y	Original	0.871203
WUX	1	Bowtie2	FreeBayes	HC	snv	CQ5	Depth-Filt	N	Original	0.94864
WUX	1	Bowtie2	FreeBayes	ISAAC	snv	CQ5	Depth-Filt	N	Original	0.940902
WUX	1	Bowtie2	FreeBayes	Samtools	snv	CQ5	Depth-Filt	N	Original	0.931987
WUX	1	Bowtie2	FreeBayes	SNVer	snv	CQ5	Depth-Filt	N	Original	0.947554
WUX	1	Bowtie2	FreeBayes	Varscan	snv	CQ5	Depth-Filt	N	Original	0.86811
WUX	1	Bowtie2	HC	ISAAC	snv	CQ5	Depth-Filt	N	Original	0.960271
WUX	1	Bowtie2	HC	Samtools	snv	CQ5	Depth-Filt	N	Original	0.956173
WUX	1	Bowtie2	HC	SNVer	snv	CQ5	Depth-Filt	N	Original	0.963398
WUX	1	Bowtie2	HC	Varscan	snv	CQ5	Depth-Filt	N	Original	0.883559
WUX	1	Bowtie2	ISAAC	Samtools	snv	CQ5	Depth-Filt	N	Original	0.937803
WUX	1	Bowtie2	ISAAC	SNVer	snv	CQ5	Depth-Filt	N	Original	0.948904
WUX	1	Bowtie2	ISAAC	Varscan	snv	CQ5	Depth-Filt	N	Original	0.865982
WUX	1	Bowtie2	Samtools	SNVer	snv	CQ5	Depth-Filt	N	Original	0.943648
WUX	1	Bowtie2	Samtools	Varscan	snv	CQ5	Depth-Filt	N	Original	0.897427
WUX	1	Bowtie2	SNVer	Varscan	snv	CQ5	Depth-Filt	N	Original	0.891077
WUX	2	Bowtie2	FreeBayes	HC	snv	CQ5	Depth-Filt	Y	Original	0.95637
WUX	2	Bowtie2	FreeBayes	ISAAC	snv	CQ5	Depth-Filt	Y	Original	0.94364
WUX	2	Bowtie2	FreeBayes	Samtools	snv	CQ5	Depth-Filt	Y	Original	0.940146
WUX	2	Bowtie2	FreeBayes	SNVer	snv	CQ5	Depth-Filt	Y	Original	0.934046
WUX	2	Bowtie2	FreeBayes	Varscan	snv	CQ5	Depth-Filt	Y	Original	0.875579
WUX	2	Bowtie2	HC	ISAAC	snv	CQ5	Depth-Filt	Y	Original	0.956002
WUX	2	Bowtie2	HC	Samtools	snv	CQ5	Depth-Filt	Y	Original	0.959419
WUX	2	Bowtie2	HC	SNVer	snv	CQ5	Depth-Filt	Y	Original	0.948417
WUX	2	Bowtie2	HC	Varscan	snv	CQ5	Depth-Filt	Y	Original	0.889586
WUX	2	Bowtie2	ISAAC	Samtools	snv	CQ5	Depth-Filt	Y	Original	0.936117
WUX	2	Bowtie2	ISAAC	SNVer	snv	CQ5	Depth-Filt	Y	Original	0.929893
WUX	2	Bowtie2	ISAAC	Varscan	snv	CQ5	Depth-Filt	Y	Original	0.867084
WUX	2	Bowtie2	Samtools	SNVer	snv	CQ5	Depth-Filt	Y	Original	0.930017
WUX	2	Bowtie2	Samtools	Varscan	snv	CQ5	Depth-Filt	Y	Original	0.9044
WUX	2	Bowtie2	SNVer	Varscan	snv	CQ5	Depth-Filt	Y	Original	0.871842
WUX	2	Bowtie2	FreeBayes	HC	snv	CQ5	Depth-Filt	N	Original	0.948299
WUX	2	Bowtie2	FreeBayes	ISAAC	snv	CQ5	Depth-Filt	N	Original	0.94168
WUX	2	Bowtie2	FreeBayes	Samtools	snv	CQ5	Depth-Filt	N	Original	0.932097
WUX	2	Bowtie2	FreeBayes	SNVer	snv	CQ5	Depth-Filt	N	Original	0.947472
WUX	2	Bowtie2	FreeBayes	Varscan	snv	CQ5	Depth-Filt	N	Original	0.869037
WUX	2	Bowtie2	HC	ISAAC	snv	CQ5	Depth-Filt	N	Original	0.961142
WUX	2	Bowtie2	HC	Samtools	snv	CQ5	Depth-Filt	N	Original	0.956303
WUX	2	Bowtie2	HC	SNVer	snv	CQ5	Depth-Filt	N	Original	0.962967
WUX	2	Bowtie2	HC	Varscan	snv	CQ5	Depth-Filt	N	Original	0.884119
WUX	2	Bowtie2	ISAAC	Samtools	snv	CQ5	Depth-Filt	N	Original	0.938924
WUX	2	Bowtie2	ISAAC	SNVer	snv	CQ5	Depth-Filt	N	Original	0.948994
WUX	2	Bowtie2	ISAAC	Varscan	snv	CQ5	Depth-Filt	N	Original	0.867094
WUX	2	Bowtie2	Samtools	SNVer	snv	CQ5	Depth-Filt	N	Original	0.943328
WUX	2	Bowtie2	Samtools	Varscan	snv	CQ5	Depth-Filt	N	Original	0.897695
WUX	2	Bowtie2	SNVer	Varscan	snv	CQ5	Depth-Filt	N	Original	0.892047
WUX	3	Bowtie2	FreeBayes	HC	snv	CQ5	Depth-Filt	Y	Original	0.956976
WUX	3	Bowtie2	FreeBayes	ISAAC	snv	CQ5	Depth-Filt	Y	Original	0.943941
WUX	3	Bowtie2	FreeBayes	Samtools	snv	CQ5	Depth-Filt	Y	Original	0.939934
WUX	3	Bowtie2	FreeBayes	SNVer	snv	CQ5	Depth-Filt	Y	Original	0.934207
WUX	3	Bowtie2	FreeBayes	Varscan	snv	CQ5	Depth-Filt	Y	Original	0.874707
WUX	3	Bowtie2	HC	ISAAC	snv	CQ5	Depth-Filt	Y	Original	0.956067
WUX	3	Bowtie2	HC	Samtools	snv	CQ5	Depth-Filt	Y	Original	0.959463
WUX	3	Bowtie2	HC	SNVer	snv	CQ5	Depth-Filt	Y	Original	0.949032
WUX	3	Bowtie2	HC	Varscan	snv	CQ5	Depth-Filt	Y	Original	0.889226
WUX	3	Bowtie2	ISAAC	Samtools	snv	CQ5	Depth-Filt	Y	Original	0.935608
WUX	3	Bowtie2	ISAAC	SNVer	snv	CQ5	Depth-Filt	Y	Original	0.931075
WUX	3	Bowtie2	ISAAC	Varscan	snv	CQ5	Depth-Filt	Y	Original	0.867015
WUX	3	Bowtie2	Samtools	SNVer	snv	CQ5	Depth-Filt	Y	Original	0.930081
WUX	3	Bowtie2	Samtools	Varscan	snv	CQ5	Depth-Filt	Y	Original	0.904435
WUX	3	Bowtie2	SNVer	Varscan	snv	CQ5	Depth-Filt	Y	Original	0.870942
WUX	3	Bowtie2	FreeBayes	HC	snv	CQ5	Depth-Filt	N	Original	0.949081
WUX	3	Bowtie2	FreeBayes	ISAAC	snv	CQ5	Depth-Filt	N	Original	0.942041
WUX	3	Bowtie2	FreeBayes	Samtools	snv	CQ5	Depth-Filt	N	Original	0.932282
WUX	3	Bowtie2	FreeBayes	SNVer	snv	CQ5	Depth-Filt	N	Original	0.947757
WUX	3	Bowtie2	FreeBayes	Varscan	snv	CQ5	Depth-Filt	N	Original	0.868793
WUX	3	Bowtie2	HC	ISAAC	snv	CQ5	Depth-Filt	N	Original	0.96123
WUX	3	Bowtie2	HC	Samtools	snv	CQ5	Depth-Filt	N	Original	0.956499
WUX	3	Bowtie2	HC	SNVer	snv	CQ5	Depth-Filt	N	Original	0.964374
WUX	3	Bowtie2	HC	Varscan	snv	CQ5	Depth-Filt	N	Original	0.884871
WUX	3	Bowtie2	ISAAC	Samtools	snv	CQ5	Depth-Filt	N	Original	0.93845
WUX	3	Bowtie2	ISAAC	SNVer	snv	CQ5	Depth-Filt	N	Original	0.95046
WUX	3	Bowtie2	ISAAC	Varscan	snv	CQ5	Depth-Filt	N	Original	0.867746
WUX	3	Bowtie2	Samtools	SNVer	snv	CQ5	Depth-Filt	N	Original	0.944129
WUX	3	Bowtie2	Samtools	Varscan	snv	CQ5	Depth-Filt	N	Original	0.898766
WUX	3	Bowtie2	SNVer	Varscan	snv	CQ5	Depth-Filt	N	Original	0.891866
WUX	1	BWA	FreeBayes	HC	snv	CQ5	Depth-Filt	Y	Original	0.955307
WUX	1	BWA	FreeBayes	ISAAC	snv	CQ5	Depth-Filt	Y	Original	0.940578
WUX	1	BWA	FreeBayes	Samtools	snv	CQ5	Depth-Filt	Y	Original	0.961314
WUX	1	BWA	FreeBayes	SNVer	snv	CQ5	Depth-Filt	Y	Original	0.962865
WUX	1	BWA	FreeBayes	Varscan	snv	CQ5	Depth-Filt	Y	Original	0.941627
WUX	1	BWA	HC	ISAAC	snv	CQ5	Depth-Filt	Y	Original	0.941583
WUX	1	BWA	HC	Samtools	snv	CQ5	Depth-Filt	Y	Original	0.958109
WUX	1	BWA	HC	SNVer	snv	CQ5	Depth-Filt	Y	Original	0.950922
WUX	1	BWA	HC	Varscan	snv	CQ5	Depth-Filt	Y	Original	0.935408
WUX	1	BWA	ISAAC	Samtools	snv	CQ5	Depth-Filt	Y	Original	0.935839
WUX	1	BWA	ISAAC	SNVer	snv	CQ5	Depth-Filt	Y	Original	0.937757
WUX	1	BWA	ISAAC	Varscan	snv	CQ5	Depth-Filt	Y	Original	0.915229
WUX	1	BWA	Samtools	SNVer	snv	CQ5	Depth-Filt	Y	Original	0.95532
WUX	1	BWA	Samtools	Varscan	snv	CQ5	Depth-Filt	Y	Original	0.949066
WUX	1	BWA	SNVer	Varscan	snv	CQ5	Depth-Filt	Y	Original	0.9433
WUX	1	BWA	FreeBayes	HC	snv	CQ5	Depth-Filt	N	Original	0.950028
WUX	1	BWA	FreeBayes	ISAAC	snv	CQ5	Depth-Filt	N	Original	0.941372
WUX	1	BWA	FreeBayes	Samtools	snv	CQ5	Depth-Filt	N	Original	0.955101
WUX	1	BWA	FreeBayes	SNVer	snv	CQ5	Depth-Filt	N	Original	0.96892
WUX	1	BWA	FreeBayes	Varscan	snv	CQ5	Depth-Filt	N	Original	0.939751
WUX	1	BWA	HC	ISAAC	snv	CQ5	Depth-Filt	N	Original	0.94426
WUX	1	BWA	HC	Samtools	snv	CQ5	Depth-Filt	N	Original	0.954244
WUX	1	BWA	HC	SNVer	snv	CQ5	Depth-Filt	N	Original	0.954882
WUX	1	BWA	HC	Varscan	snv	CQ5	Depth-Filt	N	Original	0.932223
WUX	1	BWA	ISAAC	Samtools	snv	CQ5	Depth-Filt	N	Original	0.933432
WUX	1	BWA	ISAAC	SNVer	snv	CQ5	Depth-Filt	N	Original	0.947078
WUX	1	BWA	ISAAC	Varscan	snv	CQ5	Depth-Filt	N	Original	0.917619
WUX	1	BWA	Samtools	SNVer	snv	CQ5	Depth-Filt	N	Original	0.956049
WUX	1	BWA	Samtools	Varscan	snv	CQ5	Depth-Filt	N	Original	0.943256
WUX	1	BWA	SNVer	Varscan	snv	CQ5	Depth-Filt	N	Original	0.951293
WUX	2	BWA	FreeBayes	HC	snv	CQ5	Depth-Filt	Y	Original	0.95494
WUX	2	BWA	FreeBayes	ISAAC	snv	CQ5	Depth-Filt	Y	Original	0.941494
WUX	2	BWA	FreeBayes	Samtools	snv	CQ5	Depth-Filt	Y	Original	0.961264
WUX	2	BWA	FreeBayes	SNVer	snv	CQ5	Depth-Filt	Y	Original	0.96328
WUX	2	BWA	FreeBayes	Varscan	snv	CQ5	Depth-Filt	Y	Original	0.941679
WUX	2	BWA	HC	ISAAC	snv	CQ5	Depth-Filt	Y	Original	0.941922
WUX	2	BWA	HC	Samtools	snv	CQ5	Depth-Filt	Y	Original	0.957713
WUX	2	BWA	HC	SNVer	snv	CQ5	Depth-Filt	Y	Original	0.950767
WUX	2	BWA	HC	Varscan	snv	CQ5	Depth-Filt	Y	Original	0.935218
WUX	2	BWA	ISAAC	Samtools	snv	CQ5	Depth-Filt	Y	Original	0.93673
WUX	2	BWA	ISAAC	SNVer	snv	CQ5	Depth-Filt	Y	Original	0.938704
WUX	2	BWA	ISAAC	Varscan	snv	CQ5	Depth-Filt	Y	Original	0.91617
WUX	2	BWA	Samtools	SNVer	snv	CQ5	Depth-Filt	Y	Original	0.955365
WUX	2	BWA	Samtools	Varscan	snv	CQ5	Depth-Filt	Y	Original	0.949017
WUX	2	BWA	SNVer	Varscan	snv	CQ5	Depth-Filt	Y	Original	0.943623
WUX	2	BWA	FreeBayes	HC	snv	CQ5	Depth-Filt	N	Original	0.949769
WUX	2	BWA	FreeBayes	ISAAC	snv	CQ5	Depth-Filt	N	Original	0.942034
WUX	2	BWA	FreeBayes	Samtools	snv	CQ5	Depth-Filt	N	Original	0.955014
WUX	2	BWA	FreeBayes	SNVer	snv	CQ5	Depth-Filt	N	Original	0.969062
WUX	2	BWA	FreeBayes	Varscan	snv	CQ5	Depth-Filt	N	Original	0.939876
WUX	2	BWA	HC	ISAAC	snv	CQ5	Depth-Filt	N	Original	0.944308
WUX	2	BWA	HC	Samtools	snv	CQ5	Depth-Filt	N	Original	0.953918
WUX	2	BWA	HC	SNVer	snv	CQ5	Depth-Filt	N	Original	0.954365
WUX	2	BWA	HC	Varscan	snv	CQ5	Depth-Filt	N	Original	0.931873
WUX	2	BWA	ISAAC	Samtools	snv	CQ5	Depth-Filt	N	Original	0.933915
WUX	2	BWA	ISAAC	SNVer	snv	CQ5	Depth-Filt	N	Original	0.947466
WUX	2	BWA	ISAAC	Varscan	snv	CQ5	Depth-Filt	N	Original	0.91814
WUX	2	BWA	Samtools	SNVer	snv	CQ5	Depth-Filt	N	Original	0.95577
WUX	2	BWA	Samtools	Varscan	snv	CQ5	Depth-Filt	N	Original	0.943145
WUX	2	BWA	SNVer	Varscan	snv	CQ5	Depth-Filt	N	Original	0.951231
WUX	3	BWA	FreeBayes	HC	snv	CQ5	Depth-Filt	Y	Original	0.955589
WUX	3	BWA	FreeBayes	ISAAC	snv	CQ5	Depth-Filt	Y	Original	0.940821
WUX	3	BWA	FreeBayes	Samtools	snv	CQ5	Depth-Filt	Y	Original	0.961437
WUX	3	BWA	FreeBayes	SNVer	snv	CQ5	Depth-Filt	Y	Original	0.962579
WUX	3	BWA	FreeBayes	Varscan	snv	CQ5	Depth-Filt	Y	Original	0.941193
WUX	3	BWA	HC	ISAAC	snv	CQ5	Depth-Filt	Y	Original	0.942336
WUX	3	BWA	HC	Samtools	snv	CQ5	Depth-Filt	Y	Original	0.958728
WUX	3	BWA	HC	SNVer	snv	CQ5	Depth-Filt	Y	Original	0.951281
WUX	3	BWA	HC	Varscan	snv	CQ5	Depth-Filt	Y	Original	0.93558
WUX	3	BWA	ISAAC	Samtools	snv	CQ5	Depth-Filt	Y	Original	0.93606
WUX	3	BWA	ISAAC	SNVer	snv	CQ5	Depth-Filt	Y	Original	0.938307
WUX	3	BWA	ISAAC	Varscan	snv	CQ5	Depth-Filt	Y	Original	0.915448
WUX	3	BWA	Samtools	SNVer	snv	CQ5	Depth-Filt	Y	Original	0.955315
WUX	3	BWA	Samtools	Varscan	snv	CQ5	Depth-Filt	Y	Original	0.948764
WUX	3	BWA	SNVer	Varscan	snv	CQ5	Depth-Filt	Y	Original	0.942846
WUX	3	BWA	FreeBayes	HC	snv	CQ5	Depth-Filt	N	Original	0.950516
WUX	3	BWA	FreeBayes	ISAAC	snv	CQ5	Depth-Filt	N	Original	0.94181
WUX	3	BWA	FreeBayes	Samtools	snv	CQ5	Depth-Filt	N	Original	0.95534
WUX	3	BWA	FreeBayes	SNVer	snv	CQ5	Depth-Filt	N	Original	0.968948
WUX	3	BWA	FreeBayes	Varscan	snv	CQ5	Depth-Filt	N	Original	0.939432
WUX	3	BWA	HC	ISAAC	snv	CQ5	Depth-Filt	N	Original	0.945165
WUX	3	BWA	HC	Samtools	snv	CQ5	Depth-Filt	N	Original	0.954995
WUX	3	BWA	HC	SNVer	snv	CQ5	Depth-Filt	N	Original	0.955619
WUX	3	BWA	HC	Varscan	snv	CQ5	Depth-Filt	N	Original	0.932559
WUX	3	BWA	ISAAC	Samtools	snv	CQ5	Depth-Filt	N	Original	0.933889
WUX	3	BWA	ISAAC	SNVer	snv	CQ5	Depth-Filt	N	Original	0.948013
WUX	3	BWA	ISAAC	Varscan	snv	CQ5	Depth-Filt	N	Original	0.918077
WUX	3	BWA	Samtools	SNVer	snv	CQ5	Depth-Filt	N	Original	0.956314
WUX	3	BWA	Samtools	Varscan	snv	CQ5	Depth-Filt	N	Original	0.943102
WUX	3	BWA	SNVer	Varscan	snv	CQ5	Depth-Filt	N	Original	0.951169
WUX	1	ISAAC	FreeBayes	HC	snv	CQ5	Depth-Filt	Y	Original	0.956142
WUX	1	ISAAC	FreeBayes	ISAAC	snv	CQ5	Depth-Filt	Y	Original	0.940726
WUX	1	ISAAC	FreeBayes	Samtools	snv	CQ5	Depth-Filt	Y	Original	0.951232
WUX	1	ISAAC	FreeBayes	SNVer	snv	CQ5	Depth-Filt	Y	Original	0.961412
WUX	1	ISAAC	FreeBayes	Varscan	snv	CQ5	Depth-Filt	Y	Original	0.897273
WUX	1	ISAAC	HC	ISAAC	snv	CQ5	Depth-Filt	Y	Original	0.954053
WUX	1	ISAAC	HC	Samtools	snv	CQ5	Depth-Filt	Y	Original	0.960739
WUX	1	ISAAC	HC	SNVer	snv	CQ5	Depth-Filt	Y	Original	0.950919
WUX	1	ISAAC	HC	Varscan	snv	CQ5	Depth-Filt	Y	Original	0.888208
WUX	1	ISAAC	ISAAC	Samtools	snv	CQ5	Depth-Filt	Y	Original	0.940505
WUX	1	ISAAC	ISAAC	SNVer	snv	CQ5	Depth-Filt	Y	Original	0.946187
WUX	1	ISAAC	ISAAC	Varscan	snv	CQ5	Depth-Filt	Y	Original	0.873269
WUX	1	ISAAC	Samtools	SNVer	snv	CQ5	Depth-Filt	Y	Original	0.942943
WUX	1	ISAAC	Samtools	Varscan	snv	CQ5	Depth-Filt	Y	Original	0.898664
WUX	1	ISAAC	SNVer	Varscan	snv	CQ5	Depth-Filt	Y	Original	0.890647
WUX	1	ISAAC	FreeBayes	HC	snv	CQ5	Depth-Filt	N	Original	0.950171
WUX	1	ISAAC	FreeBayes	ISAAC	snv	CQ5	Depth-Filt	N	Original	0.939972
WUX	1	ISAAC	FreeBayes	Samtools	snv	CQ5	Depth-Filt	N	Original	0.943515
WUX	1	ISAAC	FreeBayes	SNVer	snv	CQ5	Depth-Filt	N	Original	0.966335
WUX	1	ISAAC	FreeBayes	Varscan	snv	CQ5	Depth-Filt	N	Original	0.895433
WUX	1	ISAAC	HC	ISAAC	snv	CQ5	Depth-Filt	N	Original	0.956149
WUX	1	ISAAC	HC	Samtools	snv	CQ5	Depth-Filt	N	Original	0.957025
WUX	1	ISAAC	HC	SNVer	snv	CQ5	Depth-Filt	N	Original	0.954754
WUX	1	ISAAC	HC	Varscan	snv	CQ5	Depth-Filt	N	Original	0.885838
WUX	1	ISAAC	ISAAC	Samtools	snv	CQ5	Depth-Filt	N	Original	0.937535
WUX	1	ISAAC	ISAAC	SNVer	snv	CQ5	Depth-Filt	N	Original	0.953041
WUX	1	ISAAC	ISAAC	Varscan	snv	CQ5	Depth-Filt	N	Original	0.874986
WUX	1	ISAAC	Samtools	SNVer	snv	CQ5	Depth-Filt	N	Original	0.94269
WUX	1	ISAAC	Samtools	Varscan	snv	CQ5	Depth-Filt	N	Original	0.895507
WUX	1	ISAAC	SNVer	Varscan	snv	CQ5	Depth-Filt	N	Original	0.898853
WUX	2	ISAAC	FreeBayes	HC	snv	CQ5	Depth-Filt	Y	Original	0.955954
WUX	2	ISAAC	FreeBayes	ISAAC	snv	CQ5	Depth-Filt	Y	Original	0.941102
WUX	2	ISAAC	FreeBayes	Samtools	snv	CQ5	Depth-Filt	Y	Original	0.951212
WUX	2	ISAAC	FreeBayes	SNVer	snv	CQ5	Depth-Filt	Y	Original	0.961363
WUX	2	ISAAC	FreeBayes	Varscan	snv	CQ5	Depth-Filt	Y	Original	0.897587
WUX	2	ISAAC	HC	ISAAC	snv	CQ5	Depth-Filt	Y	Original	0.954355
WUX	2	ISAAC	HC	Samtools	snv	CQ5	Depth-Filt	Y	Original	0.960545
WUX	2	ISAAC	HC	SNVer	snv	CQ5	Depth-Filt	Y	Original	0.95064
WUX	2	ISAAC	HC	Varscan	snv	CQ5	Depth-Filt	Y	Original	0.888265
WUX	2	ISAAC	ISAAC	Samtools	snv	CQ5	Depth-Filt	Y	Original	0.940998
WUX	2	ISAAC	ISAAC	SNVer	snv	CQ5	Depth-Filt	Y	Original	0.946324
WUX	2	ISAAC	ISAAC	Varscan	snv	CQ5	Depth-Filt	Y	Original	0.873683
WUX	2	ISAAC	Samtools	SNVer	snv	CQ5	Depth-Filt	Y	Original	0.942543
WUX	2	ISAAC	Samtools	Varscan	snv	CQ5	Depth-Filt	Y	Original	0.898556
WUX	2	ISAAC	SNVer	Varscan	snv	CQ5	Depth-Filt	Y	Original	0.890706
WUX	2	ISAAC	FreeBayes	HC	snv	CQ5	Depth-Filt	N	Original	0.95008
WUX	2	ISAAC	FreeBayes	ISAAC	snv	CQ5	Depth-Filt	N	Original	0.940268
WUX	2	ISAAC	FreeBayes	Samtools	snv	CQ5	Depth-Filt	N	Original	0.943697
WUX	2	ISAAC	FreeBayes	SNVer	snv	CQ5	Depth-Filt	N	Original	0.966369
WUX	2	ISAAC	FreeBayes	Varscan	snv	CQ5	Depth-Filt	N	Original	0.895893
WUX	2	ISAAC	HC	ISAAC	snv	CQ5	Depth-Filt	N	Original	0.956169
WUX	2	ISAAC	HC	Samtools	snv	CQ5	Depth-Filt	N	Original	0.956994
WUX	2	ISAAC	HC	SNVer	snv	CQ5	Depth-Filt	N	Original	0.954486
WUX	2	ISAAC	HC	Varscan	snv	CQ5	Depth-Filt	N	Original	0.885731
WUX	2	ISAAC	ISAAC	Samtools	snv	CQ5	Depth-Filt	N	Original	0.93796
WUX	2	ISAAC	ISAAC	SNVer	snv	CQ5	Depth-Filt	N	Original	0.953063
WUX	2	ISAAC	ISAAC	Varscan	snv	CQ5	Depth-Filt	N	Original	0.875225
WUX	2	ISAAC	Samtools	SNVer	snv	CQ5	Depth-Filt	N	Original	0.942579
WUX	2	ISAAC	Samtools	Varscan	snv	CQ5	Depth-Filt	N	Original	0.89535
WUX	2	ISAAC	SNVer	Varscan	snv	CQ5	Depth-Filt	N	Original	0.898847
WUX	3	ISAAC	FreeBayes	HC	snv	CQ5	Depth-Filt	Y	Original	0.956471
WUX	3	ISAAC	FreeBayes	ISAAC	snv	CQ5	Depth-Filt	Y	Original	0.940431
WUX	3	ISAAC	FreeBayes	Samtools	snv	CQ5	Depth-Filt	Y	Original	0.951268
WUX	3	ISAAC	FreeBayes	SNVer	snv	CQ5	Depth-Filt	Y	Original	0.961282
WUX	3	ISAAC	FreeBayes	Varscan	snv	CQ5	Depth-Filt	Y	Original	0.897923
WUX	3	ISAAC	HC	ISAAC	snv	CQ5	Depth-Filt	Y	Original	0.953999
WUX	3	ISAAC	HC	Samtools	snv	CQ5	Depth-Filt	Y	Original	0.961177
WUX	3	ISAAC	HC	SNVer	snv	CQ5	Depth-Filt	Y	Original	0.951456
WUX	3	ISAAC	HC	Varscan	snv	CQ5	Depth-Filt	Y	Original	0.889492
WUX	3	ISAAC	ISAAC	Samtools	snv	CQ5	Depth-Filt	Y	Original	0.940147
WUX	3	ISAAC	ISAAC	SNVer	snv	CQ5	Depth-Filt	Y	Original	0.946348
WUX	3	ISAAC	ISAAC	Varscan	snv	CQ5	Depth-Filt	Y	Original	0.87412
WUX	3	ISAAC	Samtools	SNVer	snv	CQ5	Depth-Filt	Y	Original	0.942903
WUX	3	ISAAC	Samtools	Varscan	snv	CQ5	Depth-Filt	Y	Original	0.899843
WUX	3	ISAAC	SNVer	Varscan	snv	CQ5	Depth-Filt	Y	Original	0.8915
WUX	3	ISAAC	FreeBayes	HC	snv	CQ5	Depth-Filt	N	Original	0.950593
WUX	3	ISAAC	FreeBayes	ISAAC	snv	CQ5	Depth-Filt	N	Original	0.939841
WUX	3	ISAAC	FreeBayes	Samtools	snv	CQ5	Depth-Filt	N	Original	0.943635
WUX	3	ISAAC	FreeBayes	SNVer	snv	CQ5	Depth-Filt	N	Original	0.966217
WUX	3	ISAAC	FreeBayes	Varscan	snv	CQ5	Depth-Filt	N	Original	0.896156
WUX	3	ISAAC	HC	ISAAC	snv	CQ5	Depth-Filt	N	Original	0.956228
WUX	3	ISAAC	HC	Samtools	snv	CQ5	Depth-Filt	N	Original	0.957474
WUX	3	ISAAC	HC	SNVer	snv	CQ5	Depth-Filt	N	Original	0.955224
WUX	3	ISAAC	HC	Varscan	snv	CQ5	Depth-Filt	N	Original	0.887115
WUX	3	ISAAC	ISAAC	Samtools	snv	CQ5	Depth-Filt	N	Original	0.93749
WUX	3	ISAAC	ISAAC	SNVer	snv	CQ5	Depth-Filt	N	Original	0.953215
WUX	3	ISAAC	ISAAC	Varscan	snv	CQ5	Depth-Filt	N	Original	0.875989
WUX	3	ISAAC	Samtools	SNVer	snv	CQ5	Depth-Filt	N	Original	0.942827
WUX	3	ISAAC	Samtools	Varscan	snv	CQ5	Depth-Filt	N	Original	0.896617
WUX	3	ISAAC	SNVer	Varscan	snv	CQ5	Depth-Filt	N	Original	0.899851
WUX	1	stampy	FreeBayes	HC	snv	CQ5	Depth-Filt	Y	Original	0.945559
WUX	1	stampy	FreeBayes	ISAAC	snv	CQ5	Depth-Filt	Y	Original	0.92003
WUX	1	stampy	FreeBayes	Samtools	snv	CQ5	Depth-Filt	Y	Original	0.954096
WUX	1	stampy	FreeBayes	SNVer	snv	CQ5	Depth-Filt	Y	Original	0.926104
WUX	1	stampy	FreeBayes	Varscan	snv	CQ5	Depth-Filt	Y	Original	0.935011
WUX	1	stampy	HC	ISAAC	snv	CQ5	Depth-Filt	Y	Original	0.931966
WUX	1	stampy	HC	Samtools	snv	CQ5	Depth-Filt	Y	Original	0.955154
WUX	1	stampy	HC	SNVer	snv	CQ5	Depth-Filt	Y	Original	0.923037
WUX	1	stampy	HC	Varscan	snv	CQ5	Depth-Filt	Y	Original	0.931601
WUX	1	stampy	ISAAC	Samtools	snv	CQ5	Depth-Filt	Y	Original	0.921867
WUX	1	stampy	ISAAC	SNVer	snv	CQ5	Depth-Filt	Y	Original	0.901692
WUX	1	stampy	ISAAC	Varscan	snv	CQ5	Depth-Filt	Y	Original	0.901485
WUX	1	stampy	Samtools	SNVer	snv	CQ5	Depth-Filt	Y	Original	0.925754
WUX	1	stampy	Samtools	Varscan	snv	CQ5	Depth-Filt	Y	Original	0.945613
WUX	1	stampy	SNVer	Varscan	snv	CQ5	Depth-Filt	Y	Original	0.912297
WUX	1	stampy	FreeBayes	HC	snv	CQ5	Depth-Filt	N	Original	0.917786
WUX	1	stampy	FreeBayes	ISAAC	snv	CQ5	Depth-Filt	N	Original	0.902896
WUX	1	stampy	FreeBayes	Samtools	snv	CQ5	Depth-Filt	N	Original	0.933598
WUX	1	stampy	FreeBayes	SNVer	snv	CQ5	Depth-Filt	N	Original	0.928673
WUX	1	stampy	FreeBayes	Varscan	snv	CQ5	Depth-Filt	N	Original	0.919285
WUX	1	stampy	HC	ISAAC	snv	CQ5	Depth-Filt	N	Original	0.937779
WUX	1	stampy	HC	Samtools	snv	CQ5	Depth-Filt	N	Original	0.941433
WUX	1	stampy	HC	SNVer	snv	CQ5	Depth-Filt	N	Original	0.934309
WUX	1	stampy	HC	Varscan	snv	CQ5	Depth-Filt	N	Original	0.920552
WUX	1	stampy	ISAAC	Samtools	snv	CQ5	Depth-Filt	N	Original	0.913508
WUX	1	stampy	ISAAC	SNVer	snv	CQ5	Depth-Filt	N	Original	0.920141
WUX	1	stampy	ISAAC	Varscan	snv	CQ5	Depth-Filt	N	Original	0.899443
WUX	1	stampy	Samtools	SNVer	snv	CQ5	Depth-Filt	N	Original	0.930173
WUX	1	stampy	Samtools	Varscan	snv	CQ5	Depth-Filt	N	Original	0.931726
WUX	1	stampy	SNVer	Varscan	snv	CQ5	Depth-Filt	N	Original	0.928801
WUX	2	stampy	FreeBayes	HC	snv	CQ5	Depth-Filt	Y	Original	0.945499
WUX	2	stampy	FreeBayes	ISAAC	snv	CQ5	Depth-Filt	Y	Original	0.921912
WUX	2	stampy	FreeBayes	Samtools	snv	CQ5	Depth-Filt	Y	Original	0.954347
WUX	2	stampy	FreeBayes	SNVer	snv	CQ5	Depth-Filt	Y	Original	0.926142
WUX	2	stampy	FreeBayes	Varscan	snv	CQ5	Depth-Filt	Y	Original	0.935042
WUX	2	stampy	HC	ISAAC	snv	CQ5	Depth-Filt	Y	Original	0.933033
WUX	2	stampy	HC	Samtools	snv	CQ5	Depth-Filt	Y	Original	0.954757
WUX	2	stampy	HC	SNVer	snv	CQ5	Depth-Filt	Y	Original	0.922484
WUX	2	stampy	HC	Varscan	snv	CQ5	Depth-Filt	Y	Original	0.931318
WUX	2	stampy	ISAAC	Samtools	snv	CQ5	Depth-Filt	Y	Original	0.923608
WUX	2	stampy	ISAAC	SNVer	snv	CQ5	Depth-Filt	Y	Original	0.902878
WUX	2	stampy	ISAAC	Varscan	snv	CQ5	Depth-Filt	Y	Original	0.903107
WUX	2	stampy	Samtools	SNVer	snv	CQ5	Depth-Filt	Y	Original	0.925466
WUX	2	stampy	Samtools	Varscan	snv	CQ5	Depth-Filt	Y	Original	0.945387
WUX	2	stampy	SNVer	Varscan	snv	CQ5	Depth-Filt	Y	Original	0.912247
WUX	2	stampy	FreeBayes	HC	snv	CQ5	Depth-Filt	N	Original	0.918558
WUX	2	stampy	FreeBayes	ISAAC	snv	CQ5	Depth-Filt	N	Original	0.904871
WUX	2	stampy	FreeBayes	Samtools	snv	CQ5	Depth-Filt	N	Original	0.934605
WUX	2	stampy	FreeBayes	SNVer	snv	CQ5	Depth-Filt	N	Original	0.929904
WUX	2	stampy	FreeBayes	Varscan	snv	CQ5	Depth-Filt	N	Original	0.920082
WUX	2	stampy	HC	ISAAC	snv	CQ5	Depth-Filt	N	Original	0.938261
WUX	2	stampy	HC	Samtools	snv	CQ5	Depth-Filt	N	Original	0.941066
WUX	2	stampy	HC	SNVer	snv	CQ5	Depth-Filt	N	Original	0.934093
WUX	2	stampy	HC	Varscan	snv	CQ5	Depth-Filt	N	Original	0.920091
WUX	2	stampy	ISAAC	Samtools	snv	CQ5	Depth-Filt	N	Original	0.914501
WUX	2	stampy	ISAAC	SNVer	snv	CQ5	Depth-Filt	N	Original	0.92119
WUX	2	stampy	ISAAC	Varscan	snv	CQ5	Depth-Filt	N	Original	0.900414
WUX	2	stampy	Samtools	SNVer	snv	CQ5	Depth-Filt	N	Original	0.930203
WUX	2	stampy	Samtools	Varscan	snv	CQ5	Depth-Filt	N	Original	0.931405
WUX	2	stampy	SNVer	Varscan	snv	CQ5	Depth-Filt	N	Original	0.92919
WUX	3	stampy	FreeBayes	HC	snv	CQ5	Depth-Filt	Y	Original	0.946116
WUX	3	stampy	FreeBayes	ISAAC	snv	CQ5	Depth-Filt	Y	Original	0.922009
WUX	3	stampy	FreeBayes	Samtools	snv	CQ5	Depth-Filt	Y	Original	0.954428
WUX	3	stampy	FreeBayes	SNVer	snv	CQ5	Depth-Filt	Y	Original	0.925873
WUX	3	stampy	FreeBayes	Varscan	snv	CQ5	Depth-Filt	Y	Original	0.934978
WUX	3	stampy	HC	ISAAC	snv	CQ5	Depth-Filt	Y	Original	0.934212
WUX	3	stampy	HC	Samtools	snv	CQ5	Depth-Filt	Y	Original	0.955787
WUX	3	stampy	HC	SNVer	snv	CQ5	Depth-Filt	Y	Original	0.923282
WUX	3	stampy	HC	Varscan	snv	CQ5	Depth-Filt	Y	Original	0.931955
WUX	3	stampy	ISAAC	Samtools	snv	CQ5	Depth-Filt	Y	Original	0.923656
WUX	3	stampy	ISAAC	SNVer	snv	CQ5	Depth-Filt	Y	Original	0.90358
WUX	3	stampy	ISAAC	Varscan	snv	CQ5	Depth-Filt	Y	Original	0.903326
WUX	3	stampy	Samtools	SNVer	snv	CQ5	Depth-Filt	Y	Original	0.925673
WUX	3	stampy	Samtools	Varscan	snv	CQ5	Depth-Filt	Y	Original	0.945622
WUX	3	stampy	SNVer	Varscan	snv	CQ5	Depth-Filt	Y	Original	0.911572
WUX	3	stampy	FreeBayes	HC	snv	CQ5	Depth-Filt	N	Original	0.918452
WUX	3	stampy	FreeBayes	ISAAC	snv	CQ5	Depth-Filt	N	Original	0.904522
WUX	3	stampy	FreeBayes	Samtools	snv	CQ5	Depth-Filt	N	Original	0.933793
WUX	3	stampy	FreeBayes	SNVer	snv	CQ5	Depth-Filt	N	Original	0.928439
WUX	3	stampy	FreeBayes	Varscan	snv	CQ5	Depth-Filt	N	Original	0.918692
WUX	3	stampy	HC	ISAAC	snv	CQ5	Depth-Filt	N	Original	0.939615
WUX	3	stampy	HC	Samtools	snv	CQ5	Depth-Filt	N	Original	0.942299
WUX	3	stampy	HC	SNVer	snv	CQ5	Depth-Filt	N	Original	0.935759
WUX	3	stampy	HC	Varscan	snv	CQ5	Depth-Filt	N	Original	0.921424
WUX	3	stampy	ISAAC	Samtools	snv	CQ5	Depth-Filt	N	Original	0.915242
WUX	3	stampy	ISAAC	SNVer	snv	CQ5	Depth-Filt	N	Original	0.922887
WUX	3	stampy	ISAAC	Varscan	snv	CQ5	Depth-Filt	N	Original	0.901445
WUX	3	stampy	Samtools	SNVer	snv	CQ5	Depth-Filt	N	Original	0.930872
WUX	3	stampy	Samtools	Varscan	snv	CQ5	Depth-Filt	N	Original	0.932148
WUX	3	stampy	SNVer	Varscan	snv	CQ5	Depth-Filt	N	Original	0.928755
ARD	1	Bowtie2	FreeBayes	HC	snv	CQ6	Depth-Filt	Y	Original	0.95499
ARD	1	Bowtie2	FreeBayes	ISAAC	snv	CQ6	Depth-Filt	Y	Original	0.943647
ARD	1	Bowtie2	FreeBayes	Samtools	snv	CQ6	Depth-Filt	Y	Original	0.937183
ARD	1	Bowtie2	FreeBayes	SNVer	snv	CQ6	Depth-Filt	Y	Original	0.9309
ARD	1	Bowtie2	FreeBayes	Varscan	snv	CQ6	Depth-Filt	Y	Original	0.878158
ARD	1	Bowtie2	HC	ISAAC	snv	CQ6	Depth-Filt	Y	Original	0.959392
ARD	1	Bowtie2	HC	Samtools	snv	CQ6	Depth-Filt	Y	Original	0.960132
ARD	1	Bowtie2	HC	SNVer	snv	CQ6	Depth-Filt	Y	Original	0.94865
ARD	1	Bowtie2	HC	Varscan	snv	CQ6	Depth-Filt	Y	Original	0.895533
ARD	1	Bowtie2	ISAAC	Samtools	snv	CQ6	Depth-Filt	Y	Original	0.937146
ARD	1	Bowtie2	ISAAC	SNVer	snv	CQ6	Depth-Filt	Y	Original	0.932745
ARD	1	Bowtie2	ISAAC	Varscan	snv	CQ6	Depth-Filt	Y	Original	0.875259
ARD	1	Bowtie2	Samtools	SNVer	snv	CQ6	Depth-Filt	Y	Original	0.928691
ARD	1	Bowtie2	Samtools	Varscan	snv	CQ6	Depth-Filt	Y	Original	0.911655
ARD	1	Bowtie2	SNVer	Varscan	snv	CQ6	Depth-Filt	Y	Original	0.874776
ARD	1	Bowtie2	FreeBayes	HC	snv	CQ6	Depth-Filt	N	Original	0.948113
ARD	1	Bowtie2	FreeBayes	ISAAC	snv	CQ6	Depth-Filt	N	Original	0.942721
ARD	1	Bowtie2	FreeBayes	Samtools	snv	CQ6	Depth-Filt	N	Original	0.930643
ARD	1	Bowtie2	FreeBayes	SNVer	snv	CQ6	Depth-Filt	N	Original	0.947116
ARD	1	Bowtie2	FreeBayes	Varscan	snv	CQ6	Depth-Filt	N	Original	0.872259
ARD	1	Bowtie2	HC	ISAAC	snv	CQ6	Depth-Filt	N	Original	0.96437
ARD	1	Bowtie2	HC	Samtools	snv	CQ6	Depth-Filt	N	Original	0.957502
ARD	1	Bowtie2	HC	SNVer	snv	CQ6	Depth-Filt	N	Original	0.966529
ARD	1	Bowtie2	HC	Varscan	snv	CQ6	Depth-Filt	N	Original	0.890901
ARD	1	Bowtie2	ISAAC	Samtools	snv	CQ6	Depth-Filt	N	Original	0.940164
ARD	1	Bowtie2	ISAAC	SNVer	snv	CQ6	Depth-Filt	N	Original	0.954191
ARD	1	Bowtie2	ISAAC	Varscan	snv	CQ6	Depth-Filt	N	Original	0.874992
ARD	1	Bowtie2	Samtools	SNVer	snv	CQ6	Depth-Filt	N	Original	0.945508
ARD	1	Bowtie2	Samtools	Varscan	snv	CQ6	Depth-Filt	N	Original	0.905786
ARD	1	Bowtie2	SNVer	Varscan	snv	CQ6	Depth-Filt	N	Original	0.896945
ARD	2	Bowtie2	FreeBayes	HC	snv	CQ6	Depth-Filt	Y	Original	0.956476
ARD	2	Bowtie2	FreeBayes	ISAAC	snv	CQ6	Depth-Filt	Y	Original	0.945143
ARD	2	Bowtie2	FreeBayes	Samtools	snv	CQ6	Depth-Filt	Y	Original	0.938877
ARD	2	Bowtie2	FreeBayes	SNVer	snv	CQ6	Depth-Filt	Y	Original	0.932705
ARD	2	Bowtie2	FreeBayes	Varscan	snv	CQ6	Depth-Filt	Y	Original	0.880169
ARD	2	Bowtie2	HC	ISAAC	snv	CQ6	Depth-Filt	Y	Original	0.959088
ARD	2	Bowtie2	HC	Samtools	snv	CQ6	Depth-Filt	Y	Original	0.960466
ARD	2	Bowtie2	HC	SNVer	snv	CQ6	Depth-Filt	Y	Original	0.949074
ARD	2	Bowtie2	HC	Varscan	snv	CQ6	Depth-Filt	Y	Original	0.896813
ARD	2	Bowtie2	ISAAC	Samtools	snv	CQ6	Depth-Filt	Y	Original	0.937314
ARD	2	Bowtie2	ISAAC	SNVer	snv	CQ6	Depth-Filt	Y	Original	0.932786
ARD	2	Bowtie2	ISAAC	Varscan	snv	CQ6	Depth-Filt	Y	Original	0.876088
ARD	2	Bowtie2	Samtools	SNVer	snv	CQ6	Depth-Filt	Y	Original	0.929616
ARD	2	Bowtie2	Samtools	Varscan	snv	CQ6	Depth-Filt	Y	Original	0.91278
ARD	2	Bowtie2	SNVer	Varscan	snv	CQ6	Depth-Filt	Y	Original	0.876318
ARD	2	Bowtie2	FreeBayes	HC	snv	CQ6	Depth-Filt	N	Original	0.949453
ARD	2	Bowtie2	FreeBayes	ISAAC	snv	CQ6	Depth-Filt	N	Original	0.944256
ARD	2	Bowtie2	FreeBayes	Samtools	snv	CQ6	Depth-Filt	N	Original	0.932268
ARD	2	Bowtie2	FreeBayes	SNVer	snv	CQ6	Depth-Filt	N	Original	0.948758
ARD	2	Bowtie2	FreeBayes	Varscan	snv	CQ6	Depth-Filt	N	Original	0.873972
ARD	2	Bowtie2	HC	ISAAC	snv	CQ6	Depth-Filt	N	Original	0.964217
ARD	2	Bowtie2	HC	Samtools	snv	CQ6	Depth-Filt	N	Original	0.957587
ARD	2	Bowtie2	HC	SNVer	snv	CQ6	Depth-Filt	N	Original	0.966563
ARD	2	Bowtie2	HC	Varscan	snv	CQ6	Depth-Filt	N	Original	0.891443
ARD	2	Bowtie2	ISAAC	Samtools	snv	CQ6	Depth-Filt	N	Original	0.940528
ARD	2	Bowtie2	ISAAC	SNVer	snv	CQ6	Depth-Filt	N	Original	0.954325
ARD	2	Bowtie2	ISAAC	Varscan	snv	CQ6	Depth-Filt	N	Original	0.875556
ARD	2	Bowtie2	Samtools	SNVer	snv	CQ6	Depth-Filt	N	Original	0.945988
ARD	2	Bowtie2	Samtools	Varscan	snv	CQ6	Depth-Filt	N	Original	0.906112
ARD	2	Bowtie2	SNVer	Varscan	snv	CQ6	Depth-Filt	N	Original	0.897698
ARD	3	Bowtie2	FreeBayes	HC	snv	CQ6	Depth-Filt	Y	Original	0.956527
ARD	3	Bowtie2	FreeBayes	ISAAC	snv	CQ6	Depth-Filt	Y	Original	0.945009
ARD	3	Bowtie2	FreeBayes	Samtools	snv	CQ6	Depth-Filt	Y	Original	0.938966
ARD	3	Bowtie2	FreeBayes	SNVer	snv	CQ6	Depth-Filt	Y	Original	0.932572
ARD	3	Bowtie2	FreeBayes	Varscan	snv	CQ6	Depth-Filt	Y	Original	0.880153
ARD	3	Bowtie2	HC	ISAAC	snv	CQ6	Depth-Filt	Y	Original	0.959015
ARD	3	Bowtie2	HC	Samtools	snv	CQ6	Depth-Filt	Y	Original	0.960381
ARD	3	Bowtie2	HC	SNVer	snv	CQ6	Depth-Filt	Y	Original	0.948638
ARD	3	Bowtie2	HC	Varscan	snv	CQ6	Depth-Filt	Y	Original	0.896448
ARD	3	Bowtie2	ISAAC	Samtools	snv	CQ6	Depth-Filt	Y	Original	0.937152
ARD	3	Bowtie2	ISAAC	SNVer	snv	CQ6	Depth-Filt	Y	Original	0.932732
ARD	3	Bowtie2	ISAAC	Varscan	snv	CQ6	Depth-Filt	Y	Original	0.875823
ARD	3	Bowtie2	Samtools	SNVer	snv	CQ6	Depth-Filt	Y	Original	0.929215
ARD	3	Bowtie2	Samtools	Varscan	snv	CQ6	Depth-Filt	Y	Original	0.912419
ARD	3	Bowtie2	SNVer	Varscan	snv	CQ6	Depth-Filt	Y	Original	0.875893
ARD	3	Bowtie2	FreeBayes	HC	snv	CQ6	Depth-Filt	N	Original	0.949321
ARD	3	Bowtie2	FreeBayes	ISAAC	snv	CQ6	Depth-Filt	N	Original	0.94399
ARD	3	Bowtie2	FreeBayes	Samtools	snv	CQ6	Depth-Filt	N	Original	0.932222
ARD	3	Bowtie2	FreeBayes	SNVer	snv	CQ6	Depth-Filt	N	Original	0.948314
ARD	3	Bowtie2	FreeBayes	Varscan	snv	CQ6	Depth-Filt	N	Original	0.87377
ARD	3	Bowtie2	HC	ISAAC	snv	CQ6	Depth-Filt	N	Original	0.964178
ARD	3	Bowtie2	HC	Samtools	snv	CQ6	Depth-Filt	N	Original	0.957487
ARD	3	Bowtie2	HC	SNVer	snv	CQ6	Depth-Filt	N	Original	0.965999
ARD	3	Bowtie2	HC	Varscan	snv	CQ6	Depth-Filt	N	Original	0.891022
ARD	3	Bowtie2	ISAAC	Samtools	snv	CQ6	Depth-Filt	N	Original	0.940374
ARD	3	Bowtie2	ISAAC	SNVer	snv	CQ6	Depth-Filt	N	Original	0.954048
ARD	3	Bowtie2	ISAAC	Varscan	snv	CQ6	Depth-Filt	N	Original	0.875281
ARD	3	Bowtie2	Samtools	SNVer	snv	CQ6	Depth-Filt	N	Original	0.94547
ARD	3	Bowtie2	Samtools	Varscan	snv	CQ6	Depth-Filt	N	Original	0.90575
ARD	3	Bowtie2	SNVer	Varscan	snv	CQ6	Depth-Filt	N	Original	0.897287
ARD	1	BWA	FreeBayes	HC	snv	CQ6	Depth-Filt	Y	Original	0.955585
ARD	1	BWA	FreeBayes	ISAAC	snv	CQ6	Depth-Filt	Y	Original	0.93817
ARD	1	BWA	FreeBayes	Samtools	snv	CQ6	Depth-Filt	Y	Original	0.961503
ARD	1	BWA	FreeBayes	SNVer	snv	CQ6	Depth-Filt	Y	Original	0.958338
ARD	1	BWA	FreeBayes	Varscan	snv	CQ6	Depth-Filt	Y	Original	0.937408
ARD	1	BWA	HC	ISAAC	snv	CQ6	Depth-Filt	Y	Original	0.941934
ARD	1	BWA	HC	Samtools	snv	CQ6	Depth-Filt	Y	Original	0.961192
ARD	1	BWA	HC	SNVer	snv	CQ6	Depth-Filt	Y	Original	0.950645
ARD	1	BWA	HC	Varscan	snv	CQ6	Depth-Filt	Y	Original	0.934443
ARD	1	BWA	ISAAC	Samtools	snv	CQ6	Depth-Filt	Y	Original	0.935033
ARD	1	BWA	ISAAC	SNVer	snv	CQ6	Depth-Filt	Y	Original	0.94081
ARD	1	BWA	ISAAC	Varscan	snv	CQ6	Depth-Filt	Y	Original	0.914972
ARD	1	BWA	Samtools	SNVer	snv	CQ6	Depth-Filt	Y	Original	0.95256
ARD	1	BWA	Samtools	Varscan	snv	CQ6	Depth-Filt	Y	Original	0.945316
ARD	1	BWA	SNVer	Varscan	snv	CQ6	Depth-Filt	Y	Original	0.938738
ARD	1	BWA	FreeBayes	HC	snv	CQ6	Depth-Filt	N	Original	0.950839
ARD	1	BWA	FreeBayes	ISAAC	snv	CQ6	Depth-Filt	N	Original	0.94026
ARD	1	BWA	FreeBayes	Samtools	snv	CQ6	Depth-Filt	N	Original	0.956106
ARD	1	BWA	FreeBayes	SNVer	snv	CQ6	Depth-Filt	N	Original	0.96449
ARD	1	BWA	FreeBayes	Varscan	snv	CQ6	Depth-Filt	N	Original	0.93436
ARD	1	BWA	HC	ISAAC	snv	CQ6	Depth-Filt	N	Original	0.945282
ARD	1	BWA	HC	Samtools	snv	CQ6	Depth-Filt	N	Original	0.958179
ARD	1	BWA	HC	SNVer	snv	CQ6	Depth-Filt	N	Original	0.955878
ARD	1	BWA	HC	Varscan	snv	CQ6	Depth-Filt	N	Original	0.931045
ARD	1	BWA	ISAAC	Samtools	snv	CQ6	Depth-Filt	N	Original	0.934761
ARD	1	BWA	ISAAC	SNVer	snv	CQ6	Depth-Filt	N	Original	0.950244
ARD	1	BWA	ISAAC	Varscan	snv	CQ6	Depth-Filt	N	Original	0.91657
ARD	1	BWA	Samtools	SNVer	snv	CQ6	Depth-Filt	N	Original	0.954775
ARD	1	BWA	Samtools	Varscan	snv	CQ6	Depth-Filt	N	Original	0.939335
ARD	1	BWA	SNVer	Varscan	snv	CQ6	Depth-Filt	N	Original	0.94696
ARD	2	BWA	FreeBayes	HC	snv	CQ6	Depth-Filt	Y	Original	0.956104
ARD	2	BWA	FreeBayes	ISAAC	snv	CQ6	Depth-Filt	Y	Original	0.93789
ARD	2	BWA	FreeBayes	Samtools	snv	CQ6	Depth-Filt	Y	Original	0.961863
ARD	2	BWA	FreeBayes	SNVer	snv	CQ6	Depth-Filt	Y	Original	0.958413
ARD	2	BWA	FreeBayes	Varscan	snv	CQ6	Depth-Filt	Y	Original	0.938017
ARD	2	BWA	HC	ISAAC	snv	CQ6	Depth-Filt	Y	Original	0.941195
ARD	2	BWA	HC	Samtools	snv	CQ6	Depth-Filt	Y	Original	0.960936
ARD	2	BWA	HC	SNVer	snv	CQ6	Depth-Filt	Y	Original	0.950581
ARD	2	BWA	HC	Varscan	snv	CQ6	Depth-Filt	Y	Original	0.934676
ARD	2	BWA	ISAAC	Samtools	snv	CQ6	Depth-Filt	Y	Original	0.934495
ARD	2	BWA	ISAAC	SNVer	snv	CQ6	Depth-Filt	Y	Original	0.940063
ARD	2	BWA	ISAAC	Varscan	snv	CQ6	Depth-Filt	Y	Original	0.914541
ARD	2	BWA	Samtools	SNVer	snv	CQ6	Depth-Filt	Y	Original	0.952528
ARD	2	BWA	Samtools	Varscan	snv	CQ6	Depth-Filt	Y	Original	0.945674
ARD	2	BWA	SNVer	Varscan	snv	CQ6	Depth-Filt	Y	Original	0.938871
ARD	2	BWA	FreeBayes	HC	snv	CQ6	Depth-Filt	N	Original	0.950725
ARD	2	BWA	FreeBayes	ISAAC	snv	CQ6	Depth-Filt	N	Original	0.939922
ARD	2	BWA	FreeBayes	Samtools	snv	CQ6	Depth-Filt	N	Original	0.956092
ARD	2	BWA	FreeBayes	SNVer	snv	CQ6	Depth-Filt	N	Original	0.964373
ARD	2	BWA	FreeBayes	Varscan	snv	CQ6	Depth-Filt	N	Original	0.934733
ARD	2	BWA	HC	ISAAC	snv	CQ6	Depth-Filt	N	Original	0.94489
ARD	2	BWA	HC	Samtools	snv	CQ6	Depth-Filt	N	Original	0.957649
ARD	2	BWA	HC	SNVer	snv	CQ6	Depth-Filt	N	Original	0.955585
ARD	2	BWA	HC	Varscan	snv	CQ6	Depth-Filt	N	Original	0.931121
ARD	2	BWA	ISAAC	Samtools	snv	CQ6	Depth-Filt	N	Original	0.934293
ARD	2	BWA	ISAAC	SNVer	snv	CQ6	Depth-Filt	N	Original	0.949905
ARD	2	BWA	ISAAC	Varscan	snv	CQ6	Depth-Filt	N	Original	0.916625
ARD	2	BWA	Samtools	SNVer	snv	CQ6	Depth-Filt	N	Original	0.954601
ARD	2	BWA	Samtools	Varscan	snv	CQ6	Depth-Filt	N	Original	0.939616
ARD	2	BWA	SNVer	Varscan	snv	CQ6	Depth-Filt	N	Original	0.947365
ARD	3	BWA	FreeBayes	HC	snv	CQ6	Depth-Filt	Y	Original	0.955887
ARD	3	BWA	FreeBayes	ISAAC	snv	CQ6	Depth-Filt	Y	Original	0.937939
ARD	3	BWA	FreeBayes	Samtools	snv	CQ6	Depth-Filt	Y	Original	0.961548
ARD	3	BWA	FreeBayes	SNVer	snv	CQ6	Depth-Filt	Y	Original	0.957985
ARD	3	BWA	FreeBayes	Varscan	snv	CQ6	Depth-Filt	Y	Original	0.937758
ARD	3	BWA	HC	ISAAC	snv	CQ6	Depth-Filt	Y	Original	0.941479
ARD	3	BWA	HC	Samtools	snv	CQ6	Depth-Filt	Y	Original	0.961041
ARD	3	BWA	HC	SNVer	snv	CQ6	Depth-Filt	Y	Original	0.950561
ARD	3	BWA	HC	Varscan	snv	CQ6	Depth-Filt	Y	Original	0.934784
ARD	3	BWA	ISAAC	Samtools	snv	CQ6	Depth-Filt	Y	Original	0.934712
ARD	3	BWA	ISAAC	SNVer	snv	CQ6	Depth-Filt	Y	Original	0.94057
ARD	3	BWA	ISAAC	Varscan	snv	CQ6	Depth-Filt	Y	Original	0.914861
ARD	3	BWA	Samtools	SNVer	snv	CQ6	Depth-Filt	Y	Original	0.952311
ARD	3	BWA	Samtools	Varscan	snv	CQ6	Depth-Filt	Y	Original	0.945599
ARD	3	BWA	SNVer	Varscan	snv	CQ6	Depth-Filt	Y	Original	0.938854
ARD	3	BWA	FreeBayes	HC	snv	CQ6	Depth-Filt	N	Original	0.95051
ARD	3	BWA	FreeBayes	ISAAC	snv	CQ6	Depth-Filt	N	Original	0.939972
ARD	3	BWA	FreeBayes	Samtools	snv	CQ6	Depth-Filt	N	Original	0.955835
ARD	3	BWA	FreeBayes	SNVer	snv	CQ6	Depth-Filt	N	Original	0.963959
ARD	3	BWA	FreeBayes	Varscan	snv	CQ6	Depth-Filt	N	Original	0.93454
ARD	3	BWA	HC	ISAAC	snv	CQ6	Depth-Filt	N	Original	0.945198
ARD	3	BWA	HC	Samtools	snv	CQ6	Depth-Filt	N	Original	0.957757
ARD	3	BWA	HC	SNVer	snv	CQ6	Depth-Filt	N	Original	0.955633
ARD	3	BWA	HC	Varscan	snv	CQ6	Depth-Filt	N	Original	0.931182
ARD	3	BWA	ISAAC	Samtools	snv	CQ6	Depth-Filt	N	Original	0.934505
ARD	3	BWA	ISAAC	SNVer	snv	CQ6	Depth-Filt	N	Original	0.950318
ARD	3	BWA	ISAAC	Varscan	snv	CQ6	Depth-Filt	N	Original	0.916913
ARD	3	BWA	Samtools	SNVer	snv	CQ6	Depth-Filt	N	Original	0.954319
ARD	3	BWA	Samtools	Varscan	snv	CQ6	Depth-Filt	N	Original	0.939375
ARD	3	BWA	SNVer	Varscan	snv	CQ6	Depth-Filt	N	Original	0.947243
ARD	1	ISAAC	FreeBayes	HC	snv	CQ6	Depth-Filt	Y	Original	0.955417
ARD	1	ISAAC	FreeBayes	ISAAC	snv	CQ6	Depth-Filt	Y	Original	0.93455
ARD	1	ISAAC	FreeBayes	Samtools	snv	CQ6	Depth-Filt	Y	Original	0.949965
ARD	1	ISAAC	FreeBayes	SNVer	snv	CQ6	Depth-Filt	Y	Original	0.955091
ARD	1	ISAAC	FreeBayes	Varscan	snv	CQ6	Depth-Filt	Y	Original	0.898055
ARD	1	ISAAC	HC	ISAAC	snv	CQ6	Depth-Filt	Y	Original	0.949889
ARD	1	ISAAC	HC	Samtools	snv	CQ6	Depth-Filt	Y	Original	0.96263
ARD	1	ISAAC	HC	SNVer	snv	CQ6	Depth-Filt	Y	Original	0.950251
ARD	1	ISAAC	HC	Varscan	snv	CQ6	Depth-Filt	Y	Original	0.892272
ARD	1	ISAAC	ISAAC	Samtools	snv	CQ6	Depth-Filt	Y	Original	0.936412
ARD	1	ISAAC	ISAAC	SNVer	snv	CQ6	Depth-Filt	Y	Original	0.944942
ARD	1	ISAAC	ISAAC	Varscan	snv	CQ6	Depth-Filt	Y	Original	0.875642
ARD	1	ISAAC	Samtools	SNVer	snv	CQ6	Depth-Filt	Y	Original	0.941133
ARD	1	ISAAC	Samtools	Varscan	snv	CQ6	Depth-Filt	Y	Original	0.902772
ARD	1	ISAAC	SNVer	Varscan	snv	CQ6	Depth-Filt	Y	Original	0.892071
ARD	1	ISAAC	FreeBayes	HC	snv	CQ6	Depth-Filt	N	Original	0.951379
ARD	1	ISAAC	FreeBayes	ISAAC	snv	CQ6	Depth-Filt	N	Original	0.93619
ARD	1	ISAAC	FreeBayes	Samtools	snv	CQ6	Depth-Filt	N	Original	0.944376
ARD	1	ISAAC	FreeBayes	SNVer	snv	CQ6	Depth-Filt	N	Original	0.961373
ARD	1	ISAAC	FreeBayes	Varscan	snv	CQ6	Depth-Filt	N	Original	0.896301
ARD	1	ISAAC	HC	ISAAC	snv	CQ6	Depth-Filt	N	Original	0.953115
ARD	1	ISAAC	HC	Samtools	snv	CQ6	Depth-Filt	N	Original	0.960068
ARD	1	ISAAC	HC	SNVer	snv	CQ6	Depth-Filt	N	Original	0.955456
ARD	1	ISAAC	HC	Varscan	snv	CQ6	Depth-Filt	N	Original	0.890031
ARD	1	ISAAC	ISAAC	Samtools	snv	CQ6	Depth-Filt	N	Original	0.935939
ARD	1	ISAAC	ISAAC	SNVer	snv	CQ6	Depth-Filt	N	Original	0.951701
ARD	1	ISAAC	ISAAC	Varscan	snv	CQ6	Depth-Filt	N	Original	0.876849
ARD	1	ISAAC	Samtools	SNVer	snv	CQ6	Depth-Filt	N	Original	0.943115
ARD	1	ISAAC	Samtools	Varscan	snv	CQ6	Depth-Filt	N	Original	0.89938
ARD	1	ISAAC	SNVer	Varscan	snv	CQ6	Depth-Filt	N	Original	0.901008
ARD	2	ISAAC	FreeBayes	HC	snv	CQ6	Depth-Filt	Y	Original	0.956684
ARD	2	ISAAC	FreeBayes	ISAAC	snv	CQ6	Depth-Filt	Y	Original	0.934573
ARD	2	ISAAC	FreeBayes	Samtools	snv	CQ6	Depth-Filt	Y	Original	0.951196
ARD	2	ISAAC	FreeBayes	SNVer	snv	CQ6	Depth-Filt	Y	Original	0.956215
ARD	2	ISAAC	FreeBayes	Varscan	snv	CQ6	Depth-Filt	Y	Original	0.89804
ARD	2	ISAAC	HC	ISAAC	snv	CQ6	Depth-Filt	Y	Original	0.949147
ARD	2	ISAAC	HC	Samtools	snv	CQ6	Depth-Filt	Y	Original	0.962654
ARD	2	ISAAC	HC	SNVer	snv	CQ6	Depth-Filt	Y	Original	0.950332
ARD	2	ISAAC	HC	Varscan	snv	CQ6	Depth-Filt	Y	Original	0.891533
ARD	2	ISAAC	ISAAC	Samtools	snv	CQ6	Depth-Filt	Y	Original	0.935779
ARD	2	ISAAC	ISAAC	SNVer	snv	CQ6	Depth-Filt	Y	Original	0.943767
ARD	2	ISAAC	ISAAC	Varscan	snv	CQ6	Depth-Filt	Y	Original	0.873847
ARD	2	ISAAC	Samtools	SNVer	snv	CQ6	Depth-Filt	Y	Original	0.941546
ARD	2	ISAAC	Samtools	Varscan	snv	CQ6	Depth-Filt	Y	Original	0.901747
ARD	2	ISAAC	SNVer	Varscan	snv	CQ6	Depth-Filt	Y	Original	0.891231
ARD	2	ISAAC	FreeBayes	HC	snv	CQ6	Depth-Filt	N	Original	0.951161
ARD	2	ISAAC	FreeBayes	ISAAC	snv	CQ6	Depth-Filt	N	Original	0.935608
ARD	2	ISAAC	FreeBayes	Samtools	snv	CQ6	Depth-Filt	N	Original	0.944336
ARD	2	ISAAC	FreeBayes	SNVer	snv	CQ6	Depth-Filt	N	Original	0.961485
ARD	2	ISAAC	FreeBayes	Varscan	snv	CQ6	Depth-Filt	N	Original	0.895283
ARD	2	ISAAC	HC	ISAAC	snv	CQ6	Depth-Filt	N	Original	0.952749
ARD	2	ISAAC	HC	Samtools	snv	CQ6	Depth-Filt	N	Original	0.959397
ARD	2	ISAAC	HC	SNVer	snv	CQ6	Depth-Filt	N	Original	0.955204
ARD	2	ISAAC	HC	Varscan	snv	CQ6	Depth-Filt	N	Original	0.888939
ARD	2	ISAAC	ISAAC	Samtools	snv	CQ6	Depth-Filt	N	Original	0.935236
ARD	2	ISAAC	ISAAC	SNVer	snv	CQ6	Depth-Filt	N	Original	0.951188
ARD	2	ISAAC	ISAAC	Varscan	snv	CQ6	Depth-Filt	N	Original	0.875503
ARD	2	ISAAC	Samtools	SNVer	snv	CQ6	Depth-Filt	N	Original	0.942907
ARD	2	ISAAC	Samtools	Varscan	snv	CQ6	Depth-Filt	N	Original	0.89804
ARD	2	ISAAC	SNVer	Varscan	snv	CQ6	Depth-Filt	N	Original	0.900037
ARD	3	ISAAC	FreeBayes	HC	snv	CQ6	Depth-Filt	Y	Original	0.956335
ARD	3	ISAAC	FreeBayes	ISAAC	snv	CQ6	Depth-Filt	Y	Original	0.93427
ARD	3	ISAAC	FreeBayes	Samtools	snv	CQ6	Depth-Filt	Y	Original	0.950802
ARD	3	ISAAC	FreeBayes	SNVer	snv	CQ6	Depth-Filt	Y	Original	0.955498
ARD	3	ISAAC	FreeBayes	Varscan	snv	CQ6	Depth-Filt	Y	Original	0.898293
ARD	3	ISAAC	HC	ISAAC	snv	CQ6	Depth-Filt	Y	Original	0.949136
ARD	3	ISAAC	HC	Samtools	snv	CQ6	Depth-Filt	Y	Original	0.962558
ARD	3	ISAAC	HC	SNVer	snv	CQ6	Depth-Filt	Y	Original	0.949971
ARD	3	ISAAC	HC	Varscan	snv	CQ6	Depth-Filt	Y	Original	0.891798
ARD	3	ISAAC	ISAAC	Samtools	snv	CQ6	Depth-Filt	Y	Original	0.935649
ARD	3	ISAAC	ISAAC	SNVer	snv	CQ6	Depth-Filt	Y	Original	0.944095
ARD	3	ISAAC	ISAAC	Varscan	snv	CQ6	Depth-Filt	Y	Original	0.874367
ARD	3	ISAAC	Samtools	SNVer	snv	CQ6	Depth-Filt	Y	Original	0.940942
ARD	3	ISAAC	Samtools	Varscan	snv	CQ6	Depth-Filt	Y	Original	0.901924
ARD	3	ISAAC	SNVer	Varscan	snv	CQ6	Depth-Filt	Y	Original	0.891191
ARD	3	ISAAC	FreeBayes	HC	snv	CQ6	Depth-Filt	N	Original	0.950676
ARD	3	ISAAC	FreeBayes	ISAAC	snv	CQ6	Depth-Filt	N	Original	0.935371
ARD	3	ISAAC	FreeBayes	Samtools	snv	CQ6	Depth-Filt	N	Original	0.943676
ARD	3	ISAAC	FreeBayes	SNVer	snv	CQ6	Depth-Filt	N	Original	0.960514
ARD	3	ISAAC	FreeBayes	Varscan	snv	CQ6	Depth-Filt	N	Original	0.895279
ARD	3	ISAAC	HC	ISAAC	snv	CQ6	Depth-Filt	N	Original	0.952944
ARD	3	ISAAC	HC	Samtools	snv	CQ6	Depth-Filt	N	Original	0.959375
ARD	3	ISAAC	HC	SNVer	snv	CQ6	Depth-Filt	N	Original	0.954883
ARD	3	ISAAC	HC	Varscan	snv	CQ6	Depth-Filt	N	Original	0.889156
ARD	3	ISAAC	ISAAC	Samtools	snv	CQ6	Depth-Filt	N	Original	0.935304
ARD	3	ISAAC	ISAAC	SNVer	snv	CQ6	Depth-Filt	N	Original	0.951418
ARD	3	ISAAC	ISAAC	Varscan	snv	CQ6	Depth-Filt	N	Original	0.875991
ARD	3	ISAAC	Samtools	SNVer	snv	CQ6	Depth-Filt	N	Original	0.942308
ARD	3	ISAAC	Samtools	Varscan	snv	CQ6	Depth-Filt	N	Original	0.898208
ARD	3	ISAAC	SNVer	Varscan	snv	CQ6	Depth-Filt	N	Original	0.900029
ARD	1	stampy	FreeBayes	HC	snv	CQ6	Depth-Filt	Y	Original	0.946138
ARD	1	stampy	FreeBayes	ISAAC	snv	CQ6	Depth-Filt	Y	Original	0.924782
ARD	1	stampy	FreeBayes	Samtools	snv	CQ6	Depth-Filt	Y	Original	0.953353
ARD	1	stampy	FreeBayes	SNVer	snv	CQ6	Depth-Filt	Y	Original	0.923866
ARD	1	stampy	FreeBayes	Varscan	snv	CQ6	Depth-Filt	Y	Original	0.930156
ARD	1	stampy	HC	ISAAC	snv	CQ6	Depth-Filt	Y	Original	0.938669
ARD	1	stampy	HC	Samtools	snv	CQ6	Depth-Filt	Y	Original	0.960366
ARD	1	stampy	HC	SNVer	snv	CQ6	Depth-Filt	Y	Original	0.927879
ARD	1	stampy	HC	Varscan	snv	CQ6	Depth-Filt	Y	Original	0.932114
ARD	1	stampy	ISAAC	Samtools	snv	CQ6	Depth-Filt	Y	Original	0.930449
ARD	1	stampy	ISAAC	SNVer	snv	CQ6	Depth-Filt	Y	Original	0.916373
ARD	1	stampy	ISAAC	Varscan	snv	CQ6	Depth-Filt	Y	Original	0.909222
ARD	1	stampy	Samtools	SNVer	snv	CQ6	Depth-Filt	Y	Original	0.928683
ARD	1	stampy	Samtools	Varscan	snv	CQ6	Depth-Filt	Y	Original	0.943914
ARD	1	stampy	SNVer	Varscan	snv	CQ6	Depth-Filt	Y	Original	0.911303
ARD	1	stampy	FreeBayes	HC	snv	CQ6	Depth-Filt	N	Original	0.923238
ARD	1	stampy	FreeBayes	ISAAC	snv	CQ6	Depth-Filt	N	Original	0.911484
ARD	1	stampy	FreeBayes	Samtools	snv	CQ6	Depth-Filt	N	Original	0.935261
ARD	1	stampy	FreeBayes	SNVer	snv	CQ6	Depth-Filt	N	Original	0.93015
ARD	1	stampy	FreeBayes	Varscan	snv	CQ6	Depth-Filt	N	Original	0.914682
ARD	1	stampy	HC	ISAAC	snv	CQ6	Depth-Filt	N	Original	0.94398
ARD	1	stampy	HC	Samtools	snv	CQ6	Depth-Filt	N	Original	0.950993
ARD	1	stampy	HC	SNVer	snv	CQ6	Depth-Filt	N	Original	0.947039
ARD	1	stampy	HC	Varscan	snv	CQ6	Depth-Filt	N	Original	0.924971
ARD	1	stampy	ISAAC	Samtools	snv	CQ6	Depth-Filt	N	Original	0.9255
ARD	1	stampy	ISAAC	SNVer	snv	CQ6	Depth-Filt	N	Original	0.940292
ARD	1	stampy	ISAAC	Varscan	snv	CQ6	Depth-Filt	N	Original	0.908908
ARD	1	stampy	Samtools	SNVer	snv	CQ6	Depth-Filt	N	Original	0.940384
ARD	1	stampy	Samtools	Varscan	snv	CQ6	Depth-Filt	N	Original	0.93312
ARD	1	stampy	SNVer	Varscan	snv	CQ6	Depth-Filt	N	Original	0.933188
ARD	2	stampy	FreeBayes	HC	snv	CQ6	Depth-Filt	Y	Original	0.9464
ARD	2	stampy	FreeBayes	ISAAC	snv	CQ6	Depth-Filt	Y	Original	0.923979
ARD	2	stampy	FreeBayes	Samtools	snv	CQ6	Depth-Filt	Y	Original	0.953833
ARD	2	stampy	FreeBayes	SNVer	snv	CQ6	Depth-Filt	Y	Original	0.924069
ARD	2	stampy	FreeBayes	Varscan	snv	CQ6	Depth-Filt	Y	Original	0.930906
ARD	2	stampy	HC	ISAAC	snv	CQ6	Depth-Filt	Y	Original	0.937547
ARD	2	stampy	HC	Samtools	snv	CQ6	Depth-Filt	Y	Original	0.960067
ARD	2	stampy	HC	SNVer	snv	CQ6	Depth-Filt	Y	Original	0.927848
ARD	2	stampy	HC	Varscan	snv	CQ6	Depth-Filt	Y	Original	0.932593
ARD	2	stampy	ISAAC	Samtools	snv	CQ6	Depth-Filt	Y	Original	0.929384
ARD	2	stampy	ISAAC	SNVer	snv	CQ6	Depth-Filt	Y	Original	0.915415
ARD	2	stampy	ISAAC	Varscan	snv	CQ6	Depth-Filt	Y	Original	0.908699
ARD	2	stampy	Samtools	SNVer	snv	CQ6	Depth-Filt	Y	Original	0.928793
ARD	2	stampy	Samtools	Varscan	snv	CQ6	Depth-Filt	Y	Original	0.944473
ARD	2	stampy	SNVer	Varscan	snv	CQ6	Depth-Filt	Y	Original	0.911849
ARD	2	stampy	FreeBayes	HC	snv	CQ6	Depth-Filt	N	Original	0.92219
ARD	2	stampy	FreeBayes	ISAAC	snv	CQ6	Depth-Filt	N	Original	0.910266
ARD	2	stampy	FreeBayes	Samtools	snv	CQ6	Depth-Filt	N	Original	0.935097
ARD	2	stampy	FreeBayes	SNVer	snv	CQ6	Depth-Filt	N	Original	0.928855
ARD	2	stampy	FreeBayes	Varscan	snv	CQ6	Depth-Filt	N	Original	0.914576
ARD	2	stampy	HC	ISAAC	snv	CQ6	Depth-Filt	N	Original	0.943507
ARD	2	stampy	HC	Samtools	snv	CQ6	Depth-Filt	N	Original	0.949682
ARD	2	stampy	HC	SNVer	snv	CQ6	Depth-Filt	N	Original	0.945694
ARD	2	stampy	HC	Varscan	snv	CQ6	Depth-Filt	N	Original	0.924587
ARD	2	stampy	ISAAC	Samtools	snv	CQ6	Depth-Filt	N	Original	0.92409
ARD	2	stampy	ISAAC	SNVer	snv	CQ6	Depth-Filt	N	Original	0.938953
ARD	2	stampy	ISAAC	Varscan	snv	CQ6	Depth-Filt	N	Original	0.908419
ARD	2	stampy	Samtools	SNVer	snv	CQ6	Depth-Filt	N	Original	0.938732
ARD	2	stampy	Samtools	Varscan	snv	CQ6	Depth-Filt	N	Original	0.932735
ARD	2	stampy	SNVer	Varscan	snv	CQ6	Depth-Filt	N	Original	0.932474
ARD	3	stampy	FreeBayes	HC	snv	CQ6	Depth-Filt	Y	Original	0.946092
ARD	3	stampy	FreeBayes	ISAAC	snv	CQ6	Depth-Filt	Y	Original	0.924009
ARD	3	stampy	FreeBayes	Samtools	snv	CQ6	Depth-Filt	Y	Original	0.953335
ARD	3	stampy	FreeBayes	SNVer	snv	CQ6	Depth-Filt	Y	Original	0.924136
ARD	3	stampy	FreeBayes	Varscan	snv	CQ6	Depth-Filt	Y	Original	0.930215
ARD	3	stampy	HC	ISAAC	snv	CQ6	Depth-Filt	Y	Original	0.938059
ARD	3	stampy	HC	Samtools	snv	CQ6	Depth-Filt	Y	Original	0.959736
ARD	3	stampy	HC	SNVer	snv	CQ6	Depth-Filt	Y	Original	0.928331
ARD	3	stampy	HC	Varscan	snv	CQ6	Depth-Filt	Y	Original	0.93169
ARD	3	stampy	ISAAC	Samtools	snv	CQ6	Depth-Filt	Y	Original	0.929211
ARD	3	stampy	ISAAC	SNVer	snv	CQ6	Depth-Filt	Y	Original	0.916203
ARD	3	stampy	ISAAC	Varscan	snv	CQ6	Depth-Filt	Y	Original	0.907972
ARD	3	stampy	Samtools	SNVer	snv	CQ6	Depth-Filt	Y	Original	0.928606
ARD	3	stampy	Samtools	Varscan	snv	CQ6	Depth-Filt	Y	Original	0.943413
ARD	3	stampy	SNVer	Varscan	snv	CQ6	Depth-Filt	Y	Original	0.911257
ARD	3	stampy	FreeBayes	HC	snv	CQ6	Depth-Filt	N	Original	0.921091
ARD	3	stampy	FreeBayes	ISAAC	snv	CQ6	Depth-Filt	N	Original	0.909338
ARD	3	stampy	FreeBayes	Samtools	snv	CQ6	Depth-Filt	N	Original	0.934182
ARD	3	stampy	FreeBayes	SNVer	snv	CQ6	Depth-Filt	N	Original	0.927895
ARD	3	stampy	FreeBayes	Varscan	snv	CQ6	Depth-Filt	N	Original	0.913933
ARD	3	stampy	HC	ISAAC	snv	CQ6	Depth-Filt	N	Original	0.943736
ARD	3	stampy	HC	Samtools	snv	CQ6	Depth-Filt	N	Original	0.949506
ARD	3	stampy	HC	SNVer	snv	CQ6	Depth-Filt	N	Original	0.945876
ARD	3	stampy	HC	Varscan	snv	CQ6	Depth-Filt	N	Original	0.924168
ARD	3	stampy	ISAAC	Samtools	snv	CQ6	Depth-Filt	N	Original	0.924001
ARD	3	stampy	ISAAC	SNVer	snv	CQ6	Depth-Filt	N	Original	0.939396
ARD	3	stampy	ISAAC	Varscan	snv	CQ6	Depth-Filt	N	Original	0.908075
ARD	3	stampy	Samtools	SNVer	snv	CQ6	Depth-Filt	N	Original	0.938435
ARD	3	stampy	Samtools	Varscan	snv	CQ6	Depth-Filt	N	Original	0.932222
ARD	3	stampy	SNVer	Varscan	snv	CQ6	Depth-Filt	N	Original	0.932161
NVG	1	Bowtie2	FreeBayes	HC	snv	CQ6	Depth-Filt	Y	Original	0.957781
NVG	1	Bowtie2	FreeBayes	ISAAC	snv	CQ6	Depth-Filt	Y	Original	0.946217
NVG	1	Bowtie2	FreeBayes	Samtools	snv	CQ6	Depth-Filt	Y	Original	0.940372
NVG	1	Bowtie2	FreeBayes	SNVer	snv	CQ6	Depth-Filt	Y	Original	0.94326
NVG	1	Bowtie2	FreeBayes	Varscan	snv	CQ6	Depth-Filt	Y	Original	0.879847
NVG	1	Bowtie2	HC	ISAAC	snv	CQ6	Depth-Filt	Y	Original	0.959186
NVG	1	Bowtie2	HC	Samtools	snv	CQ6	Depth-Filt	Y	Original	0.961565
NVG	1	Bowtie2	HC	SNVer	snv	CQ6	Depth-Filt	Y	Original	0.961356
NVG	1	Bowtie2	HC	Varscan	snv	CQ6	Depth-Filt	Y	Original	0.897338
NVG	1	Bowtie2	ISAAC	Samtools	snv	CQ6	Depth-Filt	Y	Original	0.937786
NVG	1	Bowtie2	ISAAC	SNVer	snv	CQ6	Depth-Filt	Y	Original	0.942139
NVG	1	Bowtie2	ISAAC	Varscan	snv	CQ6	Depth-Filt	Y	Original	0.875676
NVG	1	Bowtie2	Samtools	SNVer	snv	CQ6	Depth-Filt	Y	Original	0.942645
NVG	1	Bowtie2	Samtools	Varscan	snv	CQ6	Depth-Filt	Y	Original	0.913204
NVG	1	Bowtie2	SNVer	Varscan	snv	CQ6	Depth-Filt	Y	Original	0.886417
NVG	1	Bowtie2	FreeBayes	HC	snv	CQ6	Depth-Filt	N	Original	0.952033
NVG	1	Bowtie2	FreeBayes	ISAAC	snv	CQ6	Depth-Filt	N	Original	0.946497
NVG	1	Bowtie2	FreeBayes	Samtools	snv	CQ6	Depth-Filt	N	Original	0.934733
NVG	1	Bowtie2	FreeBayes	SNVer	snv	CQ6	Depth-Filt	N	Original	0.95098
NVG	1	Bowtie2	FreeBayes	Varscan	snv	CQ6	Depth-Filt	N	Original	0.874406
NVG	1	Bowtie2	HC	ISAAC	snv	CQ6	Depth-Filt	N	Original	0.964803
NVG	1	Bowtie2	HC	Samtools	snv	CQ6	Depth-Filt	N	Original	0.959369
NVG	1	Bowtie2	HC	SNVer	snv	CQ6	Depth-Filt	N	Original	0.970868
NVG	1	Bowtie2	HC	Varscan	snv	CQ6	Depth-Filt	N	Original	0.893546
NVG	1	Bowtie2	ISAAC	Samtools	snv	CQ6	Depth-Filt	N	Original	0.941624
NVG	1	Bowtie2	ISAAC	SNVer	snv	CQ6	Depth-Filt	N	Original	0.956529
NVG	1	Bowtie2	ISAAC	Varscan	snv	CQ6	Depth-Filt	N	Original	0.876857
NVG	1	Bowtie2	Samtools	SNVer	snv	CQ6	Depth-Filt	N	Original	0.951322
NVG	1	Bowtie2	Samtools	Varscan	snv	CQ6	Depth-Filt	N	Original	0.90827
NVG	1	Bowtie2	SNVer	Varscan	snv	CQ6	Depth-Filt	N	Original	0.898803
NVG	2	Bowtie2	FreeBayes	HC	snv	CQ6	Depth-Filt	Y	Original	0.957885
NVG	2	Bowtie2	FreeBayes	ISAAC	snv	CQ6	Depth-Filt	Y	Original	0.946014
NVG	2	Bowtie2	FreeBayes	Samtools	snv	CQ6	Depth-Filt	Y	Original	0.9404
NVG	2	Bowtie2	FreeBayes	SNVer	snv	CQ6	Depth-Filt	Y	Original	0.943834
NVG	2	Bowtie2	FreeBayes	Varscan	snv	CQ6	Depth-Filt	Y	Original	0.879965
NVG	2	Bowtie2	HC	ISAAC	snv	CQ6	Depth-Filt	Y	Original	0.959032
NVG	2	Bowtie2	HC	Samtools	snv	CQ6	Depth-Filt	Y	Original	0.96149
NVG	2	Bowtie2	HC	SNVer	snv	CQ6	Depth-Filt	Y	Original	0.961939
NVG	2	Bowtie2	HC	Varscan	snv	CQ6	Depth-Filt	Y	Original	0.897477
NVG	2	Bowtie2	ISAAC	Samtools	snv	CQ6	Depth-Filt	Y	Original	0.937542
NVG	2	Bowtie2	ISAAC	SNVer	snv	CQ6	Depth-Filt	Y	Original	0.942377
NVG	2	Bowtie2	ISAAC	Varscan	snv	CQ6	Depth-Filt	Y	Original	0.875554
NVG	2	Bowtie2	Samtools	SNVer	snv	CQ6	Depth-Filt	Y	Original	0.94321
NVG	2	Bowtie2	Samtools	Varscan	snv	CQ6	Depth-Filt	Y	Original	0.913425
NVG	2	Bowtie2	SNVer	Varscan	snv	CQ6	Depth-Filt	Y	Original	0.887067
NVG	2	Bowtie2	FreeBayes	HC	snv	CQ6	Depth-Filt	N	Original	0.952027
NVG	2	Bowtie2	FreeBayes	ISAAC	snv	CQ6	Depth-Filt	N	Original	0.946103
NVG	2	Bowtie2	FreeBayes	Samtools	snv	CQ6	Depth-Filt	N	Original	0.934635
NVG	2	Bowtie2	FreeBayes	SNVer	snv	CQ6	Depth-Filt	N	Original	0.950872
NVG	2	Bowtie2	FreeBayes	Varscan	snv	CQ6	Depth-Filt	N	Original	0.874384
NVG	2	Bowtie2	HC	ISAAC	snv	CQ6	Depth-Filt	N	Original	0.964579
NVG	2	Bowtie2	HC	Samtools	snv	CQ6	Depth-Filt	N	Original	0.959203
NVG	2	Bowtie2	HC	SNVer	snv	CQ6	Depth-Filt	N	Original	0.970765
NVG	2	Bowtie2	HC	Varscan	snv	CQ6	Depth-Filt	N	Original	0.893424
NVG	2	Bowtie2	ISAAC	Samtools	snv	CQ6	Depth-Filt	N	Original	0.941363
NVG	2	Bowtie2	ISAAC	SNVer	snv	CQ6	Depth-Filt	N	Original	0.956209
NVG	2	Bowtie2	ISAAC	Varscan	snv	CQ6	Depth-Filt	N	Original	0.876548
NVG	2	Bowtie2	Samtools	SNVer	snv	CQ6	Depth-Filt	N	Original	0.95126
NVG	2	Bowtie2	Samtools	Varscan	snv	CQ6	Depth-Filt	N	Original	0.90829
NVG	2	Bowtie2	SNVer	Varscan	snv	CQ6	Depth-Filt	N	Original	0.898787
NVG	3	Bowtie2	FreeBayes	HC	snv	CQ6	Depth-Filt	Y	Original	0.957861
NVG	3	Bowtie2	FreeBayes	ISAAC	snv	CQ6	Depth-Filt	Y	Original	0.947304
NVG	3	Bowtie2	FreeBayes	Samtools	snv	CQ6	Depth-Filt	Y	Original	0.940841
NVG	3	Bowtie2	FreeBayes	SNVer	snv	CQ6	Depth-Filt	Y	Original	0.943476
NVG	3	Bowtie2	FreeBayes	Varscan	snv	CQ6	Depth-Filt	Y	Original	0.880781
NVG	3	Bowtie2	HC	ISAAC	snv	CQ6	Depth-Filt	Y	Original	0.960129
NVG	3	Bowtie2	HC	Samtools	snv	CQ6	Depth-Filt	Y	Original	0.961653
NVG	3	Bowtie2	HC	SNVer	snv	CQ6	Depth-Filt	Y	Original	0.961255
NVG	3	Bowtie2	HC	Varscan	snv	CQ6	Depth-Filt	Y	Original	0.897878
NVG	3	Bowtie2	ISAAC	Samtools	snv	CQ6	Depth-Filt	Y	Original	0.939068
NVG	3	Bowtie2	ISAAC	SNVer	snv	CQ6	Depth-Filt	Y	Original	0.942685
NVG	3	Bowtie2	ISAAC	Varscan	snv	CQ6	Depth-Filt	Y	Original	0.876637
NVG	3	Bowtie2	Samtools	SNVer	snv	CQ6	Depth-Filt	Y	Original	0.942781
NVG	3	Bowtie2	Samtools	Varscan	snv	CQ6	Depth-Filt	Y	Original	0.913455
NVG	3	Bowtie2	SNVer	Varscan	snv	CQ6	Depth-Filt	Y	Original	0.88708
NVG	3	Bowtie2	FreeBayes	HC	snv	CQ6	Depth-Filt	N	Original	0.951936
NVG	3	Bowtie2	FreeBayes	ISAAC	snv	CQ6	Depth-Filt	N	Original	0.946841
NVG	3	Bowtie2	FreeBayes	Samtools	snv	CQ6	Depth-Filt	N	Original	0.935144
NVG	3	Bowtie2	FreeBayes	SNVer	snv	CQ6	Depth-Filt	N	Original	0.951102
NVG	3	Bowtie2	FreeBayes	Varscan	snv	CQ6	Depth-Filt	N	Original	0.875166
NVG	3	Bowtie2	HC	ISAAC	snv	CQ6	Depth-Filt	N	Original	0.965155
NVG	3	Bowtie2	HC	Samtools	snv	CQ6	Depth-Filt	N	Original	0.959276
NVG	3	Bowtie2	HC	SNVer	snv	CQ6	Depth-Filt	N	Original	0.970425
NVG	3	Bowtie2	HC	Varscan	snv	CQ6	Depth-Filt	N	Original	0.893736
NVG	3	Bowtie2	ISAAC	Samtools	snv	CQ6	Depth-Filt	N	Original	0.942407
NVG	3	Bowtie2	ISAAC	SNVer	snv	CQ6	Depth-Filt	N	Original	0.956491
NVG	3	Bowtie2	ISAAC	Varscan	snv	CQ6	Depth-Filt	N	Original	0.877335
NVG	3	Bowtie2	Samtools	SNVer	snv	CQ6	Depth-Filt	N	Original	0.951149
NVG	3	Bowtie2	Samtools	Varscan	snv	CQ6	Depth-Filt	N	Original	0.908253
NVG	3	Bowtie2	SNVer	Varscan	snv	CQ6	Depth-Filt	N	Original	0.89933
NVG	1	BWA	FreeBayes	HC	snv	CQ6	Depth-Filt	Y	Original	0.956567
NVG	1	BWA	FreeBayes	ISAAC	snv	CQ6	Depth-Filt	Y	Original	0.939493
NVG	1	BWA	FreeBayes	Samtools	snv	CQ6	Depth-Filt	Y	Original	0.962246
NVG	1	BWA	FreeBayes	SNVer	snv	CQ6	Depth-Filt	Y	Original	0.963746
NVG	1	BWA	FreeBayes	Varscan	snv	CQ6	Depth-Filt	Y	Original	0.939657
NVG	1	BWA	HC	ISAAC	snv	CQ6	Depth-Filt	Y	Original	0.942134
NVG	1	BWA	HC	Samtools	snv	CQ6	Depth-Filt	Y	Original	0.960976
NVG	1	BWA	HC	SNVer	snv	CQ6	Depth-Filt	Y	Original	0.954159
NVG	1	BWA	HC	Varscan	snv	CQ6	Depth-Filt	Y	Original	0.935513
NVG	1	BWA	ISAAC	Samtools	snv	CQ6	Depth-Filt	Y	Original	0.934717
NVG	1	BWA	ISAAC	SNVer	snv	CQ6	Depth-Filt	Y	Original	0.939894
NVG	1	BWA	ISAAC	Varscan	snv	CQ6	Depth-Filt	Y	Original	0.914472
NVG	1	BWA	Samtools	SNVer	snv	CQ6	Depth-Filt	Y	Original	0.957572
NVG	1	BWA	Samtools	Varscan	snv	CQ6	Depth-Filt	Y	Original	0.947534
NVG	1	BWA	SNVer	Varscan	snv	CQ6	Depth-Filt	Y	Original	0.942308
NVG	1	BWA	FreeBayes	HC	snv	CQ6	Depth-Filt	N	Original	0.952242
NVG	1	BWA	FreeBayes	ISAAC	snv	CQ6	Depth-Filt	N	Original	0.942309
NVG	1	BWA	FreeBayes	Samtools	snv	CQ6	Depth-Filt	N	Original	0.956605
NVG	1	BWA	FreeBayes	SNVer	snv	CQ6	Depth-Filt	N	Original	0.969043
NVG	1	BWA	FreeBayes	Varscan	snv	CQ6	Depth-Filt	N	Original	0.937012
NVG	1	BWA	HC	ISAAC	snv	CQ6	Depth-Filt	N	Original	0.946295
NVG	1	BWA	HC	Samtools	snv	CQ6	Depth-Filt	N	Original	0.957894
NVG	1	BWA	HC	SNVer	snv	CQ6	Depth-Filt	N	Original	0.958167
NVG	1	BWA	HC	Varscan	snv	CQ6	Depth-Filt	N	Original	0.932658
NVG	1	BWA	ISAAC	Samtools	snv	CQ6	Depth-Filt	N	Original	0.934732
NVG	1	BWA	ISAAC	SNVer	snv	CQ6	Depth-Filt	N	Original	0.949675
NVG	1	BWA	ISAAC	Varscan	snv	CQ6	Depth-Filt	N	Original	0.917323
NVG	1	BWA	Samtools	SNVer	snv	CQ6	Depth-Filt	N	Original	0.958494
NVG	1	BWA	Samtools	Varscan	snv	CQ6	Depth-Filt	N	Original	0.942285
NVG	1	BWA	SNVer	Varscan	snv	CQ6	Depth-Filt	N	Original	0.949066
NVG	2	BWA	FreeBayes	HC	snv	CQ6	Depth-Filt	Y	Original	0.956833
NVG	2	BWA	FreeBayes	ISAAC	snv	CQ6	Depth-Filt	Y	Original	0.939497
NVG	2	BWA	FreeBayes	Samtools	snv	CQ6	Depth-Filt	Y	Original	0.962355
NVG	2	BWA	FreeBayes	SNVer	snv	CQ6	Depth-Filt	Y	Original	0.963704
NVG	2	BWA	FreeBayes	Varscan	snv	CQ6	Depth-Filt	Y	Original	0.940287
NVG	2	BWA	HC	ISAAC	snv	CQ6	Depth-Filt	Y	Original	0.942054
NVG	2	BWA	HC	Samtools	snv	CQ6	Depth-Filt	Y	Original	0.96115
NVG	2	BWA	HC	SNVer	snv	CQ6	Depth-Filt	Y	Original	0.954148
NVG	2	BWA	HC	Varscan	snv	CQ6	Depth-Filt	Y	Original	0.936154
NVG	2	BWA	ISAAC	Samtools	snv	CQ6	Depth-Filt	Y	Original	0.934734
NVG	2	BWA	ISAAC	SNVer	snv	CQ6	Depth-Filt	Y	Original	0.93962
NVG	2	BWA	ISAAC	Varscan	snv	CQ6	Depth-Filt	Y	Original	0.914732
NVG	2	BWA	Samtools	SNVer	snv	CQ6	Depth-Filt	Y	Original	0.957519
NVG	2	BWA	Samtools	Varscan	snv	CQ6	Depth-Filt	Y	Original	0.948061
NVG	2	BWA	SNVer	Varscan	snv	CQ6	Depth-Filt	Y	Original	0.942733
NVG	2	BWA	FreeBayes	HC	snv	CQ6	Depth-Filt	N	Original	0.952361
NVG	2	BWA	FreeBayes	ISAAC	snv	CQ6	Depth-Filt	N	Original	0.942146
NVG	2	BWA	FreeBayes	Samtools	snv	CQ6	Depth-Filt	N	Original	0.956761
NVG	2	BWA	FreeBayes	SNVer	snv	CQ6	Depth-Filt	N	Original	0.969087
NVG	2	BWA	FreeBayes	Varscan	snv	CQ6	Depth-Filt	N	Original	0.937582
NVG	2	BWA	HC	ISAAC	snv	CQ6	Depth-Filt	N	Original	0.946118
NVG	2	BWA	HC	Samtools	snv	CQ6	Depth-Filt	N	Original	0.957926
NVG	2	BWA	HC	SNVer	snv	CQ6	Depth-Filt	N	Original	0.958191
NVG	2	BWA	HC	Varscan	snv	CQ6	Depth-Filt	N	Original	0.933228
NVG	2	BWA	ISAAC	Samtools	snv	CQ6	Depth-Filt	N	Original	0.934595
NVG	2	BWA	ISAAC	SNVer	snv	CQ6	Depth-Filt	N	Original	0.949409
NVG	2	BWA	ISAAC	Varscan	snv	CQ6	Depth-Filt	N	Original	0.917602
NVG	2	BWA	Samtools	SNVer	snv	CQ6	Depth-Filt	N	Original	0.958551
NVG	2	BWA	Samtools	Varscan	snv	CQ6	Depth-Filt	N	Original	0.942746
NVG	2	BWA	SNVer	Varscan	snv	CQ6	Depth-Filt	N	Original	0.949595
NVG	3	BWA	FreeBayes	HC	snv	CQ6	Depth-Filt	Y	Original	0.956544
NVG	3	BWA	FreeBayes	ISAAC	snv	CQ6	Depth-Filt	Y	Original	0.940451
NVG	3	BWA	FreeBayes	Samtools	snv	CQ6	Depth-Filt	Y	Original	0.962231
NVG	3	BWA	FreeBayes	SNVer	snv	CQ6	Depth-Filt	Y	Original	0.963819
NVG	3	BWA	FreeBayes	Varscan	snv	CQ6	Depth-Filt	Y	Original	0.940759
NVG	3	BWA	HC	ISAAC	snv	CQ6	Depth-Filt	Y	Original	0.942788
NVG	3	BWA	HC	Samtools	snv	CQ6	Depth-Filt	Y	Original	0.96073
NVG	3	BWA	HC	SNVer	snv	CQ6	Depth-Filt	Y	Original	0.953836
NVG	3	BWA	HC	Varscan	snv	CQ6	Depth-Filt	Y	Original	0.936313
NVG	3	BWA	ISAAC	Samtools	snv	CQ6	Depth-Filt	Y	Original	0.935749
NVG	3	BWA	ISAAC	SNVer	snv	CQ6	Depth-Filt	Y	Original	0.940305
NVG	3	BWA	ISAAC	Varscan	snv	CQ6	Depth-Filt	Y	Original	0.91587
NVG	3	BWA	Samtools	SNVer	snv	CQ6	Depth-Filt	Y	Original	0.957424
NVG	3	BWA	Samtools	Varscan	snv	CQ6	Depth-Filt	Y	Original	0.94843
NVG	3	BWA	SNVer	Varscan	snv	CQ6	Depth-Filt	Y	Original	0.943259
NVG	3	BWA	FreeBayes	HC	snv	CQ6	Depth-Filt	N	Original	0.952037
NVG	3	BWA	FreeBayes	ISAAC	snv	CQ6	Depth-Filt	N	Original	0.942846
NVG	3	BWA	FreeBayes	Samtools	snv	CQ6	Depth-Filt	N	Original	0.956548
NVG	3	BWA	FreeBayes	SNVer	snv	CQ6	Depth-Filt	N	Original	0.96932
NVG	3	BWA	FreeBayes	Varscan	snv	CQ6	Depth-Filt	N	Original	0.938244
NVG	3	BWA	HC	ISAAC	snv	CQ6	Depth-Filt	N	Original	0.946306
NVG	3	BWA	HC	Samtools	snv	CQ6	Depth-Filt	N	Original	0.957351
NVG	3	BWA	HC	SNVer	snv	CQ6	Depth-Filt	N	Original	0.95778
NVG	3	BWA	HC	Varscan	snv	CQ6	Depth-Filt	N	Original	0.933177
NVG	3	BWA	ISAAC	Samtools	snv	CQ6	Depth-Filt	N	Original	0.935117
NVG	3	BWA	ISAAC	SNVer	snv	CQ6	Depth-Filt	N	Original	0.949897
NVG	3	BWA	ISAAC	Varscan	snv	CQ6	Depth-Filt	N	Original	0.918507
NVG	3	BWA	Samtools	SNVer	snv	CQ6	Depth-Filt	N	Original	0.958415
NVG	3	BWA	Samtools	Varscan	snv	CQ6	Depth-Filt	N	Original	0.943117
NVG	3	BWA	SNVer	Varscan	snv	CQ6	Depth-Filt	N	Original	0.950119
NVG	1	ISAAC	FreeBayes	HC	snv	CQ6	Depth-Filt	Y	Original	0.959423
NVG	1	ISAAC	FreeBayes	ISAAC	snv	CQ6	Depth-Filt	Y	Original	0.939577
NVG	1	ISAAC	FreeBayes	Samtools	snv	CQ6	Depth-Filt	Y	Original	0.953755
NVG	1	ISAAC	FreeBayes	SNVer	snv	CQ6	Depth-Filt	Y	Original	0.962214
NVG	1	ISAAC	FreeBayes	Varscan	snv	CQ6	Depth-Filt	Y	Original	0.899532
NVG	1	ISAAC	HC	ISAAC	snv	CQ6	Depth-Filt	Y	Original	0.951723
NVG	1	ISAAC	HC	Samtools	snv	CQ6	Depth-Filt	Y	Original	0.963241
NVG	1	ISAAC	HC	SNVer	snv	CQ6	Depth-Filt	Y	Original	0.955921
NVG	1	ISAAC	HC	Varscan	snv	CQ6	Depth-Filt	Y	Original	0.893897
NVG	1	ISAAC	ISAAC	Samtools	snv	CQ6	Depth-Filt	Y	Original	0.93825
NVG	1	ISAAC	ISAAC	SNVer	snv	CQ6	Depth-Filt	Y	Original	0.949183
NVG	1	ISAAC	ISAAC	Varscan	snv	CQ6	Depth-Filt	Y	Original	0.876716
NVG	1	ISAAC	Samtools	SNVer	snv	CQ6	Depth-Filt	Y	Original	0.947293
NVG	1	ISAAC	Samtools	Varscan	snv	CQ6	Depth-Filt	Y	Original	0.904495
NVG	1	ISAAC	SNVer	Varscan	snv	CQ6	Depth-Filt	Y	Original	0.894818
NVG	1	ISAAC	FreeBayes	HC	snv	CQ6	Depth-Filt	N	Original	0.954861
NVG	1	ISAAC	FreeBayes	ISAAC	snv	CQ6	Depth-Filt	N	Original	0.94144
NVG	1	ISAAC	FreeBayes	Samtools	snv	CQ6	Depth-Filt	N	Original	0.947485
NVG	1	ISAAC	FreeBayes	SNVer	snv	CQ6	Depth-Filt	N	Original	0.966217
NVG	1	ISAAC	FreeBayes	Varscan	snv	CQ6	Depth-Filt	N	Original	0.897217
NVG	1	ISAAC	HC	ISAAC	snv	CQ6	Depth-Filt	N	Original	0.955406
NVG	1	ISAAC	HC	Samtools	snv	CQ6	Depth-Filt	N	Original	0.960361
NVG	1	ISAAC	HC	SNVer	snv	CQ6	Depth-Filt	N	Original	0.959157
NVG	1	ISAAC	HC	Varscan	snv	CQ6	Depth-Filt	N	Original	0.891714
NVG	1	ISAAC	ISAAC	Samtools	snv	CQ6	Depth-Filt	N	Original	0.937604
NVG	1	ISAAC	ISAAC	SNVer	snv	CQ6	Depth-Filt	N	Original	0.955137
NVG	1	ISAAC	ISAAC	Varscan	snv	CQ6	Depth-Filt	N	Original	0.878564
NVG	1	ISAAC	Samtools	SNVer	snv	CQ6	Depth-Filt	N	Original	0.946926
NVG	1	ISAAC	Samtools	Varscan	snv	CQ6	Depth-Filt	N	Original	0.901405
NVG	1	ISAAC	SNVer	Varscan	snv	CQ6	Depth-Filt	N	Original	0.90123
NVG	2	ISAAC	FreeBayes	HC	snv	CQ6	Depth-Filt	Y	Original	0.959384
NVG	2	ISAAC	FreeBayes	ISAAC	snv	CQ6	Depth-Filt	Y	Original	0.939777
NVG	2	ISAAC	FreeBayes	Samtools	snv	CQ6	Depth-Filt	Y	Original	0.953803
NVG	2	ISAAC	FreeBayes	SNVer	snv	CQ6	Depth-Filt	Y	Original	0.962464
NVG	2	ISAAC	FreeBayes	Varscan	snv	CQ6	Depth-Filt	Y	Original	0.89967
NVG	2	ISAAC	HC	ISAAC	snv	CQ6	Depth-Filt	Y	Original	0.951989
NVG	2	ISAAC	HC	Samtools	snv	CQ6	Depth-Filt	Y	Original	0.963264
NVG	2	ISAAC	HC	SNVer	snv	CQ6	Depth-Filt	Y	Original	0.956252
NVG	2	ISAAC	HC	Varscan	snv	CQ6	Depth-Filt	Y	Original	0.893967
NVG	2	ISAAC	ISAAC	Samtools	snv	CQ6	Depth-Filt	Y	Original	0.938355
NVG	2	ISAAC	ISAAC	SNVer	snv	CQ6	Depth-Filt	Y	Original	0.949393
NVG	2	ISAAC	ISAAC	Varscan	snv	CQ6	Depth-Filt	Y	Original	0.876673
NVG	2	ISAAC	Samtools	SNVer	snv	CQ6	Depth-Filt	Y	Original	0.947473
NVG	2	ISAAC	Samtools	Varscan	snv	CQ6	Depth-Filt	Y	Original	0.904559
NVG	2	ISAAC	SNVer	Varscan	snv	CQ6	Depth-Filt	Y	Original	0.89504
NVG	2	ISAAC	FreeBayes	HC	snv	CQ6	Depth-Filt	N	Original	0.954785
NVG	2	ISAAC	FreeBayes	ISAAC	snv	CQ6	Depth-Filt	N	Original	0.941408
NVG	2	ISAAC	FreeBayes	Samtools	snv	CQ6	Depth-Filt	N	Original	0.94756
NVG	2	ISAAC	FreeBayes	SNVer	snv	CQ6	Depth-Filt	N	Original	0.966298
NVG	2	ISAAC	FreeBayes	Varscan	snv	CQ6	Depth-Filt	N	Original	0.897409
NVG	2	ISAAC	HC	ISAAC	snv	CQ6	Depth-Filt	N	Original	0.955538
NVG	2	ISAAC	HC	Samtools	snv	CQ6	Depth-Filt	N	Original	0.960309
NVG	2	ISAAC	HC	SNVer	snv	CQ6	Depth-Filt	N	Original	0.959334
NVG	2	ISAAC	HC	Varscan	snv	CQ6	Depth-Filt	N	Original	0.891709
NVG	2	ISAAC	ISAAC	Samtools	snv	CQ6	Depth-Filt	N	Original	0.937703
NVG	2	ISAAC	ISAAC	SNVer	snv	CQ6	Depth-Filt	N	Original	0.955197
NVG	2	ISAAC	ISAAC	Varscan	snv	CQ6	Depth-Filt	N	Original	0.878579
NVG	2	ISAAC	Samtools	SNVer	snv	CQ6	Depth-Filt	N	Original	0.947065
NVG	2	ISAAC	Samtools	Varscan	snv	CQ6	Depth-Filt	N	Original	0.901506
NVG	2	ISAAC	SNVer	Varscan	snv	CQ6	Depth-Filt	N	Original	0.90132
NVG	3	ISAAC	FreeBayes	HC	snv	CQ6	Depth-Filt	Y	Original	0.958766
NVG	3	ISAAC	FreeBayes	ISAAC	snv	CQ6	Depth-Filt	Y	Original	0.941372
NVG	3	ISAAC	FreeBayes	Samtools	snv	CQ6	Depth-Filt	Y	Original	0.953047
NVG	3	ISAAC	FreeBayes	SNVer	snv	CQ6	Depth-Filt	Y	Original	0.962318
NVG	3	ISAAC	FreeBayes	Varscan	snv	CQ6	Depth-Filt	Y	Original	0.900232
NVG	3	ISAAC	HC	ISAAC	snv	CQ6	Depth-Filt	Y	Original	0.953769
NVG	3	ISAAC	HC	Samtools	snv	CQ6	Depth-Filt	Y	Original	0.963087
NVG	3	ISAAC	HC	SNVer	snv	CQ6	Depth-Filt	Y	Original	0.955718
NVG	3	ISAAC	HC	Varscan	snv	CQ6	Depth-Filt	Y	Original	0.89418
NVG	3	ISAAC	ISAAC	Samtools	snv	CQ6	Depth-Filt	Y	Original	0.939928
NVG	3	ISAAC	ISAAC	SNVer	snv	CQ6	Depth-Filt	Y	Original	0.950372
NVG	3	ISAAC	ISAAC	Varscan	snv	CQ6	Depth-Filt	Y	Original	0.878373
NVG	3	ISAAC	Samtools	SNVer	snv	CQ6	Depth-Filt	Y	Original	0.946671
NVG	3	ISAAC	Samtools	Varscan	snv	CQ6	Depth-Filt	Y	Original	0.904548
NVG	3	ISAAC	SNVer	Varscan	snv	CQ6	Depth-Filt	Y	Original	0.895563
NVG	3	ISAAC	FreeBayes	HC	snv	CQ6	Depth-Filt	N	Original	0.954686
NVG	3	ISAAC	FreeBayes	ISAAC	snv	CQ6	Depth-Filt	N	Original	0.942015
NVG	3	ISAAC	FreeBayes	Samtools	snv	CQ6	Depth-Filt	N	Original	0.947439
NVG	3	ISAAC	FreeBayes	SNVer	snv	CQ6	Depth-Filt	N	Original	0.966688
NVG	3	ISAAC	FreeBayes	Varscan	snv	CQ6	Depth-Filt	N	Original	0.898264
NVG	3	ISAAC	HC	ISAAC	snv	CQ6	Depth-Filt	N	Original	0.956022
NVG	3	ISAAC	HC	Samtools	snv	CQ6	Depth-Filt	N	Original	0.960056
NVG	3	ISAAC	HC	SNVer	snv	CQ6	Depth-Filt	N	Original	0.95905
NVG	3	ISAAC	HC	Varscan	snv	CQ6	Depth-Filt	N	Original	0.891999
NVG	3	ISAAC	ISAAC	Samtools	snv	CQ6	Depth-Filt	N	Original	0.938447
NVG	3	ISAAC	ISAAC	SNVer	snv	CQ6	Depth-Filt	N	Original	0.955534
NVG	3	ISAAC	ISAAC	Varscan	snv	CQ6	Depth-Filt	N	Original	0.879437
NVG	3	ISAAC	Samtools	SNVer	snv	CQ6	Depth-Filt	N	Original	0.947019
NVG	3	ISAAC	Samtools	Varscan	snv	CQ6	Depth-Filt	N	Original	0.901607
NVG	3	ISAAC	SNVer	Varscan	snv	CQ6	Depth-Filt	N	Original	0.902027
NVG	1	stampy	FreeBayes	HC	snv	CQ6	Depth-Filt	Y	Original	0.946212
NVG	1	stampy	FreeBayes	ISAAC	snv	CQ6	Depth-Filt	Y	Original	0.923608
NVG	1	stampy	FreeBayes	Samtools	snv	CQ6	Depth-Filt	Y	Original	0.953819
NVG	1	stampy	FreeBayes	SNVer	snv	CQ6	Depth-Filt	Y	Original	0.93387
NVG	1	stampy	FreeBayes	Varscan	snv	CQ6	Depth-Filt	Y	Original	0.932466
NVG	1	stampy	HC	ISAAC	snv	CQ6	Depth-Filt	Y	Original	0.937768
NVG	1	stampy	HC	Samtools	snv	CQ6	Depth-Filt	Y	Original	0.959258
NVG	1	stampy	HC	SNVer	snv	CQ6	Depth-Filt	Y	Original	0.934919
NVG	1	stampy	HC	Varscan	snv	CQ6	Depth-Filt	Y	Original	0.932556
NVG	1	stampy	ISAAC	Samtools	snv	CQ6	Depth-Filt	Y	Original	0.927122
NVG	1	stampy	ISAAC	SNVer	snv	CQ6	Depth-Filt	Y	Original	0.916785
NVG	1	stampy	ISAAC	Varscan	snv	CQ6	Depth-Filt	Y	Original	0.906487
NVG	1	stampy	Samtools	SNVer	snv	CQ6	Depth-Filt	Y	Original	0.937018
NVG	1	stampy	Samtools	Varscan	snv	CQ6	Depth-Filt	Y	Original	0.945563
NVG	1	stampy	SNVer	Varscan	snv	CQ6	Depth-Filt	Y	Original	0.919632
NVG	1	stampy	FreeBayes	HC	snv	CQ6	Depth-Filt	N	Original	0.923509
NVG	1	stampy	FreeBayes	ISAAC	snv	CQ6	Depth-Filt	N	Original	0.910224
NVG	1	stampy	FreeBayes	Samtools	snv	CQ6	Depth-Filt	N	Original	0.935757
NVG	1	stampy	FreeBayes	SNVer	snv	CQ6	Depth-Filt	N	Original	0.933896
NVG	1	stampy	FreeBayes	Varscan	snv	CQ6	Depth-Filt	N	Original	0.917438
NVG	1	stampy	HC	ISAAC	snv	CQ6	Depth-Filt	N	Original	0.943204
NVG	1	stampy	HC	Samtools	snv	CQ6	Depth-Filt	N	Original	0.949319
NVG	1	stampy	HC	SNVer	snv	CQ6	Depth-Filt	N	Original	0.944739
NVG	1	stampy	HC	Varscan	snv	CQ6	Depth-Filt	N	Original	0.925137
NVG	1	stampy	ISAAC	Samtools	snv	CQ6	Depth-Filt	N	Original	0.922078
NVG	1	stampy	ISAAC	SNVer	snv	CQ6	Depth-Filt	N	Original	0.933062
NVG	1	stampy	ISAAC	Varscan	snv	CQ6	Depth-Filt	N	Original	0.90633
NVG	1	stampy	Samtools	SNVer	snv	CQ6	Depth-Filt	N	Original	0.940847
NVG	1	stampy	Samtools	Varscan	snv	CQ6	Depth-Filt	N	Original	0.935331
NVG	1	stampy	SNVer	Varscan	snv	CQ6	Depth-Filt	N	Original	0.932745
NVG	2	stampy	FreeBayes	HC	snv	CQ6	Depth-Filt	Y	Original	0.946198
NVG	2	stampy	FreeBayes	ISAAC	snv	CQ6	Depth-Filt	Y	Original	0.922958
NVG	2	stampy	FreeBayes	Samtools	snv	CQ6	Depth-Filt	Y	Original	0.95373
NVG	2	stampy	FreeBayes	SNVer	snv	CQ6	Depth-Filt	Y	Original	0.933444
NVG	2	stampy	FreeBayes	Varscan	snv	CQ6	Depth-Filt	Y	Original	0.932783
NVG	2	stampy	HC	ISAAC	snv	CQ6	Depth-Filt	Y	Original	0.937245
NVG	2	stampy	HC	Samtools	snv	CQ6	Depth-Filt	Y	Original	0.959177
NVG	2	stampy	HC	SNVer	snv	CQ6	Depth-Filt	Y	Original	0.934996
NVG	2	stampy	HC	Varscan	snv	CQ6	Depth-Filt	Y	Original	0.933006
NVG	2	stampy	ISAAC	Samtools	snv	CQ6	Depth-Filt	Y	Original	0.926483
NVG	2	stampy	ISAAC	SNVer	snv	CQ6	Depth-Filt	Y	Original	0.916017
NVG	2	stampy	ISAAC	Varscan	snv	CQ6	Depth-Filt	Y	Original	0.906115
NVG	2	stampy	Samtools	SNVer	snv	CQ6	Depth-Filt	Y	Original	0.936732
NVG	2	stampy	Samtools	Varscan	snv	CQ6	Depth-Filt	Y	Original	0.945861
NVG	2	stampy	SNVer	Varscan	snv	CQ6	Depth-Filt	Y	Original	0.919738
NVG	2	stampy	FreeBayes	HC	snv	CQ6	Depth-Filt	N	Original	0.923018
NVG	2	stampy	FreeBayes	ISAAC	snv	CQ6	Depth-Filt	N	Original	0.909313
NVG	2	stampy	FreeBayes	Samtools	snv	CQ6	Depth-Filt	N	Original	0.935691
NVG	2	stampy	FreeBayes	SNVer	snv	CQ6	Depth-Filt	N	Original	0.93361
NVG	2	stampy	FreeBayes	Varscan	snv	CQ6	Depth-Filt	N	Original	0.91767
NVG	2	stampy	HC	ISAAC	snv	CQ6	Depth-Filt	N	Original	0.942883
NVG	2	stampy	HC	Samtools	snv	CQ6	Depth-Filt	N	Original	0.94875
NVG	2	stampy	HC	SNVer	snv	CQ6	Depth-Filt	N	Original	0.944563
NVG	2	stampy	HC	Varscan	snv	CQ6	Depth-Filt	N	Original	0.924995
NVG	2	stampy	ISAAC	Samtools	snv	CQ6	Depth-Filt	N	Original	0.921079
NVG	2	stampy	ISAAC	SNVer	snv	CQ6	Depth-Filt	N	Original	0.932232
NVG	2	stampy	ISAAC	Varscan	snv	CQ6	Depth-Filt	N	Original	0.905593
NVG	2	stampy	Samtools	SNVer	snv	CQ6	Depth-Filt	N	Original	0.940318
NVG	2	stampy	Samtools	Varscan	snv	CQ6	Depth-Filt	N	Original	0.935183
NVG	2	stampy	SNVer	Varscan	snv	CQ6	Depth-Filt	N	Original	0.932679
NVG	3	stampy	FreeBayes	HC	snv	CQ6	Depth-Filt	Y	Original	0.946277
NVG	3	stampy	FreeBayes	ISAAC	snv	CQ6	Depth-Filt	Y	Original	0.924844
NVG	3	stampy	FreeBayes	Samtools	snv	CQ6	Depth-Filt	Y	Original	0.953993
NVG	3	stampy	FreeBayes	SNVer	snv	CQ6	Depth-Filt	Y	Original	0.934003
NVG	3	stampy	FreeBayes	Varscan	snv	CQ6	Depth-Filt	Y	Original	0.933559
NVG	3	stampy	HC	ISAAC	snv	CQ6	Depth-Filt	Y	Original	0.938329
NVG	3	stampy	HC	Samtools	snv	CQ6	Depth-Filt	Y	Original	0.959028
NVG	3	stampy	HC	SNVer	snv	CQ6	Depth-Filt	Y	Original	0.934578
NVG	3	stampy	HC	Varscan	snv	CQ6	Depth-Filt	Y	Original	0.933272
NVG	3	stampy	ISAAC	Samtools	snv	CQ6	Depth-Filt	Y	Original	0.928188
NVG	3	stampy	ISAAC	SNVer	snv	CQ6	Depth-Filt	Y	Original	0.917365
NVG	3	stampy	ISAAC	Varscan	snv	CQ6	Depth-Filt	Y	Original	0.907907
NVG	3	stampy	Samtools	SNVer	snv	CQ6	Depth-Filt	Y	Original	0.936904
NVG	3	stampy	Samtools	Varscan	snv	CQ6	Depth-Filt	Y	Original	0.946263
NVG	3	stampy	SNVer	Varscan	snv	CQ6	Depth-Filt	Y	Original	0.920419
NVG	3	stampy	FreeBayes	HC	snv	CQ6	Depth-Filt	N	Original	0.92419
NVG	3	stampy	FreeBayes	ISAAC	snv	CQ6	Depth-Filt	N	Original	0.911587
NVG	3	stampy	FreeBayes	Samtools	snv	CQ6	Depth-Filt	N	Original	0.936793
NVG	3	stampy	FreeBayes	SNVer	snv	CQ6	Depth-Filt	N	Original	0.934919
NVG	3	stampy	FreeBayes	Varscan	snv	CQ6	Depth-Filt	N	Original	0.919577
NVG	3	stampy	HC	ISAAC	snv	CQ6	Depth-Filt	N	Original	0.943104
NVG	3	stampy	HC	Samtools	snv	CQ6	Depth-Filt	N	Original	0.948855
NVG	3	stampy	HC	SNVer	snv	CQ6	Depth-Filt	N	Original	0.944282
NVG	3	stampy	HC	Varscan	snv	CQ6	Depth-Filt	N	Original	0.925396
NVG	3	stampy	ISAAC	Samtools	snv	CQ6	Depth-Filt	N	Original	0.922525
NVG	3	stampy	ISAAC	SNVer	snv	CQ6	Depth-Filt	N	Original	0.933141
NVG	3	stampy	ISAAC	Varscan	snv	CQ6	Depth-Filt	N	Original	0.907134
NVG	3	stampy	Samtools	SNVer	snv	CQ6	Depth-Filt	N	Original	0.940556
NVG	3	stampy	Samtools	Varscan	snv	CQ6	Depth-Filt	N	Original	0.935854
NVG	3	stampy	SNVer	Varscan	snv	CQ6	Depth-Filt	N	Original	0.933438
WUX	1	Bowtie2	FreeBayes	HC	snv	CQ6	Depth-Filt	Y	Original	0.956809
WUX	1	Bowtie2	FreeBayes	ISAAC	snv	CQ6	Depth-Filt	Y	Original	0.936441
WUX	1	Bowtie2	FreeBayes	Samtools	snv	CQ6	Depth-Filt	Y	Original	0.938636
WUX	1	Bowtie2	FreeBayes	SNVer	snv	CQ6	Depth-Filt	Y	Original	0.932875
WUX	1	Bowtie2	FreeBayes	Varscan	snv	CQ6	Depth-Filt	Y	Original	0.867891
WUX	1	Bowtie2	HC	ISAAC	snv	CQ6	Depth-Filt	Y	Original	0.947297
WUX	1	Bowtie2	HC	Samtools	snv	CQ6	Depth-Filt	Y	Original	0.957868
WUX	1	Bowtie2	HC	SNVer	snv	CQ6	Depth-Filt	Y	Original	0.947381
WUX	1	Bowtie2	HC	Varscan	snv	CQ6	Depth-Filt	Y	Original	0.882737
WUX	1	Bowtie2	ISAAC	Samtools	snv	CQ6	Depth-Filt	Y	Original	0.92741
WUX	1	Bowtie2	ISAAC	SNVer	snv	CQ6	Depth-Filt	Y	Original	0.92636
WUX	1	Bowtie2	ISAAC	Varscan	snv	CQ6	Depth-Filt	Y	Original	0.857177
WUX	1	Bowtie2	Samtools	SNVer	snv	CQ6	Depth-Filt	Y	Original	0.928829
WUX	1	Bowtie2	Samtools	Varscan	snv	CQ6	Depth-Filt	Y	Original	0.89904
WUX	1	Bowtie2	SNVer	Varscan	snv	CQ6	Depth-Filt	Y	Original	0.864675
WUX	1	Bowtie2	FreeBayes	HC	snv	CQ6	Depth-Filt	N	Original	0.949141
WUX	1	Bowtie2	FreeBayes	ISAAC	snv	CQ6	Depth-Filt	N	Original	0.937991
WUX	1	Bowtie2	FreeBayes	Samtools	snv	CQ6	Depth-Filt	N	Original	0.931263
WUX	1	Bowtie2	FreeBayes	SNVer	snv	CQ6	Depth-Filt	N	Original	0.946376
WUX	1	Bowtie2	FreeBayes	Varscan	snv	CQ6	Depth-Filt	N	Original	0.862235
WUX	1	Bowtie2	HC	ISAAC	snv	CQ6	Depth-Filt	N	Original	0.956001
WUX	1	Bowtie2	HC	Samtools	snv	CQ6	Depth-Filt	N	Original	0.955408
WUX	1	Bowtie2	HC	SNVer	snv	CQ6	Depth-Filt	N	Original	0.963398
WUX	1	Bowtie2	HC	Varscan	snv	CQ6	Depth-Filt	N	Original	0.879386
WUX	1	Bowtie2	ISAAC	Samtools	snv	CQ6	Depth-Filt	N	Original	0.933349
WUX	1	Bowtie2	ISAAC	SNVer	snv	CQ6	Depth-Filt	N	Original	0.948249
WUX	1	Bowtie2	ISAAC	Varscan	snv	CQ6	Depth-Filt	N	Original	0.860675
WUX	1	Bowtie2	Samtools	SNVer	snv	CQ6	Depth-Filt	N	Original	0.94317
WUX	1	Bowtie2	Samtools	Varscan	snv	CQ6	Depth-Filt	N	Original	0.893944
WUX	1	Bowtie2	SNVer	Varscan	snv	CQ6	Depth-Filt	N	Original	0.885693
WUX	2	Bowtie2	FreeBayes	HC	snv	CQ6	Depth-Filt	Y	Original	0.957275
WUX	2	Bowtie2	FreeBayes	ISAAC	snv	CQ6	Depth-Filt	Y	Original	0.93875
WUX	2	Bowtie2	FreeBayes	Samtools	snv	CQ6	Depth-Filt	Y	Original	0.938849
WUX	2	Bowtie2	FreeBayes	SNVer	snv	CQ6	Depth-Filt	Y	Original	0.932916
WUX	2	Bowtie2	FreeBayes	Varscan	snv	CQ6	Depth-Filt	Y	Original	0.870751
WUX	2	Bowtie2	HC	ISAAC	snv	CQ6	Depth-Filt	Y	Original	0.949975
WUX	2	Bowtie2	HC	Samtools	snv	CQ6	Depth-Filt	Y	Original	0.958474
WUX	2	Bowtie2	HC	SNVer	snv	CQ6	Depth-Filt	Y	Original	0.948068
WUX	2	Bowtie2	HC	Varscan	snv	CQ6	Depth-Filt	Y	Original	0.886032
WUX	2	Bowtie2	ISAAC	Samtools	snv	CQ6	Depth-Filt	Y	Original	0.929443
WUX	2	Bowtie2	ISAAC	SNVer	snv	CQ6	Depth-Filt	Y	Original	0.927942
WUX	2	Bowtie2	ISAAC	Varscan	snv	CQ6	Depth-Filt	Y	Original	0.861581
WUX	2	Bowtie2	Samtools	SNVer	snv	CQ6	Depth-Filt	Y	Original	0.929185
WUX	2	Bowtie2	Samtools	Varscan	snv	CQ6	Depth-Filt	Y	Original	0.902314
WUX	2	Bowtie2	SNVer	Varscan	snv	CQ6	Depth-Filt	Y	Original	0.867544
WUX	2	Bowtie2	FreeBayes	HC	snv	CQ6	Depth-Filt	N	Original	0.949613
WUX	2	Bowtie2	FreeBayes	ISAAC	snv	CQ6	Depth-Filt	N	Original	0.939904
WUX	2	Bowtie2	FreeBayes	Samtools	snv	CQ6	Depth-Filt	N	Original	0.931641
WUX	2	Bowtie2	FreeBayes	SNVer	snv	CQ6	Depth-Filt	N	Original	0.946764
WUX	2	Bowtie2	FreeBayes	Varscan	snv	CQ6	Depth-Filt	N	Original	0.864916
WUX	2	Bowtie2	HC	ISAAC	snv	CQ6	Depth-Filt	N	Original	0.958201
WUX	2	Bowtie2	HC	Samtools	snv	CQ6	Depth-Filt	N	Original	0.955997
WUX	2	Bowtie2	HC	SNVer	snv	CQ6	Depth-Filt	N	Original	0.964552
WUX	2	Bowtie2	HC	Varscan	snv	CQ6	Depth-Filt	N	Original	0.88255
WUX	2	Bowtie2	ISAAC	Samtools	snv	CQ6	Depth-Filt	N	Original	0.935065
WUX	2	Bowtie2	ISAAC	SNVer	snv	CQ6	Depth-Filt	N	Original	0.950025
WUX	2	Bowtie2	ISAAC	Varscan	snv	CQ6	Depth-Filt	N	Original	0.864498
WUX	2	Bowtie2	Samtools	SNVer	snv	CQ6	Depth-Filt	N	Original	0.943961
WUX	2	Bowtie2	Samtools	Varscan	snv	CQ6	Depth-Filt	N	Original	0.897043
WUX	2	Bowtie2	SNVer	Varscan	snv	CQ6	Depth-Filt	N	Original	0.888603
WUX	3	Bowtie2	FreeBayes	HC	snv	CQ6	Depth-Filt	Y	Original	0.957038
WUX	3	Bowtie2	FreeBayes	ISAAC	snv	CQ6	Depth-Filt	Y	Original	0.942069
WUX	3	Bowtie2	FreeBayes	Samtools	snv	CQ6	Depth-Filt	Y	Original	0.940252
WUX	3	Bowtie2	FreeBayes	SNVer	snv	CQ6	Depth-Filt	Y	Original	0.934969
WUX	3	Bowtie2	FreeBayes	Varscan	snv	CQ6	Depth-Filt	Y	Original	0.874874
WUX	3	Bowtie2	HC	ISAAC	snv	CQ6	Depth-Filt	Y	Original	0.953601
WUX	3	Bowtie2	HC	Samtools	snv	CQ6	Depth-Filt	Y	Original	0.959217
WUX	3	Bowtie2	HC	SNVer	snv	CQ6	Depth-Filt	Y	Original	0.949178
WUX	3	Bowtie2	HC	Varscan	snv	CQ6	Depth-Filt	Y	Original	0.889181
WUX	3	Bowtie2	ISAAC	Samtools	snv	CQ6	Depth-Filt	Y	Original	0.933705
WUX	3	Bowtie2	ISAAC	SNVer	snv	CQ6	Depth-Filt	Y	Original	0.929555
WUX	3	Bowtie2	ISAAC	Varscan	snv	CQ6	Depth-Filt	Y	Original	0.865447
WUX	3	Bowtie2	Samtools	SNVer	snv	CQ6	Depth-Filt	Y	Original	0.930758
WUX	3	Bowtie2	Samtools	Varscan	snv	CQ6	Depth-Filt	Y	Original	0.904329
WUX	3	Bowtie2	SNVer	Varscan	snv	CQ6	Depth-Filt	Y	Original	0.871715
WUX	3	Bowtie2	FreeBayes	HC	snv	CQ6	Depth-Filt	N	Original	0.949371
WUX	3	Bowtie2	FreeBayes	ISAAC	snv	CQ6	Depth-Filt	N	Original	0.941421
WUX	3	Bowtie2	FreeBayes	Samtools	snv	CQ6	Depth-Filt	N	Original	0.932513
WUX	3	Bowtie2	FreeBayes	SNVer	snv	CQ6	Depth-Filt	N	Original	0.948082
WUX	3	Bowtie2	FreeBayes	Varscan	snv	CQ6	Depth-Filt	N	Original	0.868123
WUX	3	Bowtie2	HC	ISAAC	snv	CQ6	Depth-Filt	N	Original	0.960101
WUX	3	Bowtie2	HC	Samtools	snv	CQ6	Depth-Filt	N	Original	0.956537
WUX	3	Bowtie2	HC	SNVer	snv	CQ6	Depth-Filt	N	Original	0.963845
WUX	3	Bowtie2	HC	Varscan	snv	CQ6	Depth-Filt	N	Original	0.883863
WUX	3	Bowtie2	ISAAC	Samtools	snv	CQ6	Depth-Filt	N	Original	0.937781
WUX	3	Bowtie2	ISAAC	SNVer	snv	CQ6	Depth-Filt	N	Original	0.949367
WUX	3	Bowtie2	ISAAC	Varscan	snv	CQ6	Depth-Filt	N	Original	0.866237
WUX	3	Bowtie2	Samtools	SNVer	snv	CQ6	Depth-Filt	N	Original	0.944183
WUX	3	Bowtie2	Samtools	Varscan	snv	CQ6	Depth-Filt	N	Original	0.897743
WUX	3	Bowtie2	SNVer	Varscan	snv	CQ6	Depth-Filt	N	Original	0.891004
WUX	1	BWA	FreeBayes	HC	snv	CQ6	Depth-Filt	Y	Original	0.955947
WUX	1	BWA	FreeBayes	ISAAC	snv	CQ6	Depth-Filt	Y	Original	0.938275
WUX	1	BWA	FreeBayes	Samtools	snv	CQ6	Depth-Filt	Y	Original	0.961416
WUX	1	BWA	FreeBayes	SNVer	snv	CQ6	Depth-Filt	Y	Original	0.962399
WUX	1	BWA	FreeBayes	Varscan	snv	CQ6	Depth-Filt	Y	Original	0.940669
WUX	1	BWA	HC	ISAAC	snv	CQ6	Depth-Filt	Y	Original	0.940545
WUX	1	BWA	HC	Samtools	snv	CQ6	Depth-Filt	Y	Original	0.958933
WUX	1	BWA	HC	SNVer	snv	CQ6	Depth-Filt	Y	Original	0.951947
WUX	1	BWA	HC	Varscan	snv	CQ6	Depth-Filt	Y	Original	0.935492
WUX	1	BWA	ISAAC	Samtools	snv	CQ6	Depth-Filt	Y	Original	0.933412
WUX	1	BWA	ISAAC	SNVer	snv	CQ6	Depth-Filt	Y	Original	0.936272
WUX	1	BWA	ISAAC	Varscan	snv	CQ6	Depth-Filt	Y	Original	0.912712
WUX	1	BWA	Samtools	SNVer	snv	CQ6	Depth-Filt	Y	Original	0.955509
WUX	1	BWA	Samtools	Varscan	snv	CQ6	Depth-Filt	Y	Original	0.94865
WUX	1	BWA	SNVer	Varscan	snv	CQ6	Depth-Filt	Y	Original	0.942489
WUX	1	BWA	FreeBayes	HC	snv	CQ6	Depth-Filt	N	Original	0.950619
WUX	1	BWA	FreeBayes	ISAAC	snv	CQ6	Depth-Filt	N	Original	0.939997
WUX	1	BWA	FreeBayes	Samtools	snv	CQ6	Depth-Filt	N	Original	0.9552
WUX	1	BWA	FreeBayes	SNVer	snv	CQ6	Depth-Filt	N	Original	0.968429
WUX	1	BWA	FreeBayes	Varscan	snv	CQ6	Depth-Filt	N	Original	0.938718
WUX	1	BWA	HC	ISAAC	snv	CQ6	Depth-Filt	N	Original	0.944332
WUX	1	BWA	HC	Samtools	snv	CQ6	Depth-Filt	N	Original	0.955099
WUX	1	BWA	HC	SNVer	snv	CQ6	Depth-Filt	N	Original	0.955989
WUX	1	BWA	HC	Varscan	snv	CQ6	Depth-Filt	N	Original	0.932605
WUX	1	BWA	ISAAC	Samtools	snv	CQ6	Depth-Filt	N	Original	0.932282
WUX	1	BWA	ISAAC	SNVer	snv	CQ6	Depth-Filt	N	Original	0.946567
WUX	1	BWA	ISAAC	Varscan	snv	CQ6	Depth-Filt	N	Original	0.916351
WUX	1	BWA	Samtools	SNVer	snv	CQ6	Depth-Filt	N	Original	0.956309
WUX	1	BWA	Samtools	Varscan	snv	CQ6	Depth-Filt	N	Original	0.943002
WUX	1	BWA	SNVer	Varscan	snv	CQ6	Depth-Filt	N	Original	0.950823
WUX	2	BWA	FreeBayes	HC	snv	CQ6	Depth-Filt	Y	Original	0.95597
WUX	2	BWA	FreeBayes	ISAAC	snv	CQ6	Depth-Filt	Y	Original	0.938796
WUX	2	BWA	FreeBayes	Samtools	snv	CQ6	Depth-Filt	Y	Original	0.961539
WUX	2	BWA	FreeBayes	SNVer	snv	CQ6	Depth-Filt	Y	Original	0.962332
WUX	2	BWA	FreeBayes	Varscan	snv	CQ6	Depth-Filt	Y	Original	0.940423
WUX	2	BWA	HC	ISAAC	snv	CQ6	Depth-Filt	Y	Original	0.941181
WUX	2	BWA	HC	Samtools	snv	CQ6	Depth-Filt	Y	Original	0.959431
WUX	2	BWA	HC	SNVer	snv	CQ6	Depth-Filt	Y	Original	0.951943
WUX	2	BWA	HC	Varscan	snv	CQ6	Depth-Filt	Y	Original	0.935649
WUX	2	BWA	ISAAC	Samtools	snv	CQ6	Depth-Filt	Y	Original	0.934033
WUX	2	BWA	ISAAC	SNVer	snv	CQ6	Depth-Filt	Y	Original	0.937111
WUX	2	BWA	ISAAC	Varscan	snv	CQ6	Depth-Filt	Y	Original	0.91337
WUX	2	BWA	Samtools	SNVer	snv	CQ6	Depth-Filt	Y	Original	0.955569
WUX	2	BWA	Samtools	Varscan	snv	CQ6	Depth-Filt	Y	Original	0.948401
WUX	2	BWA	SNVer	Varscan	snv	CQ6	Depth-Filt	Y	Original	0.942187
WUX	2	BWA	FreeBayes	HC	snv	CQ6	Depth-Filt	N	Original	0.95095
WUX	2	BWA	FreeBayes	ISAAC	snv	CQ6	Depth-Filt	N	Original	0.940827
WUX	2	BWA	FreeBayes	Samtools	snv	CQ6	Depth-Filt	N	Original	0.955474
WUX	2	BWA	FreeBayes	SNVer	snv	CQ6	Depth-Filt	N	Original	0.96839
WUX	2	BWA	FreeBayes	Varscan	snv	CQ6	Depth-Filt	N	Original	0.938375
WUX	2	BWA	HC	ISAAC	snv	CQ6	Depth-Filt	N	Original	0.945232
WUX	2	BWA	HC	Samtools	snv	CQ6	Depth-Filt	N	Original	0.955934
WUX	2	BWA	HC	SNVer	snv	CQ6	Depth-Filt	N	Original	0.956428
WUX	2	BWA	HC	Varscan	snv	CQ6	Depth-Filt	N	Original	0.932997
WUX	2	BWA	ISAAC	Samtools	snv	CQ6	Depth-Filt	N	Original	0.933208
WUX	2	BWA	ISAAC	SNVer	snv	CQ6	Depth-Filt	N	Original	0.947625
WUX	2	BWA	ISAAC	Varscan	snv	CQ6	Depth-Filt	N	Original	0.917043
WUX	2	BWA	Samtools	SNVer	snv	CQ6	Depth-Filt	N	Original	0.9565
WUX	2	BWA	Samtools	Varscan	snv	CQ6	Depth-Filt	N	Original	0.942664
WUX	2	BWA	SNVer	Varscan	snv	CQ6	Depth-Filt	N	Original	0.950532
WUX	3	BWA	FreeBayes	HC	snv	CQ6	Depth-Filt	Y	Original	0.955342
WUX	3	BWA	FreeBayes	ISAAC	snv	CQ6	Depth-Filt	Y	Original	0.940146
WUX	3	BWA	FreeBayes	Samtools	snv	CQ6	Depth-Filt	Y	Original	0.961266
WUX	3	BWA	FreeBayes	SNVer	snv	CQ6	Depth-Filt	Y	Original	0.96315
WUX	3	BWA	FreeBayes	Varscan	snv	CQ6	Depth-Filt	Y	Original	0.941779
WUX	3	BWA	HC	ISAAC	snv	CQ6	Depth-Filt	Y	Original	0.941436
WUX	3	BWA	HC	Samtools	snv	CQ6	Depth-Filt	Y	Original	0.958144
WUX	3	BWA	HC	SNVer	snv	CQ6	Depth-Filt	Y	Original	0.951156
WUX	3	BWA	HC	Varscan	snv	CQ6	Depth-Filt	Y	Original	0.935665
WUX	3	BWA	ISAAC	Samtools	snv	CQ6	Depth-Filt	Y	Original	0.935266
WUX	3	BWA	ISAAC	SNVer	snv	CQ6	Depth-Filt	Y	Original	0.937504
WUX	3	BWA	ISAAC	Varscan	snv	CQ6	Depth-Filt	Y	Original	0.915145
WUX	3	BWA	Samtools	SNVer	snv	CQ6	Depth-Filt	Y	Original	0.955425
WUX	3	BWA	Samtools	Varscan	snv	CQ6	Depth-Filt	Y	Original	0.948972
WUX	3	BWA	SNVer	Varscan	snv	CQ6	Depth-Filt	Y	Original	0.943617
WUX	3	BWA	FreeBayes	HC	snv	CQ6	Depth-Filt	N	Original	0.950022
WUX	3	BWA	FreeBayes	ISAAC	snv	CQ6	Depth-Filt	N	Original	0.941135
WUX	3	BWA	FreeBayes	Samtools	snv	CQ6	Depth-Filt	N	Original	0.954952
WUX	3	BWA	FreeBayes	SNVer	snv	CQ6	Depth-Filt	N	Original	0.969018
WUX	3	BWA	FreeBayes	Varscan	snv	CQ6	Depth-Filt	N	Original	0.939411
WUX	3	BWA	HC	ISAAC	snv	CQ6	Depth-Filt	N	Original	0.944485
WUX	3	BWA	HC	Samtools	snv	CQ6	Depth-Filt	N	Original	0.954221
WUX	3	BWA	HC	SNVer	snv	CQ6	Depth-Filt	N	Original	0.955048
WUX	3	BWA	HC	Varscan	snv	CQ6	Depth-Filt	N	Original	0.932185
WUX	3	BWA	ISAAC	Samtools	snv	CQ6	Depth-Filt	N	Original	0.933169
WUX	3	BWA	ISAAC	SNVer	snv	CQ6	Depth-Filt	N	Original	0.946944
WUX	3	BWA	ISAAC	Varscan	snv	CQ6	Depth-Filt	N	Original	0.91745
WUX	3	BWA	Samtools	SNVer	snv	CQ6	Depth-Filt	N	Original	0.95619
WUX	3	BWA	Samtools	Varscan	snv	CQ6	Depth-Filt	N	Original	0.943108
WUX	3	BWA	SNVer	Varscan	snv	CQ6	Depth-Filt	N	Original	0.951261
WUX	1	ISAAC	FreeBayes	HC	snv	CQ6	Depth-Filt	Y	Original	0.956622
WUX	1	ISAAC	FreeBayes	ISAAC	snv	CQ6	Depth-Filt	Y	Original	0.93912
WUX	1	ISAAC	FreeBayes	Samtools	snv	CQ6	Depth-Filt	Y	Original	0.951369
WUX	1	ISAAC	FreeBayes	SNVer	snv	CQ6	Depth-Filt	Y	Original	0.96158
WUX	1	ISAAC	FreeBayes	Varscan	snv	CQ6	Depth-Filt	Y	Original	0.897145
WUX	1	ISAAC	HC	ISAAC	snv	CQ6	Depth-Filt	Y	Original	0.952678
WUX	1	ISAAC	HC	Samtools	snv	CQ6	Depth-Filt	Y	Original	0.961079
WUX	1	ISAAC	HC	SNVer	snv	CQ6	Depth-Filt	Y	Original	0.951774
WUX	1	ISAAC	HC	Varscan	snv	CQ6	Depth-Filt	Y	Original	0.88922
WUX	1	ISAAC	ISAAC	Samtools	snv	CQ6	Depth-Filt	Y	Original	0.938283
WUX	1	ISAAC	ISAAC	SNVer	snv	CQ6	Depth-Filt	Y	Original	0.945783
WUX	1	ISAAC	ISAAC	Varscan	snv	CQ6	Depth-Filt	Y	Original	0.872814
WUX	1	ISAAC	Samtools	SNVer	snv	CQ6	Depth-Filt	Y	Original	0.943074
WUX	1	ISAAC	Samtools	Varscan	snv	CQ6	Depth-Filt	Y	Original	0.899903
WUX	1	ISAAC	SNVer	Varscan	snv	CQ6	Depth-Filt	Y	Original	0.891272
WUX	1	ISAAC	FreeBayes	HC	snv	CQ6	Depth-Filt	N	Original	0.950811
WUX	1	ISAAC	FreeBayes	ISAAC	snv	CQ6	Depth-Filt	N	Original	0.939158
WUX	1	ISAAC	FreeBayes	Samtools	snv	CQ6	Depth-Filt	N	Original	0.943914
[truncated: 47,682 more rows]
